# Supplementary material for: Reconstruction of the metabolic network of Pseudomonas aeruginosa to interrogate virulence factor synthesis
Source: Nat Commun. 2017 Mar 7;8:14631. doi: 10.1038/ncomms14631 (PMC5344303; doi:10.1038/ncomms14631)
Supplement: Supplementary Data 1 — Curation of putative proteins added to mPA14 and mPAO1 We present information on every gene included in the models with hypothetical, putative, and probable annotations in the Pseudomonas Genome Database as well as genes which we explicitly use for an alternate function than that annotated. We show how these genes were implemented functionally in the model and include notes and any relevant literature supporting our curationdecisions. [file ncomms14631-s2.xlsx]

## Sheet: Description
Supplementary Data 1: Curation of putative proteins added to mPA14 and mPAO1
We present information on every gene included in the models with hypothetical, putative, and probable annotations in the Pseudomonas Genome Database as well as genes which we explicitly use for an alternate function than that annotated. We show how these genes were implemented functionally in the model and include notes and any relevant literature supporting our curation decisions.
Spreadsheet key
mPA14 hypothetical proteins	List of genes incorporated in mPA14 that are annotated by the Pseudomonas Genome Database as of putative/probable function, hypothetical proteins, or are used to enable alternate functions from their primary annotation
mPA14 hypos implemented	PA14 genes from PA14 curation tab as implemented in mPA14 with curation comments
mPAO1 hypothetical proteins	List of genes incorporated in mPAO1 that are annotated by the Pseudomonas Genome Database as of putative/probable function, hypothetical proteins, or are used to enable alternate functions from their primary annotation
mPAO1 hypos implemented	PAO1 genes from PAO1 curation tab as implemented in mPAO1 with curation comments

## Sheet: mPA14 hypothetical proteins
List of genes incorporated in mPA14 that are annotated by the Pseudomonas Genome Database as of putative/probable function, hypothetical proteins, or are used to enable alternate functions from their primary annotation
Putative gene	PGD Annotation	putative	probable	hypothetical	alternate fxn in model
PA14_03000	hypothetical protein	0	0	1	0
PA14_03130	hypothetical protein	0	0	1	0
PA14_06960	hypothetical protein	0	0	1	0
PA14_08400	hypothetical protein	0	0	1	0
PA14_09400	hypothetical protein	0	0	1	0
PA14_09550	hypothetical protein	0	0	1	0
PA14_11530	hypothetical protein	0	0	1	0
PA14_12300	hypothetical protein	0	0	1	0
PA14_12890	hypothetical protein	0	0	1	0
PA14_16360	hypothetical protein	0	0	1	0
PA14_19350	hypothetical protein	0	0	1	0
PA14_19500	hypothetical protein	0	0	1	0
PA14_19770	hypothetical protein	0	0	1	0
PA14_21175	hypothetical protein	0	0	1	0
PA14_21960	hypothetical protein	0	0	1	0
PA14_22620	hypothetical protein	0	0	1	0
PA14_26390	hypothetical protein	0	0	1	0
PA14_28180	hypothetical protein	0	0	1	0
PA14_34050	HsiC3 hypothetical protein	0	0	1	0
PA14_34280	hypothetical protein	0	0	1	0
PA14_35300	hypothetical protein	0	0	1	0
PA14_38580	hypothetical protein	0	0	1	0
PA14_38610	hypothetical protein	0	0	1	0
PA14_46240	hypothetical protein	0	0	1	0
PA14_47490	hypothetical protein	0	0	1	0
PA14_47850	hypothetical protein	0	0	1	0
PA14_50760	hypothetical protein	0	0	1	0
PA14_52610	hypothetical protein	0	0	1	0
PA14_52870	hypothetical protein	0	0	1	0
PA14_52910	hypothetical protein	0	0	1	0
PA14_57190	hypothetical protein	0	0	1	0
PA14_57890	hypothetical protein	0	0	1	0
PA14_57900	hypothetical protein	0	0	1	0
PA14_58220	hypothetical protein	0	0	1	0
PA14_62480	hypothetical protein	0	0	1	0
PA14_65040	hypothetical protein	0	0	1	0
PA14_66210	hypothetical protein	0	0	1	0
PA14_67630	hypothetical protein	0	0	1	0
PA14_67970	hypothetical protein	0	0	1	0
PA14_69150	hypothetical protein	0	0	1	0
PA14_69430	hypothetical protein	0	0	1	0
PA14_70720	hypothetical protein	0	0	1	0
PA14_70860	hypothetical protein	0	0	1	0
PA14_71030	hypothetical protein	0	0	1	0
PA14_43950	succinyl-CoA synthetase subunit beta	0	0	0	1
PA14_43940	succinyl-CoA synthetase subunit alpha	0	0	0	1
PA14_17190	(3R)-hydroxymyristoyl-ACP dehydratase	0	0	0	1
PA14_17190	(3R)-hydroxymyristoyl-ACP dehydratase	0	0	0	1
PA14_49380	succinyl-diaminopimelate desuccinylase	0	0	0	1
PA14_42230	beta-glucosidase	0	0	0	1
PA14_25660	3-ketoacyl-ACP reductase	0	0	0	1
PA14_23790	3-isopropylmalate dehydrogenase	0	0	0	1

## Sheet: mPA14 hypos implemented
PA14 genes from PA14 curation tab as implemented in mPA14 with curation comments
Putative gene	PGD Annotation	RxnId	KEGG sys	Rxn Name	Formula	GPR	#genes	Curation Notes	References	PAO1 match	PAO1 vs PA14 E-value	PAO1 annotation
PA14_03000	hypothetical protein	rxn01827	Ubiquinone biosynthesis	4-hydroxyphenylpyruvate dioxygenase	O2 + p-hydroxyphenylpyruvate => CO2 + Homogentisate	(PA14_03000 or PA14_53070)	2			PA0242	0	hypothetical protein
PA14_03130	hypothetical protein	rxn03393	Ubiquinone biosynthesis	3-octaprenyl-4-hydroxybenzoate carboxy-lyase	H+ + 3-Octaprenyl-4-hydroxybenzoate => CO2 + 2-Octaprenylphenol	(PA14_03130 or PA14_69150)	2			PA0254	0	HudA
PA14_06960	hypothetical protein	rxn04092	Alanine, aspartate and glutamate metabolism	D-amino acid oxidase	H2O + O2 + D-Alanine => H2O2 + Pyruvate + NH3	(PA14_06960 or PA14_45170 or PA14_44210 or PA14_19400 or PA14_70100 or PA14_60270 or PA14_51040 or PA14_39720 or PA14_14010 or P... <Preview truncated at 128 characters>	15	*JAB 07/16/14 - corrected subsystem assignment		PA0534	0	FAD-dependent oxidoreductase
PA14_06960	hypothetical protein	rxn04093	None	glycine oxidase, sarcosine	H2O + O2 + Sarcosine => H2O2 + Glyoxalate + Methanamine	(PA14_51040 or PA14_45170 or PA14_39720 or PA14_14010 or PA14_60270 or PA14_44260 or PA14_19770 or PA14_67970 or PA14_28180 or P... <Preview truncated at 128 characters>	15			PA0534	0	FAD-dependent oxidoreductase
PA14_06960	hypothetical protein	rxn00269	Glycine, serine and threonine metabolism	glycine oxidase	H2O + O2 + Glycine => H2O2 + NH3 + Glyoxalate	(PA14_47850 or PA14_44210 or PA14_67970 or PA14_28180 or PA14_06960 or PA14_45170 or PA14_39720 or PA14_19400 or PA14_70100 or P... <Preview truncated at 128 characters>	15			PA0534	0	FAD-dependent oxidoreductase
PA14_08400	hypothetical protein	rxn12880	Ubiquinone biosynthesis	5-demethoxyubiquinol hydroxylyase	O2 + 2-nonaprenyl-3-methyl-6-methoxy-1,4-benzoquinol <=> 3-Demethylubiquinol-9	PA14_08400	1	*JAB 041514 - adding ub9 synthesis (main Paeru ub)		PA0655	4.52984e-159	hypothetical protein
PA14_09400	hypothetical protein	rxn13787	Phenazine biosynthesis	pyocyanin synthesis	NADH + H+ + O2 + phenazine-1-carboxylic acid <=> NAD + H2O + CO2 + 1-hydroxyphenazine	PA14_09400	1			PA4217	0	flavin-containing monooxygenase probable FAD-dependent monooxygenase
PA14_09400	hypothetical protein	rxn13896	Phenazine biosynthesis	pyocyanin synthesis	NADH + H+ + O2 + 5-methylphenazine-1-carboxylic acid betaine <=> NAD + H2O + CO2 + pyocyanin	PA14_09400	1	*PY 04/16/14 Added for the production of the virulence factor pyocyanin. Taken from SEED master list. NOTE: rxn13787 was called also called "pyocyanin synthesis", but I have changed to to "1-hydroxyphenazine synthesis". Also, note it is sometimes spelled pyocyanine. Don't have E.C. number or subsystem info at the moment.		PA4217	0	flavin-containing monooxygenase probable FAD-dependent monooxygenase
PA14_09550	hypothetical protein	rxn13836	Pentose phosphate pathway	Gluconolactonase	H2O + Gluconolactone <=> H+ + GLCN	(PA14_09550 or PA14_47490)	2	*JAB 04/05/14 - This reaction is not shown to exist in KEGG, but matters to gluconate/2-ketogluconate accumulation. PA1293 and PA1740 (orig genes from older models) are both hypothetical proteins; new gene periplasmic PA4204 shows gluconolactonase activity (Tarighi et al. 2008). PA1293 shows moderate similarity to Marinobacter gluconolactonase (58% I, 7e-145), PA1740 shows little similarity to an…		PA4204	0	periplasmic gluconolactonase, PpgL
PA14_11530	hypothetical protein	rxn05515	Transport	Cobalamin uptake in via ABC transport	H2O + ATP + Vitamin_B12r => H+ + Phosphate + ADP + Vitamin_B12r	PA14_11530	1	*JAB 01/13/14 - added from Burk ,Removed BCAL2665		PA4045	0	conserved hypothetical protein
PA14_12300	hypothetical protein	rxn10474	Transport	cobalt transport in/out via permease (no H+)	Co2+ <=> Co2+	PA14_52460 or PA14_05200 or PA14_12300	3	*JAB 01/13/14 - merged with Burk-equivalent GPR		PA3983	0	conserved hypothetical protein
PA14_12890	hypothetical protein	rxn00980	Glyoxylate and dicarboxylate metabolism	phosphoglycolate phosphatase	H2O + 2-Phosphoglycolate => H+ + Phosphate + Glycolate	(PA14_23210 or PA14_12890 or PA14_07930)	3			PA3941	7.78892e-139	hypothetical protein
PA14_16360	hypothetical protein	rxn13906	Arginine and proline metabolism	Spermidine dehydrogenase	FAD + H2O + Spermidine <=> FADH2 + 4-Aminobutanal + 1,3-Propanediamine	PA14_16360	1	*ASB 03/24/14 - tentative subsystem assignment		PA3713	0	spermidine dehydrogenase, SpdH spermidine dehydrogenase, SpdH
PA14_19350	hypothetical protein	rxn05215	Transport	probable AGCS sodium/alanine/glycine symporter	Na+ + L-Alanine <=> Na+ + L-Alanine	(PA14_19350 or PA14_35460 or PA14_31800)	3			PA3461	0	conserved hypothetical protein
PA14_19500	hypothetical protein	rxn05512	Transport	butanesulfonate transport via ABC system	H2O + ATP + butanesulfonate => H+ + Phosphate + ADP + butanesulfonate	((PA14_02330 and PA14_02340) or (PA14_34770 and PA14_34780 and PA14_34790) or (PA14_19520 and PA14_19510 and PA14_19500) or (PA1... <Preview truncated at 128 characters>	10	*ASB 12/08/14 - changed GPR parantheses; *JAB 12/2/14 - curated PA14_02330 and PA14_02340 and added PA14_19570 and PA14_19580; JAB 01/13/14 - merged iMO1056 and Burk-equivalent reactions		PA3449	0	conserved hypothetical protein
PA14_19500	hypothetical protein	rxn05171	Transport	nitrate transport via ABC system	H2O + ATP + Nitrate => H+ + Phosphate + ADP + Nitrate	((PA14_02330 and PA14_02340) or (PA14_34770 and PA14_34780 and PA14_34790) or (PA14_19520 and PA14_19510 and PA14_19500) or (PA1... <Preview truncated at 128 characters>	10	*ASB 12/08/14 - changed GPR parentheses; JAB 12/02/14 - curated GPR; JAB 01/13/14 - merged iMO1056 GPR and Burk-derived GPRs		PA3449	0	conserved hypothetical protein
PA14_19500	hypothetical protein	rxn05552	Transport	ethanesulfonate transport via ABC system	H2O + ATP + ethanesulfonate => H+ + Phosphate + ADP + ethanesulfonate	((PA14_02330 and PA14_02340) or (PA14_34770 and PA14_34780 and PA14_34790) or (PA14_19520 and PA14_19510 and PA14_19500) or (PA1... <Preview truncated at 128 characters>	10	*ASB 12/08/14 - changed GPR parentheses; JAB 12/02/14 - curated GPR; JAB 01/13/14 - merged iMO1056 and Burk-equivalent GPRs		PA3449	0	conserved hypothetical protein
PA14_19500	hypothetical protein	rxn05585	Transport	hexanesulfonate transport via ABC system	H2O + ATP + hexanesulfonate => H+ + Phosphate + ADP + hexanesulfonate	((PA14_02330 and PA14_02340) or (PA14_34770 and PA14_34780 and PA14_34790) or (PA14_19520 and PA14_19510 and PA14_19500) or (PA1... <Preview truncated at 128 characters>	10	*ASB 12/08/14 - changed GPR parentheses; JAB 12/02/14 - curated GPR; JAB 01/13/14 - merged iMO1056 and Burk-equivalent GPRs		PA3449	0	conserved hypothetical protein
PA14_19500	hypothetical protein	rxn05621	Transport	methanesulfonate transport via ABC system	H2O + ATP + methanesulfonate => H+ + Phosphate + ADP + methanesulfonate	((PA14_02330 and PA14_02340) or (PA14_34770 and PA14_34780 and PA14_34790) or (PA14_19520 and PA14_19510 and PA14_19500) or (PA1... <Preview truncated at 128 characters>	10	*ASB 12/08/14 - changed GPR parentheses; JAB 12/02/14 - curated GPR; JAB 01/13/14 - merged iMO1056 and Burk-equivalent GPRs		PA3449	0	conserved hypothetical protein
PA14_19500	hypothetical protein	rxn05620	Transport	MOPS transport via ABC system	H2O + ATP + MOPS => H+ + Phosphate + ADP + MOPS	((PA14_02330 and PA14_02340) or (PA14_34770 and PA14_34780 and PA14_34790) or (PA14_19520 and PA14_19510 and PA14_19500) or (PA1... <Preview truncated at 128 characters>	10	*ASB 12/08/14 - changed GPR parentheses; JAB 12/02/14 - curated GPR; JAB 01/13/14 - merged iMO1056 and Burk-equivalent GPRs		PA3449	0	conserved hypothetical protein
PA14_19500	hypothetical protein	rxn05656	Transport	sulfoacetate transport via ABC system	H2O + ATP + Sulfoacetate => H+ + Phosphate + ADP + Sulfoacetate	((PA14_02330 and PA14_02340) or (PA14_34770 and PA14_34780 and PA14_34790) or (PA14_19520 and PA14_19510 and PA14_19500) or (PA1... <Preview truncated at 128 characters>	10	*ASB 12/08/14 - changed GPR parentheses; JAB 12/02/14 - curated GPR; JAB 01/13/14 - merged iMO1056 and Burk-equivalent GPRs		PA3449	0	conserved hypothetical protein
PA14_19770	hypothetical protein	rxn04092	Alanine, aspartate and glutamate metabolism	D-amino acid oxidase	H2O + O2 + D-Alanine => H2O2 + Pyruvate + NH3	(PA14_06960 or PA14_45170 or PA14_44210 or PA14_19400 or PA14_70100 or PA14_60270 or PA14_51040 or PA14_39720 or PA14_14010 or P... <Preview truncated at 128 characters>	15	*JAB 07/16/14 - corrected subsystem assignment		PA3424	0	hypothetical protein
PA14_19770	hypothetical protein	rxn04093	None	glycine oxidase, sarcosine	H2O + O2 + Sarcosine => H2O2 + Glyoxalate + Methanamine	(PA14_51040 or PA14_45170 or PA14_39720 or PA14_14010 or PA14_60270 or PA14_44260 or PA14_19770 or PA14_67970 or PA14_28180 or P... <Preview truncated at 128 characters>	15			PA3424	0	hypothetical protein
PA14_19770	hypothetical protein	rxn00269	Glycine, serine and threonine metabolism	glycine oxidase	H2O + O2 + Glycine => H2O2 + NH3 + Glyoxalate	(PA14_47850 or PA14_44210 or PA14_67970 or PA14_28180 or PA14_06960 or PA14_45170 or PA14_39720 or PA14_19400 or PA14_70100 or P... <Preview truncated at 128 characters>	15			PA3424	0	hypothetical protein
PA14_21175	hypothetical protein	rxn13892	Transport	phosphonate transport via ABC system	H2O + ATP + Phosphonate => H+ + Phosphate + ADP + Phosphonate	((PA14_21160 and PA14_21175 and PA14_21150 and PA14_21140) or (PA14_20400 and PA14_20420) or (PA14_20300 and PA14_20320 and PA14... <Preview truncated at 128 characters>	9			PA3313	0	hypothetical protein
PA14_21960	hypothetical protein	rxn05175	Transport	spermidine transport via ABC system	H2O + ATP + Spermidine => H+ + Phosphate + ADP + Spermidine	((PA14_21910 and PA14_21930 and PA14_21920 and PA14_21960) or (PA14_04250 and PA14_04240 and PA14_04230 and PA14_04220) or (PA14... <Preview truncated at 128 characters>	22	*JAB 12/02/14 - edited GPR; JAB 01/13/14 - edited		PA3250	0	hypothetical protein
PA14_21960	hypothetical protein	rxn05163	Transport	putrescine transport via ABC system	H2O + ATP + Putrescine => H+ + Phosphate + ADP + Putrescine	((PA14_04250 and PA14_04240 and PA14_04230 and PA14_04220) or (PA14_21910 and PA14_21930 and PA14_21920 and PA14_21960) or (PA14... <Preview truncated at 128 characters>	22	*JAB 12/02/14 - curated GPR		PA3250	0	hypothetical protein
PA14_22620	hypothetical protein	rxn00065	Purine metabolism	adenylate cyclase	ATP => PPi + cAMP	(PA14_36345 or PA14_69610 or PA14_22620)	3			PA3217	0	CyaB adenylate cyclase
PA14_26390	hypothetical protein	rxn05187	Transport	Vitamin B12 ABC transport	H2O + ATP + Vitamin_B12 <=> H+ + Phosphate + ADP + Vitamin_B12	(PA14_26400 and PA14_26390 and PA14_26360)	3	*JAB 01/13/14 - added from Burk		PA2913	0	hypothetical protein
PA14_28180	hypothetical protein	rxn04092	Alanine, aspartate and glutamate metabolism	D-amino acid oxidase	H2O + O2 + D-Alanine => H2O2 + Pyruvate + NH3	(PA14_06960 or PA14_45170 or PA14_44210 or PA14_19400 or PA14_70100 or PA14_60270 or PA14_51040 or PA14_39720 or PA14_14010 or P... <Preview truncated at 128 characters>	15	*JAB 07/16/14 - corrected subsystem assignment		PA2776	0	FAD-dependent oxidoreductase
PA14_28180	hypothetical protein	rxn04093	None	glycine oxidase, sarcosine	H2O + O2 + Sarcosine => H2O2 + Glyoxalate + Methanamine	(PA14_51040 or PA14_45170 or PA14_39720 or PA14_14010 or PA14_60270 or PA14_44260 or PA14_19770 or PA14_67970 or PA14_28180 or P... <Preview truncated at 128 characters>	15			PA2776	0	FAD-dependent oxidoreductase
PA14_28180	hypothetical protein	rxn00269	Glycine, serine and threonine metabolism	glycine oxidase	H2O + O2 + Glycine => H2O2 + NH3 + Glyoxalate	(PA14_47850 or PA14_44210 or PA14_67970 or PA14_28180 or PA14_06960 or PA14_45170 or PA14_39720 or PA14_19400 or PA14_70100 or P... <Preview truncated at 128 characters>	15			PA2776	0	FAD-dependent oxidoreductase
PA14_34050	HsiC3 hypothetical protein	rxn09370	Purine metabolism	uricase	2 H2O + Urate + O2 => CO2 + H2O2 + Allantoin	PA14_34050	1	*ASB 03/24/14 - This is a multistep reaction, part of which is spontaneous. How to determine EC number?		PA2366	0	HsiC3 uricase PuuD
PA14_34280	hypothetical protein	rxn05614	Transport	L-methionine R-oxide transport via ABC system	H2O + ATP + L-methionine_R-oxide => H+ + Phosphate + ADP + L-methionine_R-oxide	(PA14_34260 and PA14_34270 and PA14_34280)	3	*JAB 01/13/14 - added from Burk		PA2349	0	conserved hypothetical protein
PA14_34280	hypothetical protein	rxn05613	Transport	L-methionine S-oxide transport via ABC system	H2O + ATP + L-Methionine S-oxide => H+ + Phosphate + ADP + L-Methionine S-oxide	(PA14_34260 and PA14_34270 and PA14_34280)	3	*JAB 01/13/14 - added from Burk		PA2349	0	conserved hypothetical protein
PA14_34280	hypothetical protein	rxn05183	Transport	D-methionine transport via ABC system	H2O + ATP + D-Methionine => H+ + Phosphate + ADP + D-Methionine	(PA14_72640 and PA14_72630 and PA14_72620) or (PA14_34280 and PA14_34270 and PA14_34260)	6	*JAB 01/13/14 - completed second transport operon		PA2349	0	conserved hypothetical protein
PA14_34280	hypothetical protein	rxn05219	Transport	L-methionine transport via ABC system	H2O + ATP + L-Methionine => H+ + Phosphate + ADP + L-Methionine	(PA14_72640 and PA14_72630 and PA14_72620) or (PA14_34280 and PA14_34270 and PA14_34260)	6	*JAB 01/13/14 - merged with Burk-equivalent GPR		PA2349	0	conserved hypothetical protein
PA14_35300	hypothetical protein	rxn13790	Pentose phosphate pathway	2-dehydro-D-gluconate reductase extracellular (NADPH) (irreversible)	FAD + GLCN => FADH2 + 2-Dehydro-D-gluconate	(PA14_35300 and PA14_35290 and PA14_35270)	3	*JAB 07/31/14 - added KEGG subsystem assignment; JAB 06/30/14 - found paper indicating 3 subunit enzyme in Pseudomonads, FAD cofactor preference (added PA2266) - switched rxn13790 for rxn01279 accordingly; *JCT 02/17/14 I suggest this reaction is irreversible	McIntire, W., Singer, T. P., Ameyama, M., Adachi, O., Matsushita, K., & Shinagawa, E. (1985). Identification of the covalently bound flavins of D-gluconate dehydrogenases from Pseudomonas aeruginosa and Pseudomonas fluorescens and of 2-keto-D-gluconate dehydrogenase from Gluconobacter melanogenus. The Biochemical Journal, 231(3), 651–4. Retrieved from http://www.pubmedcentral.nih.gov/articlerende…	PA2264	4.82005e-175	conserved hypothetical protein
PA14_38580	hypothetical protein	rxn12405	Transport	transport of (r)-3-hydroxybutanoate [extraorganism-cytosol](passive)	(R)-3-Hydroxybutanoate <=> (R)-3-Hydroxybutanoate	PA14_38580	1	*JAB 01/13/14 - added from Burk		PA2004	0	conserved hypothetical protein
PA14_38610	hypothetical protein	rxn05484	Transport	acetoacetate transport via proton symport	H+ + Acetoacetate <=> H+ + Acetoacetate	PA14_38610	1	*JAB 01/13/14 - added from Burk		PA2002	0	conserved hypothetical protein
PA14_38610	hypothetical protein	rxn05683	Transport	butanoate transport in via proton symport	H+ + Butyrate => H+ + Butyrate	PA14_38610	1	*JAB 01/13/14 - added from Burk, Changed to irrev... Transport in		PA2002	0	conserved hypothetical protein
PA14_46240	hypothetical protein	rxn05206	Transport	Potassium uptake	K+ <=> K+	((PA14_65040) or (PA14_67630) or (PA14_46240) or (PA14_16030) or (PA14_66380))	5	*ASB 02/19/14 - Remove PA2135, PA1057, PA1058, and PA1059 from GPR because BLAST values to other organisms were low. JAB 01/13/14 - added from Burk		PA1408	0	hypothetical protein
PA14_47490	hypothetical protein	rxn13836	Pentose phosphate pathway	Gluconolactonase	H2O + Gluconolactone <=> H+ + GLCN	(PA14_09550 or PA14_47490)	2	*JAB 04/05/14 - This reaction is not shown to exist in KEGG, but matters to gluconate/2-ketogluconate accumulation. PA1293 and PA1740 (orig genes from older models) are both hypothetical proteins; new gene periplasmic PA4204 shows gluconolactonase activity (Tarighi et al. 2008). PA1293 shows moderate similarity to Marinobacter gluconolactonase (58% I, 7e-145), PA1740 shows little similarity to an…		PA1293	0	hypothetical protein
PA14_47850	hypothetical protein	rxn04092	Alanine, aspartate and glutamate metabolism	D-amino acid oxidase	H2O + O2 + D-Alanine => H2O2 + Pyruvate + NH3	(PA14_06960 or PA14_45170 or PA14_44210 or PA14_19400 or PA14_70100 or PA14_60270 or PA14_51040 or PA14_39720 or PA14_14010 or P... <Preview truncated at 128 characters>	15	*JAB 07/16/14 - corrected subsystem assignment		PA1267	0	hypothetical protein
PA14_47850	hypothetical protein	rxn04093	None	glycine oxidase, sarcosine	H2O + O2 + Sarcosine => H2O2 + Glyoxalate + Methanamine	(PA14_51040 or PA14_45170 or PA14_39720 or PA14_14010 or PA14_60270 or PA14_44260 or PA14_19770 or PA14_67970 or PA14_28180 or P... <Preview truncated at 128 characters>	15			PA1267	0	hypothetical protein
PA14_47850	hypothetical protein	rxn00269	Glycine, serine and threonine metabolism	glycine oxidase	H2O + O2 + Glycine => H2O2 + NH3 + Glyoxalate	(PA14_47850 or PA14_44210 or PA14_67970 or PA14_28180 or PA14_06960 or PA14_45170 or PA14_39720 or PA14_19400 or PA14_70100 or P... <Preview truncated at 128 characters>	15			PA1267	0	hypothetical protein
PA14_50760	hypothetical protein	rxn01102	Glycerolipid metabolism	glycerate kinase	ATP + Glycerate <=> 3-Phosphoglycerate + ADP	PA14_50760	1			PA1052	0	conserved hypothetical protein
PA14_52610	hypothetical protein	rxn00541	Glycine, serine and threonine metabolism	L-Threonine acetaldehyde-lyase	L-Threonine => Acetaldehyde + Glycine	PA14_52610 or PA14_71440	2	No major changes		PA0902	0	hypothetical protein
PA14_52870	hypothetical protein	rxn01734	Carbon Metabolism	Succinyl-CoA:itaconate-CoA transferase	Succinyl-CoA + Itaconate <=> Succinate + Itaconyl-CoA	PA14_52870	1	*JAB 02/08/14 - added from MetaCyc/lit for Biolog validation (Itaconate), low gene hit from soil bacterium Novosphingobium aromaticivorans succinyl-CoA:(R)-citramalate CoA-transferase Saro_0741 (6e-41 - there were better matches but this was near a potential transporter and annotated itaconyl-CoA hydratase)	Cooper, R. a, & Kornberg, H. L. (1964). The utilization of itaconate by Pseudomonas sp. The Biochemical Journal, 91(1), 82–91. Retrieved from http://www.pubmedcentral.nih.gov/articlerender.fcgi?artid=1202819&tool=pmcentrez&rendertype=abstract	PA0882	0	hypothetical protein
PA14_52910	hypothetical protein	rJB00258	Carbon Metabolism	Itaconyl-CoA hydratase	H2O + Itaconyl-CoA <=> L-Citramalyl-CoA	PA14_52910	1	*JAB 02/08/14 - added from MetaCyc/lit for Biolog validation (Itaconate), rxn favored in forward dir but leaving rev for now	Cooper, R. a, & Kornberg, H. L. (1964). The utilization of itaconate by Pseudomonas sp. The Biochemical Journal, 91(1), 82–91. Retrieved from http://www.pubmedcentral.nih.gov/articlerender.fcgi?artid=1202819&tool=pmcentrez&rendertype=abstract	PA0878	0	hypothetical protein
PA14_57190	hypothetical protein	rxn02305	Thiamine metabolism	thiamine-phosphate diphosphorylase	H+ + 4-Amino-2-methyl-5-diphosphomethylpyrimidine + 4-Methyl-5--2-phosphoethyl-thiazole <=> PPi + Thiamine phosphate	(PA14_57190 or PA14_12400)	2			PA4400	0	probable pyrophosphohydrolase
PA14_57890	hypothetical protein	rxn01117	Lipopolysaccharide biosynthesis	arabinose-5-phosphate isomerase	D-Arabinose5-phosphate <=> D-Ribulose5-phosphate	PA14_57890	1			PA4457	0	arabinose-5-phosphate isomerase KdsD
PA14_57900	hypothetical protein	rxn02404	Lipopolysaccharide biosynthesis	3-deoxy-manno-octulosonate-8-phosphatase	H2O + 3-Deoxy-D-manno-octulosonate8-phosphate => H+ + Phosphate + KDO	PA14_57900	1			PA4458	4.94228e-126	conserved hypothetical protein
PA14_58220	hypothetical protein	rxn02483	Benzoate degradation	4-carboxymuconolactone decarboxylase	H+ + 4-Carboxymuconolactone => CO2 + 3-oxoadipate-enol-lactone	(PA14_02850 or PA14_58220)	2			PA4486	8.4474e-92	conserved hypothetical protein
PA14_62480	hypothetical protein	rxn00527	Tyrosine metabolism	tyrosine transaminase	2-Oxoglutarate + L-Tyrosine <=> L-Glutamate + p-hydroxyphenylpyruvate	(PA14_62480 or PA14_14940 or PA14_10530 or PA14_38250 or PA14_27500 or PA14_26590 or PA14_17030)	7			PA4722	0	probable aminotransferase
PA14_65040	hypothetical protein	rxn05206	Transport	Potassium uptake	K+ <=> K+	((PA14_65040) or (PA14_67630) or (PA14_46240) or (PA14_16030) or (PA14_66380))	5	*ASB 02/19/14 - Remove PA2135, PA1057, PA1058, and PA1059 from GPR because BLAST values to other organisms were low. JAB 01/13/14 - added from Burk		PA4925	0	conserved hypothetical protein
PA14_66210	hypothetical protein	rxn13870	Lipopolysaccharide biosynthesis	Pseudomonas aeruginosa LPS lumped 2,4,and 6 heptokinases	3 ATP + PA_core6_lipidA => 3 H+ + 3 ADP + PA_core7_lipidA	(PA14_66220 and PA14_66210)	2	*PY 04/23/14 Added for LPS antigen B-band synthesis (virulence factor). Taken from SEED master list, which was converted from iMO1056.		PA5008	0	WapP WaaP; hypothetical protein
PA14_67630	hypothetical protein	rxn05206	Transport	Potassium uptake	K+ <=> K+	((PA14_65040) or (PA14_67630) or (PA14_46240) or (PA14_16030) or (PA14_66380))	5	*ASB 02/19/14 - Remove PA2135, PA1057, PA1058, and PA1059 from GPR because BLAST values to other organisms were low. JAB 01/13/14 - added from Burk		PA5121	0	hypothetical protein
PA14_67970	hypothetical protein	rxn04092	Alanine, aspartate and glutamate metabolism	D-amino acid oxidase	H2O + O2 + D-Alanine => H2O2 + Pyruvate + NH3	(PA14_06960 or PA14_45170 or PA14_44210 or PA14_19400 or PA14_70100 or PA14_60270 or PA14_51040 or PA14_39720 or PA14_14010 or P... <Preview truncated at 128 characters>	15	*JAB 07/16/14 - corrected subsystem assignment		PA5145	0	hypothetical protein
PA14_67970	hypothetical protein	rxn04093	None	glycine oxidase, sarcosine	H2O + O2 + Sarcosine => H2O2 + Glyoxalate + Methanamine	(PA14_51040 or PA14_45170 or PA14_39720 or PA14_14010 or PA14_60270 or PA14_44260 or PA14_19770 or PA14_67970 or PA14_28180 or P... <Preview truncated at 128 characters>	15			PA5145	0	hypothetical protein
PA14_67970	hypothetical protein	rxn00269	Glycine, serine and threonine metabolism	glycine oxidase	H2O + O2 + Glycine => H2O2 + NH3 + Glyoxalate	(PA14_47850 or PA14_44210 or PA14_67970 or PA14_28180 or PA14_06960 or PA14_45170 or PA14_39720 or PA14_19400 or PA14_70100 or P... <Preview truncated at 128 characters>	15			PA5145	0	hypothetical protein
PA14_69150	hypothetical protein	rxn03393	Ubiquinone biosynthesis	3-octaprenyl-4-hydroxybenzoate carboxy-lyase	H+ + 3-Octaprenyl-4-hydroxybenzoate => CO2 + 2-Octaprenylphenol	(PA14_03130 or PA14_69150)	2			PA5237	0	conserved hypothetical protein
PA14_69150	hypothetical protein	rxn13044	Ubiquinone biosynthesis	nonaprenyl-4-hydroxybenzoate decarboxylase	H+ + Nonaprenyl-4-hydroxybenzoate <=> CO2 + 2-nonaprenylphenol	PA14_11860 or PA14_69150	2	*JAB 041514 - adding ub9 synthesis (main Paeru ub), PA4019 - nonaprenyl, PA5237 - octaprenyl		PA5237	0	conserved hypothetical protein
PA14_69430	hypothetical protein	rxn02287	Porphyrin and chlorophyll metabolism	uroporphyrinogen methyltransferase	2 S-Adenosyl-L-methionine + UroporphyrinogenIII <=> 2 H+ + 2 S-Adenosyl-homocysteine + Precorrin 2	(PA14_06660 or PA14_41563 or PA14_69430 or PA14_30340)	4			PA5258	0	hypothetical protein
PA14_70720	hypothetical protein	rxn00966	Ubiquinone biosynthesis	chorismate pyruvate lyase	Chorismate => Pyruvate + 4-Hydroxybenzoate	PA14_70720	1	*JAB 04/09/14 - changed rxn direction syntax, trying to fix ubiquinone production in glc min media		PA5357	4.00534e-121	hypothetical protein
PA14_70860	hypothetical protein	rxn05145	Transport	phosphate transport via ABC system	H2O + ATP + Phosphate <=> H+ + 2 Phosphate + ADP	(PA14_70830 and PA14_70810 and PA14_70850 and PA14_70860)	4			PA5369	0	phosphate ABC transporter, periplasmic phosphate-binding protein, PstS
PA14_71030	hypothetical protein	rxn05570	Transport	gamma-butyrobetaine transport in via ABC system	H2O + ATP + gamma-butyrobetaine => H+ + Phosphate + ADP + gamma-butyrobetaine	(((PA14_13580 or PA14_71000) and (PA14_13590 or PA14_71020) and (PA14_71030 or PA14_13600)) or ((PA14_13580 or PA14_71000) and (... <Preview truncated at 128 characters>	7			PA5378	0	CbcX
PA14_71030	hypothetical protein	rxn05159	Transport	choline transport via ABC system	H2O + ATP + Choline => H+ + Phosphate + ADP + Choline	(((PA14_13580 or PA14_71000) and (PA14_13590 or PA14_71020) and (PA14_71030 or PA14_13600)) or (PA14_13580 and PA14_13590 and PA... <Preview truncated at 128 characters>	7			PA5378	0	CbcX
PA14_71030	hypothetical protein	rxn05180	Transport	L-carnitine transport via ABC system	H2O + ATP + Carnitine => H+ + Phosphate + ADP + Carnitine	(((PA14_13580 or PA14_71000) and (PA14_13590 or PA14_71020) and (PA14_71030 or PA14_13600)) or (PA14_13580 and PA14_13590 and PA... <Preview truncated at 128 characters>	7			PA5378	0	CbcX
PA14_71030	hypothetical protein	rxn10073	Transport	proline betaine transport in via ABC system	H2O + ATP + Stachydrine => H+ + Phosphate + ADP + Stachydrine	(((PA14_13580 or PA14_71000) and (PA14_13590 or PA14_71020) and (PA14_71030 or PA14_13600)) or (PA14_13580 and PA14_13590 and PA... <Preview truncated at 128 characters>	7			PA5378	0	CbcX
PA14_71030	hypothetical protein	rxn05181	Transport	glycine betaine transport via ABC system	H2O + ATP + BET => H+ + Phosphate + ADP + BET	((PA14_67300 and PA14_67280 and PA14_67270) or (PA14_13580 and PA14_13590 and PA14_13600 and PA14_13610) or (PA14_71000 and PA14... <Preview truncated at 128 characters>	10	*JAB 01/13/14 - added transporter from Burk
		rxn01732	Carbon Metabolism	Itaconyl-CoA synthetase	CoA + Itaconate + GTP <=> Phosphate + GDP + Itaconyl-CoA	(PA14_43950 and PA14_43940)	2	*JAB 02/08/14 - added from MetaCyc/lit for Biolog validation (Itaconate), hard to match genes to 1964 paper but MetaCyc indicates this reaction also enabled by succinyl-CoA synthetase		Cooper, R. a, & Kornberg, H. L. (1964). The utilization of itaconate by Pseudomonas sp. The Biochemical Journal, 91(1), 82–91. Retrieved from http://www.pubmedcentral.nih.gov/articlerender.fcgi?artid=1202819&tool=pmcentrez&rendertype=abstract
		rxn05332	Fatty acid biosynthesis	(3R)-3-Hydroxypalmitoyl-[acyl-carrier-protein] hydro-lyase	R-3-hydroxypalmitoyl-acyl-carrierprotein- <=> H2O + (2E)-Hexadecenoyl-[acp]	(PA14_17190)	1	*JAB 12/12/13 - req. for cpd15531[c] synthesis, direct translation from Burk for lipid pathway GPRs, needs curation based on literature, originally BCAL2080
		rxn07980	Fatty acid biosynthesis	3-hydroxyacyl-[acyl-carrier-protein] dehydratase (n-C18:1)	(R)-3-hydroxy-cis-vacc-11-enoyl-[acyl-carrier protein] <=> H2O + trans-3-cis-11-vacceoyl-[acyl-carrier protein]	(PA14_17190)	1	*JAB 12/13/13 - req. for cpd15534[c] synthesis, direct translation from Burk for lipid pathway GPRs, needs curation based on literature, switched rPY00156 for rxn07980, originally BCAL2080 - 4e-28
		rxn01973	Lysine biosynthesis	succinyl-diaminopimelate desuccinylase	H2O + N-Succinyl-L-2,6-diaminopimelate <=> Succinate + LL-2,6-Diaminopimelate	PA14_49380	1	*JAB 02/18/14 - added PA5390 as part of previous lysine/ornithine biosynthesis parallel pathway evaluations		Xu, Y., Labedan, B., & Glansdorff, N. (2007). Surprising arginine biosynthesis: a reappraisal of the enzymology and evolution of the pathway in microorganisms. Microbiology and Molecular Biology Reviews : MMBR, 71(1), 36–47. doi:10.1128/MMBR.00032-06; Fondi, M., Brilli, M., Emiliani, G., Paffetti, D., & Fani, R. (2007). The primordial metabolism: an ancestral interconnection between leucine, argi…
		rxn00222	Carbohydrate Metabolism	beta-D-Glucoside glucohydrolase	H2O + CELB => 2 D-Glucose	PA14_42230	1	*PY 06/11/14 Changed => to -> *JAB 02/08/14 - gene may be performing this function, but definitely no cellobiose transporter matches so that may be what is preventing degradation
		rxn07993	Fatty acid biosynthesis	3-oxoacyl-[acyl-carrier-protein] reductase (n-C18:1)	H+ + NADPH + 3-oxo-cis-vacc-11-enoyl-[acyl-carrier protein] <=> NADP + (R)-3-hydroxy-cis-vacc-11-enoyl-[acyl-carrier protein]	PA14_25660	1	*JAB 12/13/13 - req. for cpd15534[c] synthesis, direct translation from Burk for lipid pathway GPRs, needs curation based on literature, switched rPY00157 for rxn07993, originally (BCAL0846 - PA2967, 1e-35, fabG) or (BCAL0994 - PA2967, 2e-75, fabG) or (BCAL1151 - PA4089, 1e-29, not included) or (BCAL1425 - PA2142, 5e-28, not included) or (BCAL2386 - PA1344, 4e-31) or (BCAL2624 - PA1649, 5e-34) or…
		rxn00160	Butanoate metabolism	D-malate dehydrogenase (NAD)	NAD + D-Malate => NADH + CO2 + Pyruvate	PA14_23790	1	*JAB 06/26/14 - double checked cofactor usage, experimental evidence in P. fluorescens, GPR assignment based on best similarity match to dmlA and indicated need from Biolog		Fuhrer, T., & Sauer, U. (2009). Different biochemical mechanisms ensure network-wide balancing of reducing equivalents in microbial metabolism. Journal of Bacteriology, 191(7), 2112–21. doi:10.1128/JB.01523-08

## Sheet: mPAO1 hypothetical proteins
List of genes incorporated in mPAO1 that are annotated by the Pseudomonas Genome Database as of putative/probable function, hypothetical proteins, or are used to enable alternate functions from their primary annotation
Putative gene	PGD Annotation	putative	probable	hypothetical	alternate fxn in model
PA0006	conserved hypothetical protein	0	0	1	0
PA0051	potential phenazine-modifying enzyme probable glutamine amidotransferase	0	1	0	0
PA0103	probable sulfate transporter	0	1	0	0
PA0119	probable dicarboxylate transporter	0	1	0	0
PA0134	probable guanine deaminase	0	1	0	0
PA0166	probable transporter	0	1	0	0
PA0184	probable ATP-binding component of ABC transporter	0	1	0	0
PA0185	probable permease of ABC transporter	0	1	0	0
PA0186	probable binding protein component of ABC transporter	0	1	0	0
PA0195	putative NAD(P) transhydrogenase, subunit alpha part 1	1	0	0	0
PA0203	probable binding protein component of ABC transporter	0	1	0	0
PA0204	probable permease of ABC transporter	0	1	0	0
PA0205	probable permease of ABC transporter	0	1	0	0
PA0206	probable ATP-binding component of ABC transporter	0	1	0	0
PA0219	probable aldehyde dehydrogenase	0	1	0	0
PA0241	probable major facilitator superfamily (MFS) transporter probable MFS transporter	0	1	0	0
PA0242	hypothetical protein	0	0	1	0
PA0273	probable major facilitator superfamily (MFS) transporter probable MFS transporter	0	1	0	0
PA0322	probable transporter	0	1	0	0
PA0323	probable binding protein component of ABC transporter	0	1	0	0
PA0324	probable permease of ABC transporter	0	1	0	0
PA0325	probable permease of ABC transporter	0	1	0	0
PA0326	probable ATP-binding component of ABC transporter	0	1	0	0
PA0352	probable transporter	0	1	0	0
PA0364	probable oxidoreductase	0	1	0	0
PA0397	probable cation efflux system protein	0	1	0	0
PA0400	probable cystathionine gamma-lyase cystathionase; gamma-cystathionase; cysteine desulfhydrase; cystine desulfhydrase; homoserine... <Preview truncated at 128 characters>	0	1	0	0
PA0443	probable transporter	0	1	0	0
PA0450	probable phosphate transporter	0	1	0	0
PA0476	probable permease	0	1	0	0
PA0506	probable acyl-CoA dehydrogenase	0	1	0	0
PA0581	conserved hypothetical protein	0	0	1	0
PA0583	hypothetical protein	0	0	1	0
PA0602	probable binding protein component of ABC transporter	0	1	0	0
PA0608	probable phosphoglycolate phosphatase	0	1	0	0
PA0655	hypothetical protein	0	0	1	0
PA0743	probable 3-hydroxyisobutyrate dehydrogenase	0	1	0	0
PA0744	probable enoyl-CoA hydratase/isomerase	0	1	0	0
PA0745	probable enoyl-CoA hydratase/isomerase	0	1	0	0
PA0747	probable aldehyde dehydrogenase	0	1	0	0
PA0789	probable amino acid permease	0	1	0	0
PA0794	probable aconitate hydratase probable aconitase	0	1	0	0
PA0809	probable transporter	0	1	0	0
PA0878	hypothetical protein	0	0	1	0
PA0879	probable acyl-CoA dehydrogenase	0	1	0	0
PA0882	hypothetical protein	0	0	1	0
PA0883	probable acyl-CoA lyase beta chain probable acyl-S-ACP lyase	0	1	0	0
PA0884	probable C4-dicarboxylate-binding periplasmic protein	0	1	0	0
PA0885	probable C4-dicarboxylate transporter	0	1	0	0
PA0886	probable C4-dicarboxylate transporter	0	1	0	0
PA0902	hypothetical protein	0	0	1	0
PA0950	probable arsenate reductase	0	1	0	0
PA0996	PqsA probable coenzyme A ligase	0	1	0	0
PA1024	2-Nitropropane Dioxygenase 2-Nitropropane Dioxygenase (changed from hypothetical protein)	0	0	1	0
PA1027	probable aldehyde dehydrogenase	0	1	0	0
PA1028	probable oxidoreductase	0	1	0	0
PA1052	conserved hypothetical protein	0	0	1	0
PA1122	putative peptide deformylase	1	0	0	0
PA1215	hypothetical protein	0	0	1	0
PA1217	probable 2-isopropylmalate synthase	0	1	0	0
PA1252	probable L-malate dehydrogenase	0	1	0	0
PA1267	hypothetical protein	0	0	1	0
PA1288	probable outer membrane protein precursor	0	1	0	0
PA1293	hypothetical protein	0	0	1	0
PA1297	probable metal transporter	0	1	0	0
PA1400	probable pyruvate carboxylase	0	1	0	0
PA1408	hypothetical protein	0	0	1	0
PA1419	probable transporter	0	1	0	0
PA1429	probable cation-transporting P-type ATPase	0	1	0	0
PA1470	probable short-chain dehydrogenase	0	1	0	0
PA1485	probable amino acid permease	0	1	0	0
PA1487	probable carbohydrate kinase	0	1	0	0
PA1489	hypothetical protein	0	0	1	0
PA1497	probable transporter	0	1	0	0
PA1507	probable transporter	0	1	0	0
PA1519	probable transporter	0	1	0	0
PA1521	probable guanine deaminase	0	1	0	0
PA1522	hypothetical protein	0	0	1	0
PA1567	conserved hypothetical protein	0	0	1	0
PA1616	conserved hypothetical protein	0	0	1	0
PA1617	probable AMP-binding enzyme	0	1	0	0
PA1628	probable 3-hydroxyacyl-CoA dehydrogenase	0	1	0	0
PA1629	probable enoyl-CoA hydratase/isomerase	0	1	0	0
PA1638	conserved hypothetical protein	0	0	1	0
PA1649	probable short-chain dehydrogenase	0	1	0	0
PA1655	probable glutathione S-transferase	0	1	0	0
PA1683	probable sugar aldolase	0	1	0	0
PA1736	probable acyl-CoA thiolase	0	1	0	0
PA1737	probable 3-hydroxyacyl-CoA dehydrogenase	0	1	0	0
PA1748	probable enoyl-CoA hydratase/isomerase	0	1	0	0
PA1772	probable methyltransferase	0	1	0	0
PA1792	conserved hypothetical protein	0	0	1	0
PA1807	NppD probable ATP-binding component of ABC transporter	0	1	0	0
PA1808	NppC probable permease of ABC transporter	0	1	0	0
PA1809	NppB probable permease of ABC transporter	0	1	0	0
PA1810	NppA2 probable binding protein component of ABC transporter	0	1	0	0
PA1819	probable amino acid permease	0	1	0	0
PA1828	probable short-chain dehydrogenase	0	1	0	0
PA1899	probable phenazine biosynthesis protein	0	1	0	0
PA1900	probable phenazine biosynthesis protein	0	1	0	0
PA1904	probable phenazine biosynthesis protein	0	1	0	0
PA1905	probable pyridoxamine 5-phosphate oxidase	0	1	0	0
PA1916	probable amino acid permease	0	1	0	0
PA1918	hypothetical protein	0	0	1	0
PA1923	hypothetical protein	0	0	1	0
PA1997	probable AMP-binding enzyme	0	1	0	0
PA2002	conserved hypothetical protein	0	0	1	0
PA2004	conserved hypothetical protein	0	0	1	0
PA2013	putative 3-methylglutaconyl-CoA hydratase gamma-carboxygeranoyl-CoA hydratase, GnyH	1	0	0	0
PA2015	putative isovaleryl-CoA dehydrogenase Ivd; Citronelloyl-CoA dehydrogenase, GnyD	1	0	0	0
PA2022	probable nucleotide sugar dehydrogenase	0	1	0	0
PA2026	conserved hypothetical protein	0	0	1	0
PA2032	probable transcriptional regulator	0	1	0	0
PA2042	probable transporter (membrane subunit)	0	1	0	0
PA2073	probable transporter (membrane subunit)	0	1	0	0
PA2084	probable asparagine synthetase	0	1	0	0
PA2104	probable cysteine synthase probable O-acetylserine sulfhydrylase	0	1	0	0
PA2124	probable dehydrogenase	0	1	0	0
PA2125	probable aldehyde dehydrogenase	0	1	0	0
PA2135	probable transporter	0	1	0	0
PA2152	probable trehalose synthase	0	1	0	0
PA2155	probable phospholipase	0	1	0	0
PA2158	probable alcohol dehydrogenase (Zn-dependent)	0	1	0	0
PA2165	probable glycogen synthase	0	1	0	0
PA2188	probable alcohol dehydrogenase (Zn-dependent)	0	1	0	0
PA2199	probable dehydrogenase	0	1	0	0
PA2202	probable amino acid permease	0	1	0	0
PA2203	probable amino acid permease	0	1	0	0
PA2204	probable binding protein component of ABC transporter	0	1	0	0
PA2210	probable major facilitator superfamily (MFS) transporter probable MFS transporter	0	1	0	0
PA2214	putative L-lyxonate transporter probable MFS transporter	1	1	0	0
PA2252	probable AGCS sodium/alanine/glycine symporter probable amino acid transporter	0	1	0	0
PA2261	probable 2-ketogluconate kinase	0	1	0	0
PA2262	probable 2-ketogluconate transporter	0	1	0	0
PA2263	probable 2-hydroxyacid dehydrogenase	0	1	0	0
PA2264	conserved hypothetical protein	0	0	1	0
PA2266	probable cytochrome c precursor	0	1	0	0
PA2294	probable ATP-binding component of ABC transporter	0	1	0	0
PA2295	probable permease of ABC transporter	0	1	0	0
PA2296	hypothetical protein	0	0	1	0
PA2307	probable permease of ABC transporter	0	1	0	0
PA2308	probable ATP-binding component of ABC transporter	0	1	0	0
PA2309	hypothetical protein	0	0	1	0
PA2323	probable glyceraldehyde-3-phosphate dehydrogenase triosephosphate dehydrogenase	0	1	0	0
PA2327	probable permease of ABC transporter	0	1	0	0
PA2328	hypothetical protein	0	0	1	0
PA2329	probable ATP-binding component of ABC transporter	0	1	0	0
PA2338	probable binding protein component of ABC maltose/mannitol transporter	0	1	0	0
PA2339	probable binding-protein-dependent maltose/mannitol transport protein	0	1	0	0
PA2340	probable binding-protein-dependent maltose/mannitol transport protein	0	1	0	0
PA2341	probable ATP-binding component of ABC maltose/mannitol transporter	0	1	0	0
PA2349	conserved hypothetical protein	0	0	1	0
PA2350	probable ATP-binding component of ABC transporter	0	1	0	0
PA2351	probable permease of ABC transporter	0	1	0	0
PA2352	probable glycerophosphoryl diester phosphodiesterase	0	1	0	0
PA2402	probable non-ribosomal peptide synthetase	0	1	0	0
PA2407	probable adhesion protein	0	1	0	0
PA2408	probable ATP-binding component of ABC transporter	0	1	0	0
PA2409	probable permease of ABC transporter	0	1	0	0
PA2472	probable major facilitator superfamily (MFS) transporter probable MFS transporter	0	1	0	0
PA2473	probable glutathione S-transferase	0	1	0	0
PA2531	probable aminotransferase	0	1	0	0
PA2533	probable sodium:alanine symporter	0	1	0	0
PA2536	probable phosphatidate cytidylyltransferase	0	1	0	0
PA2537	probable acyltransferase	0	1	0	0
PA2541	probable CDP-alcohol phosphatidyltransferase	0	1	0	0
PA2550	probable acyl-CoA dehydrogenase	0	1	0	0
PA2552	probable acyl-CoA dehydrogenase	0	1	0	0
PA2555	probable AMP-binding enzyme	0	1	0	0
PA2557	probable AMP-binding enzyme	0	1	0	0
PA2587	probable FAD-dependent monooxygenase	0	1	0	0
PA2666	probable 6-pyruvoyl tetrahydrobiopterin synthase	0	1	0	0
PA2683	probable serine/threonine dehydratase, degradative	0	1	0	0
PA2777	conserved hypothetical protein	0	0	1	0
PA2828	probable aminotransferase	0	1	0	0
PA2892	GCase, alpha-subunit (biotin-containing) putative short chain dehydrogenase involved in catabolism of citronellol; putative shor... <Preview truncated at 128 characters>	1	0	0	0
PA2897	probable transcriptional regulator	0	1	0	0
PA2906	probable oxidoreductase	0	1	0	0
PA2909	hypothetical protein	0	0	1	0
PA2912	probable ATP-binding component of ABC transporter	0	1	0	0
PA2913	hypothetical protein	0	0	1	0
PA2914	probable permease of ABC transporter	0	1	0	0
PA2938	probable transporter	0	1	0	0
PA2940	probable acyl-CoA thiolase	0	1	0	0
PA3001	probable glyceraldehyde-3-phosphate dehydrogenase	0	1	0	0
PA3024	probable carbohydrate kinase	0	1	0	0
PA3025	probable FAD-dependent glycerol-3-phosphate dehydrogenase	0	1	0	0
PA3035	probable glutathione S-transferase	0	1	0	0
PA3039	probable transporter	0	1	0	0
PA3043	conserved hypothetical protein	0	0	1	0
PA3088	conserved hypothetical protein	0	0	1	0
PA3131	probable aldolase 4-hydroxy-2-oxoglutarate aldolase; 2-keto-3-deoxy-6-phosphogluconate aldolase	0	1	0	0
PA3139	probable amino acid aminotransferase	0	1	0	0
PA3146	probable NAD-dependent epimerase/dehydratase WbpK	0	1	0	0
PA3147	probable glycosyl transferase WbpJ	0	1	0	0
PA3149	probable glycosyltransferase WbpH	0	1	0	0
PA3157	probable acetyltransferase	0	1	0	0
PA3169	5-methylthioribose-1-phosphate isomerase MtnA probable initiation factor 2 subunit (class 3)	0	1	0	0
PA3172	probable hydrolase	0	1	0	0
PA3175	probable arginase family protein	0	1	0	0
PA3187	probable ATP-binding component of ABC transporter	0	1	0	0
PA3188	probable permease of ABC sugar transporter	0	1	0	0
PA3189	probable permease of ABC sugar transporter	0	1	0	0
PA3190	probable binding protein component of ABC sugar transporter	0	1	0	0
PA3234	probable sodium:solute symporter	0	1	0	0
PA3242	probable lauroyl acyltransferase	0	1	0	0
PA3250	hypothetical protein	0	0	1	0
PA3252	probable permease of ABC transporter	0	1	0	0
PA3253	probable permease of ABC transporter	0	1	0	0
PA3254	probable ATP-binding component of ABC transporter	0	1	0	0
PA3313	hypothetical protein	0	0	1	0
PA3314	probable ATP-binding component of ABC transporter	0	1	0	0
PA3315	probable permease of ABC transporter	0	1	0	0
PA3316	probable permease of ABC transporter	0	1	0	0
PA3375	probable ATP-binding component of ABC transporter	0	1	0	0
PA3376	probable ATP-binding component of ABC transporter	0	1	0	0
PA3416	probable pyruvate dehydrogenase E1 component, beta chain	0	1	0	0
PA3417	probable pyruvate dehydrogenase E1 component, alpha subunit	0	1	0	0
PA3424	hypothetical protein	0	0	1	0
PA3442	probable ATP-binding component of ABC transporter	0	1	0	0
PA3443	probable permease of ABC transporter	0	1	0	0
PA3445	conserved hypothetical protein	0	0	1	0
PA3447	probable ATP-binding component of ABC transporter	0	1	0	0
PA3448	probable permease of ABC transporter	0	1	0	0
PA3449	conserved hypothetical protein	0	0	1	0
PA3456	hypothetical protein	0	0	1	0
PA3459	probable glutamine amidotransferase	0	1	0	0
PA3461	conserved hypothetical protein	0	0	1	0
PA3471	probable malic enzyme probable malate dehydrogenase	0	1	0	0
PA3480	probable deoxycytidine triphosphate deaminase dCTP deaminase	0	1	0	0
PA3504	probable aldehyde dehydrogenase	0	1	0	0
PA3538	probable ATP-binding component of ABC transporter	0	1	0	0
PA3559	probable nucleotide sugar dehydrogenase	0	1	0	0
PA3568	probable acetyl-coa synthetase	0	1	0	0
PA3579	probable carbohydrate kinase	0	1	0	0
PA3589	probable acyl-CoA thiolase	0	1	0	0
PA3590	probable hydroxyacyl-CoA dehydrogenase	0	1	0	0
PA3597	probable amino acid permease	0	1	0	0
PA3659	probable aminotransferase	0	1	0	0
PA3660	probable sodium/hydrogen antiporter	0	1	0	0
PA3690	probable metal-transporting P-type ATPase	0	1	0	0
PA3710	probable GMC-type oxidoreductase	0	1	0	0
PA3739	probable sodium/hydrogen antiporter	0	1	0	0
PA3758	probable N-acetylglucosamine-6-phosphate deacetylase	0	1	0	0
PA3766	probable aromatic amino acid transporter	0	1	0	0
PA3798	probable aminotransferase	0	1	0	0
PA3803	probable isoprenoid biosynthetic protein GcpE	0	1	0	0
PA3858	probable amino acid-binding protein	0	1	0	0
PA3860	probable AMP-binding enzyme	0	1	0	0
PA3896	probable 2-hydroxyacid dehydrogenase	0	1	0	0
PA3920	probable metal transporting P-type ATPase	0	1	0	0
PA3924	probable medium-chain acyl-CoA ligase probable acyl-CoA synthetase	0	1	0	0
PA3936	probable permease of ABC taurine transporter	0	1	0	0
PA3937	probable ATP-binding component of ABC taurine transporter	0	1	0	0
PA3938	probable periplasmic taurine-binding protein precursor	0	1	0	0
PA3941	hypothetical protein	0	0	1	0
PA3983	conserved hypothetical protein	0	0	1	0
PA4019	probable aromatic acid decarboxylase	0	1	0	0
PA4023	probable transport protein	0	1	0	0
PA4025	probable ethanolamine ammonia-lyase light chain	0	1	0	0
PA4045	conserved hypothetical protein	0	0	1	0
PA4068	probable epimerase	0	1	0	0
PA4073	probable aldehyde dehydrogenase	0	1	0	0
PA4079	probable dehydrogenase	0	1	0	0
PA4088	probable aminotransferase	0	1	0	0
PA4097	probable alcohol dehydrogenase (Zn-dependent)	0	1	0	0
PA4098	probable short-chain dehydrogenase	0	1	0	0
PA4100	probable dehydrogenase	0	1	0	0
PA4126	probable major facilitator superfamily (MFS) transporter probable MFS transporter	0	1	0	0
PA4130	probable sulfite or nitrite reductase	0	1	0	0
PA4132	conserved hypothetical protein	0	0	1	0
PA4150	probable dehydrogenase E1 component	0	1	0	0
PA4152	probable hydrolase	0	1	0	0
PA4187	probable major facilitator superfamily (MFS) transporter probable MFS transporter	0	1	0	0
PA4189	probable aldehyde dehydrogenase	0	1	0	0
PA4192	probable ATP-binding component of ABC transporter	0	1	0	0
PA4193	probable permease of ABC transporter	0	1	0	0
PA4194	probable permease of ABC transporter	0	1	0	0
PA4195	probable binding protein component of ABC transporter	0	1	0	0
PA4198	probable AMP-binding enzyme	0	1	0	0
PA4209	probable phenazine-specific methyltransferase probable O-methyltransferase	0	1	0	0
PA4210	probable phenazine biosynthesis protein	0	1	0	0
PA4211	probable phenazine biosynthesis protein	0	1	0	0
PA4215	probable phenazine biosynthesis protein	0	1	0	0
PA4216	probable pyridoxamine 5-phosphate oxidase probable phenazine biosynthesis protein	0	1	0	0
PA4217	flavin-containing monooxygenase probable FAD-dependent monooxygenase	0	1	0	0
PA4279	hypothetical protein	0	0	1	0
PA4289	probable transporter	0	1	0	0
PA4292	probable phosphate transporter	0	1	0	0
PA4330	probable enoyl-CoA hydratase/isomerase	0	1	0	0
PA4333	probable fumarase probable fumarate hydratase	0	1	0	0
PA4334	probable transport protein	0	1	0	0
PA4358	probable ferrous iron transport protein	0	1	0	0
PA4400	probable pyrophosphohydrolase	0	1	0	0
PA4429	probable cytochrome c1 precursor	0	1	0	0
PA4430	probable cytochrome b	0	1	0	0
PA4431	probable iron-sulfur protein	0	1	0	0
PA4458	conserved hypothetical protein	0	0	1	0
PA4486	conserved hypothetical protein	0	0	1	0
PA4502	probable binding protein component of ABC transporter	0	1	0	0
PA4503	probable permease of ABC transporter	0	1	0	0
PA4504	probable permease of ABC transporter	0	1	0	0
PA4505	probable ATP-binding component of ABC transporter	0	1	0	0
PA4506	probable ATP-binding component of ABC dipeptide transporter	0	1	0	0
PA4548	probable D-amino acid oxidase	0	1	0	0
PA4589	probable outer membrane protein precursor	0	1	0	0
PA4645	probable purine/pyrimidine phosphoribosyl transferase	0	1	0	0
PA4664	S-adenosylmethionine-dependent methyltransferase, PrmC hemin biosynthetic protein HemK (misnomer); probable methyl transferase	0	1	0	0
PA4719	probable transporter	0	1	0	0
PA4722	probable aminotransferase	0	1	0	0
PA4859	probable permease of ABC transporter	0	1	0	0
PA4860	probable permease of ABC transporter	0	1	0	0
PA4861	probable ATP-binding component of ABC transporter	0	1	0	0
PA4862	probable ATP-binding component of ABC transporter	0	1	0	0
PA4899	probable aldehyde dehydrogenase	0	1	0	0
PA4909	probable ATP-binding component of ABC transporter	0	1	0	0
PA4911	probable permease of ABC branched-chain amino acid transporter	0	1	0	0
PA4913	probable binding protein component of ABC transporter	0	1	0	0
PA4925	conserved hypothetical protein	0	0	1	0
PA4939	conserved hypothetical protein	0	0	1	0
PA4980	probable enoyl-CoA hydratase/isomerase	0	1	0	0
PA5008	WapP WaaP; hypothetical protein	0	0	1	0
PA5020	probable acyl-CoA dehydrogenase	0	1	0	0
PA5021	probable sodium/hydrogen antiporter	0	1	0	0
PA5074	probable ATP-binding component of ABC transporter	0	1	0	0
PA5075	probable permease of ABC transporter	0	1	0	0
PA5076	probable binding protein component of ABC transporter	0	1	0	0
PA5093	probable histidine/phenylalanine ammonia-lyase	0	1	0	0
PA5094	probable ATP-binding component of ABC transporter	0	1	0	0
PA5095	probable permease of ABC transporter	0	1	0	0
PA5096	probable binding protein component of ABC transporter	0	1	0	0
PA5097	probable amino acid permease	0	1	0	0
PA5099	probable transporter	0	1	0	0
PA5106	conserved hypothetical protein	0	0	1	0
PA5121	hypothetical protein	0	0	1	0
PA5145	hypothetical protein	0	0	1	0
PA5152	probable ATP-binding component of ABC transporter	0	1	0	0
PA5154	probable permease of ABC transporter	0	1	0	0
PA5174	probable beta-ketoacyl synthase	0	1	0	0
PA5188	probable 3-hydroxyacyl-CoA dehydrogenase	0	1	0	0
PA5207	probable phosphate transporter	0	1	0	0
PA5216	probable permease of ABC iron transporter	0	1	0	0
PA5217	probable binding protein component of ABC iron transporter	0	1	0	0
PA5218	probable transcriptional regulator	0	1	0	0
PA5221	probable FAD-dependent monooxygenase	0	1	0	0
PA5236	probable aromatic hydrocarbon reductase	0	1	0	0
PA5237	conserved hypothetical protein	0	0	1	0
PA5258	hypothetical protein	0	0	1	0
PA5310	conserved hypothetical protein	0	0	1	0
PA5357	hypothetical protein	0	0	1	0
PA5370	probable major facilitator superfamily (MFS) transporter probable MFS transporter	0	1	0	0
PA5435	probable transcarboxylase subunit	0	1	0	0
PA5436	probable biotin carboxylase subunit of a transcarboxylase	0	1	0	0
PA5439	probable glucose-6-phosphate dehydrogenase	0	1	0	0
PA5468	probable citrate transporter	0	1	0	0
PA5498	probable adhesin	0	1	0	0
PA5503	probable ATP-binding component of ABC transporter	0	1	0	0
PA5505	probable TonB-dependent receptor	0	1	0	0
PA5523	probable aminotransferase	0	1	0	0
PA1588	succinyl-CoA synthetase beta chain	0	0	0	1
PA1589	succinyl-CoA synthetase alpha chain	0	0	0	1
PA3645	(3R)-hydroxymyristoyl-[acyl carrier protein] dehydratase	0	0	0	1
PA3645	(3R)-hydroxymyristoyl-[acyl carrier protein] dehydratase	0	0	0	1
PA1162	succinyl-diaminopimelate desuccinylase N-succinyl-diaminopimelate deacylase	0	0	0	1
PA1726	periplasmic beta-glucosidase gentobiase; cellobiase	0	0	0	1
PA2967	3-oxoacyl-[acyl-carrier-protein] reductase FabG protein; beta-ketoacyl acyl carrier protein reductase	0	0	0	1
PA3118	3-isopropylmalate dehydrogenase	0	0	0	1

## Sheet: mPAO1 hypos implemented
PAO1 genes from PAO1 curation tab as implemented in mPAO1 with curation comments
Putative gene	PGD annotation	RxnId	KEGG sys	Rxn Name	Formula	GPR	#genes	Curation Notes	References	PA14 match	PA14 vs PAO1 E-value	PA14 annotation
PA0006	conserved hypothetical protein	rxn02160	Histidine metabolism	histidinol-phosphatase	H2O + L-histidinol-phosphate => H+ + Phosphate + L-Histidinol	(PA0006 or PA1616)	2			PA14_00070	1.06297e-127	D,D-heptose 1,7-bisphosphate phosphatase
PA0006	conserved hypothetical protein	rxn03919	Lipopolysaccharide biosynthesis	D-glycero-D-manno-heptose 1,7-bisphosphate phosphatase	H2O + D-Glycero-D-manno-heptose1-7-bisphosphate => H+ + Phosphate + D-Glycero-D-manno-heptose1-phosphate	PA0006	1			PA14_00070	1.06297e-127	D,D-heptose 1,7-bisphosphate phosphatase
PA0051	potential phenazine-modifying enzyme probable glutamine amidotransferase	rxn00416	Alanine, aspartate and glutamate metabolism	asparagine synthase (glutamine-hydrolysing)	H2O + L-Aspartate + ATP + L-Glutamine => L-Glutamate + PPi + AMP + L-Asparagine	(PA0051 or PA3459 or PA2084)	3			PA14_00640	0	potential phenazine-modifying enzyme
PA0051	potential phenazine-modifying enzyme probable glutamine amidotransferase	rxn13890	Phenazine biosynthesis	phenazine-1-carboxamide synthetase	H2O + ATP + L-Glutamine + phenazine-1-carboxylic acid <=> 2 H+ + L-Glutamate + PPi + AMP + phenazine-1-carboxamide	PA0051	1			PA14_00640	0	potential phenazine-modifying enzyme
PA0103	probable sulfate transporter	rxn05651	Transport	sulfate transport in via proton symport	H+ + Sulfate => H+ + Sulfate	(PA0103)	1	*JAB 01/13/14 - added from Burk, Changed to irrev... Transport in		PA14_01250	0	sulfate transporter
PA0119	probable dicarboxylate transporter	rxn05603	Transport	D-malate transport in via proton symport	H+ + D-Malate <=> H+ + D-Malate	((PA0886 and PA0884 and PA0885) or PA0119 or (PA5169 and PA5167 and PA5168) or PA1183)	8			PA14_01460	0	C4-dicarboxylate transporter DctA
PA0119	probable dicarboxylate transporter	rxn10978	Transport	orotate efflux via proton symport	H+ + Orotate <=> H+ + Orotate	((PA5169 and PA5167 and PA5168) or (PA0886 and PA0884 and PA0885) or PA1183 or PA0119)	8	*JAB 04/28/14 - changed KEGGsubsys from Exchange to Transport		PA14_01460	0	C4-dicarboxylate transporter DctA
PA0119	probable dicarboxylate transporter	rxn05561	Transport	fumarate transport in/out via proton symport	H+ + Fumarate <=> H+ + Fumarate	(PA1183 or PA0119)	2	*JAB 01/13/14 - checked, not sure of GPR (dctA?), but leaving for now		PA14_01460	0	C4-dicarboxylate transporter DctA
PA0119	probable dicarboxylate transporter	rxn10154	Transport	Succinate efflux via proton symport	2 H+ + Succinate <=> 2 H+ + Succinate	(PA1183 or PA0119)	2			PA14_01460	0	C4-dicarboxylate transporter DctA
PA0119	probable dicarboxylate transporter	rxn05605	Transport	L-malate transport in via proton symport	H+ + L-Malate <=> H+ + L-Malate	(PA5479) or (PA0119) or (PA1183)	3	*JAB 01/13/14 - replaced with Burk-equivalent GPR		PA14_01460	0	C4-dicarboxylate transporter DctA
PA0119	probable dicarboxylate transporter	rxn05654	Transport	succinate transporter in/out via proton symport	H+ + Succinate <=> H+ + Succinate	(PA5479) or (PA0119) or (PA1183)	3	*JAB 01/13/14 - added from Burk		PA14_01460	0	C4-dicarboxylate transporter DctA
PA0134	probable guanine deaminase	rxn01225	Purine metabolism	guanine deaminase	H+ + H2O + Guanine => XAN + NH3	(PA1521 or PA0134)	2			PA14_01660	0	guanine deaminase
PA0166	probable transporter	rxn05202	Transport	xanthine transport in via proton symport	H+ + XAN <=> H+ + XAN	(PA0438 or PA0476 or PA5099 or PA1519 or PA1419 or PA0166 or PA0352 or PA2938 or PA0443 or PA2073 or PA4647 or PA1507 or PA4719)	13	*JAB 01/13/14 - added PA4719		PA14_02070	0	transporter
PA0166	probable transporter	rxn05197	Transport	uracil transport in/out via proton symport	H+ + Uracil <=> H+ + Uracil	(PA1507 or PA2938 or PA0443 or PA0438 or PA0476 or PA1419 or PA2073 or PA5099 or PA1519 or PA4647 or PA0166 or PA0352 or PA4719)	13	*JAB 01/13/14 - added PA4719		PA14_02070	0	transporter
PA0166	probable transporter	rxn13811	Transport	ascorbate transport in via proton symport	H+ + L-Ascorbate <=> H+ + L-Ascorbate	(PA2073 or PA0166 or PA2938 or PA0476 or PA5099 or PA0352 or PA0438 or PA0443 or PA1419 or PA4647 or PA1507)	11			PA14_02070	0	transporter
PA0184	probable ATP-binding component of ABC transporter	rxn05171	Transport	nitrate transport via ABC system	H2O + ATP + Nitrate => H+ + Phosphate + ADP + Nitrate	(PA2328 and PA2327 and PA2329) or (PA3449 and PA3448 and PA3447) or (PA2296 and PA2295 and PA2294) or (PA0186 and PA0185 and PA0... <Preview truncated at 128 characters>	12	*JAB 01/13/14 - merged iMO1056 GPR and Burk-derived GPRs		PA14_02330	0	ABC transporter ATP-binding protein
PA0185	probable permease of ABC transporter	rxn05171	Transport	nitrate transport via ABC system	H2O + ATP + Nitrate => H+ + Phosphate + ADP + Nitrate	(PA2328 and PA2327 and PA2329) or (PA3449 and PA3448 and PA3447) or (PA2296 and PA2295 and PA2294) or (PA0186 and PA0185 and PA0... <Preview truncated at 128 characters>	12	*JAB 01/13/14 - merged iMO1056 GPR and Burk-derived GPRs		PA14_02340	0	ABC transporter permease
PA0186	probable binding protein component of ABC transporter	rxn05171	Transport	nitrate transport via ABC system	H2O + ATP + Nitrate => H+ + Phosphate + ADP + Nitrate	(PA2328 and PA2327 and PA2329) or (PA3449 and PA3448 and PA3447) or (PA2296 and PA2295 and PA2294) or (PA0186 and PA0185 and PA0... <Preview truncated at 128 characters>	12	*JAB 01/13/14 - merged iMO1056 GPR and Burk-derived GPRs		PA14_02360	0	ABC transporter substrate-binding protein
PA0195	putative NAD(P) transhydrogenase, subunit alpha part 1	rxn10125	Nicotinate and nicotinamide metabolism	NAD(P) transhydrogenase (membrane bound)	NADH + NADP + 2 H+ <=> NAD + 2 H+ + NADPH	(PA0195 and PA0196)	2	*JAB 06/25/14 - correct cofactors		PA14_02450	0	NAD(P) transhydrogenase subunit alpha part 1
PA0203	probable binding protein component of ABC transporter	rxn05175	Transport	spermidine transport via ABC system	H2O + ATP + Spermidine => H+ + Phosphate + ADP + Spermidine	((PA0206 and PA0205 and PA0204 and PA0203) or (PA3254 and PA3252 and PA3253 and PA3250) or (PA0326 and PA0325 and PA0324 and PA0... <Preview truncated at 128 characters>	21	*JAB 01/13/14 - edited		NA	NA
PA0203	probable binding protein component of ABC transporter	rxn05163	Transport	putrescine transport via ABC system	H2O + ATP + Putrescine => H+ + Phosphate + ADP + Putrescine	((PA0326 and PA0325 and PA0324 and PA0323) or (PA3254 and PA3252 and PA3253 and PA3250) or (PA0206 and PA0205 and PA0204 and PA0... <Preview truncated at 128 characters>	26			NA	NA
PA0204	probable permease of ABC transporter	rxn05175	Transport	spermidine transport via ABC system	H2O + ATP + Spermidine => H+ + Phosphate + ADP + Spermidine	((PA0206 and PA0205 and PA0204 and PA0203) or (PA3254 and PA3252 and PA3253 and PA3250) or (PA0326 and PA0325 and PA0324 and PA0... <Preview truncated at 128 characters>	21	*JAB 01/13/14 - edited		NA	NA
PA0204	probable permease of ABC transporter	rxn05163	Transport	putrescine transport via ABC system	H2O + ATP + Putrescine => H+ + Phosphate + ADP + Putrescine	((PA0326 and PA0325 and PA0324 and PA0323) or (PA3254 and PA3252 and PA3253 and PA3250) or (PA0206 and PA0205 and PA0204 and PA0... <Preview truncated at 128 characters>	26			NA	NA
PA0205	probable permease of ABC transporter	rxn05175	Transport	spermidine transport via ABC system	H2O + ATP + Spermidine => H+ + Phosphate + ADP + Spermidine	((PA0206 and PA0205 and PA0204 and PA0203) or (PA3254 and PA3252 and PA3253 and PA3250) or (PA0326 and PA0325 and PA0324 and PA0... <Preview truncated at 128 characters>	21	*JAB 01/13/14 - edited		NA	NA
PA0205	probable permease of ABC transporter	rxn05163	Transport	putrescine transport via ABC system	H2O + ATP + Putrescine => H+ + Phosphate + ADP + Putrescine	((PA0326 and PA0325 and PA0324 and PA0323) or (PA3254 and PA3252 and PA3253 and PA3250) or (PA0206 and PA0205 and PA0204 and PA0... <Preview truncated at 128 characters>	26			NA	NA
PA0206	probable ATP-binding component of ABC transporter	rxn05175	Transport	spermidine transport via ABC system	H2O + ATP + Spermidine => H+ + Phosphate + ADP + Spermidine	((PA0206 and PA0205 and PA0204 and PA0203) or (PA3254 and PA3252 and PA3253 and PA3250) or (PA0326 and PA0325 and PA0324 and PA0... <Preview truncated at 128 characters>	21	*JAB 01/13/14 - edited		NA	NA
PA0206	probable ATP-binding component of ABC transporter	rxn05163	Transport	putrescine transport via ABC system	H2O + ATP + Putrescine => H+ + Phosphate + ADP + Putrescine	((PA0326 and PA0325 and PA0324 and PA0323) or (PA3254 and PA3252 and PA3253 and PA3250) or (PA0206 and PA0205 and PA0204 and PA0... <Preview truncated at 128 characters>	26			NA	NA
PA0219	probable aldehyde dehydrogenase	rxn01851	Arginine and proline metabolism	aminobutyraldehyde dehydrogenase	NAD + H2O + 4-Aminobutanal => NADH + 2 H+ + GABA	(PA0219 or PA5312)	2	*JAB 06/25/14 - cofactor usage matches MetaCyc		PA14_02680	0	aldehyde dehydrogenase
PA0219	probable aldehyde dehydrogenase	rxn00506	Pyruvate metabolism	aldehyde dehydrogenase (acetaldehyde, NAD)	NAD + H2O + Acetaldehyde => NADH + 2 H+ + Acetate	(PA1984 or PA4022 or PA0219 or PA5312)	4	*JAB 06/27/14 - correct cofactor usage according to MetaCyc citation for P. putida		PA14_02680	0	aldehyde dehydrogenase
PA0219	probable aldehyde dehydrogenase	rxn01053	Pyruvate metabolism	lactaldehyde dehydrogenase	NAD + H2O + L-Lactaldehyde <=> NADH + 2 H+ + L-Lactate	(PA3629 or PA5312 or PA0219)	3			PA14_02680	0	aldehyde dehydrogenase
PA0219	probable aldehyde dehydrogenase	rxn01867	Glycine, serine and threonine metabolism	betaine-aldehyde dehydrogenase	NAD + H2O + Betaine aldehyde => NADH + 2 H+ + BET	(PA4073 or PA5312 or PA1027 or PA3504 or PA4189 or PA5373 or PA0219 or PA1984 or PA4022 or PA4899 or PA2125)	11			PA14_02680	0	aldehyde dehydrogenase
PA0241	probable major facilitator superfamily (MFS) transporter probable MFS transporter	rxn05673	Transport	galacturonate transport in via proton symport	H+ + D-Galacturonate => H+ + D-Galacturonate	PA0241	1	*JAB 01/13/14 - added from Burk, Changed to irrev... Transport in		PA14_02990	0	MFS transporter
PA0241	probable major facilitator superfamily (MFS) transporter probable MFS transporter	rxn05574	Transport	glucuronate transport in via proton symport	H+ + Glucuronate => H+ + Glucuronate	PA0241	1	*JAB 01/13/14 - added from Burk, Changed to irrev... Transport in	similar to E. coli hexuronate transporter ExuT	PA14_02990	0	MFS transporter
PA0242	hypothetical protein	rxn01827	Ubiquinone biosynthesis	4-hydroxyphenylpyruvate dioxygenase	O2 + p-hydroxyphenylpyruvate => CO2 + Homogentisate	(PA0242 or PA0865)	2			PA14_03000	0	hypothetical protein
PA0273	probable major facilitator superfamily (MFS) transporter probable MFS transporter	rxn10132	Transport	Cyanate transport via proton symport	H+ + Cyanate <=> H+ + Cyanate	PA0273	1	no match in BM		PA14_03550	0	MFS transporter
PA0322	probable transporter	rxn05508	Transport	L-asparagine permease	H+ + L-Asparagine <=> H+ + L-Asparagine	PA0322	1	*JAB 01/13/14 - added from Burk, very low confidence CDD prediction for asparagine transporter (4e-10) on PGD		PA14_04210	0	transporter
PA0323	probable binding protein component of ABC transporter	rxn05175	Transport	spermidine transport via ABC system	H2O + ATP + Spermidine => H+ + Phosphate + ADP + Spermidine	((PA0206 and PA0205 and PA0204 and PA0203) or (PA3254 and PA3252 and PA3253 and PA3250) or (PA0326 and PA0325 and PA0324 and PA0... <Preview truncated at 128 characters>	21	*JAB 01/13/14 - edited		PA14_04220	0	ABC transporter substrate-binding protein
PA0323	probable binding protein component of ABC transporter	rxn05163	Transport	putrescine transport via ABC system	H2O + ATP + Putrescine => H+ + Phosphate + ADP + Putrescine	((PA0326 and PA0325 and PA0324 and PA0323) or (PA3254 and PA3252 and PA3253 and PA3250) or (PA0206 and PA0205 and PA0204 and PA0... <Preview truncated at 128 characters>	26			PA14_04220	0	ABC transporter substrate-binding protein
PA0324	probable permease of ABC transporter	rxn05175	Transport	spermidine transport via ABC system	H2O + ATP + Spermidine => H+ + Phosphate + ADP + Spermidine	((PA0206 and PA0205 and PA0204 and PA0203) or (PA3254 and PA3252 and PA3253 and PA3250) or (PA0326 and PA0325 and PA0324 and PA0... <Preview truncated at 128 characters>	21	*JAB 01/13/14 - edited		PA14_04230	0	ABC transporter permease
PA0324	probable permease of ABC transporter	rxn05163	Transport	putrescine transport via ABC system	H2O + ATP + Putrescine => H+ + Phosphate + ADP + Putrescine	((PA0326 and PA0325 and PA0324 and PA0323) or (PA3254 and PA3252 and PA3253 and PA3250) or (PA0206 and PA0205 and PA0204 and PA0... <Preview truncated at 128 characters>	26			PA14_04230	0	ABC transporter permease
PA0325	probable permease of ABC transporter	rxn05175	Transport	spermidine transport via ABC system	H2O + ATP + Spermidine => H+ + Phosphate + ADP + Spermidine	((PA0206 and PA0205 and PA0204 and PA0203) or (PA3254 and PA3252 and PA3253 and PA3250) or (PA0326 and PA0325 and PA0324 and PA0... <Preview truncated at 128 characters>	21	*JAB 01/13/14 - edited		PA14_04240	0	ABC transporter permease
PA0325	probable permease of ABC transporter	rxn05163	Transport	putrescine transport via ABC system	H2O + ATP + Putrescine => H+ + Phosphate + ADP + Putrescine	((PA0326 and PA0325 and PA0324 and PA0323) or (PA3254 and PA3252 and PA3253 and PA3250) or (PA0206 and PA0205 and PA0204 and PA0... <Preview truncated at 128 characters>	26			PA14_04240	0	ABC transporter permease
PA0326	probable ATP-binding component of ABC transporter	rxn05175	Transport	spermidine transport via ABC system	H2O + ATP + Spermidine => H+ + Phosphate + ADP + Spermidine	((PA0206 and PA0205 and PA0204 and PA0203) or (PA3254 and PA3252 and PA3253 and PA3250) or (PA0326 and PA0325 and PA0324 and PA0... <Preview truncated at 128 characters>	21	*JAB 01/13/14 - edited		PA14_04250	0	ABC transporter ATP-binding protein
PA0326	probable ATP-binding component of ABC transporter	rxn05163	Transport	putrescine transport via ABC system	H2O + ATP + Putrescine => H+ + Phosphate + ADP + Putrescine	((PA0326 and PA0325 and PA0324 and PA0323) or (PA3254 and PA3252 and PA3253 and PA3250) or (PA0206 and PA0205 and PA0204 and PA0... <Preview truncated at 128 characters>	26			PA14_04250	0	ABC transporter ATP-binding protein
PA0352	probable transporter	rxn05201	Transport	Hypoxanthine ion-coupled transport	H+ + HYXN <=> H+ + HYXN	((PA1507) or (PA0352) or (PA4647) or (PA4719) or (PA1519))	5	*JAB 01/13/14 - added from Burk		PA14_04610	0	transporter
PA0352	probable transporter	rxn05202	Transport	xanthine transport in via proton symport	H+ + XAN <=> H+ + XAN	(PA0438 or PA0476 or PA5099 or PA1519 or PA1419 or PA0166 or PA0352 or PA2938 or PA0443 or PA2073 or PA4647 or PA1507 or PA4719)	13	*JAB 01/13/14 - added PA4719		PA14_04610	0	transporter
PA0352	probable transporter	rxn05197	Transport	uracil transport in/out via proton symport	H+ + Uracil <=> H+ + Uracil	(PA1507 or PA2938 or PA0443 or PA0438 or PA0476 or PA1419 or PA2073 or PA5099 or PA1519 or PA4647 or PA0166 or PA0352 or PA4719)	13	*JAB 01/13/14 - added PA4719		PA14_04610	0	transporter
PA0352	probable transporter	rxn13811	Transport	ascorbate transport in via proton symport	H+ + L-Ascorbate <=> H+ + L-Ascorbate	(PA2073 or PA0166 or PA2938 or PA0476 or PA5099 or PA0352 or PA0438 or PA0443 or PA1419 or PA4647 or PA1507)	11			PA14_04610	0	transporter
PA0364	probable oxidoreductase	rxn10062	Glycine, serine and threonine metabolism	choline dehydrogenase (FAD-dependent)	FAD + Choline <=> FADH2 + Betaine aldehyde	(PA5372 or PA0364 or PA3710 or PA4100 or PA2124)	5	*ASB 03/27/14 - tentative subsystem assignment		PA14_04780	0	oxidoreductase
PA0397	probable cation efflux system protein	rxn10474	Transport	cobalt transport in/out via permease (no H+)	Co2+ <=> Co2+	PA0913 or PA0397 or PA3983	3	*JAB 01/13/14 - merged with Burk-equivalent GPR		PA14_05200	0	cation efflux system protein
PA0400	probable cystathionine gamma-lyase cystathionase; gamma-cystathionase; cysteine desulfhydrase; cystine desulfhydrase; homoserine... <Preview truncated at 128 characters>	rxn00950	Methionine metabolism	cystathionine b-lyase reversible	H2O + Cystathionine => Pyruvate + NH3 + Homocysteine	PA0400	1			PA14_05230	0	cystathionine gamma-lyase
PA0400	probable cystathionine gamma-lyase cystathionase; gamma-cystathionase; cysteine desulfhydrase; cystine desulfhydrase; homoserine... <Preview truncated at 128 characters>	rxn00742	Cysteine and methionine metabolism	cystathionine g-lyase	H2O + Cystathionine => L-Cysteine + NH3 + 2-Oxobutyrate	PA0400	1			PA14_05230	0	cystathionine gamma-lyase
PA0400	probable cystathionine gamma-lyase cystathionase; gamma-cystathionase; cysteine desulfhydrase; cystine desulfhydrase; homoserine... <Preview truncated at 128 characters>	rxn02302	Cysteine and methionine metabolism	O-acetylhomoserine lysase (L-cysteine)	L-Cysteine + O-Acetyl-L-homoserine <=> Acetate + Cystathionine	PA0400	1			PA14_05230	0	cystathionine gamma-lyase
PA0400	probable cystathionine gamma-lyase cystathionase; gamma-cystathionase; cysteine desulfhydrase; cystine desulfhydrase; homoserine... <Preview truncated at 128 characters>	rxn01816	Cysteine and methionine metabolism	O-succinylhomoserine lyase (L-cysteine)	Succinate + Cystathionine <=> L-Cysteine + O-Succinyl-L-homoserine	PA0400	1			PA14_05230	0	cystathionine gamma-lyase
PA0443	probable transporter	rxn09657	Transport	Thiamine transport in via proton symport	H+ + Thiamin <=> H+ + Thiamin	(PA0438 or PA0443 or PA2073 or PA0476 or PA1419 or PA5099)	6	*JAB 01/13/14 - checked		PA14_05790	0	transporter
PA0443	probable transporter	rxn05202	Transport	xanthine transport in via proton symport	H+ + XAN <=> H+ + XAN	(PA0438 or PA0476 or PA5099 or PA1519 or PA1419 or PA0166 or PA0352 or PA2938 or PA0443 or PA2073 or PA4647 or PA1507 or PA4719)	13	*JAB 01/13/14 - added PA4719		PA14_05790	0	transporter
PA0443	probable transporter	rxn05682	Transport	allantoin transport in/out via proton symport	H+ + Allantoin <=> H+ + Allantoin	(PA0443 or PA1419 or PA2073 or PA0438 or PA0476 or PA5099)	6	*JAB 01/13/14 - checked		PA14_05790	0	transporter
PA0443	probable transporter	rxn05527	Transport	cytosine transport in via proton symport	H+ + Cytosine <=> H+ + Cytosine	(PA0476 or PA1419 or PA0438 or PA5099 or PA0443 or PA2073)	6	*JAB 01/13/14 - checked		PA14_05790	0	transporter
PA0443	probable transporter	rxn05318	Transport	ADNt2r	H+ + Adenosine <=> H+ + Adenosine	(PA0476) or (PA0443) or (PA5099) or (PA1419)	4	*JAB 01/13/14 - added from Burk, Implemented using generic purine transporters (no known specific inosine transport in bacteria?)		PA14_05790	0	transporter
PA0443	probable transporter	rxn05198	Transport	Cytidine ion-coupled transport	H+ + Cytidine <=> H+ + Cytidine	(PA0476) or (PA0443) or (PA5099) or (PA1419)	4	*JAB 01/13/14 - added from Burk		PA14_05790	0	transporter
PA0443	probable transporter	rxn05317	Transport	DADNt2	H+ + Deoxyadenosine <=> H+ + Deoxyadenosine	(PA0476) or (PA0443) or (PA5099) or (PA1419)	4	*JAB 01/13/14 - added from Burk, Implemented using generic purine transporters (no known specific inosine transport in bacteria?)		PA14_05790	0	transporter
PA0443	probable transporter	rxn05205	Transport	Deoxycytidine ion-coupled transport	H+ + Deoxycytidine <=> H+ + Deoxycytidine	(PA0476) or (PA0443) or (PA5099) or (PA1419)	4	*JAB 01/13/14 - added from Burk		PA14_05790	0	transporter
PA0443	probable transporter	rxn05316	Transport	INSt2r	H+ + Inosine <=> H+ + Inosine	(PA0476) or (PA0443) or (PA5099) or (PA1419)	4	*JAB 01/13/14 - added from Burk, Implemented using generic purine transporters (no known specific inosine transport in bacteria?)		PA14_05790	0	transporter
PA0443	probable transporter	rxn05200	Transport	Thymidine ion-coupled transport	H+ + Thymidine <=> H+ + Thymidine	(PA0476) or (PA0443) or (PA5099) or (PA1419)	4	*JAB 01/13/14 - added from Burk		PA14_05790	0	transporter
PA0443	probable transporter	rxn05199	Transport	Uridine ion-coupled transport	H+ + Uridine <=> H+ + Uridine	(PA0476) or (PA0443) or (PA5099) or (PA1419)	4	*JAB 01/13/14 - added from Burk		PA14_05790	0	transporter
PA0443	probable transporter	rxn05197	Transport	uracil transport in/out via proton symport	H+ + Uracil <=> H+ + Uracil	(PA1507 or PA2938 or PA0443 or PA0438 or PA0476 or PA1419 or PA2073 or PA5099 or PA1519 or PA4647 or PA0166 or PA0352 or PA4719)	13	*JAB 01/13/14 - added PA4719		PA14_05790	0	transporter
PA0443	probable transporter	rxn13811	Transport	ascorbate transport in via proton symport	H+ + L-Ascorbate <=> H+ + L-Ascorbate	(PA2073 or PA0166 or PA2938 or PA0476 or PA5099 or PA0352 or PA0438 or PA0443 or PA1419 or PA4647 or PA1507)	11			PA14_05790	0	transporter
PA0450	probable phosphate transporter	rxn05312	Transport	phosphate transport in/out via proton symporter	H+ + Phosphate <=> H+ + Phosphate	(PA0450 or PA5207 or PA4292)	3	*JAB 01/13/14 - checked		PA14_05870	0	phosphate transporter
PA0450	probable phosphate transporter	rxn11268	Transport	phosphate ABC transporter permease protein	H+ + PPi => H+ + PPi	PA0450	1	*JAB 01/13/14 - added from Burk		PA14_05870	0	phosphate transporter
PA0476	probable permease	rxn09657	Transport	Thiamine transport in via proton symport	H+ + Thiamin <=> H+ + Thiamin	(PA0438 or PA0443 or PA2073 or PA0476 or PA1419 or PA5099)	6	*JAB 01/13/14 - checked		PA14_06230	0	permease
PA0476	probable permease	rxn05202	Transport	xanthine transport in via proton symport	H+ + XAN <=> H+ + XAN	(PA0438 or PA0476 or PA5099 or PA1519 or PA1419 or PA0166 or PA0352 or PA2938 or PA0443 or PA2073 or PA4647 or PA1507 or PA4719)	13	*JAB 01/13/14 - added PA4719		PA14_06230	0	permease
PA0476	probable permease	rxn05682	Transport	allantoin transport in/out via proton symport	H+ + Allantoin <=> H+ + Allantoin	(PA0443 or PA1419 or PA2073 or PA0438 or PA0476 or PA5099)	6	*JAB 01/13/14 - checked		PA14_06230	0	permease
PA0476	probable permease	rxn05527	Transport	cytosine transport in via proton symport	H+ + Cytosine <=> H+ + Cytosine	(PA0476 or PA1419 or PA0438 or PA5099 or PA0443 or PA2073)	6	*JAB 01/13/14 - checked		PA14_06230	0	permease
PA0476	probable permease	rxn05318	Transport	ADNt2r	H+ + Adenosine <=> H+ + Adenosine	(PA0476) or (PA0443) or (PA5099) or (PA1419)	4	*JAB 01/13/14 - added from Burk, Implemented using generic purine transporters (no known specific inosine transport in bacteria?)		PA14_06230	0	permease
PA0476	probable permease	rxn05198	Transport	Cytidine ion-coupled transport	H+ + Cytidine <=> H+ + Cytidine	(PA0476) or (PA0443) or (PA5099) or (PA1419)	4	*JAB 01/13/14 - added from Burk		PA14_06230	0	permease
PA0476	probable permease	rxn05317	Transport	DADNt2	H+ + Deoxyadenosine <=> H+ + Deoxyadenosine	(PA0476) or (PA0443) or (PA5099) or (PA1419)	4	*JAB 01/13/14 - added from Burk, Implemented using generic purine transporters (no known specific inosine transport in bacteria?)		PA14_06230	0	permease
PA0476	probable permease	rxn05205	Transport	Deoxycytidine ion-coupled transport	H+ + Deoxycytidine <=> H+ + Deoxycytidine	(PA0476) or (PA0443) or (PA5099) or (PA1419)	4	*JAB 01/13/14 - added from Burk		PA14_06230	0	permease
PA0476	probable permease	rxn05316	Transport	INSt2r	H+ + Inosine <=> H+ + Inosine	(PA0476) or (PA0443) or (PA5099) or (PA1419)	4	*JAB 01/13/14 - added from Burk, Implemented using generic purine transporters (no known specific inosine transport in bacteria?)		PA14_06230	0	permease
PA0476	probable permease	rxn05200	Transport	Thymidine ion-coupled transport	H+ + Thymidine <=> H+ + Thymidine	(PA0476) or (PA0443) or (PA5099) or (PA1419)	4	*JAB 01/13/14 - added from Burk		PA14_06230	0	permease
PA0476	probable permease	rxn05199	Transport	Uridine ion-coupled transport	H+ + Uridine <=> H+ + Uridine	(PA0476) or (PA0443) or (PA5099) or (PA1419)	4	*JAB 01/13/14 - added from Burk		PA14_06230	0	permease
PA0476	probable permease	rxn09688	Transport	deoxyguanosine transport in via proton symport	H+ + Deoxyguanosine => H+ + Deoxyguanosine	(PA0476) or (PA1419) or (PA5099)	3	*JAB 01/13/14 - added from Burk, Changed to irrev... Transport in		PA14_06230	0	permease
PA0476	probable permease	rxn09687	Transport	deoxyinosine transport in via proton symport	H+ + Deoxyinosine => H+ + Deoxyinosine	(PA0476) or (PA1419) or (PA5099)	3	*JAB 01/13/14 - added from Burk, Changed to irrev... Transport in		PA14_06230	0	permease
PA0476	probable permease	rxn09685	Transport	deoxyuridine transport in via proton symport	H+ + Deoxyuridine => H+ + Deoxyuridine	(PA0476) or (PA1419) or (PA5099)	3	*JAB 01/13/14 - added from Burk, Changed to irrev... Transport in		PA14_06230	0	permease
PA0476	probable permease	rxn05197	Transport	uracil transport in/out via proton symport	H+ + Uracil <=> H+ + Uracil	(PA1507 or PA2938 or PA0443 or PA0438 or PA0476 or PA1419 or PA2073 or PA5099 or PA1519 or PA4647 or PA0166 or PA0352 or PA4719)	13	*JAB 01/13/14 - added PA4719		PA14_06230	0	permease
PA0476	probable permease	rxn13811	Transport	ascorbate transport in via proton symport	H+ + L-Ascorbate <=> H+ + L-Ascorbate	(PA2073 or PA0166 or PA2938 or PA0476 or PA5099 or PA0352 or PA0438 or PA0443 or PA1419 or PA4647 or PA1507)	11			PA14_06230	0	permease
PA0506	probable acyl-CoA dehydrogenase	rxn03253	Fatty acid metabolism	acyl-CoA dehydrogenase (decanoyl-CoA)	FAD + Decanoyl-CoA => FADH2 + (2E)-Decenoyl-CoA	((PA0879) or (PA0506) or (PA2550))	3	*JAB 06/23/14 - switched out NAD for FAD based on literature, switched direction of reaction (SEED is wrong), rxn03252 > rxn03253, PA2550 equivalent in putida shows clear affinity for dodecanoyl-CoA; JAB 12/19/13 - fatty acid and lipid pathways from Burk mods, GPRs double checked by JAB	Guzik, M. W., Narancic, T., Ilic-Tomic, T., Vojnovic, S., Kenny, S. T., Casey, W. T., … O’Connor, K. E. (2014). Identification and characterisation of an acyl-CoA dehydrogenase from Pseudomonas putida KT2440 that shows preference towards medium to long chain fatty acids. Microbiology (Reading, England). doi:10.1099/mic.0.078758-0	PA14_06600	0	acyl-CoA dehydrogenase
PA0506	probable acyl-CoA dehydrogenase	rxn02720	Fatty acid metabolism	acyl-CoA dehydrogenase (dodecanoyl-CoA)	FAD + Lauroyl-CoA => FADH2 + (2E)-Dodecenoyl-CoA	((PA0879) or (PA0506) or (PA2550))	3	*JAB 06/23/14 - switched out NAD for FAD based on literature, switched direction of reaction (SEED is wrong), rxn10013 > rxn02702, PA2550 equivalent in putida shows clear affinity for med-long chain FAs; JAB 12/19/13 - fatty acid and lipid pathways from Burk mods, GPRs double checked by JAB	Guzik, M. W., Narancic, T., Ilic-Tomic, T., Vojnovic, S., Kenny, S. T., Casey, W. T., … O’Connor, K. E. (2014). Identification and characterisation of an acyl-CoA dehydrogenase from Pseudomonas putida KT2440 that shows preference towards medium to long chain fatty acids. Microbiology (Reading, England). doi:10.1099/mic.0.078758-0	PA14_06600	0	acyl-CoA dehydrogenase
PA0506	probable acyl-CoA dehydrogenase	rxn00946	Fatty acid metabolism	acyl-CoA dehydrogenase (hexadecanoyl-CoA)	FAD + Palmitoyl-CoA => FADH2 + (2E)-Hexadecenoyl-CoA	((PA0879) or (PA0506) or (PA2550))	3	*JAB 06/23/14 - switched out NAD for FAD based on literature, switched direction of reaction (SEED is wrong), rxn05732 > rxn00946; JAB 12/19/13 - fatty acid and lipid pathways from Burk mods, GPRs double checked by JAB	Guzik, M. W., Narancic, T., Ilic-Tomic, T., Vojnovic, S., Kenny, S. T., Casey, W. T., … O’Connor, K. E. (2014). Identification and characterisation of an acyl-CoA dehydrogenase from Pseudomonas putida KT2440 that shows preference towards medium to long chain fatty acids. Microbiology (Reading, England). doi:10.1099/mic.0.078758-0	PA14_06600	0	acyl-CoA dehydrogenase
PA0506	probable acyl-CoA dehydrogenase	rxn02679	Fatty acid metabolism	acyl-CoA dehydrogenase (octanoyl-CoA)	FAD + Octanoyl-CoA => FADH2 + (2E)-Octenoyl-CoA	((PA0879) or (PA0506) or (PA2550))	3	*JAB 06/23/14 - switched out NAD for FAD based on literature, switched direction of reaction (SEED is wrong), rxn10011 > rxn02679; JAB 12/19/13 - fatty acid and lipid pathways from Burk mods, GPRs double checked by JAB	Guzik, M. W., Narancic, T., Ilic-Tomic, T., Vojnovic, S., Kenny, S. T., Casey, W. T., … O’Connor, K. E. (2014). Identification and characterisation of an acyl-CoA dehydrogenase from Pseudomonas putida KT2440 that shows preference towards medium to long chain fatty acids. Microbiology (Reading, England). doi:10.1099/mic.0.078758-0	PA14_06600	0	acyl-CoA dehydrogenase
PA0506	probable acyl-CoA dehydrogenase	rxn02803	Fatty acid metabolism	acyl-CoA dehydrogenase (tetradecanoyl-CoA)	FAD + Myristoyl-CoA => FADH2 + (2E)-Tetradecenoyl-CoA	((PA0879) or (PA0506) or (PA2550))	3	*JAB 06/23/14 - switched out NAD for FAD based on literature, switched direction of reaction (SEED is wrong), PA2550 putida equivalent shows affinity for med-long chain FAs rxn10014 > rxn02803; JAB 12/19/13 - fatty acid and lipid pathways from Burk mods, GPRs double checked by JAB	Guzik, M. W., Narancic, T., Ilic-Tomic, T., Vojnovic, S., Kenny, S. T., Casey, W. T., … O’Connor, K. E. (2014). Identification and characterisation of an acyl-CoA dehydrogenase from Pseudomonas putida KT2440 that shows preference towards medium to long chain fatty acids. Microbiology (Reading, England). doi:10.1099/mic.0.078758-0	PA14_06600	0	acyl-CoA dehydrogenase
PA0506	probable acyl-CoA dehydrogenase	rxn03251	Fatty acid metabolism	acyl-CoA dehydrogenase (hexanoyl-CoA)	FAD + Hexanoyl-CoA => FADH2 + (2E)-Hexenoyl-CoA	((PA0879) or (PA0506) or (PA2552))	3	*JAB 06/23/14 - switched out NAD for FAD based on literature, switched direction of reaction (SEED is wrong), rxn10013 > rxn02702, PA2552 equivalent in putida shows clear affinity for hexanoyl-CoA; JAB 12/19/13 - fatty acid and lipid pathways from Burk mods, GPRs double checked by JAB	McMahon, B., Gallagher, M. E., & Mayhew, S. G. (2005). The protein coded by the PP2216 gene of Pseudomonas putida KT2440 is an acyl-CoA dehydrogenase that oxidises only short-chain aliphatic substrates. FEMS Microbiology Letters, 250(1), 121–7. doi:10.1016/j.femsle.2005.06.049	PA14_06600	0	acyl-CoA dehydrogenase
PA0506	probable acyl-CoA dehydrogenase	rxn00872	Fatty acid metabolism	Butanoyl-CoAoxygen 2-oxidoreductase	FAD + Butyryl-CoA => FADH2 + Crotonyl-CoA	((PA0879) or (PA0506) or (PA2552))	3	*JAB 06/23/14 - switched out NAD for FAD based on literature, switched direction of reaction (SEED is wrong), rxn10013 > rxn02702, PA2552 equivalent in putida shows clear affinity for butyryl-CoA; JAB 12/19/13 - fatty acid and lipid pathways from Burk mods, GPRs double checked by JAB	McMahon, B., Gallagher, M. E., & Mayhew, S. G. (2005). The protein coded by the PP2216 gene of Pseudomonas putida KT2440 is an acyl-CoA dehydrogenase that oxidises only short-chain aliphatic substrates. FEMS Microbiology Letters, 250(1), 121–7. doi:10.1016/j.femsle.2005.06.049	PA14_06600	0	acyl-CoA dehydrogenase
PA0581	conserved hypothetical protein	rxn08550	Glycerolipid metabolism	glycerol-3-phosphate acyltransferase (C161)	Glycerol-3-phosphate + Hexadecenoyl-ACP => 1-hexadec-9-enoyl-sn-glycerol_3-phosphate + ACP	(PA0581 and PA2969)	2	*JAB 12/12/13 - req. for cpd15532[c] synthesis, direct translation from Burk for lipid pathway GPRs, needs curation based on literature, originally ((BCAL2770 - 3e-22, PlsY and BCAL2879 - 3e-71, PlsX) or (BCAL0991 - 3e-71, PlsX and BCAL2770 - 3e-22, PlsY))		PA14_07580	2.35212e-129	glycerol-3-phosphate acyltransferase PlsY
PA0581	conserved hypothetical protein	rxn08552	Glycerolipid metabolism	glycerol-3-phosphate acyltransferase (C181)	Glycerol-3-phosphate + Octadecenoyl-ACP => ACP + 1-octadec-11-enoyl-sn-glycerol_3-phosphate	(PA0581 and PA2969)	2	*JAB 12/13/13 - req. for cpd15534[c] synthesis, direct translation from Burk for lipid pathway GPRs, needs curation based on literature, originally ((BCAL2770 - 3e-22, PlsY and BCAL2879 - 3e-71, PlsX) or (BCAL0991 - 3e-71, PlsX and BCAL2770 - 3e-22, PlsY))		PA14_07580	2.35212e-129	glycerol-3-phosphate acyltransferase PlsY
PA0581	conserved hypothetical protein	rxn10206	Glycerolipid metabolism	anteisoheptadecanoyl-glycerol-3-phosphate O-acyltransferase	Glycerol-3-phosphate + fa12coa => CoA + 1-anteisoheptadecanoyl-sn-glycerol_3-phosphate	PA3673 or PA0581	2	*JAB 12/19/13 - fatty acid and lipid pathways from Burk mods, GPRs double checked by JAB		PA14_07580	2.35212e-129	glycerol-3-phosphate acyltransferase PlsY
PA0581	conserved hypothetical protein	rxn10209	Glycerolipid metabolism	anteisopentadecanoyl-glycerol-3-phosphate O-acyltransferase	Glycerol-3-phosphate + fa4coa => CoA + 1-anteisopentadecanoyl-sn-glycerol_3-phosphate	PA3673 or PA0581	2	*JAB 12/19/13 - fatty acid and lipid pathways from Burk mods, GPRs double checked by JAB		PA14_07580	2.35212e-129	glycerol-3-phosphate acyltransferase PlsY
PA0581	conserved hypothetical protein	rxn08546	Glycerolipid metabolism	glycerol-3-phosphate acyltransferase (C120)	Glycerol-3-phosphate + Dodecanoyl-ACP => ACP + 1-dodecanoyl-sn-glycerol_3-phosphate	PA3673 or PA0581	2	*JAB 12/19/13 - fatty acid and lipid pathways from Burk mods, GPRs double checked by JAB		PA14_07580	2.35212e-129	glycerol-3-phosphate acyltransferase PlsY
PA0581	conserved hypothetical protein	rxn08547	Glycerolipid metabolism	glycerol-3-phosphate acyltransferase (C140)	Glycerol-3-phosphate + Myristoyl-ACP => ACP + 1-tetradecanoyl-sn-glycerol_3-phosphate	PA3673 or PA0581	2	*JAB 12/19/13 - fatty acid and lipid pathways from Burk mods, GPRs double checked by JAB		PA14_07580	2.35212e-129	glycerol-3-phosphate acyltransferase PlsY
PA0581	conserved hypothetical protein	rxn08548	Glycerolipid metabolism	glycerol-3-phosphate acyltransferase (C141)	Glycerol-3-phosphate + Tetradecenoyl-ACP => ACP + 1-tetradec-7-enoyl-sn-glycerol_3-phosphate	PA3673 or PA0581	2	*JAB 12/19/13 - fatty acid and lipid pathways from Burk mods, GPRs double checked by JAB		PA14_07580	2.35212e-129	glycerol-3-phosphate acyltransferase PlsY
PA0581	conserved hypothetical protein	rxn08549	Glycerolipid metabolism	glycerol-3-phosphate acyltransferase (C160)	Glycerol-3-phosphate + Palmitoyl-ACP => ACP + 1-hexadecanoyl-sn-glycerol_3-phosphate	PA3673 or PA0581	2	*JAB 12/19/13 - fatty acid and lipid pathways from Burk mods, GPRs double checked by JAB		PA14_07580	2.35212e-129	glycerol-3-phosphate acyltransferase PlsY
PA0581	conserved hypothetical protein	rxn08551	Glycerolipid metabolism	glycerol-3-phosphate acyltransferase (C180)	Glycerol-3-phosphate + Octadecanoyl-ACP => ACP + 1-octadecanoyl-sn-glycerol_3-phosphate	PA3673 or PA0581	2	*JAB 12/19/13 - fatty acid and lipid pathways from Burk mods, GPRs double checked by JAB		PA14_07580	2.35212e-129	glycerol-3-phosphate acyltransferase PlsY
PA0581	conserved hypothetical protein	rxn10205	Glycerolipid metabolism	isoheptadecanoyl-glycerol-3-phosphate O-acyltransferase	Glycerol-3-phosphate + fa11coa => CoA + 1-isoheptadecanoyl-sn-glycerol_3-phosphate	PA3673 or PA0581	2	*JAB 12/19/13 - fatty acid and lipid pathways from Burk mods, GPRs double checked by JAB		PA14_07580	2.35212e-129	glycerol-3-phosphate acyltransferase PlsY
PA0581	conserved hypothetical protein	rxn10210	Glycerolipid metabolism	isohexadecanoyl-glycerol-3-phosphate O-acyltransferase	Glycerol-3-phosphate + fa6coa => CoA + 1-isohexadecanoyl-sn-glycerol_3-phosphate	PA3673 or PA0581	2	*JAB 12/19/13 - fatty acid and lipid pathways from Burk mods, GPRs double checked by JAB		PA14_07580	2.35212e-129	glycerol-3-phosphate acyltransferase PlsY
PA0581	conserved hypothetical protein	rxn10208	Glycerolipid metabolism	isopentadecanoyl-glycerol-3-phosphate O-acyltransferase	Glycerol-3-phosphate + fa3coa => CoA + 1-isopentadecanoyl-sn-glycerol_3-phosphate	PA3673 or PA0581	2	*JAB 12/19/13 - fatty acid and lipid pathways from Burk mods, GPRs double checked by JAB		PA14_07580	2.35212e-129	glycerol-3-phosphate acyltransferase PlsY
PA0581	conserved hypothetical protein	rxn10207	Glycerolipid metabolism	isotetradecanoyl-glycerol-3-phosphate O-acyltransferase	Glycerol-3-phosphate + fa1coa => CoA + 1-isotetradecanoyl-sn-glycerol_3-phosphate	PA3673 or PA0581	2	*JAB 12/19/13 - fatty acid and lipid pathways from Burk mods, GPRs double checked by JAB		PA14_07580	2.35212e-129	glycerol-3-phosphate acyltransferase PlsY
PA0581	conserved hypothetical protein	rxn10203	Glycerolipid metabolism	myristoyl-glycerol-3-phosphate O-acyltransferase	Myristoyl-CoA + Glycerol-3-phosphate => CoA + 1-tetradecanoyl-sn-glycerol_3-phosphate	PA3673 or PA0581	2	*JAB 12/19/13 - fatty acid and lipid pathways from Burk mods, GPRs double checked by JAB		PA14_07580	2.35212e-129	glycerol-3-phosphate acyltransferase PlsY
PA0581	conserved hypothetical protein	rxn10202	Glycerolipid metabolism	palmitoyl-glycerol-3-phosphate O-acyltransferase	Palmitoyl-CoA + Glycerol-3-phosphate => CoA + 1-hexadecanoyl-sn-glycerol_3-phosphate	PA3673 or PA0581	2	*JAB 12/19/13 - fatty acid and lipid pathways from Burk mods, GPRs double checked by JAB		PA14_07580	2.35212e-129	glycerol-3-phosphate acyltransferase PlsY
PA0581	conserved hypothetical protein	rxn10204	Glycerolipid metabolism	stearoyl-glycerol-3-phosphate O-acyltransferase	Glycerol-3-phosphate + strcoa => CoA + 1-octadecanoyl-sn-glycerol_3-phosphate	PA3673 or PA0581	2	*JAB 12/19/13 - fatty acid and lipid pathways from Burk mods, GPRs double checked by JAB		PA14_07580	2.35212e-129	glycerol-3-phosphate acyltransferase PlsY
PA0583	hypothetical protein	rxn02503	Folate biosynthesis	2-amino-4-hydroxy-6-hydroxymethyldihydropteridine diphosphokinase	ATP + 6-hydroxymethyl dihydropterin <=> AMP + 7,8-Dihydropterin pyrophosphate	(PA0583 or PA4728)	2			PA14_07600	1.62923e-126	2-amino-4-hydroxy-6- hydroxymethyldihydropteridine pyrophosphokinase
PA0602	probable binding protein component of ABC transporter	rxn05175	Transport	spermidine transport via ABC system	H2O + ATP + Spermidine => H+ + Phosphate + ADP + Spermidine	((PA0206 and PA0205 and PA0204 and PA0203) or (PA3254 and PA3252 and PA3253 and PA3250) or (PA0326 and PA0325 and PA0324 and PA0... <Preview truncated at 128 characters>	21	*JAB 01/13/14 - edited		PA14_07850	0	ABC transporter substrate-binding protein
PA0602	probable binding protein component of ABC transporter	rxn05163	Transport	putrescine transport via ABC system	H2O + ATP + Putrescine => H+ + Phosphate + ADP + Putrescine	((PA0326 and PA0325 and PA0324 and PA0323) or (PA3254 and PA3252 and PA3253 and PA3250) or (PA0206 and PA0205 and PA0204 and PA0... <Preview truncated at 128 characters>	26			PA14_07850	0	ABC transporter substrate-binding protein
PA0608	probable phosphoglycolate phosphatase	rxn00980	Glyoxylate and dicarboxylate metabolism	phosphoglycolate phosphatase	H2O + 2-Phosphoglycolate => H+ + Phosphate + Glycolate	(PA3172 or PA3941 or PA0608)	3			PA14_07930	0	phosphoglycolate phosphatase
PA0655	hypothetical protein	rxn12880	Ubiquinone biosynthesis	5-demethoxyubiquinol hydroxylyase	O2 + 2-nonaprenyl-3-methyl-6-methoxy-1,4-benzoquinol <=> 3-Demethylubiquinol-9	PA0655	1	*JAB 041514 - adding ub9 synthesis (main Paeru ub)		PA14_08400	4.70893e-159	hypothetical protein
PA0743	probable 3-hydroxyisobutyrate dehydrogenase	rxn01115	Glutathione metabolism	phosphogluconate dehydrogenase	NADP + 6-Phospho-D-gluconate => NADPH + CO2 + D-Ribulose5-phosphate	PA0743	1	* JAB 06/28/14 - should be off (doesn't match P. fluorescens gene), has redox cofactor effects; * JCT 02/17/14 I have inactivated this reaction since I don't think it is active in P. aeruginosa (not able to identify responsible enzyme)	Fuhrer, T., & Sauer, U. (2009). Different biochemical mechanisms ensure network-wide balancing of reducing equivalents in microbial metabolism. Journal of Bacteriology, 191(7), 2112–21. doi:10.1128/JB.01523-08	PA14_54670	0	3-hydroxyisobutyrate dehydrogenase
PA0743	probable 3-hydroxyisobutyrate dehydrogenase	rxn01480	Valine, leucine and isoleucine degradation	3-hydroxyisobutyrate dehydrogenase	NAD + 3-Hydroxyisobutyrate <=> NADH + H+ + 3-Oxo-2-methylpropanoate	(PA3569 or PA0743 or PA2199)	3			PA14_54670	0	3-hydroxyisobutyrate dehydrogenase
PA0744	probable enoyl-CoA hydratase/isomerase	rxn02911	Fatty acid metabolism	(S)-3-Hydroxydodecanoyl-CoA hydro-lyase	(S)-3-Hydroxydodecanoyl-CoA <=> (2E)-Dodecenoyl-CoA + H2O	((PA4980) or (PA1629) or (PA3590) or (PA4330) or (PA5188) or (PA0744) or (PA1505) or (PA1737) or (PA3014))	9	*JAB 12/19/13 - fatty acid and lipid pathways from Burk mods, GPRs double checked by JAB		PA14_54660	0	enoyl-CoA hydratase/isomerase
PA0744	probable enoyl-CoA hydratase/isomerase	rxn03240	Fatty acid metabolism	(S)-3-Hydroxyhexadecanoyl-CoA hydro-lyase	(S)-3-Hydroxyhexadecanoyl-CoA <=> (2E)-Hexadecenoyl-CoA + H2O	((PA4980) or (PA1629) or (PA3590) or (PA4330) or (PA5188) or (PA0744) or (PA1505) or (PA1737) or (PA3014))	9	*JAB 12/19/13 - fatty acid and lipid pathways from Burk mods, GPRs double checked by JAB		PA14_54660	0	enoyl-CoA hydratase/isomerase
PA0744	probable enoyl-CoA hydratase/isomerase	rxn03241	Fatty acid metabolism	(S)-3-Hydroxytetradecanoyl-CoA hydro-lyase	(S)-3-Hydroxytetradecanoyl-CoA <=> (2E)-Tetradecenoyl-CoA + H2O	((PA4980) or (PA1629) or (PA3590) or (PA4330) or (PA5188) or (PA0744) or (PA1505) or (PA1737) or (PA3014))	9	*JAB 12/19/13 - fatty acid and lipid pathways from Burk mods, GPRs double checked by JAB		PA14_54660	0	enoyl-CoA hydratase/isomerase
PA0744	probable enoyl-CoA hydratase/isomerase	rxn03245	Fatty acid metabolism	(S)-Hydroxydecanoyl-CoA hydro-lyase	(S)-Hydroxydecanoyl-CoA <=> (2E)-Decenoyl-CoA + H2O	((PA4980) or (PA1629) or (PA3590) or (PA4330) or (PA5188) or (PA0744) or (PA1505) or (PA1737) or (PA3014))	9	*JAB 12/19/13 - fatty acid and lipid pathways from Burk mods, GPRs double checked by JAB		PA14_54660	0	enoyl-CoA hydratase/isomerase
PA0744	probable enoyl-CoA hydratase/isomerase	rxn03250	Fatty acid metabolism	(S)-Hydroxyhexanoyl-CoA hydro-lyase	(S)-Hydroxyhexanoyl-CoA <=> (2E)-Hexenoyl-CoA + H2O	((PA4980) or (PA1629) or (PA3590) or (PA4330) or (PA5188) or (PA0744) or (PA1505) or (PA1737) or (PA3014))	9	*JAB 12/19/13 - fatty acid and lipid pathways from Burk mods, GPRs double checked by JAB		PA14_54660	0	enoyl-CoA hydratase/isomerase
PA0744	probable enoyl-CoA hydratase/isomerase	rxn03247	Fatty acid metabolism	(S)-Hydroxyoctanoyl-CoA hydro-lyase	(S)-Hydroxyoctanoyl-CoA <=> (2E)-Octenoyl-CoA + H2O	((PA4980) or (PA1629) or (PA3590) or (PA4330) or (PA5188) or (PA0744) or (PA1505) or (PA1737) or (PA3014))	9	*JAB 12/19/13 - fatty acid and lipid pathways from Burk mods, GPRs double checked by JAB		PA14_54660	0	enoyl-CoA hydratase/isomerase
PA0744	probable enoyl-CoA hydratase/isomerase	rxn02934	Valine, leucine and isoleucine degradation	2-Methylprop-2-enoyl-CoA (2-Methylbut-2-enoyl-CoA)	2-methyl-3-hydroxy-butyryl-CoA <=> H2O + Tiglyl-CoA	PA0744	1			PA14_54660	0	enoyl-CoA hydratase/isomerase
PA0745	probable enoyl-CoA hydratase/isomerase	rJB00283	Quorum sensing	cis-2-Decenoic acid(DSF) synthase	(S)-Hydroxydecanoyl-CoA + H2O <=> CoA + cis-2-Decenoic acid	PA0745	1	*JAB 01/18/15 - cis-2-decenoic acid is DSF (diffusible signal factor)	Amari, D. T., Marques, C. N. H., & Davies, D. G. (2013). The putative enoyl-coenzyme A hydratase DspI is required for production of the Pseudomonas aeruginosa biofilm dispersion autoinducer cis-2-decenoic acid. Journal of Bacteriology, 195(20), 4600–10. doi:10.1128/JB.00707-13	PA14_54640	0	enoyl-CoA hydratase
PA0745	probable enoyl-CoA hydratase/isomerase	rJB00284	Quorum sensing	cis-2-Decenoic acid(DSF) synthase	H2O + (R)-3-Hydroxydecanoyl-[acyl-carrier protein] <=> ACP + cis-2-Decenoic acid	PA0745	1	*JAB 01/18/15 - cis-2-decenoic acid is DSF (diffusible signal factor)	Amari, D. T., Marques, C. N. H., & Davies, D. G. (2013). The putative enoyl-coenzyme A hydratase DspI is required for production of the Pseudomonas aeruginosa biofilm dispersion autoinducer cis-2-decenoic acid. Journal of Bacteriology, 195(20), 4600–10. doi:10.1128/JB.00707-13	PA14_54640	0	enoyl-CoA hydratase
PA0747	probable aldehyde dehydrogenase	rxn00501	Propanoate metabolism	methylmalonate-semialdehyde dehydrogenase (malonic semialdehyde)	NAD + CoA + 3-Oxopropanoate <=> NADH + CO2 + Acetyl-CoA	(PA0130 or PA0747 or PA3570)	3	*JAB 06/25/14 - reaction occurs according to Metacyc/Hayaishi61, but GPR is probably incorrect > mmsA GPR at the moment (similar function)		PA14_54620	0	aldehyde dehydrogenase
PA0747	probable aldehyde dehydrogenase	rxn00671	Propanoate metabolism	methylmalonate-semialdehyde dehydrogenase	NAD + CoA + 3-Oxo-2-methylpropanoate <=> NADH + CO2 + Propionyl-CoA	(PA3570 or PA0130 or PA0747)	3	*JAB 06/25/14 - correct cofactor usage according to MetaCyc citations	Steele, M. I., Lorenz, D., Hatter, K., Park, a, & Sokatch, J. R. (1992). Characterization of the mmsAB operon of Pseudomonas aeruginosa PAO encoding methylmalonate-semialdehyde dehydrogenase and 3-hydroxyisobutyrate dehydrogenase. The Journal of Biological Chemistry, 267(19), 13585–92. Retrieved from http://www.ncbi.nlm.nih.gov/pubmed/1339433	PA14_54620	0	aldehyde dehydrogenase
PA0789	probable amino acid permease	rxn05564	Transport	Gamma-aminobutyrate permease	H+ + GABA <=> H+ + GABA	(PA0129) or (PA0789) or (PA3000) or (PA0866)	4	*JAB 01/13/14 - added from Burk		PA14_54040	0	amino acid permease
PA0789	probable amino acid permease	rxn05494	Transport	D-alanine transport in via proton symport	H+ + D-Alanine => H+ + D-Alanine	PA5097 or PA0789	2	*JAB 02/05/14 - added to improve Biolog predictions, similar to ppu's cycA (D-serine/D-alanine/glycine transporter) - (1e-95, 1e-98)		PA14_54040	0	amino acid permease
PA0794	probable aconitate hydratase probable aconitase	rxn01388	Citrate cycle (TCA cycle)	Aconitate hydratase	Isocitrate <=> H2O + cis-Aconitate	(PA1787 or PA1562 or PA0794)	3	*JAB 02/07/14 - added from iMO1086 for Biolog validation (cis-Aconitate)		PA14_53970	0	aconitate hydratase
PA0794	probable aconitate hydratase probable aconitase	rxn00974	Citrate cycle (TCA cycle)	Aconitate hydratase	Citrate <=> H2O + cis-Aconitate	(PA1787 or PA1562 or PA0794)	3	*JAB 02/07/14 - added from iMO1086 for Biolog validation (cis-Aconitate)		PA14_53970	0	aconitate hydratase
PA0809	probable transporter	rxn05618	Transport	manganese transport in via proton symport	H+ + Mn2+ => H+ + Mn2+	PA4334 or PA0809	2	*JAB 01/13/14 - added from Burk		PA14_53800	0	manganese transport protein MntH
PA0878	hypothetical protein	rJB00258	Carbon Metabolism	Itaconyl-CoA hydratase	H2O + Itaconyl-CoA <=> L-Citramalyl-CoA	PA0878	1	*JAB 02/08/14 - added from MetaCyc/lit for Biolog validation (Itaconate), rxn favored in forward dir but leaving rev for now	Cooper, R. a, & Kornberg, H. L. (1964). The utilization of itaconate by Pseudomonas sp. The Biochemical Journal, 91(1), 82–91. Retrieved from http://www.pubmedcentral.nih.gov/articlerender.fcgi?artid=1202819&tool=pmcentrez&rendertype=abstract	PA14_52910	0	hypothetical protein
PA0879	probable acyl-CoA dehydrogenase	rxn03253	Fatty acid metabolism	acyl-CoA dehydrogenase (decanoyl-CoA)	FAD + Decanoyl-CoA => FADH2 + (2E)-Decenoyl-CoA	((PA0879) or (PA0506) or (PA2550))	3	*JAB 06/23/14 - switched out NAD for FAD based on literature, switched direction of reaction (SEED is wrong), rxn03252 > rxn03253, PA2550 equivalent in putida shows clear affinity for dodecanoyl-CoA; JAB 12/19/13 - fatty acid and lipid pathways from Burk mods, GPRs double checked by JAB	Guzik, M. W., Narancic, T., Ilic-Tomic, T., Vojnovic, S., Kenny, S. T., Casey, W. T., … O’Connor, K. E. (2014). Identification and characterisation of an acyl-CoA dehydrogenase from Pseudomonas putida KT2440 that shows preference towards medium to long chain fatty acids. Microbiology (Reading, England). doi:10.1099/mic.0.078758-0	PA14_52900	0	acyl-CoA dehydrogenase
PA0879	probable acyl-CoA dehydrogenase	rxn02720	Fatty acid metabolism	acyl-CoA dehydrogenase (dodecanoyl-CoA)	FAD + Lauroyl-CoA => FADH2 + (2E)-Dodecenoyl-CoA	((PA0879) or (PA0506) or (PA2550))	3	*JAB 06/23/14 - switched out NAD for FAD based on literature, switched direction of reaction (SEED is wrong), rxn10013 > rxn02702, PA2550 equivalent in putida shows clear affinity for med-long chain FAs; JAB 12/19/13 - fatty acid and lipid pathways from Burk mods, GPRs double checked by JAB	Guzik, M. W., Narancic, T., Ilic-Tomic, T., Vojnovic, S., Kenny, S. T., Casey, W. T., … O’Connor, K. E. (2014). Identification and characterisation of an acyl-CoA dehydrogenase from Pseudomonas putida KT2440 that shows preference towards medium to long chain fatty acids. Microbiology (Reading, England). doi:10.1099/mic.0.078758-0	PA14_52900	0	acyl-CoA dehydrogenase
PA0879	probable acyl-CoA dehydrogenase	rxn00946	Fatty acid metabolism	acyl-CoA dehydrogenase (hexadecanoyl-CoA)	FAD + Palmitoyl-CoA => FADH2 + (2E)-Hexadecenoyl-CoA	((PA0879) or (PA0506) or (PA2550))	3	*JAB 06/23/14 - switched out NAD for FAD based on literature, switched direction of reaction (SEED is wrong), rxn05732 > rxn00946; JAB 12/19/13 - fatty acid and lipid pathways from Burk mods, GPRs double checked by JAB	Guzik, M. W., Narancic, T., Ilic-Tomic, T., Vojnovic, S., Kenny, S. T., Casey, W. T., … O’Connor, K. E. (2014). Identification and characterisation of an acyl-CoA dehydrogenase from Pseudomonas putida KT2440 that shows preference towards medium to long chain fatty acids. Microbiology (Reading, England). doi:10.1099/mic.0.078758-0	PA14_52900	0	acyl-CoA dehydrogenase
PA0879	probable acyl-CoA dehydrogenase	rxn02679	Fatty acid metabolism	acyl-CoA dehydrogenase (octanoyl-CoA)	FAD + Octanoyl-CoA => FADH2 + (2E)-Octenoyl-CoA	((PA0879) or (PA0506) or (PA2550))	3	*JAB 06/23/14 - switched out NAD for FAD based on literature, switched direction of reaction (SEED is wrong), rxn10011 > rxn02679; JAB 12/19/13 - fatty acid and lipid pathways from Burk mods, GPRs double checked by JAB	Guzik, M. W., Narancic, T., Ilic-Tomic, T., Vojnovic, S., Kenny, S. T., Casey, W. T., … O’Connor, K. E. (2014). Identification and characterisation of an acyl-CoA dehydrogenase from Pseudomonas putida KT2440 that shows preference towards medium to long chain fatty acids. Microbiology (Reading, England). doi:10.1099/mic.0.078758-0	PA14_52900	0	acyl-CoA dehydrogenase
PA0879	probable acyl-CoA dehydrogenase	rxn02803	Fatty acid metabolism	acyl-CoA dehydrogenase (tetradecanoyl-CoA)	FAD + Myristoyl-CoA => FADH2 + (2E)-Tetradecenoyl-CoA	((PA0879) or (PA0506) or (PA2550))	3	*JAB 06/23/14 - switched out NAD for FAD based on literature, switched direction of reaction (SEED is wrong), PA2550 putida equivalent shows affinity for med-long chain FAs rxn10014 > rxn02803; JAB 12/19/13 - fatty acid and lipid pathways from Burk mods, GPRs double checked by JAB	Guzik, M. W., Narancic, T., Ilic-Tomic, T., Vojnovic, S., Kenny, S. T., Casey, W. T., … O’Connor, K. E. (2014). Identification and characterisation of an acyl-CoA dehydrogenase from Pseudomonas putida KT2440 that shows preference towards medium to long chain fatty acids. Microbiology (Reading, England). doi:10.1099/mic.0.078758-0	PA14_52900	0	acyl-CoA dehydrogenase
PA0879	probable acyl-CoA dehydrogenase	rxn03251	Fatty acid metabolism	acyl-CoA dehydrogenase (hexanoyl-CoA)	FAD + Hexanoyl-CoA => FADH2 + (2E)-Hexenoyl-CoA	((PA0879) or (PA0506) or (PA2552))	3	*JAB 06/23/14 - switched out NAD for FAD based on literature, switched direction of reaction (SEED is wrong), rxn10013 > rxn02702, PA2552 equivalent in putida shows clear affinity for hexanoyl-CoA; JAB 12/19/13 - fatty acid and lipid pathways from Burk mods, GPRs double checked by JAB	McMahon, B., Gallagher, M. E., & Mayhew, S. G. (2005). The protein coded by the PP2216 gene of Pseudomonas putida KT2440 is an acyl-CoA dehydrogenase that oxidises only short-chain aliphatic substrates. FEMS Microbiology Letters, 250(1), 121–7. doi:10.1016/j.femsle.2005.06.049	PA14_52900	0	acyl-CoA dehydrogenase
PA0879	probable acyl-CoA dehydrogenase	rxn00872	Fatty acid metabolism	Butanoyl-CoAoxygen 2-oxidoreductase	FAD + Butyryl-CoA => FADH2 + Crotonyl-CoA	((PA0879) or (PA0506) or (PA2552))	3	*JAB 06/23/14 - switched out NAD for FAD based on literature, switched direction of reaction (SEED is wrong), rxn10013 > rxn02702, PA2552 equivalent in putida shows clear affinity for butyryl-CoA; JAB 12/19/13 - fatty acid and lipid pathways from Burk mods, GPRs double checked by JAB	McMahon, B., Gallagher, M. E., & Mayhew, S. G. (2005). The protein coded by the PP2216 gene of Pseudomonas putida KT2440 is an acyl-CoA dehydrogenase that oxidises only short-chain aliphatic substrates. FEMS Microbiology Letters, 250(1), 121–7. doi:10.1016/j.femsle.2005.06.049	PA14_52900	0	acyl-CoA dehydrogenase
PA0879	probable acyl-CoA dehydrogenase	rxn02270	Valine, leucine and isoleucine degradation	Acyl-CoA dehydrogenase (2-Methylbutanoyl - trans-2-methylbut)	FAD + 2-Methylbutyryl-CoA => FADH2 + Tiglyl-CoA	PA0879	1	*JAB 01/28/14 - reaction bounds appeared to be set opposite formula directionality		PA14_52900	0	acyl-CoA dehydrogenase
PA0882	hypothetical protein	rxn01734	Carbon Metabolism	Succinyl-CoA:itaconate-CoA transferase	Succinyl-CoA + Itaconate <=> Succinate + Itaconyl-CoA	PA0882	1	*JAB 02/08/14 - added from MetaCyc/lit for Biolog validation (Itaconate), low gene hit from soil bacterium Novosphingobium aromaticivorans succinyl-CoA:(R)-citramalate CoA-transferase Saro_0741 (6e-41 - there were better matches but this was near a potential transporter and annotated itaconyl-CoA hydratase)	Cooper, R. a, & Kornberg, H. L. (1964). The utilization of itaconate by Pseudomonas sp. The Biochemical Journal, 91(1), 82–91. Retrieved from http://www.pubmedcentral.nih.gov/articlerender.fcgi?artid=1202819&tool=pmcentrez&rendertype=abstract	PA14_52870	0	hypothetical protein
PA0883	probable acyl-CoA lyase beta chain probable acyl-S-ACP lyase	rxn00177	Carbon Metabolism	Citramalyl-CoA lyase	L-Citramalyl-CoA <=> Acetyl-CoA + Pyruvate	PA0883	1	*JAB 02/08/14 - added from MetaCyc/lit for Biolog validation (Itaconate), rxn favored in forward dir but leaving rev for now, gene assignment is a stretch (malyl lyase, near annotated itaconyl-CoA hydratase in genome, next to c4-dicarboxylate transporter)	Cooper, R. a, & Kornberg, H. L. (1964). The utilization of itaconate by Pseudomonas sp. The Biochemical Journal, 91(1), 82–91. Retrieved from http://www.pubmedcentral.nih.gov/articlerender.fcgi?artid=1202819&tool=pmcentrez&rendertype=abstract	PA14_52850	0	acyl-CoA lyase subunit beta
PA0884	probable C4-dicarboxylate-binding periplasmic protein	rxn10158	Transport	fumarate transport in via proton symport (3 h+)	3 H+ + Fumarate <=> 3 H+ + Fumarate	((PA0886 and PA0884 and PA0885) or (PA5169 and PA5167 and PA5168))	6			PA14_52840	0	C4-dicarboxylate-binding periplasmic protein
PA0884	probable C4-dicarboxylate-binding periplasmic protein	rxn05603	Transport	D-malate transport in via proton symport	H+ + D-Malate <=> H+ + D-Malate	((PA0886 and PA0884 and PA0885) or PA0119 or (PA5169 and PA5167 and PA5168) or PA1183)	8			PA14_52840	0	C4-dicarboxylate-binding periplasmic protein
PA0884	probable C4-dicarboxylate-binding periplasmic protein	rxn10978	Transport	orotate efflux via proton symport	H+ + Orotate <=> H+ + Orotate	((PA5169 and PA5167 and PA5168) or (PA0886 and PA0884 and PA0885) or PA1183 or PA0119)	8	*JAB 04/28/14 - changed KEGGsubsys from Exchange to Transport		PA14_52840	0	C4-dicarboxylate-binding periplasmic protein
PA0884	probable C4-dicarboxylate-binding periplasmic protein	rxn12562	Transport	Itaconate transporter	2 H+ + Itaconate <=> 2 H+ + Itaconate	(PA0884 and PA0885 and PA0886)	3	*JAB 02/08/14 - added from MetaCyc/lit for Biolog validation (Itaconate), rxn favored in forward dir but leaving rev for now, gene assignment is a stretch (near annotated itaconyl-CoA hydratase in genome, next to potential citramalyl lyase)		PA14_52840	0	C4-dicarboxylate-binding periplasmic protein
PA0884	probable C4-dicarboxylate-binding periplasmic protein	rJB00237	Transport	Sodium-citraconate symporter (dctA and dctPQM)	Na+ + Citraconate <=> Na+ + Citraconate	(PA0884 and PA0885 and PA0886) or (PA5169 and PA5168 and PA5167)	6	*JAB 01/13/14 - added from Burk	Valentini et al. 2011., He et al. 2000.	PA14_52840	0	C4-dicarboxylate-binding periplasmic protein
PA0884	probable C4-dicarboxylate-binding periplasmic protein	rJB00240	Transport	Sodium-fumarate symporter (dctA and dctPQM)	Fumarate + Na+ <=> Fumarate + Na+	(PA0884 and PA0885 and PA0886) or (PA5169 and PA5168 and PA5167)	6	*JAB 01/13/14 - added from Burk	Valentini et al. 2011.	PA14_52840	0	C4-dicarboxylate-binding periplasmic protein
PA0884	probable C4-dicarboxylate-binding periplasmic protein	rxn05207	Transport	Sodium-malate symporter (dctA and dctPQM)	Na+ + L-Malate <=> L-Malate + Na+	(PA0884 and PA0885 and PA0886) or (PA5169 and PA5168 and PA5167)	6	*JAB 01/13/14 - added from Burk	Valentini et al. 2011.	PA14_52840	0	C4-dicarboxylate-binding periplasmic protein
PA0884	probable C4-dicarboxylate-binding periplasmic protein	rJB00238	Transport	Sodium-succinate symporter (dctA and dctPQM)	Na+ + Succinate <=> Succinate + Na+	(PA0884 and PA0885 and PA0886) or (PA5169 and PA5168 and PA5167)	6	*JAB 01/13/14 - added from Burk	Valentini et al. 2011.	PA14_52840	0	C4-dicarboxylate-binding periplasmic protein
PA0885	probable C4-dicarboxylate transporter	rxn10158	Transport	fumarate transport in via proton symport (3 h+)	3 H+ + Fumarate <=> 3 H+ + Fumarate	((PA0886 and PA0884 and PA0885) or (PA5169 and PA5167 and PA5168))	6			PA14_52820	3.40711e-148	C4-dicarboxylate transporter
PA0885	probable C4-dicarboxylate transporter	rxn05603	Transport	D-malate transport in via proton symport	H+ + D-Malate <=> H+ + D-Malate	((PA0886 and PA0884 and PA0885) or PA0119 or (PA5169 and PA5167 and PA5168) or PA1183)	8			PA14_52820	3.40711e-148	C4-dicarboxylate transporter
PA0885	probable C4-dicarboxylate transporter	rxn10978	Transport	orotate efflux via proton symport	H+ + Orotate <=> H+ + Orotate	((PA5169 and PA5167 and PA5168) or (PA0886 and PA0884 and PA0885) or PA1183 or PA0119)	8	*JAB 04/28/14 - changed KEGGsubsys from Exchange to Transport		PA14_52820	3.40711e-148	C4-dicarboxylate transporter
PA0885	probable C4-dicarboxylate transporter	rxn12562	Transport	Itaconate transporter	2 H+ + Itaconate <=> 2 H+ + Itaconate	(PA0884 and PA0885 and PA0886)	3	*JAB 02/08/14 - added from MetaCyc/lit for Biolog validation (Itaconate), rxn favored in forward dir but leaving rev for now, gene assignment is a stretch (near annotated itaconyl-CoA hydratase in genome, next to potential citramalyl lyase)		PA14_52820	3.40711e-148	C4-dicarboxylate transporter
PA0885	probable C4-dicarboxylate transporter	rJB00237	Transport	Sodium-citraconate symporter (dctA and dctPQM)	Na+ + Citraconate <=> Na+ + Citraconate	(PA0884 and PA0885 and PA0886) or (PA5169 and PA5168 and PA5167)	6	*JAB 01/13/14 - added from Burk	Valentini et al. 2011., He et al. 2000.	PA14_52820	3.40711e-148	C4-dicarboxylate transporter
PA0885	probable C4-dicarboxylate transporter	rJB00240	Transport	Sodium-fumarate symporter (dctA and dctPQM)	Fumarate + Na+ <=> Fumarate + Na+	(PA0884 and PA0885 and PA0886) or (PA5169 and PA5168 and PA5167)	6	*JAB 01/13/14 - added from Burk	Valentini et al. 2011.	PA14_52820	3.40711e-148	C4-dicarboxylate transporter
PA0885	probable C4-dicarboxylate transporter	rxn05207	Transport	Sodium-malate symporter (dctA and dctPQM)	Na+ + L-Malate <=> L-Malate + Na+	(PA0884 and PA0885 and PA0886) or (PA5169 and PA5168 and PA5167)	6	*JAB 01/13/14 - added from Burk	Valentini et al. 2011.	PA14_52820	3.40711e-148	C4-dicarboxylate transporter
PA0885	probable C4-dicarboxylate transporter	rJB00238	Transport	Sodium-succinate symporter (dctA and dctPQM)	Na+ + Succinate <=> Succinate + Na+	(PA0884 and PA0885 and PA0886) or (PA5169 and PA5168 and PA5167)	6	*JAB 01/13/14 - added from Burk	Valentini et al. 2011.	PA14_52820	3.40711e-148	C4-dicarboxylate transporter
PA0886	probable C4-dicarboxylate transporter	rxn10158	Transport	fumarate transport in via proton symport (3 h+)	3 H+ + Fumarate <=> 3 H+ + Fumarate	((PA0886 and PA0884 and PA0885) or (PA5169 and PA5167 and PA5168))	6			PA14_52810	0	C4-dicarboxylate transporter
PA0886	probable C4-dicarboxylate transporter	rxn05603	Transport	D-malate transport in via proton symport	H+ + D-Malate <=> H+ + D-Malate	((PA0886 and PA0884 and PA0885) or PA0119 or (PA5169 and PA5167 and PA5168) or PA1183)	8			PA14_52810	0	C4-dicarboxylate transporter
PA0886	probable C4-dicarboxylate transporter	rxn10978	Transport	orotate efflux via proton symport	H+ + Orotate <=> H+ + Orotate	((PA5169 and PA5167 and PA5168) or (PA0886 and PA0884 and PA0885) or PA1183 or PA0119)	8	*JAB 04/28/14 - changed KEGGsubsys from Exchange to Transport		PA14_52810	0	C4-dicarboxylate transporter
PA0886	probable C4-dicarboxylate transporter	rxn12562	Transport	Itaconate transporter	2 H+ + Itaconate <=> 2 H+ + Itaconate	(PA0884 and PA0885 and PA0886)	3	*JAB 02/08/14 - added from MetaCyc/lit for Biolog validation (Itaconate), rxn favored in forward dir but leaving rev for now, gene assignment is a stretch (near annotated itaconyl-CoA hydratase in genome, next to potential citramalyl lyase)		PA14_52810	0	C4-dicarboxylate transporter
PA0886	probable C4-dicarboxylate transporter	rJB00237	Transport	Sodium-citraconate symporter (dctA and dctPQM)	Na+ + Citraconate <=> Na+ + Citraconate	(PA0884 and PA0885 and PA0886) or (PA5169 and PA5168 and PA5167)	6	*JAB 01/13/14 - added from Burk	Valentini et al. 2011., He et al. 2000.	PA14_52810	0	C4-dicarboxylate transporter
PA0886	probable C4-dicarboxylate transporter	rJB00240	Transport	Sodium-fumarate symporter (dctA and dctPQM)	Fumarate + Na+ <=> Fumarate + Na+	(PA0884 and PA0885 and PA0886) or (PA5169 and PA5168 and PA5167)	6	*JAB 01/13/14 - added from Burk	Valentini et al. 2011.	PA14_52810	0	C4-dicarboxylate transporter
PA0886	probable C4-dicarboxylate transporter	rxn05207	Transport	Sodium-malate symporter (dctA and dctPQM)	Na+ + L-Malate <=> L-Malate + Na+	(PA0884 and PA0885 and PA0886) or (PA5169 and PA5168 and PA5167)	6	*JAB 01/13/14 - added from Burk	Valentini et al. 2011.	PA14_52810	0	C4-dicarboxylate transporter
PA0886	probable C4-dicarboxylate transporter	rJB00238	Transport	Sodium-succinate symporter (dctA and dctPQM)	Na+ + Succinate <=> Succinate + Na+	(PA0884 and PA0885 and PA0886) or (PA5169 and PA5168 and PA5167)	6	*JAB 01/13/14 - added from Burk	Valentini et al. 2011.	PA14_52810	0	C4-dicarboxylate transporter
PA0902	hypothetical protein	rxn00541	Glycine, serine and threonine metabolism	L-Threonine acetaldehyde-lyase	L-Threonine => Acetaldehyde + Glycine	PA0902 or PA5413	2	No major changes		PA14_52610	0	hypothetical protein
PA0950	probable arsenate reductase	rxn13810	None	arsenate reductase	Arsenate + glutaredoxin (reduced) <=> Arsenite + Glutaredoxin disulfide	PA0950	1			PA14_51980	1.20404e-76	arsenate reductase
PA0996	PqsA probable coenzyme A ligase	rxn13841	Quorum sensing	HHQ synthesis	H+ + 3-oxodecanoyl-acp + Anthranilate <=> H2O + CO2 + 2-heptyl-4-quinolone + ACP	(PA0996 and PA0997 and PA0998 and PA0999)	4	*ASB 03/25/14 - tentative subsystem assigment		PA14_51430	0	PqsA coenzyme A ligase
PA1024	2-Nitropropane Dioxygenase 2-Nitropropane Dioxygenase (changed from hypothetical protein)	rxn00019	Nitrogen metabolism	2-Nitropropane Dioxygenase	O2 + 2 2-Nitropropane <=> 2 H+ + 2 Nitrite + 2 Acetone	PA1024	1	*ASB 03/28/14 - tentative subsystem assignment		PA14_51080	0	dioxygenase
PA1027	probable aldehyde dehydrogenase	rxn02122	Ascorbate and aldarate metabolism	D-GlucuronolactoneNAD+ oxidoreductase	NAD + 2 H2O + Glucurone <=> NADH + 3 H+ + D-Glucarate	((PA1984) or (PA5312) or (PA1027) or (PA4899))	4	*JAB 06/25/14 - correct cofactor usage, removed PA4022 (specific hydrazone dehydrogenase with paper), added PA4899 (possibly slightly less specific than PA4022) - poorly justified KEGG reaction, may be worth removing; JAB 01/16/14 - generic aldehyde dehydrogenases // Burk: Added based on KEGG map		PA14_51050	0	aldehyde dehydrogenase
PA1027	probable aldehyde dehydrogenase	rxn01867	Glycine, serine and threonine metabolism	betaine-aldehyde dehydrogenase	NAD + H2O + Betaine aldehyde => NADH + 2 H+ + BET	(PA4073 or PA5312 or PA1027 or PA3504 or PA4189 or PA5373 or PA0219 or PA1984 or PA4022 or PA4899 or PA2125)	11			PA14_51050	0	aldehyde dehydrogenase
PA1028	probable oxidoreductase	rxn04092	Alanine, aspartate and glutamate metabolism	D-amino acid oxidase	H2O + O2 + D-Alanine => H2O2 + Pyruvate + NH3	(PA0534 or PA1489 or PA1567 or PA3456 or PA5309 or PA4548 or PA1028 or PA1918 or PA3863 or PA2195 or PA1267 or PA1565 or PA3424 ... <Preview truncated at 128 characters>	15	*JAB 07/16/14 - corrected subsystem assignment		PA14_51040	0	oxidoreductase
PA1028	probable oxidoreductase	rxn04093	None	glycine oxidase, sarcosine	H2O + O2 + Sarcosine => H2O2 + Glyoxalate + Methanamine	(PA1028 or PA1489 or PA1918 or PA3863 or PA4548 or PA1565 or PA3424 or PA5145 or PA2776 or PA0534 or PA1267 or PA1567 or PA3456 ... <Preview truncated at 128 characters>	15			PA14_51040	0	oxidoreductase
PA1028	probable oxidoreductase	rxn00269	Glycine, serine and threonine metabolism	glycine oxidase	H2O + O2 + Glycine => H2O2 + NH3 + Glyoxalate	(PA1267 or PA1567 or PA5145 or PA2776 or PA0534 or PA1489 or PA1918 or PA3456 or PA5309 or PA4548 or PA1028 or PA1565 or PA3424 ... <Preview truncated at 128 characters>	15			PA14_51040	0	oxidoreductase
PA1052	conserved hypothetical protein	rxn01102	Glycerolipid metabolism	glycerate kinase	ATP + Glycerate <=> 3-Phosphoglycerate + ADP	PA1052	1			PA14_50760	0	hypothetical protein
PA1122	putative peptide deformylase	rxn00455	Cysteine and methionine metabolism	formylmethionine deformylase	H2O + N-Formyl-L-methionine <=> Formate + L-Methionine	PA1122	1			PA14_49870	3.63476e-86	peptide deformylase
PA1215	hypothetical protein	rxn02831	None	o-succinylbenzoate-CoA ligase	H+ + CoA + ATP + Succinylbenzoate => PPi + AMP + Succinylbenzoyl-CoA	((PA1617 or PA3924 or PA1215 or PA3860 or PA2557 or PA4198) or PA3299 or PA3300)	8			PA14_48600	0	AMP-binding protein
PA1217	probable 2-isopropylmalate synthase	rxn00902	Valine, leucine and isoleucine biosynthesis	2-isopropylmalate synthase	H2O + Acetyl-CoA + 3-Methyl-2-oxobutanoate => H+ + CoA + 2-Isopropylmalate	(PA1217 or PA3792)	2	*JAB 01/31/14 - switched reaction directionality syntax, function still matches SEED/MetaCyc		PA14_48570	0	2-isopropylmalate synthase
PA1252	probable L-malate dehydrogenase	rxn00248	Glyoxylate and dicarboxylate metabolism	malate dehydrogenase	NAD + L-Malate <=> NADH + H+ + Oxaloacetate	PA1252	1	*JAB 06/26/14 - double checked cofactor usage, experimental evidence in P. fluorescens	Fuhrer, T., & Sauer, U. (2009). Different biochemical mechanisms ensure network-wide balancing of reducing equivalents in microbial metabolism. Journal of Bacteriology, 191(7), 2112–21. doi:10.1128/JB.01523-08	PA14_48020	0	L-malate dehydrogenase
PA1267	hypothetical protein	rxn04092	Alanine, aspartate and glutamate metabolism	D-amino acid oxidase	H2O + O2 + D-Alanine => H2O2 + Pyruvate + NH3	(PA0534 or PA1489 or PA1567 or PA3456 or PA5309 or PA4548 or PA1028 or PA1918 or PA3863 or PA2195 or PA1267 or PA1565 or PA3424 ... <Preview truncated at 128 characters>	15	*JAB 07/16/14 - corrected subsystem assignment		PA14_47850	0	hypothetical protein
PA1267	hypothetical protein	rxn04093	None	glycine oxidase, sarcosine	H2O + O2 + Sarcosine => H2O2 + Glyoxalate + Methanamine	(PA1028 or PA1489 or PA1918 or PA3863 or PA4548 or PA1565 or PA3424 or PA5145 or PA2776 or PA0534 or PA1267 or PA1567 or PA3456 ... <Preview truncated at 128 characters>	15			PA14_47850	0	hypothetical protein
PA1267	hypothetical protein	rxn00269	Glycine, serine and threonine metabolism	glycine oxidase	H2O + O2 + Glycine => H2O2 + NH3 + Glyoxalate	(PA1267 or PA1567 or PA5145 or PA2776 or PA0534 or PA1489 or PA1918 or PA3456 or PA5309 or PA4548 or PA1028 or PA1565 or PA3424 ... <Preview truncated at 128 characters>	15			PA14_47850	0	hypothetical protein
PA1288	probable outer membrane protein precursor	rxn13828	Transport	fatty-acid--CoA ligase (n-C14:0) transport	CoA + ATP + Myristic acid => Myristoyl-CoA + PPi + AMP	((PA3299 and PA1288) or (PA3299 and PA4589) or (PA3300 and PA4589) or (PA3300 and PA1288))	4			PA14_47540	0	outer membrane protein
PA1288	probable outer membrane protein precursor	rxn13829	Transport	fatty-acid--CoA ligase (hexadecanoate) transport	CoA + ATP + Palmitate => Palmitoyl-CoA + PPi + AMP	((PA3299 and PA1288) or (PA3300 and PA1288) or (PA3299 and PA4589) or (PA3300 and PA4589))	4			PA14_47540	0	outer membrane protein
PA1293	hypothetical protein	rxn13836	Pentose phosphate pathway	Gluconolactonase	H2O + Gluconolactone <=> H+ + GLCN	(PA4204 or PA1293)	2	*JAB 04/05/14 - This reaction is not shown to exist in KEGG, but matters to gluconate/2-ketogluconate accumulation. PA1293 and PA1740 (orig genes from older models) are both hypothetical proteins; new gene periplasmic PA4204 shows gluconolactonase activity (Tarighi et al. 2008). PA1293 shows moderate similarity to Marinobacter gluconolactonase (58% I, 7e-145), PA1740 shows little similarity to an…		PA14_47490	0	hypothetical protein
PA1297	probable metal transporter	rxn05315	Transport	ZN2t4	H+ + K+ + Zn2+ <=> H+ + K+ + Zn2+	(PA1297)	1	*JAB 01/13/14 - added from Burk		PA14_47430	0	metal transporter
PA1297	probable metal transporter	rxn05517	Transport	cadminum transport out via antiport	H+ + K+ + Cd2+ <=> H+ + K+ + Cd2+	PA1297	1	*JAB 01/13/14 - added from Burk, Toxic metal transported out		PA14_47430	0	metal transporter
PA1400	probable pyruvate carboxylase	rxn00250	Citrate cycle (TCA cycle)	pyruvate carboxylase	Pyruvate + ATP + H2CO3 => H+ + Phosphate + Oxaloacetate + ADP	PA1400	1	*JAB 02/03/14 - made irreversible according to MetaCyc, high activity in NCminmedia growth issue, and creation of incorrect loops		PA14_46320	0	pyruvate carboxylase
PA1408	hypothetical protein	rxn05206	Transport	Potassium uptake	K+ <=> K+	((PA4925) or (PA5121) or (PA1408) or (PA3739) or (PA5021))	5	*ASB 02/19/14 - Remove PA2135, PA1057, PA1058, and PA1059 from GPR because BLAST values to other organisms were low. JAB 01/13/14 - added from Burk		PA14_46240	0	hypothetical protein
PA1419	probable transporter	rxn09657	Transport	Thiamine transport in via proton symport	H+ + Thiamin <=> H+ + Thiamin	(PA0438 or PA0443 or PA2073 or PA0476 or PA1419 or PA5099)	6	*JAB 01/13/14 - checked		PA14_46100	0	transporter
PA1419	probable transporter	rxn05202	Transport	xanthine transport in via proton symport	H+ + XAN <=> H+ + XAN	(PA0438 or PA0476 or PA5099 or PA1519 or PA1419 or PA0166 or PA0352 or PA2938 or PA0443 or PA2073 or PA4647 or PA1507 or PA4719)	13	*JAB 01/13/14 - added PA4719		PA14_46100	0	transporter
PA1419	probable transporter	rxn05682	Transport	allantoin transport in/out via proton symport	H+ + Allantoin <=> H+ + Allantoin	(PA0443 or PA1419 or PA2073 or PA0438 or PA0476 or PA5099)	6	*JAB 01/13/14 - checked		PA14_46100	0	transporter
PA1419	probable transporter	rxn05527	Transport	cytosine transport in via proton symport	H+ + Cytosine <=> H+ + Cytosine	(PA0476 or PA1419 or PA0438 or PA5099 or PA0443 or PA2073)	6	*JAB 01/13/14 - checked		PA14_46100	0	transporter
PA1419	probable transporter	rxn05318	Transport	ADNt2r	H+ + Adenosine <=> H+ + Adenosine	(PA0476) or (PA0443) or (PA5099) or (PA1419)	4	*JAB 01/13/14 - added from Burk, Implemented using generic purine transporters (no known specific inosine transport in bacteria?)		PA14_46100	0	transporter
PA1419	probable transporter	rxn05198	Transport	Cytidine ion-coupled transport	H+ + Cytidine <=> H+ + Cytidine	(PA0476) or (PA0443) or (PA5099) or (PA1419)	4	*JAB 01/13/14 - added from Burk		PA14_46100	0	transporter
PA1419	probable transporter	rxn05317	Transport	DADNt2	H+ + Deoxyadenosine <=> H+ + Deoxyadenosine	(PA0476) or (PA0443) or (PA5099) or (PA1419)	4	*JAB 01/13/14 - added from Burk, Implemented using generic purine transporters (no known specific inosine transport in bacteria?)		PA14_46100	0	transporter
PA1419	probable transporter	rxn05205	Transport	Deoxycytidine ion-coupled transport	H+ + Deoxycytidine <=> H+ + Deoxycytidine	(PA0476) or (PA0443) or (PA5099) or (PA1419)	4	*JAB 01/13/14 - added from Burk		PA14_46100	0	transporter
PA1419	probable transporter	rxn05316	Transport	INSt2r	H+ + Inosine <=> H+ + Inosine	(PA0476) or (PA0443) or (PA5099) or (PA1419)	4	*JAB 01/13/14 - added from Burk, Implemented using generic purine transporters (no known specific inosine transport in bacteria?)		PA14_46100	0	transporter
PA1419	probable transporter	rxn05200	Transport	Thymidine ion-coupled transport	H+ + Thymidine <=> H+ + Thymidine	(PA0476) or (PA0443) or (PA5099) or (PA1419)	4	*JAB 01/13/14 - added from Burk		PA14_46100	0	transporter
PA1419	probable transporter	rxn05199	Transport	Uridine ion-coupled transport	H+ + Uridine <=> H+ + Uridine	(PA0476) or (PA0443) or (PA5099) or (PA1419)	4	*JAB 01/13/14 - added from Burk		PA14_46100	0	transporter
PA1419	probable transporter	rxn09688	Transport	deoxyguanosine transport in via proton symport	H+ + Deoxyguanosine => H+ + Deoxyguanosine	(PA0476) or (PA1419) or (PA5099)	3	*JAB 01/13/14 - added from Burk, Changed to irrev... Transport in		PA14_46100	0	transporter
PA1419	probable transporter	rxn09687	Transport	deoxyinosine transport in via proton symport	H+ + Deoxyinosine => H+ + Deoxyinosine	(PA0476) or (PA1419) or (PA5099)	3	*JAB 01/13/14 - added from Burk, Changed to irrev... Transport in		PA14_46100	0	transporter
PA1419	probable transporter	rxn09685	Transport	deoxyuridine transport in via proton symport	H+ + Deoxyuridine => H+ + Deoxyuridine	(PA0476) or (PA1419) or (PA5099)	3	*JAB 01/13/14 - added from Burk, Changed to irrev... Transport in		PA14_46100	0	transporter
PA1419	probable transporter	rxn05197	Transport	uracil transport in/out via proton symport	H+ + Uracil <=> H+ + Uracil	(PA1507 or PA2938 or PA0443 or PA0438 or PA0476 or PA1419 or PA2073 or PA5099 or PA1519 or PA4647 or PA0166 or PA0352 or PA4719)	13	*JAB 01/13/14 - added PA4719		PA14_46100	0	transporter
PA1419	probable transporter	rxn13811	Transport	ascorbate transport in via proton symport	H+ + L-Ascorbate <=> H+ + L-Ascorbate	(PA2073 or PA0166 or PA2938 or PA0476 or PA5099 or PA0352 or PA0438 or PA0443 or PA1419 or PA4647 or PA1507)	11			PA14_46100	0	transporter
PA1429	probable cation-transporting P-type ATPase	rxn05616	Transport	magnesium transport into cell	Mg <=> Mg	PA4825 or PA1429 or PA0913	3	*JAB 01/13/14 - added Burk-equivalent genes		PA14_45970	0	cation-transporting P-type ATPase
PA1470	probable short-chain dehydrogenase	rxn05353	Fatty acid biosynthesis	Butyryl-[acyl-carrier protein]malonyl-CoA	H+ + NADPH + But-2-enoyl-[acyl-carrier protein] => NADP + Butyryl-ACP	PA1470	1	*JAB 06/29/14 - reference from PGD to nadp specificity; *JAB 12/12/13 - req. for cpd15531[c] synthesis, direct translation from Burk for lipid pathway GPRs, needs curation based on literature, originally (BCAL2689 - 1e-62) or (BCAL1425 - no match >1e-30)		PA14_45430	9.12468e-173	short chain dehydrogenase
PA1470	probable short-chain dehydrogenase	rxn05356	Fatty acid biosynthesis	Decanoyl-[acyl-carrier protein]malonyl-CoA	H+ + NADPH + (2E)-Decenoyl-[acp] => NADP + Decanoyl-ACP	PA1470	1	*JAB 06/29/14 - reference from PGD to nadp specificity; *JAB 12/12/13 - req. for cpd15531[c] synthesis, direct translation from Burk for lipid pathway GPRs, needs curation based on literature, originally (BCAL2689 - 1e-62) or (BCAL1425 - no match >1e-30)		PA14_45430	9.12468e-173	short chain dehydrogenase
PA1470	probable short-chain dehydrogenase	rxn05355	Fatty acid biosynthesis	Dodecanoyl-[acyl-carrier protein] malonyl-CoA	H+ + NADPH + (2E)-Dodecenoyl-[acp] => NADP + Dodecanoyl-ACP	PA1470	1	*JAB 06/29/14 - reference from PGD to nadp specificity; *JAB 12/12/13 - req. for cpd15531[c] synthesis, direct translation from Burk for lipid pathway GPRs, needs curation based on literature, originally (BCAL2689 - 1e-62) or (BCAL1425 - no match >1e-30)		PA14_45430	9.12468e-173	short chain dehydrogenase
PA1470	probable short-chain dehydrogenase	rxn05354	Fatty acid biosynthesis	Hexadecanoyl-[acyl-carrier proteinmalonyl-CoA	H+ + NADPH + (2E)-Hexadecenoyl-[acp] => NADP + hexadecanoyl-acp	PA1470	1	*JAB 06/29/14 - reference from PGD to nadp specificity; *JAB 12/12/13 - req. for cpd15531[c] synthesis, direct translation from Burk for lipid pathway GPRs, needs curation based on literature, originally (BCAL2689 - 1e-62) or (BCAL1425 - no match >1e-30)		PA14_45430	9.12468e-173	short chain dehydrogenase
PA1470	probable short-chain dehydrogenase	rxn05357	Fatty acid biosynthesis	Hexanoyl-[acyl-carrier protein]oxoacyl- and enoyl-reducing and	H+ + NADPH + (2E)-Hexenoyl-[acp] => NADP + Hexanoyl-ACP	PA1470	1	*JAB 06/29/14 - reference from PGD to nadp specificity; *JAB 12/12/13 - req. for cpd15531[c] synthesis, direct translation from Burk for lipid pathway GPRs, needs curation based on literature, originally (BCAL2689 - 1e-62) or (BCAL1425 - no match >1e-30)		PA14_45430	9.12468e-173	short chain dehydrogenase
PA1470	probable short-chain dehydrogenase	rxn05352	Fatty acid biosynthesis	Octanoyl-[acyl-carrier protein]malonyl-CoA	H+ + NADPH + (2E)-Octenoyl-[acp] => NADP + Octanoyl-ACP	PA1470	1	*JAB 06/29/14 - reference from PGD to nadp specificity; *JAB 12/12/13 - req. for cpd15531[c] synthesis, direct translation from Burk for lipid pathway GPRs, needs curation based on literature, originally (BCAL2689 - 1e-62) or (BCAL1425 - no match >1e-30)		PA14_45430	9.12468e-173	short chain dehydrogenase
PA1470	probable short-chain dehydrogenase	rxn05351	Fatty acid biosynthesis	Tetradecanoyl-[acyl-carrier protein]malonyl-CoA	H+ + NADPH + (2E)-Tetradecenoyl-[acp] => NADP + Myristoyl-ACP	PA1470	1	*JAB 06/29/14 - reference from PGD to nadp specificity; *JAB 12/12/13 - req. for cpd15531[c] synthesis, direct translation from Burk for lipid pathway GPRs, needs curation based on literature, originally (BCAL2689 - 1e-62) or (BCAL1425 - no match >1e-30)		PA14_45430	9.12468e-173	short chain dehydrogenase
PA1485	probable amino acid permease	rxn05305	Transport	LYSt3r	H+ + L-Lysine => H+ + L-Lysine	PA1485	1	*JAB 01/13/14 - added from Burk, Changed to irrev based on ecoli (LYSt3pp)		PA14_45240	0	amino acid permease
PA1487	probable carbohydrate kinase	rxn00615	Glycerolipid metabolism	glycerol kinase	ATP + Glycerol <=> Glycerol-3-phosphate + ADP	(PA3582 or (PA3579 or PA1487))	3			PA14_45190	0	glycerol kinase
PA1489	hypothetical protein	rxn04092	Alanine, aspartate and glutamate metabolism	D-amino acid oxidase	H2O + O2 + D-Alanine => H2O2 + Pyruvate + NH3	(PA0534 or PA1489 or PA1567 or PA3456 or PA5309 or PA4548 or PA1028 or PA1918 or PA3863 or PA2195 or PA1267 or PA1565 or PA3424 ... <Preview truncated at 128 characters>	15	*JAB 07/16/14 - corrected subsystem assignment		PA14_45170	0	oxidoreductase
PA1489	hypothetical protein	rxn04093	None	glycine oxidase, sarcosine	H2O + O2 + Sarcosine => H2O2 + Glyoxalate + Methanamine	(PA1028 or PA1489 or PA1918 or PA3863 or PA4548 or PA1565 or PA3424 or PA5145 or PA2776 or PA0534 or PA1267 or PA1567 or PA3456 ... <Preview truncated at 128 characters>	15			PA14_45170	0	oxidoreductase
PA1489	hypothetical protein	rxn00269	Glycine, serine and threonine metabolism	glycine oxidase	H2O + O2 + Glycine => H2O2 + NH3 + Glyoxalate	(PA1267 or PA1567 or PA5145 or PA2776 or PA0534 or PA1489 or PA1918 or PA3456 or PA5309 or PA4548 or PA1028 or PA1565 or PA3424 ... <Preview truncated at 128 characters>	15			PA14_45170	0	oxidoreductase
PA1497	probable transporter	rxn09653	Transport	urea reversible transport via proton symport (2 H+)	2 H+ + Urea <=> 2 H+ + Urea	PA1497	1			PA14_45060	0	transporter
PA1507	probable transporter	rxn05201	Transport	Hypoxanthine ion-coupled transport	H+ + HYXN <=> H+ + HYXN	((PA1507) or (PA0352) or (PA4647) or (PA4719) or (PA1519))	5	*JAB 01/13/14 - added from Burk		PA14_44950	0	transporter
PA1507	probable transporter	rxn05202	Transport	xanthine transport in via proton symport	H+ + XAN <=> H+ + XAN	(PA0438 or PA0476 or PA5099 or PA1519 or PA1419 or PA0166 or PA0352 or PA2938 or PA0443 or PA2073 or PA4647 or PA1507 or PA4719)	13	*JAB 01/13/14 - added PA4719		PA14_44950	0	transporter
PA1507	probable transporter	rxn05197	Transport	uracil transport in/out via proton symport	H+ + Uracil <=> H+ + Uracil	(PA1507 or PA2938 or PA0443 or PA0438 or PA0476 or PA1419 or PA2073 or PA5099 or PA1519 or PA4647 or PA0166 or PA0352 or PA4719)	13	*JAB 01/13/14 - added PA4719		PA14_44950	0	transporter
PA1507	probable transporter	rxn13811	Transport	ascorbate transport in via proton symport	H+ + L-Ascorbate <=> H+ + L-Ascorbate	(PA2073 or PA0166 or PA2938 or PA0476 or PA5099 or PA0352 or PA0438 or PA0443 or PA1419 or PA4647 or PA1507)	11			PA14_44950	0	transporter
PA1519	probable transporter	rxn05201	Transport	Hypoxanthine ion-coupled transport	H+ + HYXN <=> H+ + HYXN	((PA1507) or (PA0352) or (PA4647) or (PA4719) or (PA1519))	5	*JAB 01/13/14 - added from Burk		PA14_44800	0	transporter
PA1519	probable transporter	rxn05202	Transport	xanthine transport in via proton symport	H+ + XAN <=> H+ + XAN	(PA0438 or PA0476 or PA5099 or PA1519 or PA1419 or PA0166 or PA0352 or PA2938 or PA0443 or PA2073 or PA4647 or PA1507 or PA4719)	13	*JAB 01/13/14 - added PA4719		PA14_44800	0	transporter
PA1519	probable transporter	rxn05197	Transport	uracil transport in/out via proton symport	H+ + Uracil <=> H+ + Uracil	(PA1507 or PA2938 or PA0443 or PA0438 or PA0476 or PA1419 or PA2073 or PA5099 or PA1519 or PA4647 or PA0166 or PA0352 or PA4719)	13	*JAB 01/13/14 - added PA4719		PA14_44800	0	transporter
PA1521	probable guanine deaminase	rxn01225	Purine metabolism	guanine deaminase	H+ + H2O + Guanine => XAN + NH3	(PA1521 or PA0134)	2			PA14_44770	0	guanine deaminase
PA1522	hypothetical protein	rxn01297	Purine metabolism	xanthine dehydrogenase	NAD + H2O + HYXN <=> NADH + H+ + XAN	(PA1523 and PA1524 and PA1522)	3	*JAB 06/25/14 - matches MetaCyc cofactor usage, changed GPR to and relationship and added PA1522 (xdhC)		PA14_44760	0	xanthine dehydrogenase accessory factor X
PA1522	hypothetical protein	rxn01522	Purine metabolism	xanthine dehydrogenase	NAD + H2O + XAN => NADH + H+ + Urate	(PA1523 and PA1524 and PA1522)	3	*JAB 06/25/14 - matches MetaCyc cofactor usage, changed GPR to and relationship and added PA1522 (xdhC)		PA14_44760	0	xanthine dehydrogenase accessory factor X
PA1567	conserved hypothetical protein	rxn04092	Alanine, aspartate and glutamate metabolism	D-amino acid oxidase	H2O + O2 + D-Alanine => H2O2 + Pyruvate + NH3	(PA0534 or PA1489 or PA1567 or PA3456 or PA5309 or PA4548 or PA1028 or PA1918 or PA3863 or PA2195 or PA1267 or PA1565 or PA3424 ... <Preview truncated at 128 characters>	15	*JAB 07/16/14 - corrected subsystem assignment		PA14_44210	0	glycine/D-amino acid oxidase
PA1567	conserved hypothetical protein	rxn04093	None	glycine oxidase, sarcosine	H2O + O2 + Sarcosine => H2O2 + Glyoxalate + Methanamine	(PA1028 or PA1489 or PA1918 or PA3863 or PA4548 or PA1565 or PA3424 or PA5145 or PA2776 or PA0534 or PA1267 or PA1567 or PA3456 ... <Preview truncated at 128 characters>	15			PA14_44210	0	glycine/D-amino acid oxidase
PA1567	conserved hypothetical protein	rxn00269	Glycine, serine and threonine metabolism	glycine oxidase	H2O + O2 + Glycine => H2O2 + NH3 + Glyoxalate	(PA1267 or PA1567 or PA5145 or PA2776 or PA0534 or PA1489 or PA1918 or PA3456 or PA5309 or PA4548 or PA1028 or PA1565 or PA3424 ... <Preview truncated at 128 characters>	15			PA14_44210	0	glycine/D-amino acid oxidase
PA1616	conserved hypothetical protein	rxn02160	Histidine metabolism	histidinol-phosphatase	H2O + L-histidinol-phosphate => H+ + Phosphate + L-Histidinol	(PA0006 or PA1616)	2			PA14_43620	6.26097e-104	phosphohistidine phosphatase SixA
PA1617	probable AMP-binding enzyme	rxn02831	None	o-succinylbenzoate-CoA ligase	H+ + CoA + ATP + Succinylbenzoate => PPi + AMP + Succinylbenzoyl-CoA	((PA1617 or PA3924 or PA1215 or PA3860 or PA2557 or PA4198) or PA3299 or PA3300)	8			PA14_43610	0	AMP-binding protein
PA1628	probable 3-hydroxyacyl-CoA dehydrogenase	rxn01451	Fatty acid metabolism	(S)-3-Hydroxybutanoyl-CoANAD+ oxidoreductase	NAD + (S)-3-Hydroxybutyryl-CoA <=> NADH + H+ + Acetoacetyl-CoA	((PA1737) or (PA3014) or (PA3590) or (PA1628) or (PA5188))	5	*JAB 06/23/14 - correctly using NAD as cofactor; ASB 2/7/14 - added parenthesis to front of GPR; JAB 12/19/13 - fatty acid and lipid pathways from Burk mods, GPRs double checked by JAB		PA14_43460	0	3-hydroxyacyl-CoA dehydrogenase
PA1628	probable 3-hydroxyacyl-CoA dehydrogenase	rxn03242	Fatty acid metabolism	(S)-3-Hydroxydodecanoyl-CoANAD+ oxidoreductase	NAD + (S)-3-Hydroxydodecanoyl-CoA <=> NADH + H+ + 3-Oxododecanoyl-CoA	((PA1737) or (PA3014) or (PA3590) or (PA1628) or (PA5188))	5	*JAB 06/23/14 - correctly using NAD as cofactor; ASB 2/7/14 - added parenthesis to front of GPR; JAB 12/19/13 - fatty acid and lipid pathways from Burk mods, GPRs double checked by JAB		PA14_43460	0	3-hydroxyacyl-CoA dehydrogenase
PA1628	probable 3-hydroxyacyl-CoA dehydrogenase	rxn03239	Fatty acid metabolism	(S)-3-Hydroxyhexadecanoyl-CoANAD+ oxidoreductase	NAD + (S)-3-Hydroxyhexadecanoyl-CoA <=> NADH + H+ + 3-Oxopalmitoyl-CoA	((PA1737) or (PA3014) or (PA3590) or (PA1628) or (PA5188))	5	*JAB 06/23/14 - correctly using NAD as cofactor; ASB 2/7/14 - added parenthesis to front of GPR; JAB 12/19/13 - fatty acid and lipid pathways from Burk mods, GPRs double checked by JAB		PA14_43460	0	3-hydroxyacyl-CoA dehydrogenase
PA1628	probable 3-hydroxyacyl-CoA dehydrogenase	rxn06777	Fatty acid metabolism	(S)-3-Hydroxytetradecanoyl-CoANAD+ oxidoreductase	NAD + (S)-3-Hydroxytetradecanoyl-CoA <=> NADH + H+ + 3-Oxotetradecanoyl-CoA	((PA1737) or (PA3014) or (PA3590) or (PA1628) or (PA5188))	5	*JAB 06/23/14 - correctly using NAD as cofactor; ASB 2/7/14 - added parenthesis to front of GPR; JAB 12/19/13 - fatty acid and lipid pathways from Burk mods, GPRs double checked by JAB		PA14_43460	0	3-hydroxyacyl-CoA dehydrogenase
PA1628	probable 3-hydroxyacyl-CoA dehydrogenase	rxn03244	Fatty acid metabolism	(S)-Hydroxydecanoyl-CoANAD+ oxidoreductase	NAD + (S)-Hydroxydecanoyl-CoA <=> NADH + H+ + 3-Oxodecanoyl-CoA	((PA1737) or (PA3014) or (PA3590) or (PA1628) or (PA5188))	5	*JAB 06/23/14 - correctly using NAD as cofactor; ASB 2/7/14 - added parenthesis to front of GPR; JAB 12/19/13 - fatty acid and lipid pathways from Burk mods, GPRs double checked by JAB		PA14_43460	0	3-hydroxyacyl-CoA dehydrogenase
PA1628	probable 3-hydroxyacyl-CoA dehydrogenase	rxn03249	Fatty acid metabolism	(S)-Hydroxyhexanoyl-CoANAD+ oxidoreductase	NAD + (S)-Hydroxyhexanoyl-CoA <=> NADH + H+ + 3-Oxohexanoyl-CoA	((PA1737) or (PA3014) or (PA3590) or (PA1628) or (PA5188))	5	*JAB 06/23/14 - correctly using NAD as cofactor; ASB 2/7/14 - added parenthesis to front of GPR; JAB 12/19/13 - fatty acid and lipid pathways from Burk mods, GPRs double checked by JAB		PA14_43460	0	3-hydroxyacyl-CoA dehydrogenase
PA1628	probable 3-hydroxyacyl-CoA dehydrogenase	rxn03246	Fatty acid metabolism	(S)-Hydroxyoctanoyl-CoANAD+ oxidoreductase	NAD + (S)-Hydroxyoctanoyl-CoA <=> NADH + H+ + 3-Oxooctanoyl-CoA	((PA1737) or (PA3014) or (PA3590) or (PA1628) or (PA5188))	5	*JAB 06/23/14 - correctly using NAD as cofactor; ASB 2/7/14 - added parenthesis to front of GPR; JAB 12/19/13 - fatty acid and lipid pathways from Burk mods, GPRs double checked by JAB		PA14_43460	0	3-hydroxyacyl-CoA dehydrogenase
PA1629	probable enoyl-CoA hydratase/isomerase	rxn02911	Fatty acid metabolism	(S)-3-Hydroxydodecanoyl-CoA hydro-lyase	(S)-3-Hydroxydodecanoyl-CoA <=> (2E)-Dodecenoyl-CoA + H2O	((PA4980) or (PA1629) or (PA3590) or (PA4330) or (PA5188) or (PA0744) or (PA1505) or (PA1737) or (PA3014))	9	*JAB 12/19/13 - fatty acid and lipid pathways from Burk mods, GPRs double checked by JAB		PA14_43440	0	enoyl-CoA hydratase
PA1629	probable enoyl-CoA hydratase/isomerase	rxn03240	Fatty acid metabolism	(S)-3-Hydroxyhexadecanoyl-CoA hydro-lyase	(S)-3-Hydroxyhexadecanoyl-CoA <=> (2E)-Hexadecenoyl-CoA + H2O	((PA4980) or (PA1629) or (PA3590) or (PA4330) or (PA5188) or (PA0744) or (PA1505) or (PA1737) or (PA3014))	9	*JAB 12/19/13 - fatty acid and lipid pathways from Burk mods, GPRs double checked by JAB		PA14_43440	0	enoyl-CoA hydratase
PA1629	probable enoyl-CoA hydratase/isomerase	rxn03241	Fatty acid metabolism	(S)-3-Hydroxytetradecanoyl-CoA hydro-lyase	(S)-3-Hydroxytetradecanoyl-CoA <=> (2E)-Tetradecenoyl-CoA + H2O	((PA4980) or (PA1629) or (PA3590) or (PA4330) or (PA5188) or (PA0744) or (PA1505) or (PA1737) or (PA3014))	9	*JAB 12/19/13 - fatty acid and lipid pathways from Burk mods, GPRs double checked by JAB		PA14_43440	0	enoyl-CoA hydratase
PA1629	probable enoyl-CoA hydratase/isomerase	rxn03245	Fatty acid metabolism	(S)-Hydroxydecanoyl-CoA hydro-lyase	(S)-Hydroxydecanoyl-CoA <=> (2E)-Decenoyl-CoA + H2O	((PA4980) or (PA1629) or (PA3590) or (PA4330) or (PA5188) or (PA0744) or (PA1505) or (PA1737) or (PA3014))	9	*JAB 12/19/13 - fatty acid and lipid pathways from Burk mods, GPRs double checked by JAB		PA14_43440	0	enoyl-CoA hydratase
PA1629	probable enoyl-CoA hydratase/isomerase	rxn03250	Fatty acid metabolism	(S)-Hydroxyhexanoyl-CoA hydro-lyase	(S)-Hydroxyhexanoyl-CoA <=> (2E)-Hexenoyl-CoA + H2O	((PA4980) or (PA1629) or (PA3590) or (PA4330) or (PA5188) or (PA0744) or (PA1505) or (PA1737) or (PA3014))	9	*JAB 12/19/13 - fatty acid and lipid pathways from Burk mods, GPRs double checked by JAB		PA14_43440	0	enoyl-CoA hydratase
PA1629	probable enoyl-CoA hydratase/isomerase	rxn03247	Fatty acid metabolism	(S)-Hydroxyoctanoyl-CoA hydro-lyase	(S)-Hydroxyoctanoyl-CoA <=> (2E)-Octenoyl-CoA + H2O	((PA4980) or (PA1629) or (PA3590) or (PA4330) or (PA5188) or (PA0744) or (PA1505) or (PA1737) or (PA3014))	9	*JAB 12/19/13 - fatty acid and lipid pathways from Burk mods, GPRs double checked by JAB		PA14_43440	0	enoyl-CoA hydratase
PA1638	conserved hypothetical protein	rxn00189	Alanine, aspartate and glutamate metabolism	glutaminase	H2O + L-Glutamine => L-Glutamate + NH3	PA1638	1			PA14_43320	0	glutaminase
PA1649	probable short-chain dehydrogenase	rxn08398	Fatty acid metabolism	enoyl-[acyl-carrier-protein] reductase (NADH) (n-C18:1)	NADH + H+ + trans-3-cis-11-vacceoyl-[acyl-carrier protein] => NAD + Octadecenoyl-ACP	(PA1828) or (PA1649)	2	*JAB 12/13/13 - req. for cpd15534[c] synthesis, direct translation from Burk for lipid pathway GPRs, needs curation based on literature, switched rPY00155 for rxn08398, originally (BCAM0140 - 9e-99) or (BCAM1608 - 7e-35)		PA14_43180	5.43438e-179	short chain dehydrogenase
PA1655	probable glutathione S-transferase	rxn02276	Tyrosine metabolism	maleylacetoacetate isomerase	4-Maleylacetoacetate <=> Fumarylacetoacetate	(PA1655 or PA2007 or PA2473 or PA3035)	4			PA14_43110	5.08108e-149	glutathione S-transferase
PA1683	probable sugar aldolase	rxn05104	Cysteine and methionine metabolism	5-Methylthio-5-deoxy-D-ribulose 1-phosphate dehydratase	methylthioribulose-1-phosphate => H2O + 2,3-diketo5-methylthio-1-phosphopentane	PA1683	1			PA14_42740	1.12512e-152	methylthioribulose-1-phosphate dehydratase
PA1683	probable sugar aldolase	rxn01620	Fructose and mannose metabolism	L-fuculose 1-phosphate aldolase	L-Fuculose1-phosphate <=> Glycerone-phosphate + L-Lactaldehyde	PA1683	1			PA14_42740	1.12512e-152	methylthioribulose-1-phosphate dehydratase
PA1736	probable acyl-CoA thiolase	rxn00676	Valine, leucine and isoleucine degradation	acetyl-CoA C-acyltransferase (2-Methyl-3-acetoacetyl-CoA)	Acetyl-CoA + Propionyl-CoA <=> CoA + 2-Methylacetoacetyl-CoA	PA1736	1			PA14_42090	0	acetyl-CoA acetyltransferase
PA1737	probable 3-hydroxyacyl-CoA dehydrogenase	rxn01451	Fatty acid metabolism	(S)-3-Hydroxybutanoyl-CoANAD+ oxidoreductase	NAD + (S)-3-Hydroxybutyryl-CoA <=> NADH + H+ + Acetoacetyl-CoA	((PA1737) or (PA3014) or (PA3590) or (PA1628) or (PA5188))	5	*JAB 06/23/14 - correctly using NAD as cofactor; ASB 2/7/14 - added parenthesis to front of GPR; JAB 12/19/13 - fatty acid and lipid pathways from Burk mods, GPRs double checked by JAB		PA14_42080	0	3-hydroxyacyl-CoA dehydrogenase
PA1737	probable 3-hydroxyacyl-CoA dehydrogenase	rxn03242	Fatty acid metabolism	(S)-3-Hydroxydodecanoyl-CoANAD+ oxidoreductase	NAD + (S)-3-Hydroxydodecanoyl-CoA <=> NADH + H+ + 3-Oxododecanoyl-CoA	((PA1737) or (PA3014) or (PA3590) or (PA1628) or (PA5188))	5	*JAB 06/23/14 - correctly using NAD as cofactor; ASB 2/7/14 - added parenthesis to front of GPR; JAB 12/19/13 - fatty acid and lipid pathways from Burk mods, GPRs double checked by JAB		PA14_42080	0	3-hydroxyacyl-CoA dehydrogenase
PA1737	probable 3-hydroxyacyl-CoA dehydrogenase	rxn03239	Fatty acid metabolism	(S)-3-Hydroxyhexadecanoyl-CoANAD+ oxidoreductase	NAD + (S)-3-Hydroxyhexadecanoyl-CoA <=> NADH + H+ + 3-Oxopalmitoyl-CoA	((PA1737) or (PA3014) or (PA3590) or (PA1628) or (PA5188))	5	*JAB 06/23/14 - correctly using NAD as cofactor; ASB 2/7/14 - added parenthesis to front of GPR; JAB 12/19/13 - fatty acid and lipid pathways from Burk mods, GPRs double checked by JAB		PA14_42080	0	3-hydroxyacyl-CoA dehydrogenase
PA1737	probable 3-hydroxyacyl-CoA dehydrogenase	rxn06777	Fatty acid metabolism	(S)-3-Hydroxytetradecanoyl-CoANAD+ oxidoreductase	NAD + (S)-3-Hydroxytetradecanoyl-CoA <=> NADH + H+ + 3-Oxotetradecanoyl-CoA	((PA1737) or (PA3014) or (PA3590) or (PA1628) or (PA5188))	5	*JAB 06/23/14 - correctly using NAD as cofactor; ASB 2/7/14 - added parenthesis to front of GPR; JAB 12/19/13 - fatty acid and lipid pathways from Burk mods, GPRs double checked by JAB		PA14_42080	0	3-hydroxyacyl-CoA dehydrogenase
PA1737	probable 3-hydroxyacyl-CoA dehydrogenase	rxn03244	Fatty acid metabolism	(S)-Hydroxydecanoyl-CoANAD+ oxidoreductase	NAD + (S)-Hydroxydecanoyl-CoA <=> NADH + H+ + 3-Oxodecanoyl-CoA	((PA1737) or (PA3014) or (PA3590) or (PA1628) or (PA5188))	5	*JAB 06/23/14 - correctly using NAD as cofactor; ASB 2/7/14 - added parenthesis to front of GPR; JAB 12/19/13 - fatty acid and lipid pathways from Burk mods, GPRs double checked by JAB		PA14_42080	0	3-hydroxyacyl-CoA dehydrogenase
PA1737	probable 3-hydroxyacyl-CoA dehydrogenase	rxn03249	Fatty acid metabolism	(S)-Hydroxyhexanoyl-CoANAD+ oxidoreductase	NAD + (S)-Hydroxyhexanoyl-CoA <=> NADH + H+ + 3-Oxohexanoyl-CoA	((PA1737) or (PA3014) or (PA3590) or (PA1628) or (PA5188))	5	*JAB 06/23/14 - correctly using NAD as cofactor; ASB 2/7/14 - added parenthesis to front of GPR; JAB 12/19/13 - fatty acid and lipid pathways from Burk mods, GPRs double checked by JAB		PA14_42080	0	3-hydroxyacyl-CoA dehydrogenase
PA1737	probable 3-hydroxyacyl-CoA dehydrogenase	rxn03246	Fatty acid metabolism	(S)-Hydroxyoctanoyl-CoANAD+ oxidoreductase	NAD + (S)-Hydroxyoctanoyl-CoA <=> NADH + H+ + 3-Oxooctanoyl-CoA	((PA1737) or (PA3014) or (PA3590) or (PA1628) or (PA5188))	5	*JAB 06/23/14 - correctly using NAD as cofactor; ASB 2/7/14 - added parenthesis to front of GPR; JAB 12/19/13 - fatty acid and lipid pathways from Burk mods, GPRs double checked by JAB		PA14_42080	0	3-hydroxyacyl-CoA dehydrogenase
PA1737	probable 3-hydroxyacyl-CoA dehydrogenase	rxn02911	Fatty acid metabolism	(S)-3-Hydroxydodecanoyl-CoA hydro-lyase	(S)-3-Hydroxydodecanoyl-CoA <=> (2E)-Dodecenoyl-CoA + H2O	((PA4980) or (PA1629) or (PA3590) or (PA4330) or (PA5188) or (PA0744) or (PA1505) or (PA1737) or (PA3014))	9	*JAB 12/19/13 - fatty acid and lipid pathways from Burk mods, GPRs double checked by JAB		PA14_42080	0	3-hydroxyacyl-CoA dehydrogenase
PA1737	probable 3-hydroxyacyl-CoA dehydrogenase	rxn03240	Fatty acid metabolism	(S)-3-Hydroxyhexadecanoyl-CoA hydro-lyase	(S)-3-Hydroxyhexadecanoyl-CoA <=> (2E)-Hexadecenoyl-CoA + H2O	((PA4980) or (PA1629) or (PA3590) or (PA4330) or (PA5188) or (PA0744) or (PA1505) or (PA1737) or (PA3014))	9	*JAB 12/19/13 - fatty acid and lipid pathways from Burk mods, GPRs double checked by JAB		PA14_42080	0	3-hydroxyacyl-CoA dehydrogenase
PA1737	probable 3-hydroxyacyl-CoA dehydrogenase	rxn03241	Fatty acid metabolism	(S)-3-Hydroxytetradecanoyl-CoA hydro-lyase	(S)-3-Hydroxytetradecanoyl-CoA <=> (2E)-Tetradecenoyl-CoA + H2O	((PA4980) or (PA1629) or (PA3590) or (PA4330) or (PA5188) or (PA0744) or (PA1505) or (PA1737) or (PA3014))	9	*JAB 12/19/13 - fatty acid and lipid pathways from Burk mods, GPRs double checked by JAB		PA14_42080	0	3-hydroxyacyl-CoA dehydrogenase
PA1737	probable 3-hydroxyacyl-CoA dehydrogenase	rxn03245	Fatty acid metabolism	(S)-Hydroxydecanoyl-CoA hydro-lyase	(S)-Hydroxydecanoyl-CoA <=> (2E)-Decenoyl-CoA + H2O	((PA4980) or (PA1629) or (PA3590) or (PA4330) or (PA5188) or (PA0744) or (PA1505) or (PA1737) or (PA3014))	9	*JAB 12/19/13 - fatty acid and lipid pathways from Burk mods, GPRs double checked by JAB		PA14_42080	0	3-hydroxyacyl-CoA dehydrogenase
PA1737	probable 3-hydroxyacyl-CoA dehydrogenase	rxn03250	Fatty acid metabolism	(S)-Hydroxyhexanoyl-CoA hydro-lyase	(S)-Hydroxyhexanoyl-CoA <=> (2E)-Hexenoyl-CoA + H2O	((PA4980) or (PA1629) or (PA3590) or (PA4330) or (PA5188) or (PA0744) or (PA1505) or (PA1737) or (PA3014))	9	*JAB 12/19/13 - fatty acid and lipid pathways from Burk mods, GPRs double checked by JAB		PA14_42080	0	3-hydroxyacyl-CoA dehydrogenase
PA1737	probable 3-hydroxyacyl-CoA dehydrogenase	rxn03247	Fatty acid metabolism	(S)-Hydroxyoctanoyl-CoA hydro-lyase	(S)-Hydroxyoctanoyl-CoA <=> (2E)-Octenoyl-CoA + H2O	((PA4980) or (PA1629) or (PA3590) or (PA4330) or (PA5188) or (PA0744) or (PA1505) or (PA1737) or (PA3014))	9	*JAB 12/19/13 - fatty acid and lipid pathways from Burk mods, GPRs double checked by JAB		PA14_42080	0	3-hydroxyacyl-CoA dehydrogenase
PA1737	probable 3-hydroxyacyl-CoA dehydrogenase	rxn06216	None	Enoyl-CoA hydratase	(S)-3-Hydroxyacyl-CoA <=> H2O + trans-2-Enoyl-CoA	(PA3014 or PA1737)	2			PA14_42080	0	3-hydroxyacyl-CoA dehydrogenase
PA1748	probable enoyl-CoA hydratase/isomerase	rxn02167	Butanoate metabolism	(S)-3-Hydroxybutanoyl-CoA hydro-lyase|3-hydroxyacyl-CoA dehydratase (3-hydroxybutanoyl-CoA)|crotonyl-coa hydratase	(S)-3-Hydroxybutyryl-CoA <=> Crotonyl-CoA + H2O	PA1748 or PA5188	2	*JAB 12/19/13 from iBsu1103: Bsu1716|Bsu2850, Bsu gene mappings are wrong (peg to locus tag is offset somewhere, but gene identifiers and start sequence location seems to match)		PA14_41950	2.65674e-168	enoyl-CoA hydratase
PA1772	probable methyltransferase	rxn06831	None	S-adenosylmethione:2-demethylmenaquinone methyltransferase	H+ + S-Adenosyl-L-methionine + 2dmmq7 => S-Adenosyl-homocysteine + mql7	PA1772	1			PA14_41640	2.55206e-117	ribonuclease activity regulator protein RraA
PA1792	conserved hypothetical protein	rxn13884	Lipopolysaccharide biosynthesis	UDP-diacyl-GlcN pyrophosphatase	H2O + UDP-2-NH-(3OH-C12:0),3-O-(3OH-C10:0)glucosamine <=> 2 H+ + UMP + Pseudomonas aeruginosa Lipid X	PA1792	1	*JAB 02/21/14 - added to enable lipid-A synthesis		PA14_41400	7.66151e-177	UDP-2,3-diacylglucosamine hydrolase
PA1807	NppD probable ATP-binding component of ABC transporter	rxn13886	Transport	peptide transport in via ABC transport	H2O + ATP + Peptide => H+ + Phosphate + ADP + Peptide	(PA1807 and PA1808 and PA1809 and PA1810)	4			PA14_41160	0	peptidyl nucleoside antibiotic ABC transporter ATP-binding protein NppD NppD; ABC transporter ATP-binding protein
PA1808	NppC probable permease of ABC transporter	rxn13886	Transport	peptide transport in via ABC transport	H2O + ATP + Peptide => H+ + Phosphate + ADP + Peptide	(PA1807 and PA1808 and PA1809 and PA1810)	4			PA14_41150	0	peptidyl nucleoside antibiotic ABC transporter permease NppC NppC; ABC transporter permease
PA1809	NppB probable permease of ABC transporter	rxn13886	Transport	peptide transport in via ABC transport	H2O + ATP + Peptide => H+ + Phosphate + ADP + Peptide	(PA1807 and PA1808 and PA1809 and PA1810)	4			PA14_41140	0	peptidyl nucleoside antibiotic ABC transporter permease NppB NppB; ABC transporter permease
PA1810	NppA2 probable binding protein component of ABC transporter	rxn13886	Transport	peptide transport in via ABC transport	H2O + ATP + Peptide => H+ + Phosphate + ADP + Peptide	(PA1807 and PA1808 and PA1809 and PA1810)	4			PA14_41130	0	ABC transporter substrate-binding protein NppA2 NppA2; ABC transporter substrate-binding protein
PA1819	probable amino acid permease	rxn13809	Transport	Arginine:Agmatine antiporter	L-Arginine + Agmatine <=> L-Arginine + Agmatine	PA1819	1			PA14_41010	0	amino acid permease
PA1819	probable amino acid permease	rxn05687	Transport	Putrescine transport in via proton symport	H+ + Putrescine => H+ + Putrescine	PA1819	1	*JAB 01/13/14 - added from Burk, Changed to irrev… transport IN		PA14_41010	0	amino acid permease
PA1819	probable amino acid permease	rxn10182	Transport	putrescine/ornithine antiporter	Ornithine + Putrescine <=> Putrescine + Ornithine	PA1819	1	*JAB 01/13/14 - added from Burk		PA14_41010	0	amino acid permease
PA1819	probable amino acid permease	rxn09660	Transport	Spermidine transport in via proton symport	H+ + Spermidine => H+ + Spermidine	PA1819	1	*JAB 01/13/14 - added from Burk		PA14_41010	0	amino acid permease
PA1828	probable short-chain dehydrogenase	rxn08398	Fatty acid metabolism	enoyl-[acyl-carrier-protein] reductase (NADH) (n-C18:1)	NADH + H+ + trans-3-cis-11-vacceoyl-[acyl-carrier protein] => NAD + Octadecenoyl-ACP	(PA1828) or (PA1649)	2	*JAB 12/13/13 - req. for cpd15534[c] synthesis, direct translation from Burk for lipid pathway GPRs, needs curation based on literature, switched rPY00155 for rxn08398, originally (BCAM0140 - 9e-99) or (BCAM1608 - 7e-35)		PA14_40890	0	short chain dehydrogenase
PA1899	probable phenazine biosynthesis protein	rxn13885	Phenazine biosynthesis	phenazine-1-carboxylic acid synthesis, step 3	2 trans-2,3-dihydro-3-hydroxyanthranilic acid <=> 4 H+ + 2 H2O + CO2 + phenazine-1-carboxylic acid	((PA1899 and PA1900 and PA1901 and PA1904 and PA1905) or (PA4210 and PA4211 and PA4212 and PA4215 and PA4216))	10			PA14_39970	3.86381e-120	phenazine biosynthesis protein
PA1900	probable phenazine biosynthesis protein	rxn13885	Phenazine biosynthesis	phenazine-1-carboxylic acid synthesis, step 3	2 trans-2,3-dihydro-3-hydroxyanthranilic acid <=> 4 H+ + 2 H2O + CO2 + phenazine-1-carboxylic acid	((PA1899 and PA1900 and PA1901 and PA1904 and PA1905) or (PA4210 and PA4211 and PA4212 and PA4215 and PA4216))	10			PA14_39960	2.35272e-121	phenazine biosynthesis protein
PA1904	probable phenazine biosynthesis protein	rxn13885	Phenazine biosynthesis	phenazine-1-carboxylic acid synthesis, step 3	2 trans-2,3-dihydro-3-hydroxyanthranilic acid <=> 4 H+ + 2 H2O + CO2 + phenazine-1-carboxylic acid	((PA1899 and PA1900 and PA1901 and PA1904 and PA1905) or (PA4210 and PA4211 and PA4212 and PA4215 and PA4216))	10			NA	NA
PA1905	probable pyridoxamine 5-phosphate oxidase	rxn13885	Phenazine biosynthesis	phenazine-1-carboxylic acid synthesis, step 3	2 trans-2,3-dihydro-3-hydroxyanthranilic acid <=> 4 H+ + 2 H2O + CO2 + phenazine-1-carboxylic acid	((PA1899 and PA1900 and PA1901 and PA1904 and PA1905) or (PA4210 and PA4211 and PA4212 and PA4215 and PA4216))	10			PA14_09410	8.2725e-158	pyrodoxamine 5'-phosphate oxidase
PA1916	probable amino acid permease	rxn05301	Transport	L-tyrosine transport in/out via proton symport	H+ + L-Tyrosine <=> H+ + L-Tyrosine	PA3766 or PA5434 or PA1916	3	*JAB 01/13/14 - originally used gamma-aminobutyric acid transporters (PA0866 or PA3000), switched to lower confidence tyrosine specific permeases		PA14_39750	0	amino acid permease
PA1918	hypothetical protein	rxn04092	Alanine, aspartate and glutamate metabolism	D-amino acid oxidase	H2O + O2 + D-Alanine => H2O2 + Pyruvate + NH3	(PA0534 or PA1489 or PA1567 or PA3456 or PA5309 or PA4548 or PA1028 or PA1918 or PA3863 or PA2195 or PA1267 or PA1565 or PA3424 ... <Preview truncated at 128 characters>	15	*JAB 07/16/14 - corrected subsystem assignment		PA14_39720	0	amino acid oxidase
PA1918	hypothetical protein	rxn04093	None	glycine oxidase, sarcosine	H2O + O2 + Sarcosine => H2O2 + Glyoxalate + Methanamine	(PA1028 or PA1489 or PA1918 or PA3863 or PA4548 or PA1565 or PA3424 or PA5145 or PA2776 or PA0534 or PA1267 or PA1567 or PA3456 ... <Preview truncated at 128 characters>	15			PA14_39720	0	amino acid oxidase
PA1918	hypothetical protein	rxn00269	Glycine, serine and threonine metabolism	glycine oxidase	H2O + O2 + Glycine => H2O2 + NH3 + Glyoxalate	(PA1267 or PA1567 or PA5145 or PA2776 or PA0534 or PA1489 or PA1918 or PA3456 or PA5309 or PA4548 or PA1028 or PA1565 or PA3424 ... <Preview truncated at 128 characters>	15			PA14_39720	0	amino acid oxidase
PA1923	hypothetical protein	rxn13839	Porphyrin and chlorophyll metabolism	hydrogenobyrinic acid a,c-diamide cobaltochelatase	NADH + H2O + ATP + Co2+ + Hydrogenobyrinate diamide <=> NAD + H+ + Phosphate + ADP + Cob(II)yrinate diamide	(PA1923 or PA2944)	2			PA14_39640	0	cobaltochelatase subunit CobN
PA1997	probable AMP-binding enzyme	rxn00988	Butanoate metabolism	acetoacetyl-CoAsynthetase	H+ + CoA + ATP + Acetoacetate => Acetoacetyl-CoA + PPi + AMP	PA1997	1			PA14_38690	0	acetoacetyl-CoA synthetase
PA2002	conserved hypothetical protein	rxn05484	Transport	acetoacetate transport via proton symport	H+ + Acetoacetate <=> H+ + Acetoacetate	PA2002	1	*JAB 01/13/14 - added from Burk		PA14_38610	0	hypothetical protein
PA2002	conserved hypothetical protein	rxn05683	Transport	butanoate transport in via proton symport	H+ + Butyrate => H+ + Butyrate	PA2002	1	*JAB 01/13/14 - added from Burk, Changed to irrev... Transport in		PA14_38610	0	hypothetical protein
PA2004	conserved hypothetical protein	rxn12405	Transport	transport of (r)-3-hydroxybutanoate [extraorganism-cytosol](passive)	(R)-3-Hydroxybutanoate <=> (R)-3-Hydroxybutanoate	PA2004	1	*JAB 01/13/14 - added from Burk		PA14_38580	0	hypothetical protein
PA2013	putative 3-methylglutaconyl-CoA hydratase gamma-carboxygeranoyl-CoA hydratase, GnyH	rxn01504	Valine, leucine and isoleucine degradation	methylglutaconyl-CoA hydratase	HMG-CoA <=> H2O + 3-Methylglutaconyl-CoA	PA2013	1			PA14_38470	0	gamma-carboxygeranoyl-CoA hydratase
PA2013	putative 3-methylglutaconyl-CoA hydratase gamma-carboxygeranoyl-CoA hydratase, GnyH	rxn02898	Ubiquinone biosynthesis	naphthoate synthase	Succinylbenzoyl-CoA => CoA + 1-4-Dihydroxy-2-naphthoate	PA2013	1	*ASB 03/25/14 - tentative subsystem assignment		PA14_38470	0	gamma-carboxygeranoyl-CoA hydratase
PA2015	putative isovaleryl-CoA dehydrogenase Ivd; Citronelloyl-CoA dehydrogenase, GnyD	rxn02866	Valine, leucine and isoleucine degradation	isovaleryl-coA dehydrogenase	FAD + Isovaleryl-CoA => FADH2 + Dimethylacryloyl-CoA	PA2015	1	*JAB 06/23/14 - reaction direction checked; JAB 01/28/14 - reaction bounds appeared to be set opposite formula directionality		PA14_38440	0	citronelloyl-CoA dehydrogenase, GnyD
PA2022	probable nucleotide sugar dehydrogenase	rxn00211	Starch and sucrose metabolism	UDPglucose 6-dehydrogenase	2 NAD + H2O + UDP-glucose <=> 2 NADH + 3 H+ + UDPglucuronate	(PA3559 or PA2022 or PA3540)	3			PA14_38360	0	nucleotide sugar dehydrogenase
PA2026	conserved hypothetical protein	rxn05164	Transport	L-histidine transport via ABC system	H2O + ATP + L-Histidine => H+ + Phosphate + ADP + L-Histidine	((PA2923 and PA2925 and PA2026 and PA2924) or (PA5153 and PA5154 and PA5155 and PA5152))	8	*JAB 01/13/14 - switched nonspecific transporter for specific transporter		PA14_38320	0	bile acid/Na+ symporter family transporter
PA2032	probable transcriptional regulator	rxn00527	Tyrosine metabolism	tyrosine transaminase	2-Oxoglutarate + L-Tyrosine <=> L-Glutamate + p-hydroxyphenylpyruvate	(PA4722 or PA3798 or PA4132 or PA2032 or PA2828 or PA2897 or PA3659)	7			PA14_38250	0	transcriptional regulator
PA2042	probable transporter (membrane subunit)	rxn05649	Transport	D-serine transport in/out via proton symport	H+ + D-Serine <=> H+ + D-Serine	(PA2041 and PA2042)	2	*JAB 01/13/14 - added from Burk, BCAL1094 similar to ecoli's cycA (D-serine/D-alanine/glycine transporter)		PA14_38110	0	serine/threonine transporter SstT
PA2042	probable transporter (membrane subunit)	rxn05307	Transport	L-Serine transport via ABC system	H+ + L-Serine <=> H+ + L-Serine	(PA2041 and PA2042)	2	*JAB 01/13/14 - added Burk-equivalent GPR (no original associated genes)		PA14_38110	0	serine/threonine transporter SstT
PA2042	probable transporter (membrane subunit)	rxn05300	Transport	L-threonine symport	H+ + L-Threonine <=> H+ + L-Threonine	(PA2041 and PA2042)	2	*JAB 01/13/14 - added from Burk, No threonine ABC transporter, just symport		PA14_38110	0	serine/threonine transporter SstT
PA2073	probable transporter (membrane subunit)	rxn09657	Transport	Thiamine transport in via proton symport	H+ + Thiamin <=> H+ + Thiamin	(PA0438 or PA0443 or PA2073 or PA0476 or PA1419 or PA5099)	6	*JAB 01/13/14 - checked		NA	NA
PA2073	probable transporter (membrane subunit)	rxn05202	Transport	xanthine transport in via proton symport	H+ + XAN <=> H+ + XAN	(PA0438 or PA0476 or PA5099 or PA1519 or PA1419 or PA0166 or PA0352 or PA2938 or PA0443 or PA2073 or PA4647 or PA1507 or PA4719)	13	*JAB 01/13/14 - added PA4719		NA	NA
PA2073	probable transporter (membrane subunit)	rxn05682	Transport	allantoin transport in/out via proton symport	H+ + Allantoin <=> H+ + Allantoin	(PA0443 or PA1419 or PA2073 or PA0438 or PA0476 or PA5099)	6	*JAB 01/13/14 - checked		NA	NA
PA2073	probable transporter (membrane subunit)	rxn05527	Transport	cytosine transport in via proton symport	H+ + Cytosine <=> H+ + Cytosine	(PA0476 or PA1419 or PA0438 or PA5099 or PA0443 or PA2073)	6	*JAB 01/13/14 - checked		NA	NA
PA2073	probable transporter (membrane subunit)	rxn05197	Transport	uracil transport in/out via proton symport	H+ + Uracil <=> H+ + Uracil	(PA1507 or PA2938 or PA0443 or PA0438 or PA0476 or PA1419 or PA2073 or PA5099 or PA1519 or PA4647 or PA0166 or PA0352 or PA4719)	13	*JAB 01/13/14 - added PA4719		NA	NA
PA2073	probable transporter (membrane subunit)	rxn13811	Transport	ascorbate transport in via proton symport	H+ + L-Ascorbate <=> H+ + L-Ascorbate	(PA2073 or PA0166 or PA2938 or PA0476 or PA5099 or PA0352 or PA0438 or PA0443 or PA1419 or PA4647 or PA1507)	11			NA	NA
PA2084	probable asparagine synthetase	rxn00416	Alanine, aspartate and glutamate metabolism	asparagine synthase (glutamine-hydrolysing)	H2O + L-Aspartate + ATP + L-Glutamine => L-Glutamate + PPi + AMP + L-Asparagine	(PA0051 or PA3459 or PA2084)	3			PA14_37560	0	asparagine synthetase, glutamine-hydrolysing
PA2104	probable cysteine synthase probable O-acetylserine sulfhydrylase	rxn00649	Cysteine and methionine metabolism	cysteine synthase	H2S + O-Acetyl-L-serine => H+ + Acetate + L-Cysteine	(PA2104 or PA2709 or PA0932)	3			NA	NA
PA2124	probable dehydrogenase	rxn10062	Glycine, serine and threonine metabolism	choline dehydrogenase (FAD-dependent)	FAD + Choline <=> FADH2 + Betaine aldehyde	(PA5372 or PA0364 or PA3710 or PA4100 or PA2124)	5	*ASB 03/27/14 - tentative subsystem assignment		PA14_37100	0	dehydrogenase
PA2125	probable aldehyde dehydrogenase	rxn01867	Glycine, serine and threonine metabolism	betaine-aldehyde dehydrogenase	NAD + H2O + Betaine aldehyde => NADH + 2 H+ + BET	(PA4073 or PA5312 or PA1027 or PA3504 or PA4189 or PA5373 or PA0219 or PA1984 or PA4022 or PA4899 or PA2125)	11			PA14_37090	0	aldehyde dehydrogenase
PA2135	probable transporter	rxn05209	Transport	sodium transport in/out via proton antiport (one H+)	H+ + Na+ <=> H+ + Na+	(PA3887) or (PA5021) or (PA3660) or (PA2135)	4	*ASB 02/19/14 - Remove PA1058, and PA1059 from GPR. PA3887 codes for NhaP, while the other genes are either probable (PA5021 and PA3660) or hypothetical (PA1057, PA1058 and PA1059). PA5021, PA3660, PA1057 have good BLAST results in other organisms, while PA1058 and PA1059 do not. Thus, PA1058 and PA1059 were removed from the GPR. PA2135 was added to the GPR due to BLAST results JAB 01/13/14 - mer…		PA14_36960	0	transporter
PA2152	probable trehalose synthase	rxn01134	Starch and sucrose metabolism	maltose alpha-D-glucosyltransferase;	Maltose <=> TRHL	PA2152	1		Lee JH et al. 2005. Cloning and expression of a trehalose synthase from Pseudomonas stutzeri CJ38 in Escherichia coli for the production of trehalose. Appl. Microbiol. Biotechnol. 68:213–219.	PA14_36730	0	trehalose synthase
PA2155	probable phospholipase	rxn10338	Glycerolipid metabolism	anteisoheptadecanoyl-cardiolipin synthase	2 Dianteisoheptadecanoylphosphatidylglycerol <=> Glycerol + Anteisoheptadecanoylcardiolipin_(B. subtilis)	((PA5394) or (PA5310) or (PA2155))	3	*JAB 12/19/13 - fatty acid and lipid pathways from Burk mods, GPRs double checked by JAB		PA14_36690	0	cardiolipin synthase 2
PA2155	probable phospholipase	rxn10341	Glycerolipid metabolism	anteisopentadecanoyl-cardiolipin synthase	2 Dianteisopentadecanoylphosphatidylglycerol <=> Glycerol + Anteisopentadecanoylcardiolipin_(B. subtilis)	((PA5394) or (PA5310) or (PA2155))	3	*JAB 12/19/13 - fatty acid and lipid pathways from Burk mods, GPRs double checked by JAB		PA14_36690	0	cardiolipin synthase 2
PA2155	probable phospholipase	rxn10337	Glycerolipid metabolism	isoheptadecanoyl-cardiolipin synthase	2 Diisoheptadecanoylphosphatidylglycerol <=> Glycerol + Isoheptadecanoylcardiolipin_(B. subtilis)	((PA5394) or (PA5310) or (PA2155))	3	*JAB 12/19/13 - fatty acid and lipid pathways from Burk mods, GPRs double checked by JAB		PA14_36690	0	cardiolipin synthase 2
PA2155	probable phospholipase	rxn10342	Glycerolipid metabolism	isohexadecanoyl-cardiolipin synthase	2 Diisohexadecanoylphosphatidylglycerol <=> Glycerol + Isohexadecanoylcardiolipin_(B. subtilis)	((PA5394) or (PA5310) or (PA2155))	3	*JAB 12/19/13 - fatty acid and lipid pathways from Burk mods, GPRs double checked by JAB		PA14_36690	0	cardiolipin synthase 2
PA2155	probable phospholipase	rxn10340	Glycerolipid metabolism	isopentadecanoyl-cardiolipin synthase	2 Diisopentadecanoylphosphatidylglycerol <=> Glycerol + Isopentadecanoylcardiolipin_(B. subtilis)	((PA5394) or (PA5310) or (PA2155))	3	*JAB 12/19/13 - fatty acid and lipid pathways from Burk mods, GPRs double checked by JAB		PA14_36690	0	cardiolipin synthase 2
PA2155	probable phospholipase	rxn10339	Glycerolipid metabolism	isotetradecanoyl-cardiolipin synthase	2 Diisotetradecanoylphosphatidylglycerol <=> Glycerol + Isotetradecanoylcardiolipin_(B. subtilis)	((PA5394) or (PA5310) or (PA2155))	3	*JAB 12/19/13 - fatty acid and lipid pathways from Burk mods, GPRs double checked by JAB		PA14_36690	0	cardiolipin synthase 2
PA2155	probable phospholipase	rxn10335	Glycerolipid metabolism	myristoyl-cardiolipin synthase	2 Phosphatidylglycerol_ditetradecanoyl <=> Glycerol + Myristoylcardiolipin_(B. subtilis)	((PA5394) or (PA5310) or (PA2155))	3	*JAB 12/19/13 - fatty acid and lipid pathways from Burk mods, GPRs double checked by JAB		PA14_36690	0	cardiolipin synthase 2
PA2155	probable phospholipase	rxn10334	Glycerolipid metabolism	palmitoyl-cardiolipin synthase	2 Phosphatidylglycerol_dihexadecanoyl <=> Glycerol + Palmitoylcardiolipin_(B. subtilis)	((PA5394) or (PA5310) or (PA2155))	3	*JAB 12/19/13 - fatty acid and lipid pathways from Burk mods, GPRs double checked by JAB		PA14_36690	0	cardiolipin synthase 2
PA2155	probable phospholipase	rxn10336	Glycerolipid metabolism	stearoyl-cardiolipin synthase	2 Phosphatidylglycerol_dioctadecanoyl <=> Glycerol + Stearoylcardiolipin_(B. subtilis)	((PA5394) or (PA5310) or (PA2155))	3	*JAB 12/19/13 - fatty acid and lipid pathways from Burk mods, GPRs double checked by JAB		PA14_36690	0	cardiolipin synthase 2
PA2155	probable phospholipase	rPY00184	Glycerophospholipid metabolism	Cardiolipin synthase (n-C16:0 16:1)	2 pg160161 => Glycerol + clpn160161	(PA2155) or (PA5394)	2	*PY 04/15/14 Added for the biomass production of clpn170cyc. Taken from Burk. Genes are orthologs from Burk.		PA14_36690	0	cardiolipin synthase 2
PA2155	probable phospholipase	rxn08229	Glycerophospholipid metabolism	Cardiolipin synthase (n-C16:0)	2 Phosphatidylglycerol_dihexadecanoyl <=> Glycerol + clpn160	(PA2155) or (PA5394)	2	*PY 04/15/14 Added for the biomass production of cardiolipin. Rxn name taken from SEED master list, but also is essentially rPY00178 from Burk. Genes are orthologs of Burk genes.		PA14_36690	0	cardiolipin synthase 2
PA2155	probable phospholipase	rxn08230	Glycerophospholipid metabolism	Cardiolipin synthase (n-C16:1)	2 Phosphatidylglycerol_dihexadec-9-enoyl <=> Glycerol + clpn161	(PA2155) or (PA5394)	2	*PY 04/15/14 Added for the biomass production of cardiolipin. Rxn name taken from SEED master list, but also is essentially rPY00179 from Burk. Genes are orthologs of Burk genes.		PA14_36690	0	cardiolipin synthase 2
PA2155	probable phospholipase	rPY00183	Glycerophospholipid metabolism	Cardiolipin synthase (n-C18:0 18:1)	2 pg180181 => Glycerol + clpn180181	(PA2155) or (PA5394)	2	*PY 04/15/14 Added for the biomass production of clpn190cyc. Taken from Burk. Genes are orthologs from Burk.		PA14_36690	0	cardiolipin synthase 2
PA2155	probable phospholipase	rxn08231	Glycerophospholipid metabolism	Cardiolipin synthase (n-C18:0)	2 Phosphatidylglycerol_dioctadecanoyl <=> Glycerol + clpn180	(PA2155) or (PA5394)	2	*PY 04/15/14 Added for the biomass production of cardiolipin. Rxn name taken from SEED master list. Genes are same as for rxn08229.		PA14_36690	0	cardiolipin synthase 2
PA2155	probable phospholipase	rxn08232	Glycerophospholipid metabolism	Cardiolipin synthase (n-C18:1)	2 Phosphatidylglycerol_dioctadec-11-enoyl <=> Glycerol + clpn181	(PA2155) or (PA5394)	2	*PY 04/15/14 Added for the biomass production of cardiolipin. Rxn name taken from SEED master list, but also is essentially rPY00181 from Burk. Genes are orthologs of Burk genes.		PA14_36690	0	cardiolipin synthase 2
PA2155	probable phospholipase	rxn13817	Glycerophospholipid metabolism	cardiolipin synthetase	0.02 CDP-diacylglycerol + 0.02 Phosphatidylglycerol => H+ + CMP + 0.02 Cardiolipin	PA2155	1			PA14_36690	0	cardiolipin synthase 2
PA2158	probable alcohol dehydrogenase (Zn-dependent)	rxn13847	Glycine, serine and threonine metabolism	Threonine dehydrogenase	CoA + L-Threonine <=> Acetyl-CoA + Glycine + H2	(PA2188 or PA4097 or PA5421 or PA2119 or PA2158 or PA4153)	6			PA14_36660	0	alcohol dehydrogenase
PA2165	probable glycogen synthase	rxn13643	Starch and sucrose metabolism	glycogen synthase (ADPGlc)	ADPglucose => H+ + ADP + Glycogen	PA2165	1	*ASB 03/26/14 - tentative subsystem assignment; JAB 02/18/14 - predicted essential but not essential IV, because glycogen is not absolutely essential, just important to cell function (why it's been included in biomass). Mutants for this gene exist.		PA14_36570	0	glycogen synthase
PA2188	probable alcohol dehydrogenase (Zn-dependent)	rxn13847	Glycine, serine and threonine metabolism	Threonine dehydrogenase	CoA + L-Threonine <=> Acetyl-CoA + Glycine + H2	(PA2188 or PA4097 or PA5421 or PA2119 or PA2158 or PA4153)	6			NA	NA
PA2199	probable dehydrogenase	rxn01480	Valine, leucine and isoleucine degradation	3-hydroxyisobutyrate dehydrogenase	NAD + 3-Hydroxyisobutyrate <=> NADH + H+ + 3-Oxo-2-methylpropanoate	(PA3569 or PA0743 or PA2199)	3			PA14_36270	0	dehydrogenase
PA2202	probable amino acid permease	rxn05237	Transport	L-cysteine transport via ABC system	H2O + ATP + L-Cysteine => H+ + Phosphate + ADP + L-Cysteine	(PA0313 and PA0314) or (PA2204 and PA2203 and PA2202)	5	*JAB 01/13/14 - altered GPR by adding (PA2204 and PA2203 and PA2202)		PA14_36230	1.34855e-154	amino acid ABC transporter permease
PA2202	probable amino acid permease	rxn11080	Transport	L-cystine transport via ABC system	ATP + L-Cystine => Phosphate + ADP + L-Cystine	(PA0313 and PA0314) or (PA2204 and PA2203 and PA2202)	5	*JAB 01/13/14 - altered GPR by adding (PA2204 and PA2203 and PA2202)		PA14_36230	1.34855e-154	amino acid ABC transporter permease
PA2203	probable amino acid permease	rxn05237	Transport	L-cysteine transport via ABC system	H2O + ATP + L-Cysteine => H+ + Phosphate + ADP + L-Cysteine	(PA0313 and PA0314) or (PA2204 and PA2203 and PA2202)	5	*JAB 01/13/14 - altered GPR by adding (PA2204 and PA2203 and PA2202)		PA14_36220	9.05585e-167	amino acid permease
PA2203	probable amino acid permease	rxn11080	Transport	L-cystine transport via ABC system	ATP + L-Cystine => Phosphate + ADP + L-Cystine	(PA0313 and PA0314) or (PA2204 and PA2203 and PA2202)	5	*JAB 01/13/14 - altered GPR by adding (PA2204 and PA2203 and PA2202)		PA14_36220	9.05585e-167	amino acid permease
PA2204	probable binding protein component of ABC transporter	rxn05237	Transport	L-cysteine transport via ABC system	H2O + ATP + L-Cysteine => H+ + Phosphate + ADP + L-Cysteine	(PA0313 and PA0314) or (PA2204 and PA2203 and PA2202)	5	*JAB 01/13/14 - altered GPR by adding (PA2204 and PA2203 and PA2202)		PA14_36200	0	ABC transporter substrate-binding protein
PA2204	probable binding protein component of ABC transporter	rxn11080	Transport	L-cystine transport via ABC system	ATP + L-Cystine => Phosphate + ADP + L-Cystine	(PA0313 and PA0314) or (PA2204 and PA2203 and PA2202)	5	*JAB 01/13/14 - altered GPR by adding (PA2204 and PA2203 and PA2202)		PA14_36200	0	ABC transporter substrate-binding protein
PA2210	probable major facilitator superfamily (MFS) transporter probable MFS transporter	rxn10160	Transport	D-galactonate transport via proton symport, reversible	H+ + D-Galactonate <=> H+ + D-Galactonate	PA2210	1	*JAB 01/13/14 - added from Burk		PA14_36120	0	MFS transporter
PA2210	probable major facilitator superfamily (MFS) transporter probable MFS transporter	rxn05565	Transport	galactarate transport in via proton symport	H+ + D-Mucic_acid => H+ + D-Mucic_acid	PA2210	1	*JAB 01/13/14 - added from Burk, Changed to irrev... Transport in		PA14_36120	0	MFS transporter
PA2210	probable major facilitator superfamily (MFS) transporter probable MFS transporter	rxn05572	Transport	glucarate transport in via proton symport	H+ + D-Glucarate => H+ + D-Glucarate	PA2210	1	*JAB 01/13/14 - added from Burk, Changed to irrev... Transport in		PA14_36120	0	MFS transporter
PA2214	putative L-lyxonate transporter probable MFS transporter	rJB00234	Transport	4-Hydroxyphenylacetate permease	H+ + 4-Hydroxyphenylacetate <=> H+ + 4-Hydroxyphenylacetate	(PA4126) or (PA2214)	2	*JAB 01/13/14 - added from Burk		PA14_36080	0	MFS transporter
PA2214	putative L-lyxonate transporter probable MFS transporter	rxn12591	Transport	Tartrate permease	2 H+ + Tartrate <=> 2 H+ + Tartrate	(PA4126) or (PA2214)	2	*JAB 01/13/14 - added from Burk, best hits to ttuB (tartrate transporter) of Enterobacter cloacae EcWSU1		PA14_36080	0	MFS transporter
PA2252	probable AGCS sodium/alanine/glycine symporter probable amino acid transporter	rxn05215	Transport	probable AGCS sodium/alanine/glycine symporter	Na+ + L-Alanine <=> Na+ + L-Alanine	(PA3461 or PA2252 or PA2533)	3			PA14_35460	0	AGCS sodium/alanine/glycine symporter
PA2252	probable AGCS sodium/alanine/glycine symporter probable amino acid transporter	rxn10537	Transport	probable AGCS sodium/alanine/glycine symporter	Na+ + Glycine <=> Na+ + Glycine	PA2252	1			PA14_35460	0	AGCS sodium/alanine/glycine symporter
PA2261	probable 2-ketogluconate kinase	rxn01921	Pentose phosphate pathway	Dehydrogluconokinase	ATP + 2-Dehydro-D-gluconate <=> ADP + 6-Phospho-2-dehydro-D-gluconate	PA2261	1	*JAB 04/05/14 - this reaction may only go in the forward direction (indicated as so in KEGG and 'forward preferred' in MetaCyc		PA14_35340	0	2-ketogluconate kinase
PA2262	probable 2-ketogluconate transporter	rxn13791	Transport	2-dehydro-D-gluconate transport (irreversible)	2-Dehydro-D-gluconate => 2-Dehydro-D-gluconate	PA2262	1	*JCT 02/17/14 I suggest this reaction is irreversible		PA14_35330	0	2-ketogluconate transporter
PA2263	probable 2-hydroxyacid dehydrogenase	rxn01475	Pentose phosphate pathway	Phosphogluconate 2-dehydrogenase	H+ + NADPH + 6-Phospho-2-dehydro-D-gluconate => NADP + 6-Phospho-D-gluconate	PA2263	1	*JAB 02/25/14 - rewrote directionality, JCT 02/17/14 I suggest this reaction, changed to irreversible		PA14_35320	0	2-hydroxyacid dehydrogenase
PA2264	conserved hypothetical protein	rxn13790	Pentose phosphate pathway	2-dehydro-D-gluconate reductase extracellular (NADPH) (irreversible)	FAD + GLCN => FADH2 + 2-Dehydro-D-gluconate	(PA2264 and PA2265 and PA2266)	3	*JAB 07/31/14 - added KEGG subsystem assignment; JAB 06/30/14 - found paper indicating 3 subunit enzyme in Pseudomonads, FAD cofactor preference (added PA2266) - switched rxn13790 for rxn01279 accordingly; *JCT 02/17/14 I suggest this reaction is irreversible	McIntire, W., Singer, T. P., Ameyama, M., Adachi, O., Matsushita, K., & Shinagawa, E. (1985). Identification of the covalently bound flavins of D-gluconate dehydrogenases from Pseudomonas aeruginosa and Pseudomonas fluorescens and of 2-keto-D-gluconate dehydrogenase from Gluconobacter melanogenus. The Biochemical Journal, 231(3), 651–4. Retrieved from http://www.pubmedcentral.nih.gov/articlerende…	PA14_35300	5.00838e-175	hypothetical protein
PA2266	probable cytochrome c precursor	rxn13790	Pentose phosphate pathway	2-dehydro-D-gluconate reductase extracellular (NADPH) (irreversible)	FAD + GLCN => FADH2 + 2-Dehydro-D-gluconate	(PA2264 and PA2265 and PA2266)	3	*JAB 07/31/14 - added KEGG subsystem assignment; JAB 06/30/14 - found paper indicating 3 subunit enzyme in Pseudomonads, FAD cofactor preference (added PA2266) - switched rxn13790 for rxn01279 accordingly; *JCT 02/17/14 I suggest this reaction is irreversible	McIntire, W., Singer, T. P., Ameyama, M., Adachi, O., Matsushita, K., & Shinagawa, E. (1985). Identification of the covalently bound flavins of D-gluconate dehydrogenases from Pseudomonas aeruginosa and Pseudomonas fluorescens and of 2-keto-D-gluconate dehydrogenase from Gluconobacter melanogenus. The Biochemical Journal, 231(3), 651–4. Retrieved from http://www.pubmedcentral.nih.gov/articlerende…	PA14_35270	0	cytochrome c precursor
PA2294	probable ATP-binding component of ABC transporter	rxn05512	Transport	butanesulfonate transport via ABC system	H2O + ATP + butanesulfonate => H+ + Phosphate + ADP + butanesulfonate	((PA2296 and PA2295 and PA2294) or (PA2309 and PA2308 and PA2307) or (PA3447 and PA3448 and PA3449))	9	*JAB 01/13/14 - merged iMO1056 and Burk-equivalent reactions		NA	NA
PA2294	probable ATP-binding component of ABC transporter	rxn05171	Transport	nitrate transport via ABC system	H2O + ATP + Nitrate => H+ + Phosphate + ADP + Nitrate	(PA2328 and PA2327 and PA2329) or (PA3449 and PA3448 and PA3447) or (PA2296 and PA2295 and PA2294) or (PA0186 and PA0185 and PA0... <Preview truncated at 128 characters>	12	*JAB 01/13/14 - merged iMO1056 GPR and Burk-derived GPRs		NA	NA
PA2294	probable ATP-binding component of ABC transporter	rxn05552	Transport	ethanesulfonate transport via ABC system	H2O + ATP + ethanesulfonate => H+ + Phosphate + ADP + ethanesulfonate	(PA3445 and ((PA3442 and PA3443) or (PA3447 and PA3448))) or (PA2296 and PA2295 and PA2294)	8	*JAB 01/13/14 - merged iMO1056 and Burk-equivalent GPRs		NA	NA
PA2294	probable ATP-binding component of ABC transporter	rxn05585	Transport	hexanesulfonate transport via ABC system	H2O + ATP + hexanesulfonate => H+ + Phosphate + ADP + hexanesulfonate	(PA3445 and ((PA3442 and PA3443) or (PA3447 and PA3448))) or (PA2296 and PA2295 and PA2294)	8	*JAB 01/13/14 - merged with Burk-equivalent GPRs		NA	NA
PA2294	probable ATP-binding component of ABC transporter	rxn05621	Transport	methanesulfonate transport via ABC system	H2O + ATP + methanesulfonate => H+ + Phosphate + ADP + methanesulfonate	(PA3445 and ((PA3442 and PA3443) or (PA3447 and PA3448))) or (PA2296 and PA2295 and PA2294)	8	*JAB 01/13/14 - merged with Burk-equivalent GPR		NA	NA
PA2294	probable ATP-binding component of ABC transporter	rxn05620	Transport	MOPS transport via ABC system	H2O + ATP + MOPS => H+ + Phosphate + ADP + MOPS	(PA3445 and ((PA3442 and PA3443) or (PA3447 and PA3448))) or (PA2296 and PA2295 and PA2294)	8	*JAB 01/13/14 - added from Burk, Made consistent with multivorans as best as possible		NA	NA
PA2294	probable ATP-binding component of ABC transporter	rxn05656	Transport	sulfoacetate transport via ABC system	H2O + ATP + Sulfoacetate => H+ + Phosphate + ADP + Sulfoacetate	(PA3445 and ((PA3442 and PA3443) or (PA3447 and PA3448))) or (PA2296 and PA2295 and PA2294)	8	*JAB 01/13/14 - added from Burk, Made consistent with multivorans as best as possible		NA	NA
PA2295	probable permease of ABC transporter	rxn05512	Transport	butanesulfonate transport via ABC system	H2O + ATP + butanesulfonate => H+ + Phosphate + ADP + butanesulfonate	((PA2296 and PA2295 and PA2294) or (PA2309 and PA2308 and PA2307) or (PA3447 and PA3448 and PA3449))	9	*JAB 01/13/14 - merged iMO1056 and Burk-equivalent reactions		NA	NA
PA2295	probable permease of ABC transporter	rxn05171	Transport	nitrate transport via ABC system	H2O + ATP + Nitrate => H+ + Phosphate + ADP + Nitrate	(PA2328 and PA2327 and PA2329) or (PA3449 and PA3448 and PA3447) or (PA2296 and PA2295 and PA2294) or (PA0186 and PA0185 and PA0... <Preview truncated at 128 characters>	12	*JAB 01/13/14 - merged iMO1056 GPR and Burk-derived GPRs		NA	NA
PA2295	probable permease of ABC transporter	rxn05552	Transport	ethanesulfonate transport via ABC system	H2O + ATP + ethanesulfonate => H+ + Phosphate + ADP + ethanesulfonate	(PA3445 and ((PA3442 and PA3443) or (PA3447 and PA3448))) or (PA2296 and PA2295 and PA2294)	8	*JAB 01/13/14 - merged iMO1056 and Burk-equivalent GPRs		NA	NA
PA2295	probable permease of ABC transporter	rxn05585	Transport	hexanesulfonate transport via ABC system	H2O + ATP + hexanesulfonate => H+ + Phosphate + ADP + hexanesulfonate	(PA3445 and ((PA3442 and PA3443) or (PA3447 and PA3448))) or (PA2296 and PA2295 and PA2294)	8	*JAB 01/13/14 - merged with Burk-equivalent GPRs		NA	NA
PA2295	probable permease of ABC transporter	rxn05621	Transport	methanesulfonate transport via ABC system	H2O + ATP + methanesulfonate => H+ + Phosphate + ADP + methanesulfonate	(PA3445 and ((PA3442 and PA3443) or (PA3447 and PA3448))) or (PA2296 and PA2295 and PA2294)	8	*JAB 01/13/14 - merged with Burk-equivalent GPR		NA	NA
PA2295	probable permease of ABC transporter	rxn05620	Transport	MOPS transport via ABC system	H2O + ATP + MOPS => H+ + Phosphate + ADP + MOPS	(PA3445 and ((PA3442 and PA3443) or (PA3447 and PA3448))) or (PA2296 and PA2295 and PA2294)	8	*JAB 01/13/14 - added from Burk, Made consistent with multivorans as best as possible		NA	NA
PA2295	probable permease of ABC transporter	rxn05656	Transport	sulfoacetate transport via ABC system	H2O + ATP + Sulfoacetate => H+ + Phosphate + ADP + Sulfoacetate	(PA3445 and ((PA3442 and PA3443) or (PA3447 and PA3448))) or (PA2296 and PA2295 and PA2294)	8	*JAB 01/13/14 - added from Burk, Made consistent with multivorans as best as possible		NA	NA
PA2296	hypothetical protein	rxn05512	Transport	butanesulfonate transport via ABC system	H2O + ATP + butanesulfonate => H+ + Phosphate + ADP + butanesulfonate	((PA2296 and PA2295 and PA2294) or (PA2309 and PA2308 and PA2307) or (PA3447 and PA3448 and PA3449))	9	*JAB 01/13/14 - merged iMO1056 and Burk-equivalent reactions		NA	NA
PA2296	hypothetical protein	rxn05171	Transport	nitrate transport via ABC system	H2O + ATP + Nitrate => H+ + Phosphate + ADP + Nitrate	(PA2328 and PA2327 and PA2329) or (PA3449 and PA3448 and PA3447) or (PA2296 and PA2295 and PA2294) or (PA0186 and PA0185 and PA0... <Preview truncated at 128 characters>	12	*JAB 01/13/14 - merged iMO1056 GPR and Burk-derived GPRs		NA	NA
PA2296	hypothetical protein	rxn05552	Transport	ethanesulfonate transport via ABC system	H2O + ATP + ethanesulfonate => H+ + Phosphate + ADP + ethanesulfonate	(PA3445 and ((PA3442 and PA3443) or (PA3447 and PA3448))) or (PA2296 and PA2295 and PA2294)	8	*JAB 01/13/14 - merged iMO1056 and Burk-equivalent GPRs		NA	NA
PA2296	hypothetical protein	rxn05585	Transport	hexanesulfonate transport via ABC system	H2O + ATP + hexanesulfonate => H+ + Phosphate + ADP + hexanesulfonate	(PA3445 and ((PA3442 and PA3443) or (PA3447 and PA3448))) or (PA2296 and PA2295 and PA2294)	8	*JAB 01/13/14 - merged with Burk-equivalent GPRs		NA	NA
PA2296	hypothetical protein	rxn05621	Transport	methanesulfonate transport via ABC system	H2O + ATP + methanesulfonate => H+ + Phosphate + ADP + methanesulfonate	(PA3445 and ((PA3442 and PA3443) or (PA3447 and PA3448))) or (PA2296 and PA2295 and PA2294)	8	*JAB 01/13/14 - merged with Burk-equivalent GPR		NA	NA
PA2296	hypothetical protein	rxn05620	Transport	MOPS transport via ABC system	H2O + ATP + MOPS => H+ + Phosphate + ADP + MOPS	(PA3445 and ((PA3442 and PA3443) or (PA3447 and PA3448))) or (PA2296 and PA2295 and PA2294)	8	*JAB 01/13/14 - added from Burk, Made consistent with multivorans as best as possible		NA	NA
PA2296	hypothetical protein	rxn05656	Transport	sulfoacetate transport via ABC system	H2O + ATP + Sulfoacetate => H+ + Phosphate + ADP + Sulfoacetate	(PA3445 and ((PA3442 and PA3443) or (PA3447 and PA3448))) or (PA2296 and PA2295 and PA2294)	8	*JAB 01/13/14 - added from Burk, Made consistent with multivorans as best as possible		NA	NA
PA2307	probable permease of ABC transporter	rxn05512	Transport	butanesulfonate transport via ABC system	H2O + ATP + butanesulfonate => H+ + Phosphate + ADP + butanesulfonate	((PA2296 and PA2295 and PA2294) or (PA2309 and PA2308 and PA2307) or (PA3447 and PA3448 and PA3449))	9	*JAB 01/13/14 - merged iMO1056 and Burk-equivalent reactions		PA14_34790	0	ABC transporter permease
PA2308	probable ATP-binding component of ABC transporter	rxn05512	Transport	butanesulfonate transport via ABC system	H2O + ATP + butanesulfonate => H+ + Phosphate + ADP + butanesulfonate	((PA2296 and PA2295 and PA2294) or (PA2309 and PA2308 and PA2307) or (PA3447 and PA3448 and PA3449))	9	*JAB 01/13/14 - merged iMO1056 and Burk-equivalent reactions		PA14_34780	0	ABC transporter ATP-binding protein
PA2309	hypothetical protein	rxn05512	Transport	butanesulfonate transport via ABC system	H2O + ATP + butanesulfonate => H+ + Phosphate + ADP + butanesulfonate	((PA2296 and PA2295 and PA2294) or (PA2309 and PA2308 and PA2307) or (PA3447 and PA3448 and PA3449))	9	*JAB 01/13/14 - merged iMO1056 and Burk-equivalent reactions		PA14_34770	0	ABC transporter substrate-binding protein
PA2323	probable glyceraldehyde-3-phosphate dehydrogenase triosephosphate dehydrogenase	rxn00779	Glycolysis / Gluconeogenesis	glyceraldehyde-3-phosphate dehydrogenase (NADP)	H2O + NADP + Glyceraldehyde3-phosphate => 2 H+ + NADPH + 3-Phosphoglycerate	(PA2323 or PA3001)	2	*JAB 06/25/14 - correct cofactor	Nikel, P. I., Kim, J., & de Lorenzo, V. (2013). Metabolic and regulatory rearrangements underlying glycerol metabolism in Pseudomonas putida KT2440. Environmental Microbiology. doi:10.1111/1462-2920.12224	PA14_34600	0	glyceraldehyde-3-phosphate dehydrogenase
PA2327	probable permease of ABC transporter	rxn05171	Transport	nitrate transport via ABC system	H2O + ATP + Nitrate => H+ + Phosphate + ADP + Nitrate	(PA2328 and PA2327 and PA2329) or (PA3449 and PA3448 and PA3447) or (PA2296 and PA2295 and PA2294) or (PA0186 and PA0185 and PA0... <Preview truncated at 128 characters>	12	*JAB 01/13/14 - merged iMO1056 GPR and Burk-derived GPRs		PA14_34520	2.02917e-173	ABC transporter permease
PA2328	hypothetical protein	rxn05171	Transport	nitrate transport via ABC system	H2O + ATP + Nitrate => H+ + Phosphate + ADP + Nitrate	(PA2328 and PA2327 and PA2329) or (PA3449 and PA3448 and PA3447) or (PA2296 and PA2295 and PA2294) or (PA0186 and PA0185 and PA0... <Preview truncated at 128 characters>	12	*JAB 01/13/14 - merged iMO1056 GPR and Burk-derived GPRs		PA14_34510	0	hypothetical protein
PA2329	probable ATP-binding component of ABC transporter	rxn05171	Transport	nitrate transport via ABC system	H2O + ATP + Nitrate => H+ + Phosphate + ADP + Nitrate	(PA2328 and PA2327 and PA2329) or (PA3449 and PA3448 and PA3447) or (PA2296 and PA2295 and PA2294) or (PA0186 and PA0185 and PA0... <Preview truncated at 128 characters>	12	*JAB 01/13/14 - merged iMO1056 GPR and Burk-derived GPRs		PA14_34500	0	ABC transporter ATP-binding protein
PA2338	probable binding protein component of ABC maltose/mannitol transporter	rxn13853	Transport	D-mannitol transport via ABC system	H2O + ATP + D-Mannitol => H+ + Phosphate + ADP + D-Mannitol	(PA2338 and PA2339 and PA2340 and PA2341)	4			PA14_34420	0	maltose/mannitol ABC transporter substrate-binding protein
PA2338	probable binding protein component of ABC maltose/mannitol transporter	rxn13849	Transport	D-mannose transport via ABC system	H2O + ATP + D-Mannose => H+ + Phosphate + ADP + D-Mannose	(PA2338 and PA2339 and PA2340 and PA2341)	4			PA14_34420	0	maltose/mannitol ABC transporter substrate-binding protein
PA2338	probable binding protein component of ABC maltose/mannitol transporter	rJB00222	Transport	Sorbitol-ABC transport	H2O + ATP + Sorbitol <=> H+ + Phosphate + ADP + Sorbitol	(PA2341) and (PA2340) and (PA2339) and (PA2338)	4	*JAB 01/13/14 - added from Burk, Added to improve growth predictions, more maltose specific		PA14_34420	0	maltose/mannitol ABC transporter substrate-binding protein
PA2339	probable binding-protein-dependent maltose/mannitol transport protein	rxn13853	Transport	D-mannitol transport via ABC system	H2O + ATP + D-Mannitol => H+ + Phosphate + ADP + D-Mannitol	(PA2338 and PA2339 and PA2340 and PA2341)	4			PA14_34410	0	binding-protein-dependent maltose/mannitol transport protein
PA2339	probable binding-protein-dependent maltose/mannitol transport protein	rxn13849	Transport	D-mannose transport via ABC system	H2O + ATP + D-Mannose => H+ + Phosphate + ADP + D-Mannose	(PA2338 and PA2339 and PA2340 and PA2341)	4			PA14_34410	0	binding-protein-dependent maltose/mannitol transport protein
PA2339	probable binding-protein-dependent maltose/mannitol transport protein	rxn05608	Transport	Maltotriose transport via ABC system	H2O + ATP + Amylotriose => H+ + Phosphate + ADP + Amylotriose	(PA2340 and PA2339 and PA2341)	3	*JAB 01/13/14 - added from Burk		PA14_34410	0	binding-protein-dependent maltose/mannitol transport protein
PA2339	probable binding-protein-dependent maltose/mannitol transport protein	rJB00222	Transport	Sorbitol-ABC transport	H2O + ATP + Sorbitol <=> H+ + Phosphate + ADP + Sorbitol	(PA2341) and (PA2340) and (PA2339) and (PA2338)	4	*JAB 01/13/14 - added from Burk, Added to improve growth predictions, more maltose specific		PA14_34410	0	binding-protein-dependent maltose/mannitol transport protein
PA2340	probable binding-protein-dependent maltose/mannitol transport protein	rxn13853	Transport	D-mannitol transport via ABC system	H2O + ATP + D-Mannitol => H+ + Phosphate + ADP + D-Mannitol	(PA2338 and PA2339 and PA2340 and PA2341)	4			PA14_34390	0	binding-protein-dependent maltose/mannitol transport protein
PA2340	probable binding-protein-dependent maltose/mannitol transport protein	rxn13849	Transport	D-mannose transport via ABC system	H2O + ATP + D-Mannose => H+ + Phosphate + ADP + D-Mannose	(PA2338 and PA2339 and PA2340 and PA2341)	4			PA14_34390	0	binding-protein-dependent maltose/mannitol transport protein
PA2340	probable binding-protein-dependent maltose/mannitol transport protein	rxn05608	Transport	Maltotriose transport via ABC system	H2O + ATP + Amylotriose => H+ + Phosphate + ADP + Amylotriose	(PA2340 and PA2339 and PA2341)	3	*JAB 01/13/14 - added from Burk		PA14_34390	0	binding-protein-dependent maltose/mannitol transport protein
PA2340	probable binding-protein-dependent maltose/mannitol transport protein	rJB00222	Transport	Sorbitol-ABC transport	H2O + ATP + Sorbitol <=> H+ + Phosphate + ADP + Sorbitol	(PA2341) and (PA2340) and (PA2339) and (PA2338)	4	*JAB 01/13/14 - added from Burk, Added to improve growth predictions, more maltose specific		PA14_34390	0	binding-protein-dependent maltose/mannitol transport protein
PA2341	probable ATP-binding component of ABC maltose/mannitol transporter	rxn13853	Transport	D-mannitol transport via ABC system	H2O + ATP + D-Mannitol => H+ + Phosphate + ADP + D-Mannitol	(PA2338 and PA2339 and PA2340 and PA2341)	4			PA14_34370	0	ABC maltose/mannitol transporter ATP-binding protein
PA2341	probable ATP-binding component of ABC maltose/mannitol transporter	rxn13849	Transport	D-mannose transport via ABC system	H2O + ATP + D-Mannose => H+ + Phosphate + ADP + D-Mannose	(PA2338 and PA2339 and PA2340 and PA2341)	4			PA14_34370	0	ABC maltose/mannitol transporter ATP-binding protein
PA2341	probable ATP-binding component of ABC maltose/mannitol transporter	rxn05608	Transport	Maltotriose transport via ABC system	H2O + ATP + Amylotriose => H+ + Phosphate + ADP + Amylotriose	(PA2340 and PA2339 and PA2341)	3	*JAB 01/13/14 - added from Burk		PA14_34370	0	ABC maltose/mannitol transporter ATP-binding protein
PA2341	probable ATP-binding component of ABC maltose/mannitol transporter	rJB00222	Transport	Sorbitol-ABC transport	H2O + ATP + Sorbitol <=> H+ + Phosphate + ADP + Sorbitol	(PA2341) and (PA2340) and (PA2339) and (PA2338)	4	*JAB 01/13/14 - added from Burk, Added to improve growth predictions, more maltose specific		PA14_34370	0	ABC maltose/mannitol transporter ATP-binding protein
PA2349	conserved hypothetical protein	rxn05614	Transport	L-methionine R-oxide transport via ABC system	H2O + ATP + L-methionine_R-oxide => H+ + Phosphate + ADP + L-methionine_R-oxide	(PA2351 and PA2350 and PA2349)	3	*JAB 01/13/14 - added from Burk		PA14_34280	0	hypothetical protein
PA2349	conserved hypothetical protein	rxn05613	Transport	L-methionine S-oxide transport via ABC system	H2O + ATP + L-Methionine S-oxide => H+ + Phosphate + ADP + L-Methionine S-oxide	(PA2351 and PA2350 and PA2349)	3	*JAB 01/13/14 - added from Burk		PA14_34280	0	hypothetical protein
PA2349	conserved hypothetical protein	rxn05183	Transport	D-methionine transport via ABC system	H2O + ATP + D-Methionine => H+ + Phosphate + ADP + D-Methionine	(PA5505 and PA5504 and PA5503) or (PA2349 and PA2350 and PA2351)	6	*JAB 01/13/14 - completed second transport operon		PA14_34280	0	hypothetical protein
PA2349	conserved hypothetical protein	rxn05219	Transport	L-methionine transport via ABC system	H2O + ATP + L-Methionine => H+ + Phosphate + ADP + L-Methionine	(PA5505 and PA5504 and PA5503) or (PA2349 and PA2350 and PA2351)	6	*JAB 01/13/14 - merged with Burk-equivalent GPR		PA14_34280	0	hypothetical protein
PA2350	probable ATP-binding component of ABC transporter	rxn05614	Transport	L-methionine R-oxide transport via ABC system	H2O + ATP + L-methionine_R-oxide => H+ + Phosphate + ADP + L-methionine_R-oxide	(PA2351 and PA2350 and PA2349)	3	*JAB 01/13/14 - added from Burk		PA14_34270	0	ABC transporter ATP-binding protein
PA2350	probable ATP-binding component of ABC transporter	rxn05613	Transport	L-methionine S-oxide transport via ABC system	H2O + ATP + L-Methionine S-oxide => H+ + Phosphate + ADP + L-Methionine S-oxide	(PA2351 and PA2350 and PA2349)	3	*JAB 01/13/14 - added from Burk		PA14_34270	0	ABC transporter ATP-binding protein
PA2350	probable ATP-binding component of ABC transporter	rxn05183	Transport	D-methionine transport via ABC system	H2O + ATP + D-Methionine => H+ + Phosphate + ADP + D-Methionine	(PA5505 and PA5504 and PA5503) or (PA2349 and PA2350 and PA2351)	6	*JAB 01/13/14 - completed second transport operon		PA14_34270	0	ABC transporter ATP-binding protein
PA2350	probable ATP-binding component of ABC transporter	rxn05219	Transport	L-methionine transport via ABC system	H2O + ATP + L-Methionine => H+ + Phosphate + ADP + L-Methionine	(PA5505 and PA5504 and PA5503) or (PA2349 and PA2350 and PA2351)	6	*JAB 01/13/14 - merged with Burk-equivalent GPR		PA14_34270	0	ABC transporter ATP-binding protein
PA2351	probable permease of ABC transporter	rxn05614	Transport	L-methionine R-oxide transport via ABC system	H2O + ATP + L-methionine_R-oxide => H+ + Phosphate + ADP + L-methionine_R-oxide	(PA2351 and PA2350 and PA2349)	3	*JAB 01/13/14 - added from Burk		PA14_34260	1.78347e-152	ABC transporter permease
PA2351	probable permease of ABC transporter	rxn05613	Transport	L-methionine S-oxide transport via ABC system	H2O + ATP + L-Methionine S-oxide => H+ + Phosphate + ADP + L-Methionine S-oxide	(PA2351 and PA2350 and PA2349)	3	*JAB 01/13/14 - added from Burk		PA14_34260	1.78347e-152	ABC transporter permease
PA2351	probable permease of ABC transporter	rxn05183	Transport	D-methionine transport via ABC system	H2O + ATP + D-Methionine => H+ + Phosphate + ADP + D-Methionine	(PA5505 and PA5504 and PA5503) or (PA2349 and PA2350 and PA2351)	6	*JAB 01/13/14 - completed second transport operon		PA14_34260	1.78347e-152	ABC transporter permease
PA2351	probable permease of ABC transporter	rxn05219	Transport	L-methionine transport via ABC system	H2O + ATP + L-Methionine => H+ + Phosphate + ADP + L-Methionine	(PA5505 and PA5504 and PA5503) or (PA2349 and PA2350 and PA2351)	6	*JAB 01/13/14 - merged with Burk-equivalent GPR		PA14_34260	1.78347e-152	ABC transporter permease
PA2352	probable glycerophosphoryl diester phosphodiesterase	rxn08669	Glycerophospholipid metabolism	Glycerophosphodiester phosphodiesterase (Glycerophosphoglycerol)	H2O + Glycerophosphoglycerol => Glycerol-3-phosphate + Glycerol	((PA2352) or (PA0347))	2	*JAB 12/19/13 - fatty acid and lipid pathways from Burk mods, GPRs double checked by JAB		PA14_34250	0	glycerophosphoryl diester phosphodiesterase
PA2402	probable non-ribosomal peptide synthetase	rPY00218	Biosynthesis of siderophore group nonribosomal peptides	ferribactin synthase complex	L-Glutamate + 2 L-Threonine + L-Arginine + 2 L-Serine + L-Tyrosine + L-2,4-Diaminobutyrate + 2 N5-formyl-N5-hydroxy-L-ornithine ... <Preview truncated at 128 characters>	(PA2399 and PA2400 and PA2402 and PA2424)	4	*PY 04/17/14 Added for pyoverdine I synthesis (virulence factor). Implemented from Metacyc (http://www.metacyc.org/META/NEW-IMAGE?type=PATHWAY&object=PWY-6409&detail-level=2&detail-level=3#). Genes are also known as pvdD, pvdJ, pvdI, and pvdL, respectively.The actual sequential steps are quite involved. Please see the Metacyc link for full details on what is currently known about pyoverdine synth…		PA14_33610	0	peptide synthase
PA2407	probable adhesion protein	rxn05149	Transport	manganese transport via ABC system	H2O + ATP + Mn2+ => H+ + Phosphate + ADP + Mn2+	(PA2407 and PA2409 and PA2408)	3			PA14_33560	0	adhesion protein
PA2408	probable ATP-binding component of ABC transporter	rxn05149	Transport	manganese transport via ABC system	H2O + ATP + Mn2+ => H+ + Phosphate + ADP + Mn2+	(PA2407 and PA2409 and PA2408)	3			PA14_33550	1.09523e-178	ABC transporter ATP-binding protein
PA2409	probable permease of ABC transporter	rxn05149	Transport	manganese transport via ABC system	H2O + ATP + Mn2+ => H+ + Phosphate + ADP + Mn2+	(PA2407 and PA2409 and PA2408)	3			PA14_33540	0	ABC transporter permease
PA2472	probable major facilitator superfamily (MFS) transporter probable MFS transporter	rxn12549	Transport	4-Hydroxybenzoate transport	H+ + 4-Hydroxybenzoate <=> H+ + 4-Hydroxybenzoate	(PA2472) or (PA0235)	2	*JAB 01/13/14 - merged with Burk-equivalent GPR		PA14_32660	0	MFS family transporter
PA2473	probable glutathione S-transferase	rxn02276	Tyrosine metabolism	maleylacetoacetate isomerase	4-Maleylacetoacetate <=> Fumarylacetoacetate	(PA1655 or PA2007 or PA2473 or PA3035)	4			PA14_32650	4.81345e-153	glutathione S-transferase
PA2531	probable aminotransferase	rxn02320	Histidine metabolism	histidinol-phosphate transaminase	2-Oxoglutarate + L-histidinol-phosphate <=> L-Glutamate + imidazole acetol-phosphate	(PA4447 or PA3165 or PA2531)	3			PA14_31820	0	aminotransferase
PA2533	probable sodium:alanine symporter	rxn05215	Transport	probable AGCS sodium/alanine/glycine symporter	Na+ + L-Alanine <=> Na+ + L-Alanine	(PA3461 or PA2252 or PA2533)	3			PA14_31800	0	sodium:alanine symporter
PA2536	probable phosphatidate cytidylyltransferase	rxn10221	Glycerolipid metabolism	anteisoheptadecanoyl-phosphatidate cytidylyltransferase	1,2-dianteisoheptadecanoyl-sn-glycerol_3-phosphate + CTP <=> PPi + CDP-1,2-dianteisoheptadecanoylglycerol	((PA3651) or (PA2536))	2	*JAB 12/19/13 - fatty acid and lipid pathways from Burk mods, GPRs double checked by JAB		PA14_31760	0	phosphatidate cytidylyltransferase
PA2536	probable phosphatidate cytidylyltransferase	rxn10224	Glycerolipid metabolism	anteisopentadecanoyl-phosphatidate cytidylyltransferase	1,2-dianteisopentadecanoyl-sn-glycerol_3-phosphate + CTP <=> PPi + CDP-1,2-dianteisopentadecanoylglycerol	((PA3651) or (PA2536))	2	*JAB 12/19/13 - fatty acid and lipid pathways from Burk mods, GPRs double checked by JAB		PA14_31760	0	phosphatidate cytidylyltransferase
PA2536	probable phosphatidate cytidylyltransferase	rxn08306	Glycerolipid metabolism	CDP-diacylglycerol synthetase (n-C120)	1,2-didodecanoyl-sn-glycerol_3-phosphate + CTP <=> PPi + CDP-1,2-didodecanoylglycerol	((PA3651) or (PA2536))	2	*JAB 12/19/13 - fatty acid and lipid pathways from Burk mods, GPRs double checked by JAB		PA14_31760	0	phosphatidate cytidylyltransferase
PA2536	probable phosphatidate cytidylyltransferase	rxn08307	Glycerolipid metabolism	CDP-diacylglycerol synthetase (n-C140)	1,2-ditetradecanoyl-sn-glycerol_3-phosphate + CTP <=> PPi + CDP-1,2-ditetradecanoylglycerol	((PA3651) or (PA2536))	2	*JAB 12/19/13 - fatty acid and lipid pathways from Burk mods, GPRs double checked by JAB		PA14_31760	0	phosphatidate cytidylyltransferase
PA2536	probable phosphatidate cytidylyltransferase	rxn08308	Glycerolipid metabolism	CDP-diacylglycerol synthetase (n-C141)	1,2-ditetradec-7-enoyl-sn-glycerol_3-phosphate + CTP <=> PPi + CDP-1,2-ditetradec-7-enoylglycerol	((PA3651) or (PA2536))	2	*JAB 12/19/13 - fatty acid and lipid pathways from Burk mods, GPRs double checked by JAB		PA14_31760	0	phosphatidate cytidylyltransferase
PA2536	probable phosphatidate cytidylyltransferase	rxn08310	Glycerolipid metabolism	CDP-diacylglycerol synthetase (n-C161)	1,2-dihexadec-9-enoyl-sn-glycerol_3-phosphate + CTP <=> PPi + CDP-1,2-dihexadec-9-enoylglycerol	((PA3651) or (PA2536))	2	*JAB 12/12/13 - req. for cpd15532[c] synthesis, direct translation from Burk for lipid pathway GPRs, needs curation based on literature, originally ((BCAL2086 - 3e-24, annotated as cdsA) or (BCAL1383 - 8e-79))		PA14_31760	0	phosphatidate cytidylyltransferase
PA2536	probable phosphatidate cytidylyltransferase	rxn08311	Glycerolipid metabolism	CDP-diacylglycerol synthetase (n-C180)	1,2-dioctadecanoyl-sn-glycerol_3-phosphate + CTP <=> PPi + CDP-1,2-dioctadecanoylglycerol	((PA3651) or (PA2536))	2	*JAB 12/19/13 - fatty acid and lipid pathways from Burk mods, GPRs double checked by JAB		PA14_31760	0	phosphatidate cytidylyltransferase
PA2536	probable phosphatidate cytidylyltransferase	rxn08312	Glycerolipid metabolism	CDP-diacylglycerol synthetase (n-C181)	1,2-dioctadec-11-enoyl-sn-glycerol_3-phosphate + CTP <=> PPi + CDP-1,2-dioctadec-11-enoylglycerol	((PA3651) or (PA2536))	2	*JAB 12/13/13 - req. for cpd15534[c] synthesis, direct translation from Burk for lipid pathway GPRs, needs curation based on literature, originally ((BCAL2086 - 3e-24, annotated as cdsA) or (BCAL1383 - 8e-79))		PA14_31760	0	phosphatidate cytidylyltransferase
PA2536	probable phosphatidate cytidylyltransferase	rxn10220	Glycerolipid metabolism	isoheptadecanoyl-phosphatidate cytidylyltransferase	1,2-diisoheptadecanoyl-sn-glycerol_3-phosphate + CTP <=> PPi + CDP-1,2-diisoheptadecanoylglycerol	((PA3651) or (PA2536))	2	*JAB 12/19/13 - fatty acid and lipid pathways from Burk mods, GPRs double checked by JAB		PA14_31760	0	phosphatidate cytidylyltransferase
PA2536	probable phosphatidate cytidylyltransferase	rxn10225	Glycerolipid metabolism	isohexadecanoyl-phosphatidate cytidylyltransferase	1,2-diisohexadecanoyl-sn-glycerol_3-phosphate + CTP <=> PPi + CDP-1,2-diisohexadecanoylglycerol	((PA3651) or (PA2536))	2	*JAB 12/19/13 - fatty acid and lipid pathways from Burk mods, GPRs double checked by JAB		PA14_31760	0	phosphatidate cytidylyltransferase
PA2536	probable phosphatidate cytidylyltransferase	rxn10223	Glycerolipid metabolism	isopentadecanoyl-phosphatidate cytidylyltransferase	1,2-diisopentadecanoyl-sn-glycerol_3-phosphate + CTP <=> PPi + CDP-1,2-diisopentadecanoylglycerol	((PA3651) or (PA2536))	2	*JAB 12/19/13 - fatty acid and lipid pathways from Burk mods, GPRs double checked by JAB		PA14_31760	0	phosphatidate cytidylyltransferase
PA2536	probable phosphatidate cytidylyltransferase	rxn10222	Glycerolipid metabolism	isotetradecanoyl-phosphatidate cytidylyltransferase	1,2-diisotetradecanoyl-sn-glycerol_3-phosphate + CTP <=> PPi + CDP-1,2-diisotetradecanoylglycerol	((PA3651) or (PA2536))	2	*JAB 12/19/13 - fatty acid and lipid pathways from Burk mods, GPRs double checked by JAB		PA14_31760	0	phosphatidate cytidylyltransferase
PA2536	probable phosphatidate cytidylyltransferase	rPY00163	Fatty acid biosynthesis	CDP-diacylglycerol synthetase (n-C16:0 16:1)	H+ + CTP + pa160161 => PPi + CDP-pa160161	(PA3651) or (PA2536)	2	*PY 04/15/14 Added for the biomass production of clpn170cyc. Taken from Burk. Genes are orthologs from Burk.		PA14_31760	0	phosphatidate cytidylyltransferase
PA2536	probable phosphatidate cytidylyltransferase	rPY00168	Fatty acid biosynthesis	CDP-diacylglycerol synthetase (n-C18:0 18:1)	H+ + CTP + pa180181 => PPi + CDP-pa180181	(PA3651) or (PA2536)	2	*PY 04/15/14 Added for the biomass production of clpn190cyc. Taken from Burk. Genes are orthologs from Burk.		PA14_31760	0	phosphatidate cytidylyltransferase
PA2537	probable acyltransferase	rxn08087	Glycerolipid metabolism	1-hexadec-7-enoyl-sn-glycerol 3-phosphate O-acyltransferase (n-C161)	Hexadecenoyl-ACP + 1-hexadec-9-enoyl-sn-glycerol_3-phosphate => ACP + 1,2-dihexadec-9-enoyl-sn-glycerol_3-phosphate	((PA0005) or (PA4351) or (PA2537))	3	*JAB 12/12/13 - req. for cpd15532[c] synthesis, direct translation from Burk for lipid pathway GPRs, needs curation based on literature, originally ((BCAL0901 - 1e-56) or (BCAL3137 - 9e-30) or (BCAL1384 - 3e-38))		PA14_31750	1.71595e-148	acyltransferase
PA2537	probable acyltransferase	rxn08086	Glycerolipid metabolism	1-hexadecanoyl-sn-glycerol 3-phosphate O-acyltransferase (n-C160)	Palmitoyl-ACP + 1-hexadecanoyl-sn-glycerol_3-phosphate => ACP + 1,2-dihexadecanoyl-sn-glycerol_3-phosphate	((PA0005) or (PA4351) or (PA2537))	3	*JAB 12/19/13 - fatty acid and lipid pathways from Burk mods, GPRs double checked by JAB		PA14_31750	1.71595e-148	acyltransferase
PA2537	probable acyltransferase	rxn08089	Glycerolipid metabolism	1-octadec-7-enoyl-sn-glycerol 3-phosphate O-acyltransferase (n-C181)	Octadecenoyl-ACP + 1-octadec-11-enoyl-sn-glycerol_3-phosphate => ACP + 1,2-dioctadec-11-enoyl-sn-glycerol_3-phosphate	((PA0005) or (PA4351) or (PA2537))	3	*JAB 12/13/13 - req. for cpd15534[c] synthesis, direct translation from Burk for lipid pathway GPRs, needs curation based on literature, originally ((BCAL0901 - 1e-56) or (BCAL3137 - 9e-30) or (BCAL1384 - 3e-38))		PA14_31750	1.71595e-148	acyltransferase
PA2537	probable acyltransferase	rxn08088	Glycerolipid metabolism	1-octadecanoyl-sn-glycerol 3-phosphate O-acyltransferase (n-C180)	Octadecanoyl-ACP + 1-octadecanoyl-sn-glycerol_3-phosphate => ACP + 1,2-dioctadecanoyl-sn-glycerol_3-phosphate	((PA0005) or (PA4351) or (PA2537))	3	*JAB 12/19/13 - fatty acid and lipid pathways from Burk mods, GPRs double checked by JAB		PA14_31750	1.71595e-148	acyltransferase
PA2537	probable acyltransferase	rxn08085	Glycerolipid metabolism	1-tetradec-7-enoyl-sn-glycerol 3-phosphate O-acyltransferase (n-C141)	Tetradecenoyl-ACP + 1-tetradec-7-enoyl-sn-glycerol_3-phosphate => ACP + 1,2-ditetradec-7-enoyl-sn-glycerol_3-phosphate	((PA0005) or (PA4351) or (PA2537))	3	*JAB 12/19/13 - fatty acid and lipid pathways from Burk mods, GPRs double checked by JAB		PA14_31750	1.71595e-148	acyltransferase
PA2537	probable acyltransferase	rxn08083	Glycerolipid metabolism	1-tetradecanoyl-sn-glycerol 3-phosphate O-acyltransferase (n-C120)	Dodecanoyl-ACP + 1-dodecanoyl-sn-glycerol_3-phosphate => ACP + 1,2-didodecanoyl-sn-glycerol_3-phosphate	((PA0005) or (PA4351) or (PA2537))	3	*JAB 12/19/13 - fatty acid and lipid pathways from Burk mods, GPRs double checked by JAB		PA14_31750	1.71595e-148	acyltransferase
PA2537	probable acyltransferase	rxn08084	Glycerolipid metabolism	1-tetradecanoyl-sn-glycerol 3-phosphate O-acyltransferase (n-C140)	Myristoyl-ACP + 1-tetradecanoyl-sn-glycerol_3-phosphate => ACP + 1,2-ditetradecanoyl-sn-glycerol_3-phosphate	((PA0005) or (PA4351) or (PA2537))	3	*JAB 12/19/13 - fatty acid and lipid pathways from Burk mods, GPRs double checked by JAB		PA14_31750	1.71595e-148	acyltransferase
PA2537	probable acyltransferase	rxn10215	Glycerolipid metabolism	anteisoheptadecanoyl-1-acylglycerol-3-phosphate O-acyltransferase	fa12coa + 1-anteisoheptadecanoyl-sn-glycerol_3-phosphate => CoA + 1,2-dianteisoheptadecanoyl-sn-glycerol_3-phosphate	((PA0005) or (PA4351) or (PA2537))	3	*JAB 12/19/13 - fatty acid and lipid pathways from Burk mods, GPRs double checked by JAB		PA14_31750	1.71595e-148	acyltransferase
PA2537	probable acyltransferase	rxn10218	Glycerolipid metabolism	anteisopentadecanoyl-1-acylglycerol-3-phosphate O-acyltransferase	fa4coa + 1-anteisopentadecanoyl-sn-glycerol_3-phosphate => CoA + 1,2-dianteisopentadecanoyl-sn-glycerol_3-phosphate	((PA0005) or (PA4351) or (PA2537))	3	*JAB 12/19/13 - fatty acid and lipid pathways from Burk mods, GPRs double checked by JAB		PA14_31750	1.71595e-148	acyltransferase
PA2537	probable acyltransferase	rxn10214	Glycerolipid metabolism	isoheptadecanoyl-1-acylglycerol-3-phosphate O-acyltransferase	fa11coa + 1-isoheptadecanoyl-sn-glycerol_3-phosphate => CoA + 1,2-diisoheptadecanoyl-sn-glycerol_3-phosphate	((PA0005) or (PA4351) or (PA2537))	3	*JAB 12/19/13 - fatty acid and lipid pathways from Burk mods, GPRs double checked by JAB		PA14_31750	1.71595e-148	acyltransferase
PA2537	probable acyltransferase	rxn10219	Glycerolipid metabolism	isohexadecanoyl-1-acylglycerol-3-phosphate O-acyltransferase	fa6coa + 1-isohexadecanoyl-sn-glycerol_3-phosphate => CoA + 1,2-diisohexadecanoyl-sn-glycerol_3-phosphate	((PA0005) or (PA4351) or (PA2537))	3	*JAB 12/19/13 - fatty acid and lipid pathways from Burk mods, GPRs double checked by JAB		PA14_31750	1.71595e-148	acyltransferase
PA2537	probable acyltransferase	rxn10217	Glycerolipid metabolism	isopentadecanoyl-1-acylglycerol-3-phosphate O-acyltransferase	fa3coa + 1-isopentadecanoyl-sn-glycerol_3-phosphate => CoA + 1,2-diisopentadecanoyl-sn-glycerol_3-phosphate	((PA0005) or (PA4351) or (PA2537))	3	*JAB 12/19/13 - fatty acid and lipid pathways from Burk mods, GPRs double checked by JAB		PA14_31750	1.71595e-148	acyltransferase
PA2537	probable acyltransferase	rxn10216	Glycerolipid metabolism	isotetradecanoyl-1-acylglycerol-3-phosphate O-acyltransferase	fa1coa + 1-isotetradecanoyl-sn-glycerol_3-phosphate => CoA + 1,2-diisotetradecanoyl-sn-glycerol_3-phosphate	((PA0005) or (PA4351) or (PA2537))	3	*JAB 12/19/13 - fatty acid and lipid pathways from Burk mods, GPRs double checked by JAB		PA14_31750	1.71595e-148	acyltransferase
PA2537	probable acyltransferase	rxn10212	Glycerolipid metabolism	myristoyl-1-acylglycerol-3-phosphate O-acyltransferase	Myristoyl-CoA + 1-tetradecanoyl-sn-glycerol_3-phosphate => CoA + 1,2-ditetradecanoyl-sn-glycerol_3-phosphate	((PA0005) or (PA4351) or (PA2537))	3	*JAB 12/19/13 - fatty acid and lipid pathways from Burk mods, GPRs double checked by JAB		PA14_31750	1.71595e-148	acyltransferase
PA2537	probable acyltransferase	rxn10211	Glycerolipid metabolism	palmitoyl-1-acylglycerol-3-phosphate O-acyltransferase	Palmitoyl-CoA + 1-hexadecanoyl-sn-glycerol_3-phosphate => CoA + 1,2-dihexadecanoyl-sn-glycerol_3-phosphate	((PA0005) or (PA4351) or (PA2537))	3	*JAB 12/19/13 - fatty acid and lipid pathways from Burk mods, GPRs double checked by JAB		PA14_31750	1.71595e-148	acyltransferase
PA2537	probable acyltransferase	rxn10213	Glycerolipid metabolism	stearoyl-1-acylglycerol-3-phosphate O-acyltransferase	1-octadecanoyl-sn-glycerol_3-phosphate + strcoa => CoA + 1,2-dioctadecanoyl-sn-glycerol_3-phosphate	((PA0005) or (PA4351) or (PA2537))	3	*JAB 12/19/13 - fatty acid and lipid pathways from Burk mods, GPRs double checked by JAB		PA14_31750	1.71595e-148	acyltransferase
PA2537	probable acyltransferase	rPY00162	Fatty acid biosynthesis	PA160161S	Hexadecenoyl-ACP + 1-hexadecanoyl-sn-glycerol_3-phosphate => ACP + pa160161	(PA0005) or (PA2537)	2	*PY 04/15/14 Added for the biomass production of clpn170cyc. Taken from Burk. Genes are orthologs from Burk. Closest match to BCAL3137 was PA4351 with E-value of 2E-35, so excluded that one.		PA14_31750	1.71595e-148	acyltransferase
PA2537	probable acyltransferase	rPY00167	Fatty acid biosynthesis	PA180181S	Octadecenoyl-ACP + 1-octadecanoyl-sn-glycerol_3-phosphate => ACP + pa180181	(PA0005) or (PA2537)	2	*PY 04/15/14 Added for the biomass production of clpn190cyc. Taken from Burk. Genes are orthologs from Burk. Closest match to BCAL3137 was PA4351 with E-value of 2E-35, so excluded that one.		PA14_31750	1.71595e-148	acyltransferase
PA2541	probable CDP-alcohol phosphatidyltransferase	rPY00172	Glycerolipid synthesis	Phosphatidylglycerol synthase (n-C16:0 16:1)	Glycerol-3-phosphate + CDP-pa160161 => H+ + CMP + pgp160161	(PA2541) or (PA2584)	2	*PY 04/15/14 Added for the biomass production of clpn170cyc. Taken from Burk. Genes are orthologs from Burk.		PA14_31700	3.05213e-146	CDP-alcohol phosphatidyltransferase
PA2541	probable CDP-alcohol phosphatidyltransferase	rPY00175	Glycerolipid synthesis	Phosphatidylglycerol synthase (n-C18:0 18:1)	Glycerol-3-phosphate + CDP-pa180181 => H+ + CMP + pgp180181	(PA2541) or (PA2584)	2	*PY 04/15/14 Added for the biomass production of clpn190cyc. Taken from Burk. Genes are orthologs from Burk.		PA14_31700	3.05213e-146	CDP-alcohol phosphatidyltransferase
PA2550	probable acyl-CoA dehydrogenase	rxn03253	Fatty acid metabolism	acyl-CoA dehydrogenase (decanoyl-CoA)	FAD + Decanoyl-CoA => FADH2 + (2E)-Decenoyl-CoA	((PA0879) or (PA0506) or (PA2550))	3	*JAB 06/23/14 - switched out NAD for FAD based on literature, switched direction of reaction (SEED is wrong), rxn03252 > rxn03253, PA2550 equivalent in putida shows clear affinity for dodecanoyl-CoA; JAB 12/19/13 - fatty acid and lipid pathways from Burk mods, GPRs double checked by JAB	Guzik, M. W., Narancic, T., Ilic-Tomic, T., Vojnovic, S., Kenny, S. T., Casey, W. T., … O’Connor, K. E. (2014). Identification and characterisation of an acyl-CoA dehydrogenase from Pseudomonas putida KT2440 that shows preference towards medium to long chain fatty acids. Microbiology (Reading, England). doi:10.1099/mic.0.078758-0	PA14_31580	0	acyl-CoA dehydrogenase
PA2550	probable acyl-CoA dehydrogenase	rxn02720	Fatty acid metabolism	acyl-CoA dehydrogenase (dodecanoyl-CoA)	FAD + Lauroyl-CoA => FADH2 + (2E)-Dodecenoyl-CoA	((PA0879) or (PA0506) or (PA2550))	3	*JAB 06/23/14 - switched out NAD for FAD based on literature, switched direction of reaction (SEED is wrong), rxn10013 > rxn02702, PA2550 equivalent in putida shows clear affinity for med-long chain FAs; JAB 12/19/13 - fatty acid and lipid pathways from Burk mods, GPRs double checked by JAB	Guzik, M. W., Narancic, T., Ilic-Tomic, T., Vojnovic, S., Kenny, S. T., Casey, W. T., … O’Connor, K. E. (2014). Identification and characterisation of an acyl-CoA dehydrogenase from Pseudomonas putida KT2440 that shows preference towards medium to long chain fatty acids. Microbiology (Reading, England). doi:10.1099/mic.0.078758-0	PA14_31580	0	acyl-CoA dehydrogenase
PA2550	probable acyl-CoA dehydrogenase	rxn00946	Fatty acid metabolism	acyl-CoA dehydrogenase (hexadecanoyl-CoA)	FAD + Palmitoyl-CoA => FADH2 + (2E)-Hexadecenoyl-CoA	((PA0879) or (PA0506) or (PA2550))	3	*JAB 06/23/14 - switched out NAD for FAD based on literature, switched direction of reaction (SEED is wrong), rxn05732 > rxn00946; JAB 12/19/13 - fatty acid and lipid pathways from Burk mods, GPRs double checked by JAB	Guzik, M. W., Narancic, T., Ilic-Tomic, T., Vojnovic, S., Kenny, S. T., Casey, W. T., … O’Connor, K. E. (2014). Identification and characterisation of an acyl-CoA dehydrogenase from Pseudomonas putida KT2440 that shows preference towards medium to long chain fatty acids. Microbiology (Reading, England). doi:10.1099/mic.0.078758-0	PA14_31580	0	acyl-CoA dehydrogenase
PA2550	probable acyl-CoA dehydrogenase	rxn02679	Fatty acid metabolism	acyl-CoA dehydrogenase (octanoyl-CoA)	FAD + Octanoyl-CoA => FADH2 + (2E)-Octenoyl-CoA	((PA0879) or (PA0506) or (PA2550))	3	*JAB 06/23/14 - switched out NAD for FAD based on literature, switched direction of reaction (SEED is wrong), rxn10011 > rxn02679; JAB 12/19/13 - fatty acid and lipid pathways from Burk mods, GPRs double checked by JAB	Guzik, M. W., Narancic, T., Ilic-Tomic, T., Vojnovic, S., Kenny, S. T., Casey, W. T., … O’Connor, K. E. (2014). Identification and characterisation of an acyl-CoA dehydrogenase from Pseudomonas putida KT2440 that shows preference towards medium to long chain fatty acids. Microbiology (Reading, England). doi:10.1099/mic.0.078758-0	PA14_31580	0	acyl-CoA dehydrogenase
PA2550	probable acyl-CoA dehydrogenase	rxn02803	Fatty acid metabolism	acyl-CoA dehydrogenase (tetradecanoyl-CoA)	FAD + Myristoyl-CoA => FADH2 + (2E)-Tetradecenoyl-CoA	((PA0879) or (PA0506) or (PA2550))	3	*JAB 06/23/14 - switched out NAD for FAD based on literature, switched direction of reaction (SEED is wrong), PA2550 putida equivalent shows affinity for med-long chain FAs rxn10014 > rxn02803; JAB 12/19/13 - fatty acid and lipid pathways from Burk mods, GPRs double checked by JAB	Guzik, M. W., Narancic, T., Ilic-Tomic, T., Vojnovic, S., Kenny, S. T., Casey, W. T., … O’Connor, K. E. (2014). Identification and characterisation of an acyl-CoA dehydrogenase from Pseudomonas putida KT2440 that shows preference towards medium to long chain fatty acids. Microbiology (Reading, England). doi:10.1099/mic.0.078758-0	PA14_31580	0	acyl-CoA dehydrogenase
PA2552	probable acyl-CoA dehydrogenase	rxn03251	Fatty acid metabolism	acyl-CoA dehydrogenase (hexanoyl-CoA)	FAD + Hexanoyl-CoA => FADH2 + (2E)-Hexenoyl-CoA	((PA0879) or (PA0506) or (PA2552))	3	*JAB 06/23/14 - switched out NAD for FAD based on literature, switched direction of reaction (SEED is wrong), rxn10013 > rxn02702, PA2552 equivalent in putida shows clear affinity for hexanoyl-CoA; JAB 12/19/13 - fatty acid and lipid pathways from Burk mods, GPRs double checked by JAB	McMahon, B., Gallagher, M. E., & Mayhew, S. G. (2005). The protein coded by the PP2216 gene of Pseudomonas putida KT2440 is an acyl-CoA dehydrogenase that oxidises only short-chain aliphatic substrates. FEMS Microbiology Letters, 250(1), 121–7. doi:10.1016/j.femsle.2005.06.049	PA14_31540	0	acyl-CoA dehydrogenase
PA2552	probable acyl-CoA dehydrogenase	rxn00872	Fatty acid metabolism	Butanoyl-CoAoxygen 2-oxidoreductase	FAD + Butyryl-CoA => FADH2 + Crotonyl-CoA	((PA0879) or (PA0506) or (PA2552))	3	*JAB 06/23/14 - switched out NAD for FAD based on literature, switched direction of reaction (SEED is wrong), rxn10013 > rxn02702, PA2552 equivalent in putida shows clear affinity for butyryl-CoA; JAB 12/19/13 - fatty acid and lipid pathways from Burk mods, GPRs double checked by JAB	McMahon, B., Gallagher, M. E., & Mayhew, S. G. (2005). The protein coded by the PP2216 gene of Pseudomonas putida KT2440 is an acyl-CoA dehydrogenase that oxidises only short-chain aliphatic substrates. FEMS Microbiology Letters, 250(1), 121–7. doi:10.1016/j.femsle.2005.06.049	PA14_31540	0	acyl-CoA dehydrogenase
PA2555	probable AMP-binding enzyme	rxn00986	Propanoate metabolism	PropanoateCoA ligase (AMP-forming)	PPi + Propionyladenylate => H+ + ATP + Propionate	((PA4733) or (PA0887) or (PA3568) or (PA2555))	4			PA14_31500	0	AMP-binding protein
PA2555	probable AMP-binding enzyme	rxn00675	Propanoate metabolism	Propinol adenylateCoA ligase (AMP-forming)	CoA + Propionyladenylate <=> Propionyl-CoA + AMP	((PA4733) or (PA0887) or (PA3568) or (PA2555))	4			PA14_31500	0	AMP-binding protein
PA2555	probable AMP-binding enzyme	rxn00175	Pyruvate metabolism	acetyl-CoA synthetase	H+ + CoA + Acetate + ATP <=> Acetyl-CoA + PPi + AMP	(PA2555 or PA4733 or PA0887)	3			PA14_31500	0	AMP-binding protein
PA2557	probable AMP-binding enzyme	rxn02831	None	o-succinylbenzoate-CoA ligase	H+ + CoA + ATP + Succinylbenzoate => PPi + AMP + Succinylbenzoyl-CoA	((PA1617 or PA3924 or PA1215 or PA3860 or PA2557 or PA4198) or PA3299 or PA3300)	8			PA14_31470	0	AMP-binding protein
PA2557	probable AMP-binding enzyme	rxn05247	Fatty acid metabolism	FACOAL140(ISO)	H+ + CoA + ATP + fa1 => PPi + AMP + fa1coa	((PA3299) or (PA3300) or (PA2557) or (PA3924) or (PA4198))	5	*JAB 12/19/13 - fatty acid and lipid pathways from Burk mods, GPRs double checked by JAB		PA14_31470	0	AMP-binding protein
PA2557	probable AMP-binding enzyme	rxn05248	Fatty acid metabolism	FACOAL150(anteiso)	H+ + CoA + ATP + fa4 => PPi + AMP + fa4coa	((PA3299) or (PA3300) or (PA2557) or (PA3924) or (PA4198))	5	*JAB 12/19/13 - fatty acid and lipid pathways from Burk mods, GPRs double checked by JAB		PA14_31470	0	AMP-binding protein
PA2557	probable AMP-binding enzyme	rxn05249	Fatty acid metabolism	FACOAL150(ISO)	H+ + CoA + ATP + fa3 => PPi + AMP + fa3coa	((PA3299) or (PA3300) or (PA2557) or (PA3924) or (PA4198))	5	*JAB 12/19/13 - fatty acid and lipid pathways from Burk mods, GPRs double checked by JAB		PA14_31470	0	AMP-binding protein
PA2557	probable AMP-binding enzyme	rxn05250	Fatty acid metabolism	FACOAL160(ISO)	H+ + CoA + ATP + fa6 => PPi + AMP + fa6coa	((PA3299) or (PA3300) or (PA2557) or (PA3924) or (PA4198))	5	*JAB 12/19/13 - fatty acid and lipid pathways from Burk mods, GPRs double checked by JAB		PA14_31470	0	AMP-binding protein
PA2557	probable AMP-binding enzyme	rxn05251	Fatty acid metabolism	FACOAL170(anteiso)	H+ + CoA + ATP + fa12 => PPi + AMP + fa12coa	((PA3299) or (PA3300) or (PA2557) or (PA3924) or (PA4198))	5	*JAB 12/19/13 - fatty acid and lipid pathways from Burk mods, GPRs double checked by JAB		PA14_31470	0	AMP-binding protein
PA2557	probable AMP-binding enzyme	rxn05252	Fatty acid metabolism	FACOAL170(ISO)	H+ + CoA + ATP + fa11 => PPi + AMP + fa11coa	((PA3299) or (PA3300) or (PA2557) or (PA3924) or (PA4198))	5	*JAB 12/19/13 - fatty acid and lipid pathways from Burk mods, GPRs double checked by JAB		PA14_31470	0	AMP-binding protein
PA2557	probable AMP-binding enzyme	rxn09450	Fatty acid metabolism	fatty-acid--CoA ligase (hexadecenoate), peroxisomal	H+ + CoA + ATP + hexadecenoate => PPi + AMP + Hexadecenoyl-CoA	((PA3299) or (PA3300) or (PA2557) or (PA3924) or (PA4198))	5	*JAB 12/19/13 - fatty acid and lipid pathways from Burk mods, GPRs double checked by JAB		PA14_31470	0	AMP-binding protein
PA2557	probable AMP-binding enzyme	rxn09449	Fatty acid metabolism	fatty-acid--CoA ligase (octadecanoate)	H+ + CoA + ATP + ocdca => PPi + AMP + strcoa	((PA3299) or (PA3300) or (PA2557) or (PA3924) or (PA4198))	5	*JAB 12/19/13 - fatty acid and lipid pathways from Burk mods, GPRs double checked by JAB		PA14_31470	0	AMP-binding protein
PA2557	probable AMP-binding enzyme	rxn09448	Fatty acid metabolism	fatty-acid--CoA ligase (octadecenoate)	H+ + CoA + ATP + octadecenoate => PPi + AMP + Octadecenoyl-CoA	((PA3299) or (PA3300) or (PA2557) or (PA3924) or (PA4198))	5	*JAB 12/19/13 - fatty acid and lipid pathways from Burk mods, GPRs double checked by JAB		PA14_31470	0	AMP-binding protein
PA2557	probable AMP-binding enzyme	rxn05736	Fatty acid metabolism	fatty-acid--CoA ligase (tetradecanoate)	H+ + CoA + ATP + Myristic_acid => Myristoyl-CoA + PPi + AMP	((PA3299) or (PA3300) or (PA2557) or (PA3924) or (PA4198))	5	*JAB 12/19/13 - fatty acid and lipid pathways from Burk mods, GPRs double checked by JAB		PA14_31470	0	AMP-binding protein
PA2557	probable AMP-binding enzyme	rxn00947	Fatty acid metabolism	PalmitateCoA ligase (AMP-forming)	H+ + CoA + ATP + Palmitate => Palmitoyl-CoA + PPi + AMP	((PA3299) or (PA3300) or (PA2557) or (PA3924) or (PA4198))	5	*JAB 12/19/13 - fatty acid and lipid pathways from Burk mods, GPRs double checked by JAB		PA14_31470	0	AMP-binding protein
PA2587	probable FAD-dependent monooxygenase	rxn13925	Quorum sensing	probable FAD-dependent monooxygenase	FADH2 + O2 + 2-heptyl-4-quinolone <=> FAD + H2O + 2-heptyl-3-hydroxy-4-quinolone	PA2587	1			PA14_30630	0	FAD-dependent monooxygenase
PA2666	probable 6-pyruvoyl tetrahydrobiopterin synthase	rxn02986	Folate biosynthesis	6-pyruvoyltetrahydropterin synthase	7,8-Dihydroneopterin 3-triphosphate <=> H+ + Triphosphate + 6-Pyruvoyltetrahydropterin	PA2666	1			PA14_29600	1.81245e-85	6-pyruvoyl-tetrahydropterin synthase
PA2683	probable serine/threonine dehydratase, degradative	rxn00737	Valine, leucine and isoleucine biosynthesis	L-threonine deaminase	L-Threonine => NH3 + 2-Oxobutyrate	(PA5379 or PA2443 or PA0331 or (PA2683 and PA2683) or PA1326 or PA0331 or PA1326)	5			PA14_29410	0	serine/threonine dehydratase
PA2777	conserved hypothetical protein	rxn05559	Transport	Formate transporter	H+ + Formate <=> H+ + Formate	PA2777	1	*JAB 02/05/14 - added to improve Biolog predictions, also included in Burk (rJB00236) - found appropriate SEED identifier for same reaction, gene matches ppu nitrite/formate transporter PP_1156 (1e-107)		PA14_28170	0	formate/nitrate transporter
PA2828	probable aminotransferase	rxn00527	Tyrosine metabolism	tyrosine transaminase	2-Oxoglutarate + L-Tyrosine <=> L-Glutamate + p-hydroxyphenylpyruvate	(PA4722 or PA3798 or PA4132 or PA2032 or PA2828 or PA2897 or PA3659)	7			PA14_27500	0	aminotransferase
PA2828	probable aminotransferase	rxn00191	Alanine, aspartate and glutamate metabolism	L-alanine transaminase	2-Oxoglutarate + L-Alanine <=> Pyruvate + L-Glutamate	PA2828	1			PA14_27500	0	aminotransferase
PA2892	GCase, alpha-subunit (biotin-containing) putative short chain dehydrogenase involved in catabolism of citronellol; putative shor... <Preview truncated at 128 characters>	rxn02842	Pentose and glucuronate interconversions	2-deoxy-D-gluconate 3-dehydrogenase	NAD + 2-Deoxy-D-gluconate <=> NADH + H+ + 3-Dehydro-2-deoxy-D-gluconate	(PA2892 or PA4098 or PA4079 or PA3387)	4			PA14_26650	0	short chain dehydrogenase
PA2897	probable transcriptional regulator	rxn00527	Tyrosine metabolism	tyrosine transaminase	2-Oxoglutarate + L-Tyrosine <=> L-Glutamate + p-hydroxyphenylpyruvate	(PA4722 or PA3798 or PA4132 or PA2032 or PA2828 or PA2897 or PA3659)	7			PA14_26590	0	GntR family transcriptional regulator
PA2906	probable oxidoreductase	rxn00623	Sulfur metabolism	sulfite reductase (NADPH2)	3 H2O + 3 NADP + H2S <=> 4 H+ + 3 NADPH + Sulfite	(PA1838 or (PA2906 or PA4130))	3	*JAB 06/29/14 - NADPH specific according to MetaCyc		PA14_26485	0	oxidoreductase
PA2906	probable oxidoreductase	rxn03532	Porphyrin and chlorophyll metabolism	precorrin-3B synthase	NADH + H+ + O2 + Precorrin 3A <=> NAD + H2O + Precorrin 3B	(PA1838 or PA2906 or PA4130)	3			PA14_26485	0	oxidoreductase
PA2909	hypothetical protein	rxn03492	Porphyrin and chlorophyll metabolism	precorrin-6A reductase	NADP + Precorrin 6B <=> H+ + NADPH + Precorrin 6A	PA2909	1			PA14_26460	5.08983e-170	cobalt-precorrin-6x reductase
PA2912	probable ATP-binding component of ABC transporter	rxn05187	Transport	Vitamin B12 ABC transport	H2O + ATP + Vitamin_B12 <=> H+ + Phosphate + ADP + Vitamin_B12	(PA2912 and PA2913 and PA2914)	3	*JAB 01/13/14 - added from Burk		PA14_26400	0	ABC transporter ATP-binding protein
PA2912	probable ATP-binding component of ABC transporter	rxn13800	Transport	Aerobactin transport via ABC system	H2O + ATP + Aerobactin => H+ + Phosphate + ADP + Aerobactin	PA2912	1			PA14_26400	0	ABC transporter ATP-binding protein
PA2912	probable ATP-binding component of ABC transporter	rxn05188	Transport	ferrichrome transport via ABC system	H2O + ATP + Ferrichrome => H+ + Phosphate + ADP + Ferrichrome	PA2912	1			PA14_26400	0	ABC transporter ATP-binding protein
PA2913	hypothetical protein	rxn05187	Transport	Vitamin B12 ABC transport	H2O + ATP + Vitamin_B12 <=> H+ + Phosphate + ADP + Vitamin_B12	(PA2912 and PA2913 and PA2914)	3	*JAB 01/13/14 - added from Burk		PA14_26390	0	hypothetical protein
PA2914	probable permease of ABC transporter	rxn05187	Transport	Vitamin B12 ABC transport	H2O + ATP + Vitamin_B12 <=> H+ + Phosphate + ADP + Vitamin_B12	(PA2912 and PA2913 and PA2914)	3	*JAB 01/13/14 - added from Burk		PA14_26360	0	ABC transporter permease
PA2938	probable transporter	rxn05202	Transport	xanthine transport in via proton symport	H+ + XAN <=> H+ + XAN	(PA0438 or PA0476 or PA5099 or PA1519 or PA1419 or PA0166 or PA0352 or PA2938 or PA0443 or PA2073 or PA4647 or PA1507 or PA4719)	13	*JAB 01/13/14 - added PA4719		PA14_26050	0	transporter
PA2938	probable transporter	rxn05197	Transport	uracil transport in/out via proton symport	H+ + Uracil <=> H+ + Uracil	(PA1507 or PA2938 or PA0443 or PA0438 or PA0476 or PA1419 or PA2073 or PA5099 or PA1519 or PA4647 or PA0166 or PA0352 or PA4719)	13	*JAB 01/13/14 - added PA4719		PA14_26050	0	transporter
PA2938	probable transporter	rxn13811	Transport	ascorbate transport in via proton symport	H+ + L-Ascorbate <=> H+ + L-Ascorbate	(PA2073 or PA0166 or PA2938 or PA0476 or PA5099 or PA0352 or PA0438 or PA0443 or PA1419 or PA4647 or PA1507)	11			PA14_26050	0	transporter
PA2940	probable acyl-CoA thiolase	rxn03243	Fatty acid metabolism	Decanoyl-CoAacetyl-CoA C-acyltransferase	Decanoyl-CoA + Acetyl-CoA <=> 3-Oxododecanoyl-CoA + CoA	((PA0228) or (PA3589) or (PA3013) or (PA2940))	4	*JAB 12/19/13 - fatty acid and lipid pathways from Burk mods, GPRs double checked by JAB		PA14_26010	0	acyl-CoA thiolase
PA2940	probable acyl-CoA thiolase	rxn03248	Fatty acid metabolism	Hexanoyl-CoAacetyl-CoA C-acyltransferase	Hexanoyl-CoA + Acetyl-CoA <=> 3-Oxooctanoyl-CoA + CoA	((PA0228) or (PA3589) or (PA3013) or (PA2940))	4	*JAB 12/19/13 - fatty acid and lipid pathways from Burk mods, GPRs double checked by JAB		PA14_26010	0	acyl-CoA thiolase
PA2940	probable acyl-CoA thiolase	rxn06510	Fatty acid metabolism	Lauroyl-CoAacetyl-CoA C-acyltransferase	Lauroyl-CoA + Acetyl-CoA <=> 3-Oxotetradecanoyl-CoA + CoA	((PA0228) or (PA3589) or (PA3013) or (PA2940))	4	*JAB 12/19/13 - fatty acid and lipid pathways from Burk mods, GPRs double checked by JAB		PA14_26010	0	acyl-CoA thiolase
PA2940	probable acyl-CoA thiolase	rxn02804	Fatty acid metabolism	myristoyl-CoAacetylCoA C-myristoyltransferase	Myristoyl-CoA + Acetyl-CoA <=> 3-Oxopalmitoyl-CoA + CoA	((PA0228) or (PA3589) or (PA3013) or (PA2940))	4	*JAB 12/19/13 - fatty acid and lipid pathways from Burk mods, GPRs double checked by JAB		PA14_26010	0	acyl-CoA thiolase
PA2940	probable acyl-CoA thiolase	rxn02680	Fatty acid metabolism	Octanoyl-CoAacetyl-CoA C-acyltransferase	Octanoyl-CoA + Acetyl-CoA <=> 3-Oxodecanoyl-CoA + CoA	((PA0228) or (PA3589) or (PA3013) or (PA2940))	4	*JAB 12/19/13 - fatty acid and lipid pathways from Burk mods, GPRs double checked by JAB		PA14_26010	0	acyl-CoA thiolase
PA3001	probable glyceraldehyde-3-phosphate dehydrogenase	rxn00779	Glycolysis / Gluconeogenesis	glyceraldehyde-3-phosphate dehydrogenase (NADP)	H2O + NADP + Glyceraldehyde3-phosphate => 2 H+ + NADPH + 3-Phosphoglycerate	(PA2323 or PA3001)	2	*JAB 06/25/14 - correct cofactor	Nikel, P. I., Kim, J., & de Lorenzo, V. (2013). Metabolic and regulatory rearrangements underlying glycerol metabolism in Pseudomonas putida KT2440. Environmental Microbiology. doi:10.1111/1462-2920.12224	PA14_25250	0	glyceraldehyde-3-phosphate dehydrogenase
PA3024	probable carbohydrate kinase	rxn01199	Pentose and glucuronate interconversions	xylulokinase	ATP + D-Lyxulose <=> ADP + D-Xylulose5-phosphate	(PA3024 or PA2343)	2			PA14_24960	0	carbohydrate kinase
PA3025	probable FAD-dependent glycerol-3-phosphate dehydrogenase	rxn00616	Glycerophospholipid metabolism	sn-Glycerol-3-phosphate(acceptor) 2-oxidoreductase	FAD + Glycerol-3-phosphate <=> FADH2 + Glycerone-phosphate	((PA3584) or (PA3025))	2	*JAB 06/25/14 - anaerobic version of glpD binds to FAD, should possibly add ubiquinone-8 > ubiquinol-8 as other cofactors (?), aerJAB 12/13/13 - req. for cpd15534[c] synthesis, direct translation from Burk for lipid pathway GPRs, needs curation based on literature, originally (BCAL2355 - 3e-58, pssA)	Nikel, P. I., Kim, J., & de Lorenzo, V. (2014). Metabolic and regulatory rearrangements underlying glycerol metabolism in Pseudomonas putida KT2440. Environmental Microbiology, 16(1), 239–54. doi:10.1111/1462-2920.12224	PA14_24950	0	FAD-dependent glycerol-3-phosphate dehydrogenase
PA3025	probable FAD-dependent glycerol-3-phosphate dehydrogenase	rxn08556	Oxidative phosphorylation	glycerol-3-phosphate dehydrogenase (ubiquinone-8)	Glycerol-3-phosphate + Ubiquinone-8 => Glycerone-phosphate + Ubiquinol-8	(PA3025 or PA3584)	2	*PY 06/11/14 Changed => to -> *JAB 04/16/14 - fixed ub8 ref, changed reaction direction based on MetaCyc		PA14_24950	0	FAD-dependent glycerol-3-phosphate dehydrogenase
PA3025	probable FAD-dependent glycerol-3-phosphate dehydrogenase	rJB00260	Oxidative phosphorylation	glycerol-3-phosphate dehydrogenase (ubiquinone-9)	Glycerol-3-phosphate + Ubiquinone-9 => Glycerone-phosphate + Ubiquinol-9	(PA3025 or PA3584)	2	*PY 06/11/14 Changed => to -> *JAB 04/16/14 - ub8>ub9 fix, changed reaction direction based on MetaCyc		PA14_24950	0	FAD-dependent glycerol-3-phosphate dehydrogenase
PA3035	probable glutathione S-transferase	rxn02276	Tyrosine metabolism	maleylacetoacetate isomerase	4-Maleylacetoacetate <=> Fumarylacetoacetate	(PA1655 or PA2007 or PA2473 or PA3035)	4			PA14_24830	6.91987e-140	glutathione S-transferase
PA3039	probable transporter	rxn05466	Transport	ammonium transport via diffusion	NH3 <=> NH3	(PA5287 or PA3039)	2	*JAB 01/13/14 - checked		PA14_24780	0	transporter
PA3043	conserved hypothetical protein	rxn01352	Purine metabolism	dGTPase	H2O + dGTP <=> H+ + Deoxyguanosine + Triphosphate	(PA1124 or PA3043)	2			PA14_24730	0	deoxyguanosinetriphosphate triphosphohydrolase-like protein
PA3043	conserved hypothetical protein	rxn09016	Purine metabolism	Nucleoside triphosphate tripolyhydrolase	H2O + GTP <=> H+ + Triphosphate + Guanosine	(PA1124 or PA3043)	2			PA14_24730	0	deoxyguanosinetriphosphate triphosphohydrolase-like protein
PA3088	conserved hypothetical protein	rxn00077	Nicotinate and nicotinamide metabolism	NAD kinase	NAD + ATP <=> NADP + ADP	PA3088	1			PA14_24220	0	inorganic polyphosphate/ATP-NAD kinase
PA3131	probable aldolase 4-hydroxy-2-oxoglutarate aldolase; 2-keto-3-deoxy-6-phosphogluconate aldolase	rxn03884	Pentose phosphate pathway	2-dehydro-3-deoxy-phosphogluconate aldolase	2-Keto-3-deoxy-6-phosphogluconate <=> Glyceraldehyde3-phosphate + Pyruvate	(PA3131 or PA3181)	2			PA14_23620	5.07971e-153	aldolase
PA3139	probable amino acid aminotransferase	rxn00806	Valine, leucine and isoleucine degradation	leucine transaminase (irreversible)	2-Oxoglutarate + L-Leucine <=> 4MOP + L-Glutamate	(PA0870 or PA3139 or PA5013)	3			PA14_23500	0	aromatic amino acid aminotransferase
PA3139	probable amino acid aminotransferase	rxn00493	Phenylalanine, tyrosine and tryptophan biosynthesis	phenylalanine transaminase	2-Oxoglutarate + L-Phenylalanine <=> L-Glutamate + Phenylpyruvate	(PA0870 or PA3139)	2			PA14_23500	0	aromatic amino acid aminotransferase
PA3139	probable amino acid aminotransferase	rxn05108	Cysteine and methionine metabolism	tyrosine transaminase	L-Glutamate + 4-methylthio 2-oxobutyrate <=> 2-Oxoglutarate + L-Methionine	(PA0870 or PA3139)	2			PA14_23500	0	aromatic amino acid aminotransferase
PA3139	probable amino acid aminotransferase	rxn13915	Cysteine and methionine metabolism	2-keto-4-methylthiobutyrate transamination	L-Phenylalanine + 4-methylthio 2-oxobutyrate <=> L-Methionine + 2-oxo-3-p-tolylpropanate	PA3139	1			PA14_23500	0	aromatic amino acid aminotransferase
PA3139	probable amino acid aminotransferase	rxn13916	Cysteine and methionine metabolism	2-keto-4-methylthiobutyrate transamination	4-methylthio 2-oxobutyrate + L-Tyrosine <=> L-Methionine + 3-(4-hydroxyphenyl)-2-oxopropanoate	PA3139	1			PA14_23500	0	aromatic amino acid aminotransferase
PA3139	probable amino acid aminotransferase	rxn13917	Cysteine and methionine metabolism	2-keto-4-methylthiobutyrate transamination	L-Glutamine + 4-methylthio 2-oxobutyrate <=> L-Methionine + 4-carbamoyl-2-oxobutanate	PA3139	1	*ASB 03/24/14 - Change L-Glutamine to L-Glutamate?		PA14_23500	0	aromatic amino acid aminotransferase
PA3146	probable NAD-dependent epimerase/dehydratase WbpK	rJB00277	Amino sugar and nucleotide sugar metabolism	UDP-N-acetyl fucosamine synthase	NAD + H+ + UDP-N-acetyl-D-galactosamine <=> NADH + H2O + UDP-N-acetyl fucosamine	(PA3158 and PA3146)	2	*JAB 06/30/14 - changed cofactor to NAD bc of usage in iMO1056/iMO1086; *ASB 03/24/14 - tentative subsystem assignment		PA14_23450	3.83013e-68	NAD dependent epimerase/dehydratase
PA3146	probable NAD-dependent epimerase/dehydratase WbpK	rxn00214	Galactose metabolism	UDPglucose 4-epimerase	UDP-glucose <=> UDP-galactose	(PA3141 or PA1384 or PA3146 or PA4068)	4			PA14_23450	3.83013e-68	NAD dependent epimerase/dehydratase
PA3147	probable glycosyl transferase WbpJ	rxn13922	Lipopolysaccharide biosynthesis	Man(2NAc3NAc)A-(beta1,3)-Fuc2NAc-PP-undecap synthesis	Fuc2NAc-PP-Undecaprenyl + UDP-N-acetyl-D-mannosamine (2NAc(CH3C=NH)) acid <=> UMP + Man(2NAc3NAc)A-(beta1,3)-Fuc2NAc-PP-Undecap... <Preview truncated at 128 characters>	PA3147	1			not available	0
PA3149	probable glycosyltransferase WbpH	rxn13923	Lipopolysaccharide biosynthesis	Man(2NAc3N)(3,-CH3C=NH)A-(beta1,4)-Man(2NAc3NAc)A-(beta1,3)-Fuc2NAc-PP-undecap synthesis	UDP-N-acetyl-D-manosamine (2NAc3NAc) acid + Man(2NAc3NAc)A-(beta1,3)-Fuc2NAc-PP-Undecaprenyl <=> Man(2NAc3N)(3,-CH3C=NH)A-(beta... <Preview truncated at 128 characters>	PA3149	1			NA	NA
PA3157	probable acetyltransferase	rxn13913	Amino sugar and nucleotide sugar metabolism	UDP-N-acetyl-mannosamine (2NAc3N) acid acetylase	Acetyl-ACP + UDP-N-acetyl-D-mannosamine (2NAc3N) acid <=> ACP + UDP-N-acetyl-D-manosamine (2NAc3NAc) acid	(PA3157 or PA3156)	2	*ASB 03/24/14 - tentative subsystem assignment		NA	NA
PA3169	5-methylthioribose-1-phosphate isomerase MtnA probable initiation factor 2 subunit (class 3)	rxn03057	Cysteine and methionine metabolism	5-methylthioribose-1-phosphate isomerase	methylthioribose-1-phosphate <=> methylthioribulose-1-phosphate	PA3169	1			PA14_23250	0	methylthioribose-1-phosphate isomerase
PA3172	probable hydrolase	rxn00980	Glyoxylate and dicarboxylate metabolism	phosphoglycolate phosphatase	H2O + 2-Phosphoglycolate => H+ + Phosphate + Glycolate	(PA3172 or PA3941 or PA0608)	3			PA14_23210	3.61744e-164	phosphoglycolate phosphatase
PA3175	probable arginase family protein	rxn00394	Arginine and proline metabolism	arginase	H2O + L-Arginine => Ornithine + Urea	(PA1421 or PA0288 or PA3175)	3			PA14_23170	0	formimidoylglutamase
PA3175	probable arginase family protein	rxn01639	Histidine metabolism	formimidoylglutamase	H2O + N-Formimino-L-glutamate => L-Glutamate + Formamide	(PA3175 or PA5091)	2	*JAB 01/28/14 - SEED bounds wrong according to MetaCyc, switched irreversibility		PA14_23170	0	formimidoylglutamase
PA3187	probable ATP-binding component of ABC transporter	rxn10174	Transport	maltohexaose transport via ABC system	H2O + ATP + Maltohexaose => H+ + Phosphate + ADP + Maltohexaose	(PA3187 and PA3189 and PA3188)	3	*JAB 01/13/14 - added from Burk		PA14_23010	0	ABC transporter ATP-binding protein
PA3187	probable ATP-binding component of ABC transporter	rxn05158	Transport	sn-Glycerol ABC transport	H2O + ATP + Glycerol-3-phosphate <=> H+ + Glycerol-3-phosphate + Phosphate + ADP	(PA3187 and PA3189 and PA3188)	3	*JAB 01/13/14 - added from Burk		PA14_23010	0	ABC transporter ATP-binding protein
PA3187	probable ATP-binding component of ABC transporter	rxn05147	Transport	D-glucose transport via ABC system	H2O + ATP + D-Glucose => H+ + Phosphate + ADP + D-Glucose	(PA3190 and PA3189 and PA3188 and PA3187)	4	*JAB 04/08/14 - glucose PTS system is missing, so glucose goes straight to glucokinase instead of being presented as glucose 1 phosphate, model says is more efficient than entner-doudoroff pathway		PA14_23010	0	ABC transporter ATP-binding protein
PA3188	probable permease of ABC sugar transporter	rxn10174	Transport	maltohexaose transport via ABC system	H2O + ATP + Maltohexaose => H+ + Phosphate + ADP + Maltohexaose	(PA3187 and PA3189 and PA3188)	3	*JAB 01/13/14 - added from Burk		PA14_23000	0	ABC sugar transporter permease
PA3188	probable permease of ABC sugar transporter	rxn05158	Transport	sn-Glycerol ABC transport	H2O + ATP + Glycerol-3-phosphate <=> H+ + Glycerol-3-phosphate + Phosphate + ADP	(PA3187 and PA3189 and PA3188)	3	*JAB 01/13/14 - added from Burk		PA14_23000	0	ABC sugar transporter permease
PA3188	probable permease of ABC sugar transporter	rxn05147	Transport	D-glucose transport via ABC system	H2O + ATP + D-Glucose => H+ + Phosphate + ADP + D-Glucose	(PA3190 and PA3189 and PA3188 and PA3187)	4	*JAB 04/08/14 - glucose PTS system is missing, so glucose goes straight to glucokinase instead of being presented as glucose 1 phosphate, model says is more efficient than entner-doudoroff pathway		PA14_23000	0	ABC sugar transporter permease
PA3189	probable permease of ABC sugar transporter	rxn10174	Transport	maltohexaose transport via ABC system	H2O + ATP + Maltohexaose => H+ + Phosphate + ADP + Maltohexaose	(PA3187 and PA3189 and PA3188)	3	*JAB 01/13/14 - added from Burk		PA14_22990	0	ABC sugar transporter permease
PA3189	probable permease of ABC sugar transporter	rxn05158	Transport	sn-Glycerol ABC transport	H2O + ATP + Glycerol-3-phosphate <=> H+ + Glycerol-3-phosphate + Phosphate + ADP	(PA3187 and PA3189 and PA3188)	3	*JAB 01/13/14 - added from Burk		PA14_22990	0	ABC sugar transporter permease
PA3189	probable permease of ABC sugar transporter	rxn05147	Transport	D-glucose transport via ABC system	H2O + ATP + D-Glucose => H+ + Phosphate + ADP + D-Glucose	(PA3190 and PA3189 and PA3188 and PA3187)	4	*JAB 04/08/14 - glucose PTS system is missing, so glucose goes straight to glucokinase instead of being presented as glucose 1 phosphate, model says is more efficient than entner-doudoroff pathway		PA14_22990	0	ABC sugar transporter permease
PA3190	probable binding protein component of ABC sugar transporter	rxn05147	Transport	D-glucose transport via ABC system	H2O + ATP + D-Glucose => H+ + Phosphate + ADP + D-Glucose	(PA3190 and PA3189 and PA3188 and PA3187)	4	*JAB 04/08/14 - glucose PTS system is missing, so glucose goes straight to glucokinase instead of being presented as glucose 1 phosphate, model says is more efficient than entner-doudoroff pathway		PA14_22980	0	sugar ABC transporter substrate-binding protein
PA3234	probable sodium:solute symporter	rJB00226	Transport	Sodium-propionate symporter	Na+ + Propionate <=> Propionate + Na+	PA3234 or PA0783	2	putP (PA0783) mainly proline transport but propionate transport is also suggested, MctC of C. glutamicum matches acetate permease PA3234 (Jolkver et al), sodium symport reaction already formulated for Burk but not in SEED DB	Jolkver, E., Emer, D., Ballan, S., Krämer, R., Eikmanns, B. J., & Marin, K. (2009). Identification and characterization of a bacterial transport system for the uptake of pyruvate, propionate, and acetate in Corynebacterium glutamicum. Journal of Bacteriology, 191(3), 940–8. doi:10.1128/JB.01155-08	PA14_22350	0	acetate permease
PA3234	probable sodium:solute symporter	rxn05488	Transport	acetate transport in/out via proton symport	H+ + Acetate <=> H+ + Acetate	PA3234	1	*JAB 12/07/14 - added genes for both PAO1 and PA14		PA14_22350	0	acetate permease
PA3242	probable lauroyl acyltransferase	rxn13872	Lipopolysaccharide biosynthesis	Pseudomonas Lipid A Reaction	Dodecanoyl-ACP + 2-hydroxydodecanoyl-[acyl-carrier protein] + Pseudomonas aeruginosa Lipid A precursor <=> 2 ACP + Pseudomonas ... <Preview truncated at 128 characters>	(PA0011 or PA3242)	2			PA14_22050	0	lipid A biosynthesis lauroyl acyltransferase
PA3242	probable lauroyl acyltransferase	rxn13873	Lipopolysaccharide biosynthesis	Pseudomonas lipid A reaction 2	2 Dodecanoyl-ACP + Pseudomonas aeruginosa Lipid A precursor <=> 2 ACP + Pseudomonas aeruginosa Lipid A	PA3242	1			PA14_22050	0	lipid A biosynthesis lauroyl acyltransferase
PA3250	hypothetical protein	rxn05175	Transport	spermidine transport via ABC system	H2O + ATP + Spermidine => H+ + Phosphate + ADP + Spermidine	((PA0206 and PA0205 and PA0204 and PA0203) or (PA3254 and PA3252 and PA3253 and PA3250) or (PA0326 and PA0325 and PA0324 and PA0... <Preview truncated at 128 characters>	21	*JAB 01/13/14 - edited		PA14_21960	0	hypothetical protein
PA3250	hypothetical protein	rxn05163	Transport	putrescine transport via ABC system	H2O + ATP + Putrescine => H+ + Phosphate + ADP + Putrescine	((PA0326 and PA0325 and PA0324 and PA0323) or (PA3254 and PA3252 and PA3253 and PA3250) or (PA0206 and PA0205 and PA0204 and PA0... <Preview truncated at 128 characters>	26			PA14_21960	0	hypothetical protein
PA3252	probable permease of ABC transporter	rxn05175	Transport	spermidine transport via ABC system	H2O + ATP + Spermidine => H+ + Phosphate + ADP + Spermidine	((PA0206 and PA0205 and PA0204 and PA0203) or (PA3254 and PA3252 and PA3253 and PA3250) or (PA0326 and PA0325 and PA0324 and PA0... <Preview truncated at 128 characters>	21	*JAB 01/13/14 - edited		PA14_21930	0	ABC transporter permease
PA3252	probable permease of ABC transporter	rxn05163	Transport	putrescine transport via ABC system	H2O + ATP + Putrescine => H+ + Phosphate + ADP + Putrescine	((PA0326 and PA0325 and PA0324 and PA0323) or (PA3254 and PA3252 and PA3253 and PA3250) or (PA0206 and PA0205 and PA0204 and PA0... <Preview truncated at 128 characters>	26			PA14_21930	0	ABC transporter permease
PA3253	probable permease of ABC transporter	rxn05175	Transport	spermidine transport via ABC system	H2O + ATP + Spermidine => H+ + Phosphate + ADP + Spermidine	((PA0206 and PA0205 and PA0204 and PA0203) or (PA3254 and PA3252 and PA3253 and PA3250) or (PA0326 and PA0325 and PA0324 and PA0... <Preview truncated at 128 characters>	21	*JAB 01/13/14 - edited		PA14_21920	0	ABC transporter permease
PA3253	probable permease of ABC transporter	rxn05163	Transport	putrescine transport via ABC system	H2O + ATP + Putrescine => H+ + Phosphate + ADP + Putrescine	((PA0326 and PA0325 and PA0324 and PA0323) or (PA3254 and PA3252 and PA3253 and PA3250) or (PA0206 and PA0205 and PA0204 and PA0... <Preview truncated at 128 characters>	26			PA14_21920	0	ABC transporter permease
PA3254	probable ATP-binding component of ABC transporter	rxn05175	Transport	spermidine transport via ABC system	H2O + ATP + Spermidine => H+ + Phosphate + ADP + Spermidine	((PA0206 and PA0205 and PA0204 and PA0203) or (PA3254 and PA3252 and PA3253 and PA3250) or (PA0326 and PA0325 and PA0324 and PA0... <Preview truncated at 128 characters>	21	*JAB 01/13/14 - edited		PA14_21910	0	ABC transporter ATP-binding protein
PA3254	probable ATP-binding component of ABC transporter	rxn05163	Transport	putrescine transport via ABC system	H2O + ATP + Putrescine => H+ + Phosphate + ADP + Putrescine	((PA0326 and PA0325 and PA0324 and PA0323) or (PA3254 and PA3252 and PA3253 and PA3250) or (PA0206 and PA0205 and PA0204 and PA0... <Preview truncated at 128 characters>	26			PA14_21910	0	ABC transporter ATP-binding protein
PA3313	hypothetical protein	rxn13892	Transport	phosphonate transport via ABC system	H2O + ATP + Phosphonate => H+ + Phosphate + ADP + Phosphonate	((PA3314 and PA3313 and PA3315 and PA3316) or (PA3376 and PA3375) or (PA3384 and PA3383 and PA3382))	9			PA14_21175	0	hypothetical protein
PA3314	probable ATP-binding component of ABC transporter	rxn13892	Transport	phosphonate transport via ABC system	H2O + ATP + Phosphonate => H+ + Phosphate + ADP + Phosphonate	((PA3314 and PA3313 and PA3315 and PA3316) or (PA3376 and PA3375) or (PA3384 and PA3383 and PA3382))	9			PA14_21160	0	ABC transporter ATP-binding protein
PA3315	probable permease of ABC transporter	rxn13892	Transport	phosphonate transport via ABC system	H2O + ATP + Phosphonate => H+ + Phosphate + ADP + Phosphonate	((PA3314 and PA3313 and PA3315 and PA3316) or (PA3376 and PA3375) or (PA3384 and PA3383 and PA3382))	9			PA14_21150	0	ABC transporter permease
PA3316	probable permease of ABC transporter	rxn13892	Transport	phosphonate transport via ABC system	H2O + ATP + Phosphonate => H+ + Phosphate + ADP + Phosphonate	((PA3314 and PA3313 and PA3315 and PA3316) or (PA3376 and PA3375) or (PA3384 and PA3383 and PA3382))	9			PA14_21140	1.7389e-173	ABC transporter permease
PA3375	probable ATP-binding component of ABC transporter	rxn13892	Transport	phosphonate transport via ABC system	H2O + ATP + Phosphonate => H+ + Phosphate + ADP + Phosphonate	((PA3314 and PA3313 and PA3315 and PA3316) or (PA3376 and PA3375) or (PA3384 and PA3383 and PA3382))	9			PA14_20420	1.19668e-171	phosphonate ABC transporter ATPase
PA3376	probable ATP-binding component of ABC transporter	rxn13892	Transport	phosphonate transport via ABC system	H2O + ATP + Phosphonate => H+ + Phosphate + ADP + Phosphonate	((PA3314 and PA3313 and PA3315 and PA3316) or (PA3376 and PA3375) or (PA3384 and PA3383 and PA3382))	9			PA14_20400	0	phosphonate C-P lyase system protein PhnK
PA3416	probable pyruvate dehydrogenase E1 component, beta chain	rxn00154	Citrate cycle (TCA cycle)	pyruvate dehydrogenase	NAD + CoA + Pyruvate => NADH + CO2 + Acetyl-CoA	(PA5015 and PA5016 and PA4829 and PA3417 and PA3416)	5	*JAB 02/04/14 - made irreversible according to MetaCyc (and Burk), prevents NC growth, may need to be adapted to multi-reaction format used in Burk (with lipoamides)		PA14_19910	0	pyruvate dehydrogenase E1 component, beta chain
PA3417	probable pyruvate dehydrogenase E1 component, alpha subunit	rxn00154	Citrate cycle (TCA cycle)	pyruvate dehydrogenase	NAD + CoA + Pyruvate => NADH + CO2 + Acetyl-CoA	(PA5015 and PA5016 and PA4829 and PA3417 and PA3416)	5	*JAB 02/04/14 - made irreversible according to MetaCyc (and Burk), prevents NC growth, may need to be adapted to multi-reaction format used in Burk (with lipoamides)		PA14_19900	0	pyruvate dehydrogenase E1 component subunit alpha
PA3424	hypothetical protein	rxn04092	Alanine, aspartate and glutamate metabolism	D-amino acid oxidase	H2O + O2 + D-Alanine => H2O2 + Pyruvate + NH3	(PA0534 or PA1489 or PA1567 or PA3456 or PA5309 or PA4548 or PA1028 or PA1918 or PA3863 or PA2195 or PA1267 or PA1565 or PA3424 ... <Preview truncated at 128 characters>	15	*JAB 07/16/14 - corrected subsystem assignment		PA14_19770	0	hypothetical protein
PA3424	hypothetical protein	rxn04093	None	glycine oxidase, sarcosine	H2O + O2 + Sarcosine => H2O2 + Glyoxalate + Methanamine	(PA1028 or PA1489 or PA1918 or PA3863 or PA4548 or PA1565 or PA3424 or PA5145 or PA2776 or PA0534 or PA1267 or PA1567 or PA3456 ... <Preview truncated at 128 characters>	15			PA14_19770	0	hypothetical protein
PA3424	hypothetical protein	rxn00269	Glycine, serine and threonine metabolism	glycine oxidase	H2O + O2 + Glycine => H2O2 + NH3 + Glyoxalate	(PA1267 or PA1567 or PA5145 or PA2776 or PA0534 or PA1489 or PA1918 or PA3456 or PA5309 or PA4548 or PA1028 or PA1565 or PA3424 ... <Preview truncated at 128 characters>	15			PA14_19770	0	hypothetical protein
PA3442	probable ATP-binding component of ABC transporter	rxn05552	Transport	ethanesulfonate transport via ABC system	H2O + ATP + ethanesulfonate => H+ + Phosphate + ADP + ethanesulfonate	(PA3445 and ((PA3442 and PA3443) or (PA3447 and PA3448))) or (PA2296 and PA2295 and PA2294)	8	*JAB 01/13/14 - merged iMO1056 and Burk-equivalent GPRs		PA14_19580	0	aliphatic sulfonates transport ATP-binding subunit
PA3442	probable ATP-binding component of ABC transporter	rxn05585	Transport	hexanesulfonate transport via ABC system	H2O + ATP + hexanesulfonate => H+ + Phosphate + ADP + hexanesulfonate	(PA3445 and ((PA3442 and PA3443) or (PA3447 and PA3448))) or (PA2296 and PA2295 and PA2294)	8	*JAB 01/13/14 - merged with Burk-equivalent GPRs		PA14_19580	0	aliphatic sulfonates transport ATP-binding subunit
PA3442	probable ATP-binding component of ABC transporter	rxn05621	Transport	methanesulfonate transport via ABC system	H2O + ATP + methanesulfonate => H+ + Phosphate + ADP + methanesulfonate	(PA3445 and ((PA3442 and PA3443) or (PA3447 and PA3448))) or (PA2296 and PA2295 and PA2294)	8	*JAB 01/13/14 - merged with Burk-equivalent GPR		PA14_19580	0	aliphatic sulfonates transport ATP-binding subunit
PA3442	probable ATP-binding component of ABC transporter	rxn05620	Transport	MOPS transport via ABC system	H2O + ATP + MOPS => H+ + Phosphate + ADP + MOPS	(PA3445 and ((PA3442 and PA3443) or (PA3447 and PA3448))) or (PA2296 and PA2295 and PA2294)	8	*JAB 01/13/14 - added from Burk, Made consistent with multivorans as best as possible		PA14_19580	0	aliphatic sulfonates transport ATP-binding subunit
PA3442	probable ATP-binding component of ABC transporter	rxn05656	Transport	sulfoacetate transport via ABC system	H2O + ATP + Sulfoacetate => H+ + Phosphate + ADP + Sulfoacetate	(PA3445 and ((PA3442 and PA3443) or (PA3447 and PA3448))) or (PA2296 and PA2295 and PA2294)	8	*JAB 01/13/14 - added from Burk, Made consistent with multivorans as best as possible		PA14_19580	0	aliphatic sulfonates transport ATP-binding subunit
PA3443	probable permease of ABC transporter	rxn05552	Transport	ethanesulfonate transport via ABC system	H2O + ATP + ethanesulfonate => H+ + Phosphate + ADP + ethanesulfonate	(PA3445 and ((PA3442 and PA3443) or (PA3447 and PA3448))) or (PA2296 and PA2295 and PA2294)	8	*JAB 01/13/14 - merged iMO1056 and Burk-equivalent GPRs		PA14_19570	0	ABC transporter permease
PA3443	probable permease of ABC transporter	rxn05585	Transport	hexanesulfonate transport via ABC system	H2O + ATP + hexanesulfonate => H+ + Phosphate + ADP + hexanesulfonate	(PA3445 and ((PA3442 and PA3443) or (PA3447 and PA3448))) or (PA2296 and PA2295 and PA2294)	8	*JAB 01/13/14 - merged with Burk-equivalent GPRs		PA14_19570	0	ABC transporter permease
PA3443	probable permease of ABC transporter	rxn05621	Transport	methanesulfonate transport via ABC system	H2O + ATP + methanesulfonate => H+ + Phosphate + ADP + methanesulfonate	(PA3445 and ((PA3442 and PA3443) or (PA3447 and PA3448))) or (PA2296 and PA2295 and PA2294)	8	*JAB 01/13/14 - merged with Burk-equivalent GPR		PA14_19570	0	ABC transporter permease
PA3443	probable permease of ABC transporter	rxn05620	Transport	MOPS transport via ABC system	H2O + ATP + MOPS => H+ + Phosphate + ADP + MOPS	(PA3445 and ((PA3442 and PA3443) or (PA3447 and PA3448))) or (PA2296 and PA2295 and PA2294)	8	*JAB 01/13/14 - added from Burk, Made consistent with multivorans as best as possible		PA14_19570	0	ABC transporter permease
PA3443	probable permease of ABC transporter	rxn05656	Transport	sulfoacetate transport via ABC system	H2O + ATP + Sulfoacetate => H+ + Phosphate + ADP + Sulfoacetate	(PA3445 and ((PA3442 and PA3443) or (PA3447 and PA3448))) or (PA2296 and PA2295 and PA2294)	8	*JAB 01/13/14 - added from Burk, Made consistent with multivorans as best as possible		PA14_19570	0	ABC transporter permease
PA3445	conserved hypothetical protein	rxn05552	Transport	ethanesulfonate transport via ABC system	H2O + ATP + ethanesulfonate => H+ + Phosphate + ADP + ethanesulfonate	(PA3445 and ((PA3442 and PA3443) or (PA3447 and PA3448))) or (PA2296 and PA2295 and PA2294)	8	*JAB 01/13/14 - merged iMO1056 and Burk-equivalent GPRs		PA14_19540	0	hypothetical protein
PA3445	conserved hypothetical protein	rxn05585	Transport	hexanesulfonate transport via ABC system	H2O + ATP + hexanesulfonate => H+ + Phosphate + ADP + hexanesulfonate	(PA3445 and ((PA3442 and PA3443) or (PA3447 and PA3448))) or (PA2296 and PA2295 and PA2294)	8	*JAB 01/13/14 - merged with Burk-equivalent GPRs		PA14_19540	0	hypothetical protein
PA3445	conserved hypothetical protein	rxn05621	Transport	methanesulfonate transport via ABC system	H2O + ATP + methanesulfonate => H+ + Phosphate + ADP + methanesulfonate	(PA3445 and ((PA3442 and PA3443) or (PA3447 and PA3448))) or (PA2296 and PA2295 and PA2294)	8	*JAB 01/13/14 - merged with Burk-equivalent GPR		PA14_19540	0	hypothetical protein
PA3445	conserved hypothetical protein	rxn05620	Transport	MOPS transport via ABC system	H2O + ATP + MOPS => H+ + Phosphate + ADP + MOPS	(PA3445 and ((PA3442 and PA3443) or (PA3447 and PA3448))) or (PA2296 and PA2295 and PA2294)	8	*JAB 01/13/14 - added from Burk, Made consistent with multivorans as best as possible		PA14_19540	0	hypothetical protein
PA3445	conserved hypothetical protein	rxn05656	Transport	sulfoacetate transport via ABC system	H2O + ATP + Sulfoacetate => H+ + Phosphate + ADP + Sulfoacetate	(PA3445 and ((PA3442 and PA3443) or (PA3447 and PA3448))) or (PA2296 and PA2295 and PA2294)	8	*JAB 01/13/14 - added from Burk, Made consistent with multivorans as best as possible		PA14_19540	0	hypothetical protein
PA3447	probable ATP-binding component of ABC transporter	rxn05512	Transport	butanesulfonate transport via ABC system	H2O + ATP + butanesulfonate => H+ + Phosphate + ADP + butanesulfonate	((PA2296 and PA2295 and PA2294) or (PA2309 and PA2308 and PA2307) or (PA3447 and PA3448 and PA3449))	9	*JAB 01/13/14 - merged iMO1056 and Burk-equivalent reactions		PA14_19520	1.1831e-178	ABC transporter ATP-binding protein
PA3447	probable ATP-binding component of ABC transporter	rxn05171	Transport	nitrate transport via ABC system	H2O + ATP + Nitrate => H+ + Phosphate + ADP + Nitrate	(PA2328 and PA2327 and PA2329) or (PA3449 and PA3448 and PA3447) or (PA2296 and PA2295 and PA2294) or (PA0186 and PA0185 and PA0... <Preview truncated at 128 characters>	12	*JAB 01/13/14 - merged iMO1056 GPR and Burk-derived GPRs		PA14_19520	1.1831e-178	ABC transporter ATP-binding protein
PA3447	probable ATP-binding component of ABC transporter	rxn05552	Transport	ethanesulfonate transport via ABC system	H2O + ATP + ethanesulfonate => H+ + Phosphate + ADP + ethanesulfonate	(PA3445 and ((PA3442 and PA3443) or (PA3447 and PA3448))) or (PA2296 and PA2295 and PA2294)	8	*JAB 01/13/14 - merged iMO1056 and Burk-equivalent GPRs		PA14_19520	1.1831e-178	ABC transporter ATP-binding protein
PA3447	probable ATP-binding component of ABC transporter	rxn05585	Transport	hexanesulfonate transport via ABC system	H2O + ATP + hexanesulfonate => H+ + Phosphate + ADP + hexanesulfonate	(PA3445 and ((PA3442 and PA3443) or (PA3447 and PA3448))) or (PA2296 and PA2295 and PA2294)	8	*JAB 01/13/14 - merged with Burk-equivalent GPRs		PA14_19520	1.1831e-178	ABC transporter ATP-binding protein
PA3447	probable ATP-binding component of ABC transporter	rxn05621	Transport	methanesulfonate transport via ABC system	H2O + ATP + methanesulfonate => H+ + Phosphate + ADP + methanesulfonate	(PA3445 and ((PA3442 and PA3443) or (PA3447 and PA3448))) or (PA2296 and PA2295 and PA2294)	8	*JAB 01/13/14 - merged with Burk-equivalent GPR		PA14_19520	1.1831e-178	ABC transporter ATP-binding protein
PA3447	probable ATP-binding component of ABC transporter	rxn05620	Transport	MOPS transport via ABC system	H2O + ATP + MOPS => H+ + Phosphate + ADP + MOPS	(PA3445 and ((PA3442 and PA3443) or (PA3447 and PA3448))) or (PA2296 and PA2295 and PA2294)	8	*JAB 01/13/14 - added from Burk, Made consistent with multivorans as best as possible		PA14_19520	1.1831e-178	ABC transporter ATP-binding protein
PA3447	probable ATP-binding component of ABC transporter	rxn05656	Transport	sulfoacetate transport via ABC system	H2O + ATP + Sulfoacetate => H+ + Phosphate + ADP + Sulfoacetate	(PA3445 and ((PA3442 and PA3443) or (PA3447 and PA3448))) or (PA2296 and PA2295 and PA2294)	8	*JAB 01/13/14 - added from Burk, Made consistent with multivorans as best as possible		PA14_19520	1.1831e-178	ABC transporter ATP-binding protein
PA3448	probable permease of ABC transporter	rxn05512	Transport	butanesulfonate transport via ABC system	H2O + ATP + butanesulfonate => H+ + Phosphate + ADP + butanesulfonate	((PA2296 and PA2295 and PA2294) or (PA2309 and PA2308 and PA2307) or (PA3447 and PA3448 and PA3449))	9	*JAB 01/13/14 - merged iMO1056 and Burk-equivalent reactions		PA14_19510	0	ABC transporter permease
PA3448	probable permease of ABC transporter	rxn05171	Transport	nitrate transport via ABC system	H2O + ATP + Nitrate => H+ + Phosphate + ADP + Nitrate	(PA2328 and PA2327 and PA2329) or (PA3449 and PA3448 and PA3447) or (PA2296 and PA2295 and PA2294) or (PA0186 and PA0185 and PA0... <Preview truncated at 128 characters>	12	*JAB 01/13/14 - merged iMO1056 GPR and Burk-derived GPRs		PA14_19510	0	ABC transporter permease
PA3448	probable permease of ABC transporter	rxn05552	Transport	ethanesulfonate transport via ABC system	H2O + ATP + ethanesulfonate => H+ + Phosphate + ADP + ethanesulfonate	(PA3445 and ((PA3442 and PA3443) or (PA3447 and PA3448))) or (PA2296 and PA2295 and PA2294)	8	*JAB 01/13/14 - merged iMO1056 and Burk-equivalent GPRs		PA14_19510	0	ABC transporter permease
PA3448	probable permease of ABC transporter	rxn05585	Transport	hexanesulfonate transport via ABC system	H2O + ATP + hexanesulfonate => H+ + Phosphate + ADP + hexanesulfonate	(PA3445 and ((PA3442 and PA3443) or (PA3447 and PA3448))) or (PA2296 and PA2295 and PA2294)	8	*JAB 01/13/14 - merged with Burk-equivalent GPRs		PA14_19510	0	ABC transporter permease
PA3448	probable permease of ABC transporter	rxn05621	Transport	methanesulfonate transport via ABC system	H2O + ATP + methanesulfonate => H+ + Phosphate + ADP + methanesulfonate	(PA3445 and ((PA3442 and PA3443) or (PA3447 and PA3448))) or (PA2296 and PA2295 and PA2294)	8	*JAB 01/13/14 - merged with Burk-equivalent GPR		PA14_19510	0	ABC transporter permease
PA3448	probable permease of ABC transporter	rxn05620	Transport	MOPS transport via ABC system	H2O + ATP + MOPS => H+ + Phosphate + ADP + MOPS	(PA3445 and ((PA3442 and PA3443) or (PA3447 and PA3448))) or (PA2296 and PA2295 and PA2294)	8	*JAB 01/13/14 - added from Burk, Made consistent with multivorans as best as possible		PA14_19510	0	ABC transporter permease
PA3448	probable permease of ABC transporter	rxn05656	Transport	sulfoacetate transport via ABC system	H2O + ATP + Sulfoacetate => H+ + Phosphate + ADP + Sulfoacetate	(PA3445 and ((PA3442 and PA3443) or (PA3447 and PA3448))) or (PA2296 and PA2295 and PA2294)	8	*JAB 01/13/14 - added from Burk, Made consistent with multivorans as best as possible		PA14_19510	0	ABC transporter permease
PA3449	conserved hypothetical protein	rxn05512	Transport	butanesulfonate transport via ABC system	H2O + ATP + butanesulfonate => H+ + Phosphate + ADP + butanesulfonate	((PA2296 and PA2295 and PA2294) or (PA2309 and PA2308 and PA2307) or (PA3447 and PA3448 and PA3449))	9	*JAB 01/13/14 - merged iMO1056 and Burk-equivalent reactions		PA14_19500	0	hypothetical protein
PA3449	conserved hypothetical protein	rxn05171	Transport	nitrate transport via ABC system	H2O + ATP + Nitrate => H+ + Phosphate + ADP + Nitrate	(PA2328 and PA2327 and PA2329) or (PA3449 and PA3448 and PA3447) or (PA2296 and PA2295 and PA2294) or (PA0186 and PA0185 and PA0... <Preview truncated at 128 characters>	12	*JAB 01/13/14 - merged iMO1056 GPR and Burk-derived GPRs		PA14_19500	0	hypothetical protein
PA3456	hypothetical protein	rxn04092	Alanine, aspartate and glutamate metabolism	D-amino acid oxidase	H2O + O2 + D-Alanine => H2O2 + Pyruvate + NH3	(PA0534 or PA1489 or PA1567 or PA3456 or PA5309 or PA4548 or PA1028 or PA1918 or PA3863 or PA2195 or PA1267 or PA1565 or PA3424 ... <Preview truncated at 128 characters>	15	*JAB 07/16/14 - corrected subsystem assignment		PA14_19400	0	5-methylaminomethyl-2-thiouridine methyltransferase
PA3456	hypothetical protein	rxn04093	None	glycine oxidase, sarcosine	H2O + O2 + Sarcosine => H2O2 + Glyoxalate + Methanamine	(PA1028 or PA1489 or PA1918 or PA3863 or PA4548 or PA1565 or PA3424 or PA5145 or PA2776 or PA0534 or PA1267 or PA1567 or PA3456 ... <Preview truncated at 128 characters>	15			PA14_19400	0	5-methylaminomethyl-2-thiouridine methyltransferase
PA3456	hypothetical protein	rxn00269	Glycine, serine and threonine metabolism	glycine oxidase	H2O + O2 + Glycine => H2O2 + NH3 + Glyoxalate	(PA1267 or PA1567 or PA5145 or PA2776 or PA0534 or PA1489 or PA1918 or PA3456 or PA5309 or PA4548 or PA1028 or PA1565 or PA3424 ... <Preview truncated at 128 characters>	15			PA14_19400	0	5-methylaminomethyl-2-thiouridine methyltransferase
PA3459	probable glutamine amidotransferase	rxn00416	Alanine, aspartate and glutamate metabolism	asparagine synthase (glutamine-hydrolysing)	H2O + L-Aspartate + ATP + L-Glutamine => L-Glutamate + PPi + AMP + L-Asparagine	(PA0051 or PA3459 or PA2084)	3			PA14_19370	0	asparagine synthetase
PA3461	conserved hypothetical protein	rxn05215	Transport	probable AGCS sodium/alanine/glycine symporter	Na+ + L-Alanine <=> Na+ + L-Alanine	(PA3461 or PA2252 or PA2533)	3			PA14_19350	0	hypothetical protein
PA3471	probable malic enzyme probable malate dehydrogenase	rxn00159	Pyruvate metabolism	malic enzyme (NAD)	NAD + L-Malate => NADH + CO2 + Pyruvate	(PA5046 or PA3471)	2	*JAB 06/26/14 - no evidence of NAD cofactor utilization (closing reaction)	Fuhrer, T., & Sauer, U. (2009). Different biochemical mechanisms ensure network-wide balancing of reducing equivalents in microbial metabolism. Journal of Bacteriology, 191(7), 2112–21. doi:10.1128/JB.01523-08	PA14_19190	0	malate dehydrogenase
PA3471	probable malic enzyme probable malate dehydrogenase	rxn00161	Pyruvate metabolism	malic enzyme (NADP)	NADP + L-Malate <=> NADPH + CO2 + Pyruvate	(PA5046 or PA3471)	2	*JAB 06/26/14 - experimental evidence of NADP cofactor utilization; *JCT 02/17/02 - changed to reversible	Fuhrer, T., & Sauer, U. (2009). Different biochemical mechanisms ensure network-wide balancing of reducing equivalents in microbial metabolism. Journal of Bacteriology, 191(7), 2112–21. doi:10.1128/JB.01523-08	PA14_19190	0	malate dehydrogenase
PA3480	probable deoxycytidine triphosphate deaminase dCTP deaminase	rxn01672	Pyrimidine metabolism	dCTP deaminase	H+ + H2O + dCTP => NH3 + dUTP	PA3480	1			PA14_19090	7.31751e-142	deoxycytidine triphosphate deaminase
PA3504	probable aldehyde dehydrogenase	rxn01867	Glycine, serine and threonine metabolism	betaine-aldehyde dehydrogenase	NAD + H2O + Betaine aldehyde => NADH + 2 H+ + BET	(PA4073 or PA5312 or PA1027 or PA3504 or PA4189 or PA5373 or PA0219 or PA1984 or PA4022 or PA4899 or PA2125)	11			NA	NA
PA3538	probable ATP-binding component of ABC transporter	rxn13831	Transport	iron (II) transport via ABC system	H2O + ATP + Fe2+ => H+ + Phosphate + ADP + Fe2+	((PA5217 and PA3538 and PA5216) or (PA4687 and PA4688))	5			PA14_18600	0	ABC transporter ATP-binding protein
PA3559	probable nucleotide sugar dehydrogenase	rxn00211	Starch and sucrose metabolism	UDPglucose 6-dehydrogenase	2 NAD + H2O + UDP-glucose <=> 2 NADH + 3 H+ + UDPglucuronate	(PA3559 or PA2022 or PA3540)	3			PA14_18300	0	nucleotide sugar dehydrogenase
PA3568	probable acetyl-coa synthetase	rxn00986	Propanoate metabolism	PropanoateCoA ligase (AMP-forming)	PPi + Propionyladenylate => H+ + ATP + Propionate	((PA4733) or (PA0887) or (PA3568) or (PA2555))	4			PA14_18150	0	acetyl-coa synthetase
PA3568	probable acetyl-coa synthetase	rxn00675	Propanoate metabolism	Propinol adenylateCoA ligase (AMP-forming)	CoA + Propionyladenylate <=> Propionyl-CoA + AMP	((PA4733) or (PA0887) or (PA3568) or (PA2555))	4			PA14_18150	0	acetyl-coa synthetase
PA3579	probable carbohydrate kinase	rxn00615	Glycerolipid metabolism	glycerol kinase	ATP + Glycerol <=> Glycerol-3-phosphate + ADP	(PA3582 or (PA3579 or PA1487))	3			PA14_18010	0	glycerol kinase
PA3589	probable acyl-CoA thiolase	rxn03243	Fatty acid metabolism	Decanoyl-CoAacetyl-CoA C-acyltransferase	Decanoyl-CoA + Acetyl-CoA <=> 3-Oxododecanoyl-CoA + CoA	((PA0228) or (PA3589) or (PA3013) or (PA2940))	4	*JAB 12/19/13 - fatty acid and lipid pathways from Burk mods, GPRs double checked by JAB		PA14_17880	0	acetyl-CoA acetyltransferase
PA3589	probable acyl-CoA thiolase	rxn03248	Fatty acid metabolism	Hexanoyl-CoAacetyl-CoA C-acyltransferase	Hexanoyl-CoA + Acetyl-CoA <=> 3-Oxooctanoyl-CoA + CoA	((PA0228) or (PA3589) or (PA3013) or (PA2940))	4	*JAB 12/19/13 - fatty acid and lipid pathways from Burk mods, GPRs double checked by JAB		PA14_17880	0	acetyl-CoA acetyltransferase
PA3589	probable acyl-CoA thiolase	rxn06510	Fatty acid metabolism	Lauroyl-CoAacetyl-CoA C-acyltransferase	Lauroyl-CoA + Acetyl-CoA <=> 3-Oxotetradecanoyl-CoA + CoA	((PA0228) or (PA3589) or (PA3013) or (PA2940))	4	*JAB 12/19/13 - fatty acid and lipid pathways from Burk mods, GPRs double checked by JAB		PA14_17880	0	acetyl-CoA acetyltransferase
PA3589	probable acyl-CoA thiolase	rxn02804	Fatty acid metabolism	myristoyl-CoAacetylCoA C-myristoyltransferase	Myristoyl-CoA + Acetyl-CoA <=> 3-Oxopalmitoyl-CoA + CoA	((PA0228) or (PA3589) or (PA3013) or (PA2940))	4	*JAB 12/19/13 - fatty acid and lipid pathways from Burk mods, GPRs double checked by JAB		PA14_17880	0	acetyl-CoA acetyltransferase
PA3589	probable acyl-CoA thiolase	rxn02680	Fatty acid metabolism	Octanoyl-CoAacetyl-CoA C-acyltransferase	Octanoyl-CoA + Acetyl-CoA <=> 3-Oxodecanoyl-CoA + CoA	((PA0228) or (PA3589) or (PA3013) or (PA2940))	4	*JAB 12/19/13 - fatty acid and lipid pathways from Burk mods, GPRs double checked by JAB		PA14_17880	0	acetyl-CoA acetyltransferase
PA3589	probable acyl-CoA thiolase	rxn00874	Fatty acid metabolism	Acetyl-CoAacetyl-CoA C-acetyltransferase	Butyryl-CoA + Acetyl-CoA <=> 3-Oxohexanoyl-CoA + CoA	(PA0228) or (PA3589) or (PA2001) or (PA3013)	4	*JAB 12/19/13 - fatty acid and lipid pathways from Burk mods, GPRs double checked by JAB		PA14_17880	0	acetyl-CoA acetyltransferase
PA3590	probable hydroxyacyl-CoA dehydrogenase	rxn01451	Fatty acid metabolism	(S)-3-Hydroxybutanoyl-CoANAD+ oxidoreductase	NAD + (S)-3-Hydroxybutyryl-CoA <=> NADH + H+ + Acetoacetyl-CoA	((PA1737) or (PA3014) or (PA3590) or (PA1628) or (PA5188))	5	*JAB 06/23/14 - correctly using NAD as cofactor; ASB 2/7/14 - added parenthesis to front of GPR; JAB 12/19/13 - fatty acid and lipid pathways from Burk mods, GPRs double checked by JAB		PA14_17860	0	3-hydroxyacyl-CoA dehydrogenase
PA3590	probable hydroxyacyl-CoA dehydrogenase	rxn03242	Fatty acid metabolism	(S)-3-Hydroxydodecanoyl-CoANAD+ oxidoreductase	NAD + (S)-3-Hydroxydodecanoyl-CoA <=> NADH + H+ + 3-Oxododecanoyl-CoA	((PA1737) or (PA3014) or (PA3590) or (PA1628) or (PA5188))	5	*JAB 06/23/14 - correctly using NAD as cofactor; ASB 2/7/14 - added parenthesis to front of GPR; JAB 12/19/13 - fatty acid and lipid pathways from Burk mods, GPRs double checked by JAB		PA14_17860	0	3-hydroxyacyl-CoA dehydrogenase
PA3590	probable hydroxyacyl-CoA dehydrogenase	rxn03239	Fatty acid metabolism	(S)-3-Hydroxyhexadecanoyl-CoANAD+ oxidoreductase	NAD + (S)-3-Hydroxyhexadecanoyl-CoA <=> NADH + H+ + 3-Oxopalmitoyl-CoA	((PA1737) or (PA3014) or (PA3590) or (PA1628) or (PA5188))	5	*JAB 06/23/14 - correctly using NAD as cofactor; ASB 2/7/14 - added parenthesis to front of GPR; JAB 12/19/13 - fatty acid and lipid pathways from Burk mods, GPRs double checked by JAB		PA14_17860	0	3-hydroxyacyl-CoA dehydrogenase
PA3590	probable hydroxyacyl-CoA dehydrogenase	rxn06777	Fatty acid metabolism	(S)-3-Hydroxytetradecanoyl-CoANAD+ oxidoreductase	NAD + (S)-3-Hydroxytetradecanoyl-CoA <=> NADH + H+ + 3-Oxotetradecanoyl-CoA	((PA1737) or (PA3014) or (PA3590) or (PA1628) or (PA5188))	5	*JAB 06/23/14 - correctly using NAD as cofactor; ASB 2/7/14 - added parenthesis to front of GPR; JAB 12/19/13 - fatty acid and lipid pathways from Burk mods, GPRs double checked by JAB		PA14_17860	0	3-hydroxyacyl-CoA dehydrogenase
PA3590	probable hydroxyacyl-CoA dehydrogenase	rxn03244	Fatty acid metabolism	(S)-Hydroxydecanoyl-CoANAD+ oxidoreductase	NAD + (S)-Hydroxydecanoyl-CoA <=> NADH + H+ + 3-Oxodecanoyl-CoA	((PA1737) or (PA3014) or (PA3590) or (PA1628) or (PA5188))	5	*JAB 06/23/14 - correctly using NAD as cofactor; ASB 2/7/14 - added parenthesis to front of GPR; JAB 12/19/13 - fatty acid and lipid pathways from Burk mods, GPRs double checked by JAB		PA14_17860	0	3-hydroxyacyl-CoA dehydrogenase
PA3590	probable hydroxyacyl-CoA dehydrogenase	rxn03249	Fatty acid metabolism	(S)-Hydroxyhexanoyl-CoANAD+ oxidoreductase	NAD + (S)-Hydroxyhexanoyl-CoA <=> NADH + H+ + 3-Oxohexanoyl-CoA	((PA1737) or (PA3014) or (PA3590) or (PA1628) or (PA5188))	5	*JAB 06/23/14 - correctly using NAD as cofactor; ASB 2/7/14 - added parenthesis to front of GPR; JAB 12/19/13 - fatty acid and lipid pathways from Burk mods, GPRs double checked by JAB		PA14_17860	0	3-hydroxyacyl-CoA dehydrogenase
PA3590	probable hydroxyacyl-CoA dehydrogenase	rxn03246	Fatty acid metabolism	(S)-Hydroxyoctanoyl-CoANAD+ oxidoreductase	NAD + (S)-Hydroxyoctanoyl-CoA <=> NADH + H+ + 3-Oxooctanoyl-CoA	((PA1737) or (PA3014) or (PA3590) or (PA1628) or (PA5188))	5	*JAB 06/23/14 - correctly using NAD as cofactor; ASB 2/7/14 - added parenthesis to front of GPR; JAB 12/19/13 - fatty acid and lipid pathways from Burk mods, GPRs double checked by JAB		PA14_17860	0	3-hydroxyacyl-CoA dehydrogenase
PA3590	probable hydroxyacyl-CoA dehydrogenase	rxn02911	Fatty acid metabolism	(S)-3-Hydroxydodecanoyl-CoA hydro-lyase	(S)-3-Hydroxydodecanoyl-CoA <=> (2E)-Dodecenoyl-CoA + H2O	((PA4980) or (PA1629) or (PA3590) or (PA4330) or (PA5188) or (PA0744) or (PA1505) or (PA1737) or (PA3014))	9	*JAB 12/19/13 - fatty acid and lipid pathways from Burk mods, GPRs double checked by JAB		PA14_17860	0	3-hydroxyacyl-CoA dehydrogenase
PA3590	probable hydroxyacyl-CoA dehydrogenase	rxn03240	Fatty acid metabolism	(S)-3-Hydroxyhexadecanoyl-CoA hydro-lyase	(S)-3-Hydroxyhexadecanoyl-CoA <=> (2E)-Hexadecenoyl-CoA + H2O	((PA4980) or (PA1629) or (PA3590) or (PA4330) or (PA5188) or (PA0744) or (PA1505) or (PA1737) or (PA3014))	9	*JAB 12/19/13 - fatty acid and lipid pathways from Burk mods, GPRs double checked by JAB		PA14_17860	0	3-hydroxyacyl-CoA dehydrogenase
PA3590	probable hydroxyacyl-CoA dehydrogenase	rxn03241	Fatty acid metabolism	(S)-3-Hydroxytetradecanoyl-CoA hydro-lyase	(S)-3-Hydroxytetradecanoyl-CoA <=> (2E)-Tetradecenoyl-CoA + H2O	((PA4980) or (PA1629) or (PA3590) or (PA4330) or (PA5188) or (PA0744) or (PA1505) or (PA1737) or (PA3014))	9	*JAB 12/19/13 - fatty acid and lipid pathways from Burk mods, GPRs double checked by JAB		PA14_17860	0	3-hydroxyacyl-CoA dehydrogenase
PA3590	probable hydroxyacyl-CoA dehydrogenase	rxn03245	Fatty acid metabolism	(S)-Hydroxydecanoyl-CoA hydro-lyase	(S)-Hydroxydecanoyl-CoA <=> (2E)-Decenoyl-CoA + H2O	((PA4980) or (PA1629) or (PA3590) or (PA4330) or (PA5188) or (PA0744) or (PA1505) or (PA1737) or (PA3014))	9	*JAB 12/19/13 - fatty acid and lipid pathways from Burk mods, GPRs double checked by JAB		PA14_17860	0	3-hydroxyacyl-CoA dehydrogenase
PA3590	probable hydroxyacyl-CoA dehydrogenase	rxn03250	Fatty acid metabolism	(S)-Hydroxyhexanoyl-CoA hydro-lyase	(S)-Hydroxyhexanoyl-CoA <=> (2E)-Hexenoyl-CoA + H2O	((PA4980) or (PA1629) or (PA3590) or (PA4330) or (PA5188) or (PA0744) or (PA1505) or (PA1737) or (PA3014))	9	*JAB 12/19/13 - fatty acid and lipid pathways from Burk mods, GPRs double checked by JAB		PA14_17860	0	3-hydroxyacyl-CoA dehydrogenase
PA3590	probable hydroxyacyl-CoA dehydrogenase	rxn03247	Fatty acid metabolism	(S)-Hydroxyoctanoyl-CoA hydro-lyase	(S)-Hydroxyoctanoyl-CoA <=> (2E)-Octenoyl-CoA + H2O	((PA4980) or (PA1629) or (PA3590) or (PA4330) or (PA5188) or (PA0744) or (PA1505) or (PA1737) or (PA3014))	9	*JAB 12/19/13 - fatty acid and lipid pathways from Burk mods, GPRs double checked by JAB		PA14_17860	0	3-hydroxyacyl-CoA dehydrogenase
PA3597	probable amino acid permease	rxn05306	Transport	L-phenylalanine transport in/out via proton symport	H+ + L-Phenylalanine <=> H+ + L-Phenylalanine	PA3000 or PA0866 or PA3597	3	*JAB 01/13/14 - merged with Burk-equivalent GPR		PA14_17740	0	amino acid ABC transporter permease
PA3659	probable aminotransferase	rxn00527	Tyrosine metabolism	tyrosine transaminase	2-Oxoglutarate + L-Tyrosine <=> L-Glutamate + p-hydroxyphenylpyruvate	(PA4722 or PA3798 or PA4132 or PA2032 or PA2828 or PA2897 or PA3659)	7			PA14_17030	0	succinyldiaminopimelate transaminase
PA3659	probable aminotransferase	rxn03087	Lysine biosynthesis	succinyldiaminopimelate transaminase	2-Oxoglutarate + N-Succinyl-L-2,6-diaminopimelate <=> L-Glutamate + N-Succinyl-L-2-amino-6-oxopimelate	PA3659	1	*JAB 02/18/14 - added PA0895 as part of previous lysine/ornithine biosynthesis parallel pathway evaluations	Ledwidge, R., & Blanchard, J. S. (1999). The dual biosynthetic capability of N-acetylornithine aminotransferase in arginine and lysine biosynthesis. Biochemistry, 38(10), 3019–24. doi:10.1021/bi982574a; Fondi, M., Brilli, M., Emiliani, G., Paffetti, D., & Fani, R. (2007). The primordial metabolism: an ancestral interconnection between leucine, arginine, and lysine biosynthesis. BMC Evolutionary B…	PA14_17030	0	succinyldiaminopimelate transaminase
PA3660	probable sodium/hydrogen antiporter	rxn05209	Transport	sodium transport in/out via proton antiport (one H+)	H+ + Na+ <=> H+ + Na+	(PA3887) or (PA5021) or (PA3660) or (PA2135)	4	*ASB 02/19/14 - Remove PA1058, and PA1059 from GPR. PA3887 codes for NhaP, while the other genes are either probable (PA5021 and PA3660) or hypothetical (PA1057, PA1058 and PA1059). PA5021, PA3660, PA1057 have good BLAST results in other organisms, while PA1058 and PA1059 do not. Thus, PA1058 and PA1059 were removed from the GPR. PA2135 was added to the GPR due to BLAST results JAB 01/13/14 - mer…		PA14_17010	0	Na(+)/H(+) exchanger protein
PA3690	probable metal-transporting P-type ATPase	rxn10481	Transport	Copper transport via ABC system	H2O + ATP + Cu2+ => H+ + Phosphate + ADP + Cu2+	((PA3690) or (PA3920))	2	*JAB 01/13/14 - added from Burk		PA14_16660	0	metal-transporting P-type ATPase
PA3690	probable metal-transporting P-type ATPase	rxn10344	Transport	Lead (Pb+2) ABC transporter	H2O + ATP + Pb_Pb => H+ + Phosphate + ADP + Pb_Pb	((PA3690) or (PA3920))	2	*JAB 01/13/14 - added from Burk		PA14_16660	0	metal-transporting P-type ATPase
PA3690	probable metal-transporting P-type ATPase	rxn10343	Transport	Mercury (Hg+2) ABC transporter	H2O + ATP + Hg2+ => H+ + Phosphate + ADP + Hg2+	((PA3690) or (PA3920))	2	*JAB 01/13/14 - added from Burk		PA14_16660	0	metal-transporting P-type ATPase
PA3690	probable metal-transporting P-type ATPase	rxn05528	Transport	Copper export via ATPase	H2O + ATP + Cu2+ => H+ + Phosphate + ADP + Cu2+	(PA3690) or (PA3920)	2	*JAB 01/13/14 - merged iMO1056 and Burk-equivalent GPRs		PA14_16660	0	metal-transporting P-type ATPase
PA3690	probable metal-transporting P-type ATPase	rxn05516	Transport	cadmium transport out via ABC system	H2O + ATP + Cd2+ => H+ + Phosphate + ADP + Cd2+	PA3690	1	*JAB 01/13/14 - added from Burk, Toxic metal transported out		PA14_16660	0	metal-transporting P-type ATPase
PA3710	probable GMC-type oxidoreductase	rxn10062	Glycine, serine and threonine metabolism	choline dehydrogenase (FAD-dependent)	FAD + Choline <=> FADH2 + Betaine aldehyde	(PA5372 or PA0364 or PA3710 or PA4100 or PA2124)	5	*ASB 03/27/14 - tentative subsystem assignment		PA14_16390	0	GMC-type oxidoreductase
PA3739	probable sodium/hydrogen antiporter	rxn05206	Transport	Potassium uptake	K+ <=> K+	((PA4925) or (PA5121) or (PA1408) or (PA3739) or (PA5021))	5	*ASB 02/19/14 - Remove PA2135, PA1057, PA1058, and PA1059 from GPR because BLAST values to other organisms were low. JAB 01/13/14 - added from Burk		PA14_16030	0	sodium/hydrogen antiporter
PA3758	probable N-acetylglucosamine-6-phosphate deacetylase	rxn01484	Amino sugar and nucleotide sugar metabolism	N-acetylglucosamine-6-phosphate deacetylase	H2O + N-Acetyl-D-glucosamine 6-phosphate <=> Acetate + D-Glucosamine phosphate	PA3758	1			PA14_15820	0	N-acetylglucosamine-6-phosphate deacetylase
PA3766	probable aromatic amino acid transporter	rxn05301	Transport	L-tyrosine transport in/out via proton symport	H+ + L-Tyrosine <=> H+ + L-Tyrosine	PA3766 or PA5434 or PA1916	3	*JAB 01/13/14 - originally used gamma-aminobutyric acid transporters (PA0866 or PA3000), switched to lower confidence tyrosine specific permeases		PA14_15700	0	amino acid permease
PA3798	probable aminotransferase	rxn00527	Tyrosine metabolism	tyrosine transaminase	2-Oxoglutarate + L-Tyrosine <=> L-Glutamate + p-hydroxyphenylpyruvate	(PA4722 or PA3798 or PA4132 or PA2032 or PA2828 or PA2897 or PA3659)	7			PA14_14940	0	aminotransferase
PA3803	probable isoprenoid biosynthetic protein GcpE	rxn05293	Terpenoid biosynthesis	4-hydroxy-3-methylbut-2-en-1-yl diphosphate synthase	NADH + H+ + 2-C-methyl-D-erythritol2-4-cyclodiphosphate => NAD + H2O + 1-Hydroxy-2-methyl-2-butenyl 4-diphosphate	PA3803	1	*PY 06/11/14 Changed => to -> *JAB 04/09/14 - enabling farnesylfarnesylgeraniol production for downstream ubiquinone synthesis		PA14_14880	0	4-hydroxy-3-methylbut-2-en-1-yl diphosphate synthase
PA3858	probable amino acid-binding protein	rxn10144	Transport	L-asparagine transport via ABC system	H2O + ATP + L-Asparagine => H+ + Phosphate + ADP + L-Asparagine	PA3858	1			PA14_14100	0	amino acid-binding protein
PA3860	probable AMP-binding enzyme	rxn02831	None	o-succinylbenzoate-CoA ligase	H+ + CoA + ATP + Succinylbenzoate => PPi + AMP + Succinylbenzoyl-CoA	((PA1617 or PA3924 or PA1215 or PA3860 or PA2557 or PA4198) or PA3299 or PA3300)	8			PA14_14060	0	AMP-binding protein
PA3896	probable 2-hydroxyacid dehydrogenase	rJB00279	Pentose phosphate pathway	gluconate 2-dehydrogenase	NADH + H+ + 2-Dehydro-D-gluconate <=> NAD + GLCN	PA3896	1	*JAB 07/09/14 - made reaction extracellular (really periplasmic); JAB 04/05/14 - added when investigating accumulation of gluconate/2-ketogluconate and problems in aerobic metabolism, 2-dehydro-d-gluconate to gluconate direction preferred according to Metacyc, listed as multidirectional in KEGG		PA14_13500	0	2-hydroxyacid dehydrogenase
PA3920	probable metal transporting P-type ATPase	rxn10481	Transport	Copper transport via ABC system	H2O + ATP + Cu2+ => H+ + Phosphate + ADP + Cu2+	((PA3690) or (PA3920))	2	*JAB 01/13/14 - added from Burk		PA14_13170	0	metal transporting P-type ATPase
PA3920	probable metal transporting P-type ATPase	rxn10344	Transport	Lead (Pb+2) ABC transporter	H2O + ATP + Pb_Pb => H+ + Phosphate + ADP + Pb_Pb	((PA3690) or (PA3920))	2	*JAB 01/13/14 - added from Burk		PA14_13170	0	metal transporting P-type ATPase
PA3920	probable metal transporting P-type ATPase	rxn10343	Transport	Mercury (Hg+2) ABC transporter	H2O + ATP + Hg2+ => H+ + Phosphate + ADP + Hg2+	((PA3690) or (PA3920))	2	*JAB 01/13/14 - added from Burk		PA14_13170	0	metal transporting P-type ATPase
PA3920	probable metal transporting P-type ATPase	rxn05528	Transport	Copper export via ATPase	H2O + ATP + Cu2+ => H+ + Phosphate + ADP + Cu2+	(PA3690) or (PA3920)	2	*JAB 01/13/14 - merged iMO1056 and Burk-equivalent GPRs		PA14_13170	0	metal transporting P-type ATPase
PA3924	probable medium-chain acyl-CoA ligase probable acyl-CoA synthetase	rxn02831	None	o-succinylbenzoate-CoA ligase	H+ + CoA + ATP + Succinylbenzoate => PPi + AMP + Succinylbenzoyl-CoA	((PA1617 or PA3924 or PA1215 or PA3860 or PA2557 or PA4198) or PA3299 or PA3300)	8			PA14_13110	0	long-chain-fatty-acid--CoA ligase
PA3924	probable medium-chain acyl-CoA ligase probable acyl-CoA synthetase	rxn05247	Fatty acid metabolism	FACOAL140(ISO)	H+ + CoA + ATP + fa1 => PPi + AMP + fa1coa	((PA3299) or (PA3300) or (PA2557) or (PA3924) or (PA4198))	5	*JAB 12/19/13 - fatty acid and lipid pathways from Burk mods, GPRs double checked by JAB		PA14_13110	0	long-chain-fatty-acid--CoA ligase
PA3924	probable medium-chain acyl-CoA ligase probable acyl-CoA synthetase	rxn05248	Fatty acid metabolism	FACOAL150(anteiso)	H+ + CoA + ATP + fa4 => PPi + AMP + fa4coa	((PA3299) or (PA3300) or (PA2557) or (PA3924) or (PA4198))	5	*JAB 12/19/13 - fatty acid and lipid pathways from Burk mods, GPRs double checked by JAB		PA14_13110	0	long-chain-fatty-acid--CoA ligase
PA3924	probable medium-chain acyl-CoA ligase probable acyl-CoA synthetase	rxn05249	Fatty acid metabolism	FACOAL150(ISO)	H+ + CoA + ATP + fa3 => PPi + AMP + fa3coa	((PA3299) or (PA3300) or (PA2557) or (PA3924) or (PA4198))	5	*JAB 12/19/13 - fatty acid and lipid pathways from Burk mods, GPRs double checked by JAB		PA14_13110	0	long-chain-fatty-acid--CoA ligase
PA3924	probable medium-chain acyl-CoA ligase probable acyl-CoA synthetase	rxn05250	Fatty acid metabolism	FACOAL160(ISO)	H+ + CoA + ATP + fa6 => PPi + AMP + fa6coa	((PA3299) or (PA3300) or (PA2557) or (PA3924) or (PA4198))	5	*JAB 12/19/13 - fatty acid and lipid pathways from Burk mods, GPRs double checked by JAB		PA14_13110	0	long-chain-fatty-acid--CoA ligase
PA3924	probable medium-chain acyl-CoA ligase probable acyl-CoA synthetase	rxn05251	Fatty acid metabolism	FACOAL170(anteiso)	H+ + CoA + ATP + fa12 => PPi + AMP + fa12coa	((PA3299) or (PA3300) or (PA2557) or (PA3924) or (PA4198))	5	*JAB 12/19/13 - fatty acid and lipid pathways from Burk mods, GPRs double checked by JAB		PA14_13110	0	long-chain-fatty-acid--CoA ligase
PA3924	probable medium-chain acyl-CoA ligase probable acyl-CoA synthetase	rxn05252	Fatty acid metabolism	FACOAL170(ISO)	H+ + CoA + ATP + fa11 => PPi + AMP + fa11coa	((PA3299) or (PA3300) or (PA2557) or (PA3924) or (PA4198))	5	*JAB 12/19/13 - fatty acid and lipid pathways from Burk mods, GPRs double checked by JAB		PA14_13110	0	long-chain-fatty-acid--CoA ligase
PA3924	probable medium-chain acyl-CoA ligase probable acyl-CoA synthetase	rxn09450	Fatty acid metabolism	fatty-acid--CoA ligase (hexadecenoate), peroxisomal	H+ + CoA + ATP + hexadecenoate => PPi + AMP + Hexadecenoyl-CoA	((PA3299) or (PA3300) or (PA2557) or (PA3924) or (PA4198))	5	*JAB 12/19/13 - fatty acid and lipid pathways from Burk mods, GPRs double checked by JAB		PA14_13110	0	long-chain-fatty-acid--CoA ligase
PA3924	probable medium-chain acyl-CoA ligase probable acyl-CoA synthetase	rxn09449	Fatty acid metabolism	fatty-acid--CoA ligase (octadecanoate)	H+ + CoA + ATP + ocdca => PPi + AMP + strcoa	((PA3299) or (PA3300) or (PA2557) or (PA3924) or (PA4198))	5	*JAB 12/19/13 - fatty acid and lipid pathways from Burk mods, GPRs double checked by JAB		PA14_13110	0	long-chain-fatty-acid--CoA ligase
PA3924	probable medium-chain acyl-CoA ligase probable acyl-CoA synthetase	rxn09448	Fatty acid metabolism	fatty-acid--CoA ligase (octadecenoate)	H+ + CoA + ATP + octadecenoate => PPi + AMP + Octadecenoyl-CoA	((PA3299) or (PA3300) or (PA2557) or (PA3924) or (PA4198))	5	*JAB 12/19/13 - fatty acid and lipid pathways from Burk mods, GPRs double checked by JAB		PA14_13110	0	long-chain-fatty-acid--CoA ligase
PA3924	probable medium-chain acyl-CoA ligase probable acyl-CoA synthetase	rxn05736	Fatty acid metabolism	fatty-acid--CoA ligase (tetradecanoate)	H+ + CoA + ATP + Myristic_acid => Myristoyl-CoA + PPi + AMP	((PA3299) or (PA3300) or (PA2557) or (PA3924) or (PA4198))	5	*JAB 12/19/13 - fatty acid and lipid pathways from Burk mods, GPRs double checked by JAB		PA14_13110	0	long-chain-fatty-acid--CoA ligase
PA3924	probable medium-chain acyl-CoA ligase probable acyl-CoA synthetase	rxn00947	Fatty acid metabolism	PalmitateCoA ligase (AMP-forming)	H+ + CoA + ATP + Palmitate => Palmitoyl-CoA + PPi + AMP	((PA3299) or (PA3300) or (PA2557) or (PA3924) or (PA4198))	5	*JAB 12/19/13 - fatty acid and lipid pathways from Burk mods, GPRs double checked by JAB		PA14_13110	0	long-chain-fatty-acid--CoA ligase
PA3936	probable permease of ABC taurine transporter	rxn05172	Transport	taurine transport via ABC system	H2O + ATP + Taurine => H+ + Phosphate + ADP + Taurine	(PA3938 and PA3937 and PA3936)	3			PA14_12960	0	taurine ABC transporter permease
PA3937	probable ATP-binding component of ABC taurine transporter	rxn05172	Transport	taurine transport via ABC system	H2O + ATP + Taurine => H+ + Phosphate + ADP + Taurine	(PA3938 and PA3937 and PA3936)	3			PA14_12940	0	taurine ABC transporter ATP-binding protein
PA3938	probable periplasmic taurine-binding protein precursor	rxn05172	Transport	taurine transport via ABC system	H2O + ATP + Taurine => H+ + Phosphate + ADP + Taurine	(PA3938 and PA3937 and PA3936)	3			PA14_12920	0	taurine ABC transporter periplasmic protein
PA3941	hypothetical protein	rxn00980	Glyoxylate and dicarboxylate metabolism	phosphoglycolate phosphatase	H2O + 2-Phosphoglycolate => H+ + Phosphate + Glycolate	(PA3172 or PA3941 or PA0608)	3			PA14_12890	8.10008e-139	hypothetical protein
PA3983	conserved hypothetical protein	rxn10474	Transport	cobalt transport in/out via permease (no H+)	Co2+ <=> Co2+	PA0913 or PA0397 or PA3983	3	*JAB 01/13/14 - merged with Burk-equivalent GPR		PA14_12300	0	hypothetical protein
PA4019	probable aromatic acid decarboxylase	rxn13044	Ubiquinone biosynthesis	nonaprenyl-4-hydroxybenzoate decarboxylase	H+ + Nonaprenyl-4-hydroxybenzoate <=> CO2 + 2-nonaprenylphenol	PA4019 or PA5237	2	*JAB 041514 - adding ub9 synthesis (main Paeru ub), PA4019 - nonaprenyl, PA5237 - octaprenyl		PA14_11860	9.62692e-155	aromatic acid decarboxylase
PA4023	probable transport protein	rxn05551	Transport	ethanolamine transport in/out via proton symport	H+ + Aminoethanol => H+ + Aminoethanol	PA4023	1	*JAB 01/13/14 - added from Burk		PA14_11790	0	amino acid transporter
PA4025	probable ethanolamine ammonia-lyase light chain	rxn00539	Glycerophospholipid metabolism	ethanolamine ammonia-lyase	Aminoethanol => Acetaldehyde + NH3	(PA4024 and PA4025)	2			PA14_11760	0	ethanolamine ammonia-lyase small subunit
PA4045	conserved hypothetical protein	rxn05515	Transport	Cobalamin uptake in via ABC transport	H2O + ATP + Vitamin_B12r => H+ + Phosphate + ADP + Vitamin_B12r	PA4045	1	*JAB 01/13/14 - added from Burk ,Removed BCAL2665		PA14_11530	0	hypothetical protein
PA4068	probable epimerase	rxn00214	Galactose metabolism	UDPglucose 4-epimerase	UDP-glucose <=> UDP-galactose	(PA3141 or PA1384 or PA3146 or PA4068)	4			PA14_11260	0	epimerase
PA4073	probable aldehyde dehydrogenase	rxn01867	Glycine, serine and threonine metabolism	betaine-aldehyde dehydrogenase	NAD + H2O + Betaine aldehyde => NADH + 2 H+ + BET	(PA4073 or PA5312 or PA1027 or PA3504 or PA4189 or PA5373 or PA0219 or PA1984 or PA4022 or PA4899 or PA2125)	11			PA14_11190	0	aldehyde dehydrogenase
PA4079	probable dehydrogenase	rxn02842	Pentose and glucuronate interconversions	2-deoxy-D-gluconate 3-dehydrogenase	NAD + 2-Deoxy-D-gluconate <=> NADH + H+ + 3-Dehydro-2-deoxy-D-gluconate	(PA2892 or PA4098 or PA4079 or PA3387)	4			PA14_11130	1.60728e-162	short chain dehydrogenase
PA4088	probable aminotransferase	rxn01629	Porphyrin and chlorophyll metabolism	glutamate-1-semialdehyde aminotransferase	5-Aminolevulinate <=> L-Glutamate1-semialdehyde	((PA4088 or PA5523) or PA3977)	3			PA14_11030	0	aminotransferase
PA4097	probable alcohol dehydrogenase (Zn-dependent)	rxn13847	Glycine, serine and threonine metabolism	Threonine dehydrogenase	CoA + L-Threonine <=> Acetyl-CoA + Glycine + H2	(PA2188 or PA4097 or PA5421 or PA2119 or PA2158 or PA4153)	6			PA14_10900	0	alcohol dehydrogenase
PA4098	probable short-chain dehydrogenase	rxn02842	Pentose and glucuronate interconversions	2-deoxy-D-gluconate 3-dehydrogenase	NAD + 2-Deoxy-D-gluconate <=> NADH + H+ + 3-Dehydro-2-deoxy-D-gluconate	(PA2892 or PA4098 or PA4079 or PA3387)	4			PA14_10890	5.96181e-175	short-chain dehydrogenase
PA4100	probable dehydrogenase	rxn10062	Glycine, serine and threonine metabolism	choline dehydrogenase (FAD-dependent)	FAD + Choline <=> FADH2 + Betaine aldehyde	(PA5372 or PA0364 or PA3710 or PA4100 or PA2124)	5	*ASB 03/27/14 - tentative subsystem assignment		PA14_10850	0	dehydrogenase
PA4126	probable major facilitator superfamily (MFS) transporter probable MFS transporter	rJB00234	Transport	4-Hydroxyphenylacetate permease	H+ + 4-Hydroxyphenylacetate <=> H+ + 4-Hydroxyphenylacetate	(PA4126) or (PA2214)	2	*JAB 01/13/14 - added from Burk		PA14_10600	0	MFS transporter
PA4126	probable major facilitator superfamily (MFS) transporter probable MFS transporter	rxn12591	Transport	Tartrate permease	2 H+ + Tartrate <=> 2 H+ + Tartrate	(PA4126) or (PA2214)	2	*JAB 01/13/14 - added from Burk, best hits to ttuB (tartrate transporter) of Enterobacter cloacae EcWSU1		PA14_10600	0	MFS transporter
PA4130	probable sulfite or nitrite reductase	rxn00623	Sulfur metabolism	sulfite reductase (NADPH2)	3 H2O + 3 NADP + H2S <=> 4 H+ + 3 NADPH + Sulfite	(PA1838 or (PA2906 or PA4130))	3	*JAB 06/29/14 - NADPH specific according to MetaCyc		PA14_10550	0	sulfite or nitrite reductas
PA4130	probable sulfite or nitrite reductase	rxn03532	Porphyrin and chlorophyll metabolism	precorrin-3B synthase	NADH + H+ + O2 + Precorrin 3A <=> NAD + H2O + Precorrin 3B	(PA1838 or PA2906 or PA4130)	3			PA14_10550	0	sulfite or nitrite reductas
PA4132	conserved hypothetical protein	rxn00527	Tyrosine metabolism	tyrosine transaminase	2-Oxoglutarate + L-Tyrosine <=> L-Glutamate + p-hydroxyphenylpyruvate	(PA4722 or PA3798 or PA4132 or PA2032 or PA2828 or PA2897 or PA3659)	7			PA14_10530	0	GntR family transcriptional regulator
PA4150	probable dehydrogenase E1 component	rxn09953	Citrate cycle (TCA cycle)	acetoin dehydrogenase	NAD + CoA + ACTN <=> NADH + H+ + Acetyl-CoA + Acetaldehyde	PA4150 and PA4151 and PA4152	3	*JAB 02/07/14 - added from PGD during Biolog curation (2,3-butanediol), genes not well annotated	Barbe, V., Vallenet, D., Fonknechten, N., Kreimeyer, A., Oztas, S., Labarre, L., … Médigue, C. (2004). Unique features revealed by the genome sequence of Acinetobacter sp. ADP1, a versatile and naturally transformation competent bacterium. Nucleic Acids Research, 32(19), 5766–79. doi:10.1093/nar/gkh910	PA14_10260	0	dehydrogenase E1 component
PA4152	probable hydrolase	rxn09953	Citrate cycle (TCA cycle)	acetoin dehydrogenase	NAD + CoA + ACTN <=> NADH + H+ + Acetyl-CoA + Acetaldehyde	PA4150 and PA4151 and PA4152	3	*JAB 02/07/14 - added from PGD during Biolog curation (2,3-butanediol), genes not well annotated	Barbe, V., Vallenet, D., Fonknechten, N., Kreimeyer, A., Oztas, S., Labarre, L., … Médigue, C. (2004). Unique features revealed by the genome sequence of Acinetobacter sp. ADP1, a versatile and naturally transformation competent bacterium. Nucleic Acids Research, 32(19), 5766–79. doi:10.1093/nar/gkh910	PA14_10240	0	branched-chain alpha-keto acid dehydrogenase subunit E2
PA4187	probable major facilitator superfamily (MFS) transporter probable MFS transporter	rJB00223	Transport	D-L-Inositol-ABC transport	H2O + ATP + L-Inositol <=> H+ + Phosphate + ADP + L-Inositol	PA4187	1	*JAB 01/13/14 - added from Burk, PA4187 is best hit to BSU iolT (1e-25)		PA14_09740	0	MFS transporter
PA4189	probable aldehyde dehydrogenase	rxn01867	Glycine, serine and threonine metabolism	betaine-aldehyde dehydrogenase	NAD + H2O + Betaine aldehyde => NADH + 2 H+ + BET	(PA4073 or PA5312 or PA1027 or PA3504 or PA4189 or PA5373 or PA0219 or PA1984 or PA4022 or PA4899 or PA2125)	11			PA14_09710	0	aldehyde dehydrogenase
PA4192	probable ATP-binding component of ABC transporter	rxn05155	Transport	L-glutamate transport via ABC system	H2O + ATP + L-Glutamine => H+ + Phosphate + ADP + L-Glutamine	((PA1339 and PA1340 and PA1341 and PA1342) or (PA4192 and PA4193 and PA4194 and PA4195) or (PA5074 and PA5075 and PA5076))	11	*JAB 01/13/14 - added genes from Burk rxns, removed generic AA transporter		NA	NA
PA4192	probable ATP-binding component of ABC transporter	rxn05152	Transport	L-aspartate transport via ABC system	H2O + ATP + L-Aspartate => H+ + L-Aspartate + Phosphate + ADP	(PA1339 and PA1340 and PA1341 and PA1342) or (PA4192 and PA4193 and PA4194 and PA4195)	8	*JAB 01/13/14 - removed generic transporter		NA	NA
PA4192	probable ATP-binding component of ABC transporter	rxn05146	Transport	L-Glutamate-ABC transport	H2O + ATP + L-Glutamate => H+ + Phosphate + ADP + L-Glutamate	(PA1339 and PA1340 and PA1341) or (PA4192 and PA4193 and PA4194 and PA4195)	7	*JAB 01/13/14 - added from Burk		NA	NA
PA4193	probable permease of ABC transporter	rxn05155	Transport	L-glutamate transport via ABC system	H2O + ATP + L-Glutamine => H+ + Phosphate + ADP + L-Glutamine	((PA1339 and PA1340 and PA1341 and PA1342) or (PA4192 and PA4193 and PA4194 and PA4195) or (PA5074 and PA5075 and PA5076))	11	*JAB 01/13/14 - added genes from Burk rxns, removed generic AA transporter		NA	NA
PA4193	probable permease of ABC transporter	rxn05152	Transport	L-aspartate transport via ABC system	H2O + ATP + L-Aspartate => H+ + L-Aspartate + Phosphate + ADP	(PA1339 and PA1340 and PA1341 and PA1342) or (PA4192 and PA4193 and PA4194 and PA4195)	8	*JAB 01/13/14 - removed generic transporter		NA	NA
PA4193	probable permease of ABC transporter	rxn05146	Transport	L-Glutamate-ABC transport	H2O + ATP + L-Glutamate => H+ + Phosphate + ADP + L-Glutamate	(PA1339 and PA1340 and PA1341) or (PA4192 and PA4193 and PA4194 and PA4195)	7	*JAB 01/13/14 - added from Burk		NA	NA
PA4194	probable permease of ABC transporter	rxn05155	Transport	L-glutamate transport via ABC system	H2O + ATP + L-Glutamine => H+ + Phosphate + ADP + L-Glutamine	((PA1339 and PA1340 and PA1341 and PA1342) or (PA4192 and PA4193 and PA4194 and PA4195) or (PA5074 and PA5075 and PA5076))	11	*JAB 01/13/14 - added genes from Burk rxns, removed generic AA transporter		NA	NA
PA4194	probable permease of ABC transporter	rxn05152	Transport	L-aspartate transport via ABC system	H2O + ATP + L-Aspartate => H+ + L-Aspartate + Phosphate + ADP	(PA1339 and PA1340 and PA1341 and PA1342) or (PA4192 and PA4193 and PA4194 and PA4195)	8	*JAB 01/13/14 - removed generic transporter		NA	NA
PA4194	probable permease of ABC transporter	rxn05146	Transport	L-Glutamate-ABC transport	H2O + ATP + L-Glutamate => H+ + Phosphate + ADP + L-Glutamate	(PA1339 and PA1340 and PA1341) or (PA4192 and PA4193 and PA4194 and PA4195)	7	*JAB 01/13/14 - added from Burk		NA	NA
PA4195	probable binding protein component of ABC transporter	rxn05155	Transport	L-glutamate transport via ABC system	H2O + ATP + L-Glutamine => H+ + Phosphate + ADP + L-Glutamine	((PA1339 and PA1340 and PA1341 and PA1342) or (PA4192 and PA4193 and PA4194 and PA4195) or (PA5074 and PA5075 and PA5076))	11	*JAB 01/13/14 - added genes from Burk rxns, removed generic AA transporter		NA	NA
PA4195	probable binding protein component of ABC transporter	rxn05152	Transport	L-aspartate transport via ABC system	H2O + ATP + L-Aspartate => H+ + L-Aspartate + Phosphate + ADP	(PA1339 and PA1340 and PA1341 and PA1342) or (PA4192 and PA4193 and PA4194 and PA4195)	8	*JAB 01/13/14 - removed generic transporter		NA	NA
PA4195	probable binding protein component of ABC transporter	rxn05146	Transport	L-Glutamate-ABC transport	H2O + ATP + L-Glutamate => H+ + Phosphate + ADP + L-Glutamate	(PA1339 and PA1340 and PA1341) or (PA4192 and PA4193 and PA4194 and PA4195)	7	*JAB 01/13/14 - added from Burk		NA	NA
PA4198	probable AMP-binding enzyme	rxn02831	None	o-succinylbenzoate-CoA ligase	H+ + CoA + ATP + Succinylbenzoate => PPi + AMP + Succinylbenzoyl-CoA	((PA1617 or PA3924 or PA1215 or PA3860 or PA2557 or PA4198) or PA3299 or PA3300)	8			PA14_09660	0	acyl-CoA synthetase
PA4198	probable AMP-binding enzyme	rxn05247	Fatty acid metabolism	FACOAL140(ISO)	H+ + CoA + ATP + fa1 => PPi + AMP + fa1coa	((PA3299) or (PA3300) or (PA2557) or (PA3924) or (PA4198))	5	*JAB 12/19/13 - fatty acid and lipid pathways from Burk mods, GPRs double checked by JAB		PA14_09660	0	acyl-CoA synthetase
PA4198	probable AMP-binding enzyme	rxn05248	Fatty acid metabolism	FACOAL150(anteiso)	H+ + CoA + ATP + fa4 => PPi + AMP + fa4coa	((PA3299) or (PA3300) or (PA2557) or (PA3924) or (PA4198))	5	*JAB 12/19/13 - fatty acid and lipid pathways from Burk mods, GPRs double checked by JAB		PA14_09660	0	acyl-CoA synthetase
PA4198	probable AMP-binding enzyme	rxn05249	Fatty acid metabolism	FACOAL150(ISO)	H+ + CoA + ATP + fa3 => PPi + AMP + fa3coa	((PA3299) or (PA3300) or (PA2557) or (PA3924) or (PA4198))	5	*JAB 12/19/13 - fatty acid and lipid pathways from Burk mods, GPRs double checked by JAB		PA14_09660	0	acyl-CoA synthetase
PA4198	probable AMP-binding enzyme	rxn05250	Fatty acid metabolism	FACOAL160(ISO)	H+ + CoA + ATP + fa6 => PPi + AMP + fa6coa	((PA3299) or (PA3300) or (PA2557) or (PA3924) or (PA4198))	5	*JAB 12/19/13 - fatty acid and lipid pathways from Burk mods, GPRs double checked by JAB		PA14_09660	0	acyl-CoA synthetase
PA4198	probable AMP-binding enzyme	rxn05251	Fatty acid metabolism	FACOAL170(anteiso)	H+ + CoA + ATP + fa12 => PPi + AMP + fa12coa	((PA3299) or (PA3300) or (PA2557) or (PA3924) or (PA4198))	5	*JAB 12/19/13 - fatty acid and lipid pathways from Burk mods, GPRs double checked by JAB		PA14_09660	0	acyl-CoA synthetase
PA4198	probable AMP-binding enzyme	rxn05252	Fatty acid metabolism	FACOAL170(ISO)	H+ + CoA + ATP + fa11 => PPi + AMP + fa11coa	((PA3299) or (PA3300) or (PA2557) or (PA3924) or (PA4198))	5	*JAB 12/19/13 - fatty acid and lipid pathways from Burk mods, GPRs double checked by JAB		PA14_09660	0	acyl-CoA synthetase
PA4198	probable AMP-binding enzyme	rxn09450	Fatty acid metabolism	fatty-acid--CoA ligase (hexadecenoate), peroxisomal	H+ + CoA + ATP + hexadecenoate => PPi + AMP + Hexadecenoyl-CoA	((PA3299) or (PA3300) or (PA2557) or (PA3924) or (PA4198))	5	*JAB 12/19/13 - fatty acid and lipid pathways from Burk mods, GPRs double checked by JAB		PA14_09660	0	acyl-CoA synthetase
PA4198	probable AMP-binding enzyme	rxn09449	Fatty acid metabolism	fatty-acid--CoA ligase (octadecanoate)	H+ + CoA + ATP + ocdca => PPi + AMP + strcoa	((PA3299) or (PA3300) or (PA2557) or (PA3924) or (PA4198))	5	*JAB 12/19/13 - fatty acid and lipid pathways from Burk mods, GPRs double checked by JAB		PA14_09660	0	acyl-CoA synthetase
PA4198	probable AMP-binding enzyme	rxn09448	Fatty acid metabolism	fatty-acid--CoA ligase (octadecenoate)	H+ + CoA + ATP + octadecenoate => PPi + AMP + Octadecenoyl-CoA	((PA3299) or (PA3300) or (PA2557) or (PA3924) or (PA4198))	5	*JAB 12/19/13 - fatty acid and lipid pathways from Burk mods, GPRs double checked by JAB		PA14_09660	0	acyl-CoA synthetase
PA4198	probable AMP-binding enzyme	rxn05736	Fatty acid metabolism	fatty-acid--CoA ligase (tetradecanoate)	H+ + CoA + ATP + Myristic_acid => Myristoyl-CoA + PPi + AMP	((PA3299) or (PA3300) or (PA2557) or (PA3924) or (PA4198))	5	*JAB 12/19/13 - fatty acid and lipid pathways from Burk mods, GPRs double checked by JAB		PA14_09660	0	acyl-CoA synthetase
PA4198	probable AMP-binding enzyme	rxn00947	Fatty acid metabolism	PalmitateCoA ligase (AMP-forming)	H+ + CoA + ATP + Palmitate => Palmitoyl-CoA + PPi + AMP	((PA3299) or (PA3300) or (PA2557) or (PA3924) or (PA4198))	5	*JAB 12/19/13 - fatty acid and lipid pathways from Burk mods, GPRs double checked by JAB		PA14_09660	0	acyl-CoA synthetase
PA4209	probable phenazine-specific methyltransferase probable O-methyltransferase	rxn13798	Phenazine biosynthesis	probable phenazine-specific methyltransferase	S-Adenosyl-L-methionine + phenazine-1-carboxylic acid <=> S-Adenosyl-homocysteine + 5-methylphenazine-1-carboxylic acid betaine... <Preview truncated at 128 characters>	PA4209	1			PA14_09490	0	phenazine-specific methyltransferase
PA4210	probable phenazine biosynthesis protein	rxn13885	Phenazine biosynthesis	phenazine-1-carboxylic acid synthesis, step 3	2 trans-2,3-dihydro-3-hydroxyanthranilic acid <=> 4 H+ + 2 H2O + CO2 + phenazine-1-carboxylic acid	((PA1899 and PA1900 and PA1901 and PA1904 and PA1905) or (PA4210 and PA4211 and PA4212 and PA4215 and PA4216))	10			PA14_09480	9.82351e-119	phenazine biosynthesis protein
PA4211	probable phenazine biosynthesis protein	rxn13885	Phenazine biosynthesis	phenazine-1-carboxylic acid synthesis, step 3	2 trans-2,3-dihydro-3-hydroxyanthranilic acid <=> 4 H+ + 2 H2O + CO2 + phenazine-1-carboxylic acid	((PA1899 and PA1900 and PA1901 and PA1904 and PA1905) or (PA4210 and PA4211 and PA4212 and PA4215 and PA4216))	10			PA14_09470	5.82975e-121	phenazine biosynthesis protein
PA4215	probable phenazine biosynthesis protein	rxn13885	Phenazine biosynthesis	phenazine-1-carboxylic acid synthesis, step 3	2 trans-2,3-dihydro-3-hydroxyanthranilic acid <=> 4 H+ + 2 H2O + CO2 + phenazine-1-carboxylic acid	((PA1899 and PA1900 and PA1901 and PA1904 and PA1905) or (PA4210 and PA4211 and PA4212 and PA4215 and PA4216))	10			PA14_39890	0	phenazine biosynthesis protein
PA4216	probable pyridoxamine 5-phosphate oxidase probable phenazine biosynthesis protein	rxn13885	Phenazine biosynthesis	phenazine-1-carboxylic acid synthesis, step 3	2 trans-2,3-dihydro-3-hydroxyanthranilic acid <=> 4 H+ + 2 H2O + CO2 + phenazine-1-carboxylic acid	((PA1899 and PA1900 and PA1901 and PA1904 and PA1905) or (PA4210 and PA4211 and PA4212 and PA4215 and PA4216))	10			NA	NA
PA4217	flavin-containing monooxygenase probable FAD-dependent monooxygenase	rxn13787	Phenazine biosynthesis	pyocyanin synthesis	NADH + H+ + O2 + phenazine-1-carboxylic acid <=> NAD + H2O + CO2 + 1-hydroxyphenazine	PA4217	1			PA14_09400	0	hypothetical protein
PA4217	flavin-containing monooxygenase probable FAD-dependent monooxygenase	rxn13896	Phenazine biosynthesis	pyocyanin synthesis	NADH + H+ + O2 + 5-methylphenazine-1-carboxylic acid betaine <=> NAD + H2O + CO2 + pyocyanin	PA4217	1	*PY 04/16/14 Added for the production of the virulence factor pyocyanin. Taken from SEED master list. NOTE: rxn13787 was called also called "pyocyanin synthesis", but I have changed to to "1-hydroxyphenazine synthesis". Also, note it is sometimes spelled pyocyanine. Don't have E.C. number or subsystem info at the moment.		PA14_09400	0	hypothetical protein
PA4279	hypothetical protein	rxn12510	Pantothenate and CoA biosynthesis	pantothenate kinase	ATP + PAN <=> ADP + 4-phosphopantothenate	PA4279	1	*JAB 12/08/14 - bad PAO1 model annotation corrected		PA14_08630	3.71086e-179	pantothenate kinase
PA4289	probable transporter	rxn05526	Transport	chromate transport out via proton antiport	H+ + chromate_H2O4Cr <=> H+ + chromate_H2O4Cr	PA4289	1	*JAB 01/13/14 - added from Burk, Toxic metal transported out		PA14_55740	0	transporter
PA4292	probable phosphate transporter	rxn05312	Transport	phosphate transport in/out via proton symporter	H+ + Phosphate <=> H+ + Phosphate	(PA0450 or PA5207 or PA4292)	3	*JAB 01/13/14 - checked		PA14_55770	0	phosphate transporter
PA4330	probable enoyl-CoA hydratase/isomerase	rxn02911	Fatty acid metabolism	(S)-3-Hydroxydodecanoyl-CoA hydro-lyase	(S)-3-Hydroxydodecanoyl-CoA <=> (2E)-Dodecenoyl-CoA + H2O	((PA4980) or (PA1629) or (PA3590) or (PA4330) or (PA5188) or (PA0744) or (PA1505) or (PA1737) or (PA3014))	9	*JAB 12/19/13 - fatty acid and lipid pathways from Burk mods, GPRs double checked by JAB		PA14_56250	0	enoyl-CoA hydratase/isomerase
PA4330	probable enoyl-CoA hydratase/isomerase	rxn03240	Fatty acid metabolism	(S)-3-Hydroxyhexadecanoyl-CoA hydro-lyase	(S)-3-Hydroxyhexadecanoyl-CoA <=> (2E)-Hexadecenoyl-CoA + H2O	((PA4980) or (PA1629) or (PA3590) or (PA4330) or (PA5188) or (PA0744) or (PA1505) or (PA1737) or (PA3014))	9	*JAB 12/19/13 - fatty acid and lipid pathways from Burk mods, GPRs double checked by JAB		PA14_56250	0	enoyl-CoA hydratase/isomerase
PA4330	probable enoyl-CoA hydratase/isomerase	rxn03241	Fatty acid metabolism	(S)-3-Hydroxytetradecanoyl-CoA hydro-lyase	(S)-3-Hydroxytetradecanoyl-CoA <=> (2E)-Tetradecenoyl-CoA + H2O	((PA4980) or (PA1629) or (PA3590) or (PA4330) or (PA5188) or (PA0744) or (PA1505) or (PA1737) or (PA3014))	9	*JAB 12/19/13 - fatty acid and lipid pathways from Burk mods, GPRs double checked by JAB		PA14_56250	0	enoyl-CoA hydratase/isomerase
PA4330	probable enoyl-CoA hydratase/isomerase	rxn03245	Fatty acid metabolism	(S)-Hydroxydecanoyl-CoA hydro-lyase	(S)-Hydroxydecanoyl-CoA <=> (2E)-Decenoyl-CoA + H2O	((PA4980) or (PA1629) or (PA3590) or (PA4330) or (PA5188) or (PA0744) or (PA1505) or (PA1737) or (PA3014))	9	*JAB 12/19/13 - fatty acid and lipid pathways from Burk mods, GPRs double checked by JAB		PA14_56250	0	enoyl-CoA hydratase/isomerase
PA4330	probable enoyl-CoA hydratase/isomerase	rxn03250	Fatty acid metabolism	(S)-Hydroxyhexanoyl-CoA hydro-lyase	(S)-Hydroxyhexanoyl-CoA <=> (2E)-Hexenoyl-CoA + H2O	((PA4980) or (PA1629) or (PA3590) or (PA4330) or (PA5188) or (PA0744) or (PA1505) or (PA1737) or (PA3014))	9	*JAB 12/19/13 - fatty acid and lipid pathways from Burk mods, GPRs double checked by JAB		PA14_56250	0	enoyl-CoA hydratase/isomerase
PA4330	probable enoyl-CoA hydratase/isomerase	rxn03247	Fatty acid metabolism	(S)-Hydroxyoctanoyl-CoA hydro-lyase	(S)-Hydroxyoctanoyl-CoA <=> (2E)-Octenoyl-CoA + H2O	((PA4980) or (PA1629) or (PA3590) or (PA4330) or (PA5188) or (PA0744) or (PA1505) or (PA1737) or (PA3014))	9	*JAB 12/19/13 - fatty acid and lipid pathways from Burk mods, GPRs double checked by JAB		PA14_56250	0	enoyl-CoA hydratase/isomerase
PA4333	probable fumarase probable fumarate hydratase	rxn00799	Citrate cycle (TCA cycle)	fumarase	L-Malate <=> H2O + Fumarate	(PA0854 or PA4470 or PA4333)	3			PA14_56300	0	fumarase
PA4334	probable transport protein	rxn05618	Transport	manganese transport in via proton symport	H+ + Mn2+ => H+ + Mn2+	PA4334 or PA0809	2	*JAB 01/13/14 - added from Burk		PA14_56340	0	manganese transport protein MntH
PA4358	probable ferrous iron transport protein	rxn10963	Transport	FeoB iron (II) transporter	Fe2+ <=> Fe2+	PA4358	1	*JAB 01/21/13 - found while checking GPRs of other iron transporters		PA14_56680	0	ferrous iron transport protein B
PA4400	probable pyrophosphohydrolase	rxn02305	Thiamine metabolism	thiamine-phosphate diphosphorylase	H+ + 4-Amino-2-methyl-5-diphosphomethylpyrimidine + 4-Methyl-5--2-phosphoethyl-thiazole <=> PPi + Thiamine phosphate	(PA4400 or PA3976)	2			PA14_57190	0	hypothetical protein
PA4429	probable cytochrome c1 precursor	rxn13689	Oxidative phosphorylation	cytochrome-c reductase (ubiquinone)	2 H+ + Ubiquinol-8 + 2 Cytochrome c3+ <=> 4 H+ + Ubiquinone-8 + 2 Cytochrome c2+	(PA4431 and PA4430 and PA4429)	3	*JAB 04/16/14 - fixed ub8 ref;		PA14_57540	0	cytochrome c1
PA4429	probable cytochrome c1 precursor	rJB00271	Oxidative phosphorylation	cytochrome-c reductase (ubiquinone)	2 H+ + Ubiquinol-9 + 2 Cytochrome c3+ <=> 4 H+ + Ubiquinone-9 + 2 Cytochrome c2+	(PA4431 and PA4430 and PA4429)	3	*JAB 04/16/14 - ub8>ub9 fix;		PA14_57540	0	cytochrome c1
PA4430	probable cytochrome b	rxn13689	Oxidative phosphorylation	cytochrome-c reductase (ubiquinone)	2 H+ + Ubiquinol-8 + 2 Cytochrome c3+ <=> 4 H+ + Ubiquinone-8 + 2 Cytochrome c2+	(PA4431 and PA4430 and PA4429)	3	*JAB 04/16/14 - fixed ub8 ref;		PA14_57560	0	cytochrome b
PA4430	probable cytochrome b	rJB00271	Oxidative phosphorylation	cytochrome-c reductase (ubiquinone)	2 H+ + Ubiquinol-9 + 2 Cytochrome c3+ <=> 4 H+ + Ubiquinone-9 + 2 Cytochrome c2+	(PA4431 and PA4430 and PA4429)	3	*JAB 04/16/14 - ub8>ub9 fix;		PA14_57560	0	cytochrome b
PA4431	probable iron-sulfur protein	rxn13689	Oxidative phosphorylation	cytochrome-c reductase (ubiquinone)	2 H+ + Ubiquinol-8 + 2 Cytochrome c3+ <=> 4 H+ + Ubiquinone-8 + 2 Cytochrome c2+	(PA4431 and PA4430 and PA4429)	3	*JAB 04/16/14 - fixed ub8 ref;		PA14_57570	4.24749e-144	cytochrome c reductase, iron-sulfur subun
PA4431	probable iron-sulfur protein	rJB00271	Oxidative phosphorylation	cytochrome-c reductase (ubiquinone)	2 H+ + Ubiquinol-9 + 2 Cytochrome c3+ <=> 4 H+ + Ubiquinone-9 + 2 Cytochrome c2+	(PA4431 and PA4430 and PA4429)	3	*JAB 04/16/14 - ub8>ub9 fix;		PA14_57570	4.24749e-144	cytochrome c reductase, iron-sulfur subun
PA4458	conserved hypothetical protein	rxn02404	Lipopolysaccharide biosynthesis	3-deoxy-manno-octulosonate-8-phosphatase	H2O + 3-Deoxy-D-manno-octulosonate8-phosphate => H+ + Phosphate + KDO	PA4458	1			PA14_57900	5.14246e-126	hypothetical protein
PA4486	conserved hypothetical protein	rxn02483	Benzoate degradation	4-carboxymuconolactone decarboxylase	H+ + 4-Carboxymuconolactone => CO2 + 3-oxoadipate-enol-lactone	(PA0232 or PA4486)	2			PA14_58220	8.80901e-92	hypothetical protein
PA4502	probable binding protein component of ABC transporter	rxn05174	Transport	nickel transport via ABC system	H2O + ATP + Ni2+ => H+ + Phosphate + ADP + Ni2+	(PA4502 and PA4503 and PA4504 and PA4505)	4	*JAB 01/13/14 - replaced microcin transporter with nickel transporter		PA14_58420	0	dipeptide ABC transporter substrate-binding protein DppA4 dipeptide ABC transporter substrate-binding protein
PA4503	probable permease of ABC transporter	rxn05174	Transport	nickel transport via ABC system	H2O + ATP + Ni2+ => H+ + Phosphate + ADP + Ni2+	(PA4502 and PA4503 and PA4504 and PA4505)	4	*JAB 01/13/14 - replaced microcin transporter with nickel transporter		PA14_58440	0	dipeptide ABC transporter permease DppB ABC transporter permease
PA4503	probable permease of ABC transporter	rxn05533	Transport	Dipeptide transport via ABC system (ala-asp)	H2O + ATP + ala-L-asp-L => H+ + Phosphate + ADP + ala-L-asp-L	(PA4503 and PA4504 and PA4505 and PA4506)	4	*JAB 01/13/14 - added from Burk, Toxic metal transported out		PA14_58440	0	dipeptide ABC transporter permease DppB ABC transporter permease
PA4503	probable permease of ABC transporter	rxn05540	Transport	Dipeptide transport via ABC system (ala-gln)	H2O + ATP + Ala-Gln => H+ + Phosphate + ADP + Ala-Gln	(PA4503 and PA4504 and PA4505 and PA4506)	4	*JAB 01/13/14 - added from Burk		PA14_58440	0	dipeptide ABC transporter permease DppB ABC transporter permease
PA4503	probable permease of ABC transporter	rxn05541	Transport	Dipeptide transport via ABC system (ala-glu)	H2O + ATP + ala-L-glu-L => H+ + Phosphate + ADP + ala-L-glu-L	(PA4503 and PA4504 and PA4505 and PA4506)	4	*JAB 01/13/14 - added from Burk		PA14_58440	0	dipeptide ABC transporter permease DppB ABC transporter permease
PA4503	probable permease of ABC transporter	rxn05542	Transport	Dipeptide transport via ABC system (ala-gly)	H2O + ATP + L-alanylglycine => H+ + Phosphate + ADP + L-alanylglycine	(PA4503 and PA4504 and PA4505 and PA4506)	4	*JAB 01/13/14 - added from Burk		PA14_58440	0	dipeptide ABC transporter permease DppB ABC transporter permease
PA4503	probable permease of ABC transporter	rxn05543	Transport	Dipeptide transport via ABC system (ala-his)	H2O + ATP + Ala-His => H+ + Phosphate + ADP + Ala-His	(PA4503 and PA4504 and PA4505 and PA4506)	4	*JAB 01/13/14 - added from Burk		PA14_58440	0	dipeptide ABC transporter permease DppB ABC transporter permease
PA4503	probable permease of ABC transporter	rxn05544	Transport	Dipeptide transport via ABC system (ala-leu)	H2O + ATP + Ala-Leu => H+ + Phosphate + ADP + Ala-Leu	(PA4503 and PA4504 and PA4505 and PA4506)	4	*JAB 01/13/14 - added from Burk		PA14_58440	0	dipeptide ABC transporter permease DppB ABC transporter permease
PA4503	probable permease of ABC transporter	rxn05545	Transport	Dipeptide transport via ABC system (ala-thr)	H2O + ATP + ala-L-Thr-L => H+ + Phosphate + ADP + ala-L-Thr-L	(PA4503 and PA4504 and PA4505 and PA4506)	4	*JAB 01/13/14 - added from Burk		PA14_58440	0	dipeptide ABC transporter permease DppB ABC transporter permease
PA4503	probable permease of ABC transporter	rxn05539	Transport	Dipeptide transport via ABC system (cgly)	H2O + ATP + Cys-Gly => H+ + Phosphate + ADP + Cys-Gly	(PA4503 and PA4504 and PA4505 and PA4506)	4	*JAB 01/13/14 - added from Burk		PA14_58440	0	dipeptide ABC transporter permease DppB ABC transporter permease
PA4503	probable permease of ABC transporter	rxn05546	Transport	Dipeptide transport via ABC system (gly-asn)	H2O + ATP + gly-asn-L => H+ + Phosphate + ADP + gly-asn-L	(PA4503 and PA4504 and PA4505 and PA4506)	4	*JAB 01/13/14 - added from Burk		PA14_58440	0	dipeptide ABC transporter permease DppB ABC transporter permease
PA4503	probable permease of ABC transporter	rxn05537	Transport	Dipeptide transport via ABC system (gly-asp)	H2O + ATP + gly-asp-L => H+ + Phosphate + ADP + gly-asp-L	(PA4503 and PA4504 and PA4505 and PA4506)	4	*JAB 01/13/14 - added from Burk		PA14_58440	0	dipeptide ABC transporter permease DppB ABC transporter permease
PA4503	probable permease of ABC transporter	rxn05547	Transport	Dipeptide transport via ABC system (gly-gln)	H2O + ATP + Gly-Gln => H+ + Phosphate + ADP + Gly-Gln	(PA4503 and PA4504 and PA4505 and PA4506)	4	*JAB 01/13/14 - added from Burk		PA14_58440	0	dipeptide ABC transporter permease DppB ABC transporter permease
PA4503	probable permease of ABC transporter	rxn05534	Transport	Dipeptide transport via ABC system (gly-glu)	H2O + ATP + gly-glu-L => H+ + Phosphate + ADP + gly-glu-L	(PA4503 and PA4504 and PA4505 and PA4506)	4	*JAB 01/13/14 - added from Burk		PA14_58440	0	dipeptide ABC transporter permease DppB ABC transporter permease
PA4503	probable permease of ABC transporter	rxn05535	Transport	Dipeptide transport via ABC system (gly-met)	H2O + ATP + Gly-Met => H+ + Phosphate + ADP + Gly-Met	(PA4503 and PA4504 and PA4505 and PA4506)	4	*JAB 01/13/14 - added from Burk		PA14_58440	0	dipeptide ABC transporter permease DppB ABC transporter permease
PA4503	probable permease of ABC transporter	rxn05538	Transport	Dipeptide transport via ABC system (gly-pro-L)	H2O + ATP + gly-pro-L => H+ + Phosphate + ADP + gly-pro-L	(PA4503 and PA4504 and PA4505 and PA4506)	4	*JAB 01/13/14 - added from Burk		PA14_58440	0	dipeptide ABC transporter permease DppB ABC transporter permease
PA4503	probable permease of ABC transporter	rxn05536	Transport	Dipeptide transport via ABC system (met-ala)	H2O + ATP + met-L-ala-L => H+ + Phosphate + ADP + met-L-ala-L	(PA4503 and PA4504 and PA4505 and PA4506)	4	*JAB 01/13/14 - added from Burk		PA14_58440	0	dipeptide ABC transporter permease DppB ABC transporter permease
PA4503	probable permease of ABC transporter	rxn12848	Transport	Gly-Cys ABC transporters	H2O + ATP + Gly-Cys => Phosphate + ADP + Gly-Cys	(PA4503 and PA4504 and PA4505 and PA4506)	4	*JAB 01/13/14 - added from Burk		PA14_58440	0	dipeptide ABC transporter permease DppB ABC transporter permease
PA4503	probable permease of ABC transporter	rxn12849	Transport	Gly-Leu ABC transporters	H2O + ATP + Gly-Leu => Phosphate + ADP + Gly-Leu	(PA4503 and PA4504 and PA4505 and PA4506)	4	*JAB 01/13/14 - added from Burk		PA14_58440	0	dipeptide ABC transporter permease DppB ABC transporter permease
PA4503	probable permease of ABC transporter	rxn12850	Transport	Gly-Phe ABC transporters	H2O + ATP + Gly-Phe => Phosphate + ADP + Gly-Phe	(PA4503 and PA4504 and PA4505 and PA4506)	4	*JAB 01/13/14 - added from Burk		PA14_58440	0	dipeptide ABC transporter permease DppB ABC transporter permease
PA4503	probable permease of ABC transporter	rxn12851	Transport	Gly-Try ABC transporters	H2O + ATP + Gly-Tyr => Phosphate + ADP + Gly-Tyr	(PA4503 and PA4504 and PA4505 and PA4506)	4	*JAB 01/13/14 - added from Burk		PA14_58440	0	dipeptide ABC transporter permease DppB ABC transporter permease
PA4504	probable permease of ABC transporter	rxn05174	Transport	nickel transport via ABC system	H2O + ATP + Ni2+ => H+ + Phosphate + ADP + Ni2+	(PA4502 and PA4503 and PA4504 and PA4505)	4	*JAB 01/13/14 - replaced microcin transporter with nickel transporter		PA14_58450	0	dipeptide ABC transporter permease DppC ABC transporter permease
PA4504	probable permease of ABC transporter	rxn05533	Transport	Dipeptide transport via ABC system (ala-asp)	H2O + ATP + ala-L-asp-L => H+ + Phosphate + ADP + ala-L-asp-L	(PA4503 and PA4504 and PA4505 and PA4506)	4	*JAB 01/13/14 - added from Burk, Toxic metal transported out		PA14_58450	0	dipeptide ABC transporter permease DppC ABC transporter permease
PA4504	probable permease of ABC transporter	rxn05540	Transport	Dipeptide transport via ABC system (ala-gln)	H2O + ATP + Ala-Gln => H+ + Phosphate + ADP + Ala-Gln	(PA4503 and PA4504 and PA4505 and PA4506)	4	*JAB 01/13/14 - added from Burk		PA14_58450	0	dipeptide ABC transporter permease DppC ABC transporter permease
PA4504	probable permease of ABC transporter	rxn05541	Transport	Dipeptide transport via ABC system (ala-glu)	H2O + ATP + ala-L-glu-L => H+ + Phosphate + ADP + ala-L-glu-L	(PA4503 and PA4504 and PA4505 and PA4506)	4	*JAB 01/13/14 - added from Burk		PA14_58450	0	dipeptide ABC transporter permease DppC ABC transporter permease
PA4504	probable permease of ABC transporter	rxn05542	Transport	Dipeptide transport via ABC system (ala-gly)	H2O + ATP + L-alanylglycine => H+ + Phosphate + ADP + L-alanylglycine	(PA4503 and PA4504 and PA4505 and PA4506)	4	*JAB 01/13/14 - added from Burk		PA14_58450	0	dipeptide ABC transporter permease DppC ABC transporter permease
PA4504	probable permease of ABC transporter	rxn05543	Transport	Dipeptide transport via ABC system (ala-his)	H2O + ATP + Ala-His => H+ + Phosphate + ADP + Ala-His	(PA4503 and PA4504 and PA4505 and PA4506)	4	*JAB 01/13/14 - added from Burk		PA14_58450	0	dipeptide ABC transporter permease DppC ABC transporter permease
PA4504	probable permease of ABC transporter	rxn05544	Transport	Dipeptide transport via ABC system (ala-leu)	H2O + ATP + Ala-Leu => H+ + Phosphate + ADP + Ala-Leu	(PA4503 and PA4504 and PA4505 and PA4506)	4	*JAB 01/13/14 - added from Burk		PA14_58450	0	dipeptide ABC transporter permease DppC ABC transporter permease
PA4504	probable permease of ABC transporter	rxn05545	Transport	Dipeptide transport via ABC system (ala-thr)	H2O + ATP + ala-L-Thr-L => H+ + Phosphate + ADP + ala-L-Thr-L	(PA4503 and PA4504 and PA4505 and PA4506)	4	*JAB 01/13/14 - added from Burk		PA14_58450	0	dipeptide ABC transporter permease DppC ABC transporter permease
PA4504	probable permease of ABC transporter	rxn05539	Transport	Dipeptide transport via ABC system (cgly)	H2O + ATP + Cys-Gly => H+ + Phosphate + ADP + Cys-Gly	(PA4503 and PA4504 and PA4505 and PA4506)	4	*JAB 01/13/14 - added from Burk		PA14_58450	0	dipeptide ABC transporter permease DppC ABC transporter permease
PA4504	probable permease of ABC transporter	rxn05546	Transport	Dipeptide transport via ABC system (gly-asn)	H2O + ATP + gly-asn-L => H+ + Phosphate + ADP + gly-asn-L	(PA4503 and PA4504 and PA4505 and PA4506)	4	*JAB 01/13/14 - added from Burk		PA14_58450	0	dipeptide ABC transporter permease DppC ABC transporter permease
PA4504	probable permease of ABC transporter	rxn05537	Transport	Dipeptide transport via ABC system (gly-asp)	H2O + ATP + gly-asp-L => H+ + Phosphate + ADP + gly-asp-L	(PA4503 and PA4504 and PA4505 and PA4506)	4	*JAB 01/13/14 - added from Burk		PA14_58450	0	dipeptide ABC transporter permease DppC ABC transporter permease
PA4504	probable permease of ABC transporter	rxn05547	Transport	Dipeptide transport via ABC system (gly-gln)	H2O + ATP + Gly-Gln => H+ + Phosphate + ADP + Gly-Gln	(PA4503 and PA4504 and PA4505 and PA4506)	4	*JAB 01/13/14 - added from Burk		PA14_58450	0	dipeptide ABC transporter permease DppC ABC transporter permease
PA4504	probable permease of ABC transporter	rxn05534	Transport	Dipeptide transport via ABC system (gly-glu)	H2O + ATP + gly-glu-L => H+ + Phosphate + ADP + gly-glu-L	(PA4503 and PA4504 and PA4505 and PA4506)	4	*JAB 01/13/14 - added from Burk		PA14_58450	0	dipeptide ABC transporter permease DppC ABC transporter permease
PA4504	probable permease of ABC transporter	rxn05535	Transport	Dipeptide transport via ABC system (gly-met)	H2O + ATP + Gly-Met => H+ + Phosphate + ADP + Gly-Met	(PA4503 and PA4504 and PA4505 and PA4506)	4	*JAB 01/13/14 - added from Burk		PA14_58450	0	dipeptide ABC transporter permease DppC ABC transporter permease
PA4504	probable permease of ABC transporter	rxn05538	Transport	Dipeptide transport via ABC system (gly-pro-L)	H2O + ATP + gly-pro-L => H+ + Phosphate + ADP + gly-pro-L	(PA4503 and PA4504 and PA4505 and PA4506)	4	*JAB 01/13/14 - added from Burk		PA14_58450	0	dipeptide ABC transporter permease DppC ABC transporter permease
PA4504	probable permease of ABC transporter	rxn05536	Transport	Dipeptide transport via ABC system (met-ala)	H2O + ATP + met-L-ala-L => H+ + Phosphate + ADP + met-L-ala-L	(PA4503 and PA4504 and PA4505 and PA4506)	4	*JAB 01/13/14 - added from Burk		PA14_58450	0	dipeptide ABC transporter permease DppC ABC transporter permease
PA4504	probable permease of ABC transporter	rxn12848	Transport	Gly-Cys ABC transporters	H2O + ATP + Gly-Cys => Phosphate + ADP + Gly-Cys	(PA4503 and PA4504 and PA4505 and PA4506)	4	*JAB 01/13/14 - added from Burk		PA14_58450	0	dipeptide ABC transporter permease DppC ABC transporter permease
PA4504	probable permease of ABC transporter	rxn12849	Transport	Gly-Leu ABC transporters	H2O + ATP + Gly-Leu => Phosphate + ADP + Gly-Leu	(PA4503 and PA4504 and PA4505 and PA4506)	4	*JAB 01/13/14 - added from Burk		PA14_58450	0	dipeptide ABC transporter permease DppC ABC transporter permease
PA4504	probable permease of ABC transporter	rxn12850	Transport	Gly-Phe ABC transporters	H2O + ATP + Gly-Phe => Phosphate + ADP + Gly-Phe	(PA4503 and PA4504 and PA4505 and PA4506)	4	*JAB 01/13/14 - added from Burk		PA14_58450	0	dipeptide ABC transporter permease DppC ABC transporter permease
PA4504	probable permease of ABC transporter	rxn12851	Transport	Gly-Try ABC transporters	H2O + ATP + Gly-Tyr => Phosphate + ADP + Gly-Tyr	(PA4503 and PA4504 and PA4505 and PA4506)	4	*JAB 01/13/14 - added from Burk		PA14_58450	0	dipeptide ABC transporter permease DppC ABC transporter permease
PA4505	probable ATP-binding component of ABC transporter	rxn05174	Transport	nickel transport via ABC system	H2O + ATP + Ni2+ => H+ + Phosphate + ADP + Ni2+	(PA4502 and PA4503 and PA4504 and PA4505)	4	*JAB 01/13/14 - replaced microcin transporter with nickel transporter		PA14_58470	0	dipeptide ABC transporter ATP-binding protein DppD ABC transporter ATP-binding protein
PA4505	probable ATP-binding component of ABC transporter	rxn05533	Transport	Dipeptide transport via ABC system (ala-asp)	H2O + ATP + ala-L-asp-L => H+ + Phosphate + ADP + ala-L-asp-L	(PA4503 and PA4504 and PA4505 and PA4506)	4	*JAB 01/13/14 - added from Burk, Toxic metal transported out		PA14_58470	0	dipeptide ABC transporter ATP-binding protein DppD ABC transporter ATP-binding protein
PA4505	probable ATP-binding component of ABC transporter	rxn05540	Transport	Dipeptide transport via ABC system (ala-gln)	H2O + ATP + Ala-Gln => H+ + Phosphate + ADP + Ala-Gln	(PA4503 and PA4504 and PA4505 and PA4506)	4	*JAB 01/13/14 - added from Burk		PA14_58470	0	dipeptide ABC transporter ATP-binding protein DppD ABC transporter ATP-binding protein
PA4505	probable ATP-binding component of ABC transporter	rxn05541	Transport	Dipeptide transport via ABC system (ala-glu)	H2O + ATP + ala-L-glu-L => H+ + Phosphate + ADP + ala-L-glu-L	(PA4503 and PA4504 and PA4505 and PA4506)	4	*JAB 01/13/14 - added from Burk		PA14_58470	0	dipeptide ABC transporter ATP-binding protein DppD ABC transporter ATP-binding protein
PA4505	probable ATP-binding component of ABC transporter	rxn05542	Transport	Dipeptide transport via ABC system (ala-gly)	H2O + ATP + L-alanylglycine => H+ + Phosphate + ADP + L-alanylglycine	(PA4503 and PA4504 and PA4505 and PA4506)	4	*JAB 01/13/14 - added from Burk		PA14_58470	0	dipeptide ABC transporter ATP-binding protein DppD ABC transporter ATP-binding protein
PA4505	probable ATP-binding component of ABC transporter	rxn05543	Transport	Dipeptide transport via ABC system (ala-his)	H2O + ATP + Ala-His => H+ + Phosphate + ADP + Ala-His	(PA4503 and PA4504 and PA4505 and PA4506)	4	*JAB 01/13/14 - added from Burk		PA14_58470	0	dipeptide ABC transporter ATP-binding protein DppD ABC transporter ATP-binding protein
PA4505	probable ATP-binding component of ABC transporter	rxn05544	Transport	Dipeptide transport via ABC system (ala-leu)	H2O + ATP + Ala-Leu => H+ + Phosphate + ADP + Ala-Leu	(PA4503 and PA4504 and PA4505 and PA4506)	4	*JAB 01/13/14 - added from Burk		PA14_58470	0	dipeptide ABC transporter ATP-binding protein DppD ABC transporter ATP-binding protein
PA4505	probable ATP-binding component of ABC transporter	rxn05545	Transport	Dipeptide transport via ABC system (ala-thr)	H2O + ATP + ala-L-Thr-L => H+ + Phosphate + ADP + ala-L-Thr-L	(PA4503 and PA4504 and PA4505 and PA4506)	4	*JAB 01/13/14 - added from Burk		PA14_58470	0	dipeptide ABC transporter ATP-binding protein DppD ABC transporter ATP-binding protein
PA4505	probable ATP-binding component of ABC transporter	rxn05539	Transport	Dipeptide transport via ABC system (cgly)	H2O + ATP + Cys-Gly => H+ + Phosphate + ADP + Cys-Gly	(PA4503 and PA4504 and PA4505 and PA4506)	4	*JAB 01/13/14 - added from Burk		PA14_58470	0	dipeptide ABC transporter ATP-binding protein DppD ABC transporter ATP-binding protein
PA4505	probable ATP-binding component of ABC transporter	rxn05546	Transport	Dipeptide transport via ABC system (gly-asn)	H2O + ATP + gly-asn-L => H+ + Phosphate + ADP + gly-asn-L	(PA4503 and PA4504 and PA4505 and PA4506)	4	*JAB 01/13/14 - added from Burk		PA14_58470	0	dipeptide ABC transporter ATP-binding protein DppD ABC transporter ATP-binding protein
PA4505	probable ATP-binding component of ABC transporter	rxn05537	Transport	Dipeptide transport via ABC system (gly-asp)	H2O + ATP + gly-asp-L => H+ + Phosphate + ADP + gly-asp-L	(PA4503 and PA4504 and PA4505 and PA4506)	4	*JAB 01/13/14 - added from Burk		PA14_58470	0	dipeptide ABC transporter ATP-binding protein DppD ABC transporter ATP-binding protein
PA4505	probable ATP-binding component of ABC transporter	rxn05547	Transport	Dipeptide transport via ABC system (gly-gln)	H2O + ATP + Gly-Gln => H+ + Phosphate + ADP + Gly-Gln	(PA4503 and PA4504 and PA4505 and PA4506)	4	*JAB 01/13/14 - added from Burk		PA14_58470	0	dipeptide ABC transporter ATP-binding protein DppD ABC transporter ATP-binding protein
PA4505	probable ATP-binding component of ABC transporter	rxn05534	Transport	Dipeptide transport via ABC system (gly-glu)	H2O + ATP + gly-glu-L => H+ + Phosphate + ADP + gly-glu-L	(PA4503 and PA4504 and PA4505 and PA4506)	4	*JAB 01/13/14 - added from Burk		PA14_58470	0	dipeptide ABC transporter ATP-binding protein DppD ABC transporter ATP-binding protein
PA4505	probable ATP-binding component of ABC transporter	rxn05535	Transport	Dipeptide transport via ABC system (gly-met)	H2O + ATP + Gly-Met => H+ + Phosphate + ADP + Gly-Met	(PA4503 and PA4504 and PA4505 and PA4506)	4	*JAB 01/13/14 - added from Burk		PA14_58470	0	dipeptide ABC transporter ATP-binding protein DppD ABC transporter ATP-binding protein
PA4505	probable ATP-binding component of ABC transporter	rxn05538	Transport	Dipeptide transport via ABC system (gly-pro-L)	H2O + ATP + gly-pro-L => H+ + Phosphate + ADP + gly-pro-L	(PA4503 and PA4504 and PA4505 and PA4506)	4	*JAB 01/13/14 - added from Burk		PA14_58470	0	dipeptide ABC transporter ATP-binding protein DppD ABC transporter ATP-binding protein
PA4505	probable ATP-binding component of ABC transporter	rxn05536	Transport	Dipeptide transport via ABC system (met-ala)	H2O + ATP + met-L-ala-L => H+ + Phosphate + ADP + met-L-ala-L	(PA4503 and PA4504 and PA4505 and PA4506)	4	*JAB 01/13/14 - added from Burk		PA14_58470	0	dipeptide ABC transporter ATP-binding protein DppD ABC transporter ATP-binding protein
PA4505	probable ATP-binding component of ABC transporter	rxn12848	Transport	Gly-Cys ABC transporters	H2O + ATP + Gly-Cys => Phosphate + ADP + Gly-Cys	(PA4503 and PA4504 and PA4505 and PA4506)	4	*JAB 01/13/14 - added from Burk		PA14_58470	0	dipeptide ABC transporter ATP-binding protein DppD ABC transporter ATP-binding protein
PA4505	probable ATP-binding component of ABC transporter	rxn12849	Transport	Gly-Leu ABC transporters	H2O + ATP + Gly-Leu => Phosphate + ADP + Gly-Leu	(PA4503 and PA4504 and PA4505 and PA4506)	4	*JAB 01/13/14 - added from Burk		PA14_58470	0	dipeptide ABC transporter ATP-binding protein DppD ABC transporter ATP-binding protein
PA4505	probable ATP-binding component of ABC transporter	rxn12850	Transport	Gly-Phe ABC transporters	H2O + ATP + Gly-Phe => Phosphate + ADP + Gly-Phe	(PA4503 and PA4504 and PA4505 and PA4506)	4	*JAB 01/13/14 - added from Burk		PA14_58470	0	dipeptide ABC transporter ATP-binding protein DppD ABC transporter ATP-binding protein
PA4505	probable ATP-binding component of ABC transporter	rxn12851	Transport	Gly-Try ABC transporters	H2O + ATP + Gly-Tyr => Phosphate + ADP + Gly-Tyr	(PA4503 and PA4504 and PA4505 and PA4506)	4	*JAB 01/13/14 - added from Burk		PA14_58470	0	dipeptide ABC transporter ATP-binding protein DppD ABC transporter ATP-binding protein
PA4506	probable ATP-binding component of ABC dipeptide transporter	rxn05533	Transport	Dipeptide transport via ABC system (ala-asp)	H2O + ATP + ala-L-asp-L => H+ + Phosphate + ADP + ala-L-asp-L	(PA4503 and PA4504 and PA4505 and PA4506)	4	*JAB 01/13/14 - added from Burk, Toxic metal transported out		PA14_58490	0	dipeptide ABC transporter ATP-binding protein DppF dipeptide transporter ATP-binding subunit
PA4506	probable ATP-binding component of ABC dipeptide transporter	rxn05540	Transport	Dipeptide transport via ABC system (ala-gln)	H2O + ATP + Ala-Gln => H+ + Phosphate + ADP + Ala-Gln	(PA4503 and PA4504 and PA4505 and PA4506)	4	*JAB 01/13/14 - added from Burk		PA14_58490	0	dipeptide ABC transporter ATP-binding protein DppF dipeptide transporter ATP-binding subunit
PA4506	probable ATP-binding component of ABC dipeptide transporter	rxn05541	Transport	Dipeptide transport via ABC system (ala-glu)	H2O + ATP + ala-L-glu-L => H+ + Phosphate + ADP + ala-L-glu-L	(PA4503 and PA4504 and PA4505 and PA4506)	4	*JAB 01/13/14 - added from Burk		PA14_58490	0	dipeptide ABC transporter ATP-binding protein DppF dipeptide transporter ATP-binding subunit
PA4506	probable ATP-binding component of ABC dipeptide transporter	rxn05542	Transport	Dipeptide transport via ABC system (ala-gly)	H2O + ATP + L-alanylglycine => H+ + Phosphate + ADP + L-alanylglycine	(PA4503 and PA4504 and PA4505 and PA4506)	4	*JAB 01/13/14 - added from Burk		PA14_58490	0	dipeptide ABC transporter ATP-binding protein DppF dipeptide transporter ATP-binding subunit
PA4506	probable ATP-binding component of ABC dipeptide transporter	rxn05543	Transport	Dipeptide transport via ABC system (ala-his)	H2O + ATP + Ala-His => H+ + Phosphate + ADP + Ala-His	(PA4503 and PA4504 and PA4505 and PA4506)	4	*JAB 01/13/14 - added from Burk		PA14_58490	0	dipeptide ABC transporter ATP-binding protein DppF dipeptide transporter ATP-binding subunit
PA4506	probable ATP-binding component of ABC dipeptide transporter	rxn05544	Transport	Dipeptide transport via ABC system (ala-leu)	H2O + ATP + Ala-Leu => H+ + Phosphate + ADP + Ala-Leu	(PA4503 and PA4504 and PA4505 and PA4506)	4	*JAB 01/13/14 - added from Burk		PA14_58490	0	dipeptide ABC transporter ATP-binding protein DppF dipeptide transporter ATP-binding subunit
PA4506	probable ATP-binding component of ABC dipeptide transporter	rxn05545	Transport	Dipeptide transport via ABC system (ala-thr)	H2O + ATP + ala-L-Thr-L => H+ + Phosphate + ADP + ala-L-Thr-L	(PA4503 and PA4504 and PA4505 and PA4506)	4	*JAB 01/13/14 - added from Burk		PA14_58490	0	dipeptide ABC transporter ATP-binding protein DppF dipeptide transporter ATP-binding subunit
PA4506	probable ATP-binding component of ABC dipeptide transporter	rxn05539	Transport	Dipeptide transport via ABC system (cgly)	H2O + ATP + Cys-Gly => H+ + Phosphate + ADP + Cys-Gly	(PA4503 and PA4504 and PA4505 and PA4506)	4	*JAB 01/13/14 - added from Burk		PA14_58490	0	dipeptide ABC transporter ATP-binding protein DppF dipeptide transporter ATP-binding subunit
PA4506	probable ATP-binding component of ABC dipeptide transporter	rxn05546	Transport	Dipeptide transport via ABC system (gly-asn)	H2O + ATP + gly-asn-L => H+ + Phosphate + ADP + gly-asn-L	(PA4503 and PA4504 and PA4505 and PA4506)	4	*JAB 01/13/14 - added from Burk		PA14_58490	0	dipeptide ABC transporter ATP-binding protein DppF dipeptide transporter ATP-binding subunit
PA4506	probable ATP-binding component of ABC dipeptide transporter	rxn05537	Transport	Dipeptide transport via ABC system (gly-asp)	H2O + ATP + gly-asp-L => H+ + Phosphate + ADP + gly-asp-L	(PA4503 and PA4504 and PA4505 and PA4506)	4	*JAB 01/13/14 - added from Burk		PA14_58490	0	dipeptide ABC transporter ATP-binding protein DppF dipeptide transporter ATP-binding subunit
PA4506	probable ATP-binding component of ABC dipeptide transporter	rxn05547	Transport	Dipeptide transport via ABC system (gly-gln)	H2O + ATP + Gly-Gln => H+ + Phosphate + ADP + Gly-Gln	(PA4503 and PA4504 and PA4505 and PA4506)	4	*JAB 01/13/14 - added from Burk		PA14_58490	0	dipeptide ABC transporter ATP-binding protein DppF dipeptide transporter ATP-binding subunit
PA4506	probable ATP-binding component of ABC dipeptide transporter	rxn05534	Transport	Dipeptide transport via ABC system (gly-glu)	H2O + ATP + gly-glu-L => H+ + Phosphate + ADP + gly-glu-L	(PA4503 and PA4504 and PA4505 and PA4506)	4	*JAB 01/13/14 - added from Burk		PA14_58490	0	dipeptide ABC transporter ATP-binding protein DppF dipeptide transporter ATP-binding subunit
PA4506	probable ATP-binding component of ABC dipeptide transporter	rxn05535	Transport	Dipeptide transport via ABC system (gly-met)	H2O + ATP + Gly-Met => H+ + Phosphate + ADP + Gly-Met	(PA4503 and PA4504 and PA4505 and PA4506)	4	*JAB 01/13/14 - added from Burk		PA14_58490	0	dipeptide ABC transporter ATP-binding protein DppF dipeptide transporter ATP-binding subunit
PA4506	probable ATP-binding component of ABC dipeptide transporter	rxn05538	Transport	Dipeptide transport via ABC system (gly-pro-L)	H2O + ATP + gly-pro-L => H+ + Phosphate + ADP + gly-pro-L	(PA4503 and PA4504 and PA4505 and PA4506)	4	*JAB 01/13/14 - added from Burk		PA14_58490	0	dipeptide ABC transporter ATP-binding protein DppF dipeptide transporter ATP-binding subunit
PA4506	probable ATP-binding component of ABC dipeptide transporter	rxn05536	Transport	Dipeptide transport via ABC system (met-ala)	H2O + ATP + met-L-ala-L => H+ + Phosphate + ADP + met-L-ala-L	(PA4503 and PA4504 and PA4505 and PA4506)	4	*JAB 01/13/14 - added from Burk		PA14_58490	0	dipeptide ABC transporter ATP-binding protein DppF dipeptide transporter ATP-binding subunit
PA4506	probable ATP-binding component of ABC dipeptide transporter	rxn12848	Transport	Gly-Cys ABC transporters	H2O + ATP + Gly-Cys => Phosphate + ADP + Gly-Cys	(PA4503 and PA4504 and PA4505 and PA4506)	4	*JAB 01/13/14 - added from Burk		PA14_58490	0	dipeptide ABC transporter ATP-binding protein DppF dipeptide transporter ATP-binding subunit
PA4506	probable ATP-binding component of ABC dipeptide transporter	rxn12849	Transport	Gly-Leu ABC transporters	H2O + ATP + Gly-Leu => Phosphate + ADP + Gly-Leu	(PA4503 and PA4504 and PA4505 and PA4506)	4	*JAB 01/13/14 - added from Burk		PA14_58490	0	dipeptide ABC transporter ATP-binding protein DppF dipeptide transporter ATP-binding subunit
PA4506	probable ATP-binding component of ABC dipeptide transporter	rxn12850	Transport	Gly-Phe ABC transporters	H2O + ATP + Gly-Phe => Phosphate + ADP + Gly-Phe	(PA4503 and PA4504 and PA4505 and PA4506)	4	*JAB 01/13/14 - added from Burk		PA14_58490	0	dipeptide ABC transporter ATP-binding protein DppF dipeptide transporter ATP-binding subunit
PA4506	probable ATP-binding component of ABC dipeptide transporter	rxn12851	Transport	Gly-Try ABC transporters	H2O + ATP + Gly-Tyr => Phosphate + ADP + Gly-Tyr	(PA4503 and PA4504 and PA4505 and PA4506)	4	*JAB 01/13/14 - added from Burk		PA14_58490	0	dipeptide ABC transporter ATP-binding protein DppF dipeptide transporter ATP-binding subunit
PA4548	probable D-amino acid oxidase	rxn04092	Alanine, aspartate and glutamate metabolism	D-amino acid oxidase	H2O + O2 + D-Alanine => H2O2 + Pyruvate + NH3	(PA0534 or PA1489 or PA1567 or PA3456 or PA5309 or PA4548 or PA1028 or PA1918 or PA3863 or PA2195 or PA1267 or PA1565 or PA3424 ... <Preview truncated at 128 characters>	15	*JAB 07/16/14 - corrected subsystem assignment		PA14_60270	0	glycine/D-amino acid oxidases
PA4548	probable D-amino acid oxidase	rxn04093	None	glycine oxidase, sarcosine	H2O + O2 + Sarcosine => H2O2 + Glyoxalate + Methanamine	(PA1028 or PA1489 or PA1918 or PA3863 or PA4548 or PA1565 or PA3424 or PA5145 or PA2776 or PA0534 or PA1267 or PA1567 or PA3456 ... <Preview truncated at 128 characters>	15			PA14_60270	0	glycine/D-amino acid oxidases
PA4548	probable D-amino acid oxidase	rxn00269	Glycine, serine and threonine metabolism	glycine oxidase	H2O + O2 + Glycine => H2O2 + NH3 + Glyoxalate	(PA1267 or PA1567 or PA5145 or PA2776 or PA0534 or PA1489 or PA1918 or PA3456 or PA5309 or PA4548 or PA1028 or PA1565 or PA3424 ... <Preview truncated at 128 characters>	15			PA14_60270	0	glycine/D-amino acid oxidases
PA4589	probable outer membrane protein precursor	rxn13828	Transport	fatty-acid--CoA ligase (n-C14:0) transport	CoA + ATP + Myristic acid => Myristoyl-CoA + PPi + AMP	((PA3299 and PA1288) or (PA3299 and PA4589) or (PA3300 and PA4589) or (PA3300 and PA1288))	4			PA14_60730	0	outer membrane protein
PA4589	probable outer membrane protein precursor	rxn13829	Transport	fatty-acid--CoA ligase (hexadecanoate) transport	CoA + ATP + Palmitate => Palmitoyl-CoA + PPi + AMP	((PA3299 and PA1288) or (PA3300 and PA1288) or (PA3299 and PA4589) or (PA3300 and PA4589))	4			PA14_60730	0	outer membrane protein
PA4645	probable purine/pyrimidine phosphoribosyl transferase	rxn00915	Purine metabolism	guanine phosphoribosyltransferase	Guanine + PRPP => PPi + GMP	PA4645	1	*JAB 01/31/14 - swapped reaction direction syntax, functionality same as in SEED/MetaCy		PA14_61460	1.22377e-135	hypoxanthine-guanine phosphoribosyltransferase
PA4645	probable purine/pyrimidine phosphoribosyl transferase	rxn00836	Purine metabolism	hypoxanthine phosphoribosyltransferase (Hypoxanthine)	HYXN + PRPP => IMP + PPi	PA4645	1	*JAB 01/31/14 - switched reaction directionality syntax, function still matches SEED/MetaCyc		PA14_61460	1.22377e-135	hypoxanthine-guanine phosphoribosyltransferase
PA4664	S-adenosylmethionine-dependent methyltransferase, PrmC hemin biosynthetic protein HemK (misnomer); probable methyl transferase	rxn09179	Porphyrin and chlorophyll metabolism	protoporphyrinogen oxidase	1.5 O2 + ProtoporphyrinogenIX => 3 H2O + Protoporphyrin	PA4664	1	*JAB 04/02/14 - made forward to prevent O2 generation in anaerobic conditions; *ASB 03/25/14 - KEGG reaction has hydrogen peroxide instead of H2O; JAB 03/03/14 - removed PA5257 as isozyme (hypothetical protein) to improve gene essentiality predictions		PA14_61680	0	S-adenosylmethionine-dependent methyltransferase, PrmC methyl transferase
PA4719	probable transporter	rxn05201	Transport	Hypoxanthine ion-coupled transport	H+ + HYXN <=> H+ + HYXN	((PA1507) or (PA0352) or (PA4647) or (PA4719) or (PA1519))	5	*JAB 01/13/14 - added from Burk		PA14_62440	0	transporter
PA4719	probable transporter	rxn05202	Transport	xanthine transport in via proton symport	H+ + XAN <=> H+ + XAN	(PA0438 or PA0476 or PA5099 or PA1519 or PA1419 or PA0166 or PA0352 or PA2938 or PA0443 or PA2073 or PA4647 or PA1507 or PA4719)	13	*JAB 01/13/14 - added PA4719		PA14_62440	0	transporter
PA4719	probable transporter	rxn05197	Transport	uracil transport in/out via proton symport	H+ + Uracil <=> H+ + Uracil	(PA1507 or PA2938 or PA0443 or PA0438 or PA0476 or PA1419 or PA2073 or PA5099 or PA1519 or PA4647 or PA0166 or PA0352 or PA4719)	13	*JAB 01/13/14 - added PA4719		PA14_62440	0	transporter
PA4722	probable aminotransferase	rxn00527	Tyrosine metabolism	tyrosine transaminase	2-Oxoglutarate + L-Tyrosine <=> L-Glutamate + p-hydroxyphenylpyruvate	(PA4722 or PA3798 or PA4132 or PA2032 or PA2828 or PA2897 or PA3659)	7			PA14_62480	0	hypothetical protein
PA4859	probable permease of ABC transporter	rxn05157	Transport	Urea transport via ABC system	H2O + ATP + Urea => H+ + Phosphate + ADP + Urea	PA4859 and PA4860 and PA4861 and PA4862	4	*JAB 01/13/14 - added from Burk		PA14_64280	0	branched-chain amino acid ABC transporter permease
PA4860	probable permease of ABC transporter	rxn05157	Transport	Urea transport via ABC system	H2O + ATP + Urea => H+ + Phosphate + ADP + Urea	PA4859 and PA4860 and PA4861 and PA4862	4	*JAB 01/13/14 - added from Burk		PA14_64290	0	ABC transporter permease
PA4861	probable ATP-binding component of ABC transporter	rxn05157	Transport	Urea transport via ABC system	H2O + ATP + Urea => H+ + Phosphate + ADP + Urea	PA4859 and PA4860 and PA4861 and PA4862	4	*JAB 01/13/14 - added from Burk		PA14_64300	0	ABC transporter ATP-binding protein
PA4862	probable ATP-binding component of ABC transporter	rxn05157	Transport	Urea transport via ABC system	H2O + ATP + Urea => H+ + Phosphate + ADP + Urea	PA4859 and PA4860 and PA4861 and PA4862	4	*JAB 01/13/14 - added from Burk		PA14_64310	6.0291e-166	ABC transporter ATP-binding protein
PA4899	probable aldehyde dehydrogenase	rxn02122	Ascorbate and aldarate metabolism	D-GlucuronolactoneNAD+ oxidoreductase	NAD + 2 H2O + Glucurone <=> NADH + 3 H+ + D-Glucarate	((PA1984) or (PA5312) or (PA1027) or (PA4899))	4	*JAB 06/25/14 - correct cofactor usage, removed PA4022 (specific hydrazone dehydrogenase with paper), added PA4899 (possibly slightly less specific than PA4022) - poorly justified KEGG reaction, may be worth removing; JAB 01/16/14 - generic aldehyde dehydrogenases // Burk: Added based on KEGG map		PA14_64740	0	aldehyde dehydrogenase
PA4899	probable aldehyde dehydrogenase	rxn01867	Glycine, serine and threonine metabolism	betaine-aldehyde dehydrogenase	NAD + H2O + Betaine aldehyde => NADH + 2 H+ + BET	(PA4073 or PA5312 or PA1027 or PA3504 or PA4189 or PA5373 or PA0219 or PA1984 or PA4022 or PA4899 or PA2125)	11			PA14_64740	0	aldehyde dehydrogenase
PA4909	probable ATP-binding component of ABC transporter	rxn05161	Transport	L-leucine transport via ABC system	H2O + ATP + L-Leucine => H+ + Phosphate + ADP + L-Leucine	((PA1074 and PA1073 and PA1072 and PA1071 and PA1070) or (PA4909 and PA4910 and PA4912 and PA4913 and PA4911))	10	*JAB 01/13/14 - removed transporter genes most likely associated with urea transport		PA14_64860	1.66872e-174	ABC transporter ATP-binding protein
PA4909	probable ATP-binding component of ABC transporter	rxn05168	Transport	L-valine transport via ABC system	H2O + ATP + L-Valine => H+ + Phosphate + ADP + L-Valine	((PA1074 and PA1073 and PA1072 and PA1071 and PA1070) or (PA4909 and PA4910 and PA4912 and PA4913 and PA4911))	10	*JAB 01/13/14 - removed urea transport operon		PA14_64860	1.66872e-174	ABC transporter ATP-binding protein
PA4909	probable ATP-binding component of ABC transporter	rxn05179	Transport	L-isoleucine transport via ABC system	H2O + ATP + L-Isoleucine => H+ + Phosphate + ADP + L-Isoleucine	(PA1070 and PA1071 and PA1072 and PA1073) or (PA4910 and PA4912 and PA4911 and PA4909)	8	*JAB 01/13/14 - removed nonspecific transport operon		PA14_64860	1.66872e-174	ABC transporter ATP-binding protein
PA4911	probable permease of ABC branched-chain amino acid transporter	rxn05161	Transport	L-leucine transport via ABC system	H2O + ATP + L-Leucine => H+ + Phosphate + ADP + L-Leucine	((PA1074 and PA1073 and PA1072 and PA1071 and PA1070) or (PA4909 and PA4910 and PA4912 and PA4913 and PA4911))	10	*JAB 01/13/14 - removed transporter genes most likely associated with urea transport		PA14_64880	0	branched chain amino acid ABC transporter permease
PA4911	probable permease of ABC branched-chain amino acid transporter	rxn05168	Transport	L-valine transport via ABC system	H2O + ATP + L-Valine => H+ + Phosphate + ADP + L-Valine	((PA1074 and PA1073 and PA1072 and PA1071 and PA1070) or (PA4909 and PA4910 and PA4912 and PA4913 and PA4911))	10	*JAB 01/13/14 - removed urea transport operon		PA14_64880	0	branched chain amino acid ABC transporter permease
PA4911	probable permease of ABC branched-chain amino acid transporter	rxn05179	Transport	L-isoleucine transport via ABC system	H2O + ATP + L-Isoleucine => H+ + Phosphate + ADP + L-Isoleucine	(PA1070 and PA1071 and PA1072 and PA1073) or (PA4910 and PA4912 and PA4911 and PA4909)	8	*JAB 01/13/14 - removed nonspecific transport operon		PA14_64880	0	branched chain amino acid ABC transporter permease
PA4913	probable binding protein component of ABC transporter	rxn05161	Transport	L-leucine transport via ABC system	H2O + ATP + L-Leucine => H+ + Phosphate + ADP + L-Leucine	((PA1074 and PA1073 and PA1072 and PA1071 and PA1070) or (PA4909 and PA4910 and PA4912 and PA4913 and PA4911))	10	*JAB 01/13/14 - removed transporter genes most likely associated with urea transport		PA14_64900	0	ABC transporter substrate-binding protein
PA4913	probable binding protein component of ABC transporter	rxn05168	Transport	L-valine transport via ABC system	H2O + ATP + L-Valine => H+ + Phosphate + ADP + L-Valine	((PA1074 and PA1073 and PA1072 and PA1071 and PA1070) or (PA4909 and PA4910 and PA4912 and PA4913 and PA4911))	10	*JAB 01/13/14 - removed urea transport operon		PA14_64900	0	ABC transporter substrate-binding protein
PA4925	conserved hypothetical protein	rxn05206	Transport	Potassium uptake	K+ <=> K+	((PA4925) or (PA5121) or (PA1408) or (PA3739) or (PA5021))	5	*ASB 02/19/14 - Remove PA2135, PA1057, PA1058, and PA1059 from GPR because BLAST values to other organisms were low. JAB 01/13/14 - added from Burk		PA14_65040	0	hypothetical protein
PA4939	conserved hypothetical protein	rxn06439	Aminoacyl-tRNA biosynthesis	Histidyl-tRNA synthetase	H+ + ATP + L-Histidine + tRNA(His) => PPi + AMP + L-Histidyl-tRNA(His)	(PA4939 or PA3802)	2	*ASB 03/25/14 - consider changing subsystem to Histidine metabolism		PA14_65250	0	ATP phosphoribosyltransferase
PA4980	probable enoyl-CoA hydratase/isomerase	rxn02911	Fatty acid metabolism	(S)-3-Hydroxydodecanoyl-CoA hydro-lyase	(S)-3-Hydroxydodecanoyl-CoA <=> (2E)-Dodecenoyl-CoA + H2O	((PA4980) or (PA1629) or (PA3590) or (PA4330) or (PA5188) or (PA0744) or (PA1505) or (PA1737) or (PA3014))	9	*JAB 12/19/13 - fatty acid and lipid pathways from Burk mods, GPRs double checked by JAB		PA14_65840	0	enoyl-CoA hydratase/isomerase
PA4980	probable enoyl-CoA hydratase/isomerase	rxn03240	Fatty acid metabolism	(S)-3-Hydroxyhexadecanoyl-CoA hydro-lyase	(S)-3-Hydroxyhexadecanoyl-CoA <=> (2E)-Hexadecenoyl-CoA + H2O	((PA4980) or (PA1629) or (PA3590) or (PA4330) or (PA5188) or (PA0744) or (PA1505) or (PA1737) or (PA3014))	9	*JAB 12/19/13 - fatty acid and lipid pathways from Burk mods, GPRs double checked by JAB		PA14_65840	0	enoyl-CoA hydratase/isomerase
PA4980	probable enoyl-CoA hydratase/isomerase	rxn03241	Fatty acid metabolism	(S)-3-Hydroxytetradecanoyl-CoA hydro-lyase	(S)-3-Hydroxytetradecanoyl-CoA <=> (2E)-Tetradecenoyl-CoA + H2O	((PA4980) or (PA1629) or (PA3590) or (PA4330) or (PA5188) or (PA0744) or (PA1505) or (PA1737) or (PA3014))	9	*JAB 12/19/13 - fatty acid and lipid pathways from Burk mods, GPRs double checked by JAB		PA14_65840	0	enoyl-CoA hydratase/isomerase
PA4980	probable enoyl-CoA hydratase/isomerase	rxn03245	Fatty acid metabolism	(S)-Hydroxydecanoyl-CoA hydro-lyase	(S)-Hydroxydecanoyl-CoA <=> (2E)-Decenoyl-CoA + H2O	((PA4980) or (PA1629) or (PA3590) or (PA4330) or (PA5188) or (PA0744) or (PA1505) or (PA1737) or (PA3014))	9	*JAB 12/19/13 - fatty acid and lipid pathways from Burk mods, GPRs double checked by JAB		PA14_65840	0	enoyl-CoA hydratase/isomerase
PA4980	probable enoyl-CoA hydratase/isomerase	rxn03250	Fatty acid metabolism	(S)-Hydroxyhexanoyl-CoA hydro-lyase	(S)-Hydroxyhexanoyl-CoA <=> (2E)-Hexenoyl-CoA + H2O	((PA4980) or (PA1629) or (PA3590) or (PA4330) or (PA5188) or (PA0744) or (PA1505) or (PA1737) or (PA3014))	9	*JAB 12/19/13 - fatty acid and lipid pathways from Burk mods, GPRs double checked by JAB		PA14_65840	0	enoyl-CoA hydratase/isomerase
PA4980	probable enoyl-CoA hydratase/isomerase	rxn03247	Fatty acid metabolism	(S)-Hydroxyoctanoyl-CoA hydro-lyase	(S)-Hydroxyoctanoyl-CoA <=> (2E)-Octenoyl-CoA + H2O	((PA4980) or (PA1629) or (PA3590) or (PA4330) or (PA5188) or (PA0744) or (PA1505) or (PA1737) or (PA3014))	9	*JAB 12/19/13 - fatty acid and lipid pathways from Burk mods, GPRs double checked by JAB		PA14_65840	0	enoyl-CoA hydratase/isomerase
PA5008	WapP WaaP; hypothetical protein	rxn13870	Lipopolysaccharide biosynthesis	Pseudomonas aeruginosa LPS lumped 2,4,and 6 heptokinases	3 ATP + PA_core6_lipidA => 3 H+ + 3 ADP + PA_core7_lipidA	(PA5009 and PA5008)	2	*PY 04/23/14 Added for LPS antigen B-band synthesis (virulence factor). Taken from SEED master list, which was converted from iMO1056.		PA14_66210	0	hypothetical protein
PA5020	probable acyl-CoA dehydrogenase	rxn02268	Valine, leucine and isoleucine degradation	acyl-CoA dehydrogenase (2-methylbutnoyl-CoA)	O2 + 2 2-Methylbutyryl-CoA => 2 H2O + 2 Tiglyl-CoA	PA5020	1			PA14_66350	0	acyl-CoA dehydrogenase
PA5021	probable sodium/hydrogen antiporter	rxn05206	Transport	Potassium uptake	K+ <=> K+	((PA4925) or (PA5121) or (PA1408) or (PA3739) or (PA5021))	5	*ASB 02/19/14 - Remove PA2135, PA1057, PA1058, and PA1059 from GPR because BLAST values to other organisms were low. JAB 01/13/14 - added from Burk		PA14_66380	0	potassium/proton antiporter
PA5021	probable sodium/hydrogen antiporter	rxn05209	Transport	sodium transport in/out via proton antiport (one H+)	H+ + Na+ <=> H+ + Na+	(PA3887) or (PA5021) or (PA3660) or (PA2135)	4	*ASB 02/19/14 - Remove PA1058, and PA1059 from GPR. PA3887 codes for NhaP, while the other genes are either probable (PA5021 and PA3660) or hypothetical (PA1057, PA1058 and PA1059). PA5021, PA3660, PA1057 have good BLAST results in other organisms, while PA1058 and PA1059 do not. Thus, PA1058 and PA1059 were removed from the GPR. PA2135 was added to the GPR due to BLAST results JAB 01/13/14 - mer…		PA14_66380	0	potassium/proton antiporter
PA5074	probable ATP-binding component of ABC transporter	rxn05155	Transport	L-glutamate transport via ABC system	H2O + ATP + L-Glutamine => H+ + Phosphate + ADP + L-Glutamine	((PA1339 and PA1340 and PA1341 and PA1342) or (PA4192 and PA4193 and PA4194 and PA4195) or (PA5074 and PA5075 and PA5076))	11	*JAB 01/13/14 - added genes from Burk rxns, removed generic AA transporter		PA14_67030	7.56304e-179	ABC transporter ATP-binding protein
PA5075	probable permease of ABC transporter	rxn05155	Transport	L-glutamate transport via ABC system	H2O + ATP + L-Glutamine => H+ + Phosphate + ADP + L-Glutamine	((PA1339 and PA1340 and PA1341 and PA1342) or (PA4192 and PA4193 and PA4194 and PA4195) or (PA5074 and PA5075 and PA5076))	11	*JAB 01/13/14 - added genes from Burk rxns, removed generic AA transporter		PA14_67040	0	ABC transporter permease
PA5076	probable binding protein component of ABC transporter	rxn05155	Transport	L-glutamate transport via ABC system	H2O + ATP + L-Glutamine => H+ + Phosphate + ADP + L-Glutamine	((PA1339 and PA1340 and PA1341 and PA1342) or (PA4192 and PA4193 and PA4194 and PA4195) or (PA5074 and PA5075 and PA5076))	11	*JAB 01/13/14 - added genes from Burk rxns, removed generic AA transporter		PA14_67050	0	ABC transporter substrate-binding protein
PA5093	probable histidine/phenylalanine ammonia-lyase	rxn00867	Nitrogen metabolism	histidase	L-Histidine => NH3 + Urocanate	(PA5098 or PA5093)	2			PA14_67260	0	histidine/phenylalanine ammonia-lyase
PA5094	probable ATP-binding component of ABC transporter	rxn05165	Transport	L-proline transport via ABC system	H2O + ATP + L-Proline => H+ + Phosphate + ADP + L-Proline	((PA5094 and PA5095 and PA5096 and PA5097) or (PA3891 and PA3890 and PA3889))	7	*JAB 01/13/14 - combo of PA1056 and Burk gprs		PA14_67270	0	ABC transporter ATP-binding protein
PA5094	probable ATP-binding component of ABC transporter	rxn05181	Transport	glycine betaine transport via ABC system	H2O + ATP + BET => H+ + Phosphate + ADP + BET	((PA5096 and PA5095 and PA5094) or (PA3891 and PA3890 and PA3889 and PA3888) or (PA5376 and PA5377 and PA5378))	10	*JAB 01/13/14 - added transporter from Burk		PA14_67270	0	ABC transporter ATP-binding protein
PA5094	probable ATP-binding component of ABC transporter	rJB00232	Transport	trans-4-Hydroxy-L-proline-ABC transport	H2O + ATP + trans-4-Hydroxy-L-proline <=> H+ + Phosphate + ADP + trans-4-Hydroxy-L-proline	(PA5094 and PA5095 and PA5096)	3	*JAB 01/13/14 - added from Burk		PA14_67270	0	ABC transporter ATP-binding protein
PA5095	probable permease of ABC transporter	rxn05165	Transport	L-proline transport via ABC system	H2O + ATP + L-Proline => H+ + Phosphate + ADP + L-Proline	((PA5094 and PA5095 and PA5096 and PA5097) or (PA3891 and PA3890 and PA3889))	7	*JAB 01/13/14 - combo of PA1056 and Burk gprs		PA14_67280	0	ABC transporter permease
PA5095	probable permease of ABC transporter	rxn05181	Transport	glycine betaine transport via ABC system	H2O + ATP + BET => H+ + Phosphate + ADP + BET	((PA5096 and PA5095 and PA5094) or (PA3891 and PA3890 and PA3889 and PA3888) or (PA5376 and PA5377 and PA5378))	10	*JAB 01/13/14 - added transporter from Burk		PA14_67280	0	ABC transporter permease
PA5095	probable permease of ABC transporter	rJB00232	Transport	trans-4-Hydroxy-L-proline-ABC transport	H2O + ATP + trans-4-Hydroxy-L-proline <=> H+ + Phosphate + ADP + trans-4-Hydroxy-L-proline	(PA5094 and PA5095 and PA5096)	3	*JAB 01/13/14 - added from Burk		PA14_67280	0	ABC transporter permease
PA5096	probable binding protein component of ABC transporter	rxn05165	Transport	L-proline transport via ABC system	H2O + ATP + L-Proline => H+ + Phosphate + ADP + L-Proline	((PA5094 and PA5095 and PA5096 and PA5097) or (PA3891 and PA3890 and PA3889))	7	*JAB 01/13/14 - combo of PA1056 and Burk gprs		PA14_67300	0	ABC transporter substrate-binding protein
PA5096	probable binding protein component of ABC transporter	rxn05181	Transport	glycine betaine transport via ABC system	H2O + ATP + BET => H+ + Phosphate + ADP + BET	((PA5096 and PA5095 and PA5094) or (PA3891 and PA3890 and PA3889 and PA3888) or (PA5376 and PA5377 and PA5378))	10	*JAB 01/13/14 - added transporter from Burk		PA14_67300	0	ABC transporter substrate-binding protein
PA5096	probable binding protein component of ABC transporter	rJB00232	Transport	trans-4-Hydroxy-L-proline-ABC transport	H2O + ATP + trans-4-Hydroxy-L-proline <=> H+ + Phosphate + ADP + trans-4-Hydroxy-L-proline	(PA5094 and PA5095 and PA5096)	3	*JAB 01/13/14 - added from Burk		PA14_67300	0	ABC transporter substrate-binding protein
PA5097	probable amino acid permease	rxn05165	Transport	L-proline transport via ABC system	H2O + ATP + L-Proline => H+ + Phosphate + ADP + L-Proline	((PA5094 and PA5095 and PA5096 and PA5097) or (PA3891 and PA3890 and PA3889))	7	*JAB 01/13/14 - combo of PA1056 and Burk gprs		PA14_67310	0	amino acid permease
PA5097	probable amino acid permease	rxn05299	Transport	HISt2	H+ + L-Histidine <=> H+ + L-Histidine	PA5097	1	*JAB 01/13/14 - added from Burk		PA14_67310	0	amino acid permease
PA5097	probable amino acid permease	rxn05494	Transport	D-alanine transport in via proton symport	H+ + D-Alanine => H+ + D-Alanine	PA5097 or PA0789	2	*JAB 02/05/14 - added to improve Biolog predictions, similar to ppu's cycA (D-serine/D-alanine/glycine transporter) - (1e-95, 1e-98)		PA14_67310	0	amino acid permease
PA5099	probable transporter	rxn09657	Transport	Thiamine transport in via proton symport	H+ + Thiamin <=> H+ + Thiamin	(PA0438 or PA0443 or PA2073 or PA0476 or PA1419 or PA5099)	6	*JAB 01/13/14 - checked		PA14_67340	0	cytosine/purines uracil thiamine allantoin permease
PA5099	probable transporter	rxn05202	Transport	xanthine transport in via proton symport	H+ + XAN <=> H+ + XAN	(PA0438 or PA0476 or PA5099 or PA1519 or PA1419 or PA0166 or PA0352 or PA2938 or PA0443 or PA2073 or PA4647 or PA1507 or PA4719)	13	*JAB 01/13/14 - added PA4719		PA14_67340	0	cytosine/purines uracil thiamine allantoin permease
PA5099	probable transporter	rxn05682	Transport	allantoin transport in/out via proton symport	H+ + Allantoin <=> H+ + Allantoin	(PA0443 or PA1419 or PA2073 or PA0438 or PA0476 or PA5099)	6	*JAB 01/13/14 - checked		PA14_67340	0	cytosine/purines uracil thiamine allantoin permease
PA5099	probable transporter	rxn05527	Transport	cytosine transport in via proton symport	H+ + Cytosine <=> H+ + Cytosine	(PA0476 or PA1419 or PA0438 or PA5099 or PA0443 or PA2073)	6	*JAB 01/13/14 - checked		PA14_67340	0	cytosine/purines uracil thiamine allantoin permease
PA5099	probable transporter	rxn05318	Transport	ADNt2r	H+ + Adenosine <=> H+ + Adenosine	(PA0476) or (PA0443) or (PA5099) or (PA1419)	4	*JAB 01/13/14 - added from Burk, Implemented using generic purine transporters (no known specific inosine transport in bacteria?)		PA14_67340	0	cytosine/purines uracil thiamine allantoin permease
PA5099	probable transporter	rxn05198	Transport	Cytidine ion-coupled transport	H+ + Cytidine <=> H+ + Cytidine	(PA0476) or (PA0443) or (PA5099) or (PA1419)	4	*JAB 01/13/14 - added from Burk		PA14_67340	0	cytosine/purines uracil thiamine allantoin permease
PA5099	probable transporter	rxn05317	Transport	DADNt2	H+ + Deoxyadenosine <=> H+ + Deoxyadenosine	(PA0476) or (PA0443) or (PA5099) or (PA1419)	4	*JAB 01/13/14 - added from Burk, Implemented using generic purine transporters (no known specific inosine transport in bacteria?)		PA14_67340	0	cytosine/purines uracil thiamine allantoin permease
PA5099	probable transporter	rxn05205	Transport	Deoxycytidine ion-coupled transport	H+ + Deoxycytidine <=> H+ + Deoxycytidine	(PA0476) or (PA0443) or (PA5099) or (PA1419)	4	*JAB 01/13/14 - added from Burk		PA14_67340	0	cytosine/purines uracil thiamine allantoin permease
PA5099	probable transporter	rxn05316	Transport	INSt2r	H+ + Inosine <=> H+ + Inosine	(PA0476) or (PA0443) or (PA5099) or (PA1419)	4	*JAB 01/13/14 - added from Burk, Implemented using generic purine transporters (no known specific inosine transport in bacteria?)		PA14_67340	0	cytosine/purines uracil thiamine allantoin permease
PA5099	probable transporter	rxn05200	Transport	Thymidine ion-coupled transport	H+ + Thymidine <=> H+ + Thymidine	(PA0476) or (PA0443) or (PA5099) or (PA1419)	4	*JAB 01/13/14 - added from Burk		PA14_67340	0	cytosine/purines uracil thiamine allantoin permease
PA5099	probable transporter	rxn05199	Transport	Uridine ion-coupled transport	H+ + Uridine <=> H+ + Uridine	(PA0476) or (PA0443) or (PA5099) or (PA1419)	4	*JAB 01/13/14 - added from Burk		PA14_67340	0	cytosine/purines uracil thiamine allantoin permease
PA5099	probable transporter	rxn09688	Transport	deoxyguanosine transport in via proton symport	H+ + Deoxyguanosine => H+ + Deoxyguanosine	(PA0476) or (PA1419) or (PA5099)	3	*JAB 01/13/14 - added from Burk, Changed to irrev... Transport in		PA14_67340	0	cytosine/purines uracil thiamine allantoin permease
PA5099	probable transporter	rxn09687	Transport	deoxyinosine transport in via proton symport	H+ + Deoxyinosine => H+ + Deoxyinosine	(PA0476) or (PA1419) or (PA5099)	3	*JAB 01/13/14 - added from Burk, Changed to irrev... Transport in		PA14_67340	0	cytosine/purines uracil thiamine allantoin permease
PA5099	probable transporter	rxn09685	Transport	deoxyuridine transport in via proton symport	H+ + Deoxyuridine => H+ + Deoxyuridine	(PA0476) or (PA1419) or (PA5099)	3	*JAB 01/13/14 - added from Burk, Changed to irrev... Transport in		PA14_67340	0	cytosine/purines uracil thiamine allantoin permease
PA5099	probable transporter	rxn05197	Transport	uracil transport in/out via proton symport	H+ + Uracil <=> H+ + Uracil	(PA1507 or PA2938 or PA0443 or PA0438 or PA0476 or PA1419 or PA2073 or PA5099 or PA1519 or PA4647 or PA0166 or PA0352 or PA4719)	13	*JAB 01/13/14 - added PA4719		PA14_67340	0	cytosine/purines uracil thiamine allantoin permease
PA5099	probable transporter	rxn13811	Transport	ascorbate transport in via proton symport	H+ + L-Ascorbate <=> H+ + L-Ascorbate	(PA2073 or PA0166 or PA2938 or PA0476 or PA5099 or PA0352 or PA0438 or PA0443 or PA1419 or PA4647 or PA1507)	11			PA14_67340	0	cytosine/purines uracil thiamine allantoin permease
PA5099	probable transporter	rxn12604	Transport	Urocanate transporter	H+ + Urocanate <=> H+ + Urocanate	PA5099	1	hutT variants from P. fluroescens can be urocanate-specific transporters	Zhang, X.-X., Chang, H., Tran, S. L., Gauntlett, J. C., Cook, G. M., & Rainey, P. B. (2012). Variation in transport explains polymorphism of histidine and urocanate utilization in a natural Pseudomonas population. Environmental Microbiology, 14(8), 1941–51. doi:10.1111/j.1462-2920.2011.02692.x	PA14_67340	0	cytosine/purines uracil thiamine allantoin permease
PA5106	conserved hypothetical protein	rxn01640	Histidine metabolism	formimidoylglutamate deiminase	H2O + N-Formimino-L-glutamate <=> NH3 + N-Formyl-L-glutamate	PA5106	1			PA14_67440	0	N-formimino-L-glutamate deiminase
PA5121	hypothetical protein	rxn05206	Transport	Potassium uptake	K+ <=> K+	((PA4925) or (PA5121) or (PA1408) or (PA3739) or (PA5021))	5	*ASB 02/19/14 - Remove PA2135, PA1057, PA1058, and PA1059 from GPR because BLAST values to other organisms were low. JAB 01/13/14 - added from Burk		PA14_67630	0	hypothetical protein
PA5145	hypothetical protein	rxn04092	Alanine, aspartate and glutamate metabolism	D-amino acid oxidase	H2O + O2 + D-Alanine => H2O2 + Pyruvate + NH3	(PA0534 or PA1489 or PA1567 or PA3456 or PA5309 or PA4548 or PA1028 or PA1918 or PA3863 or PA2195 or PA1267 or PA1565 or PA3424 ... <Preview truncated at 128 characters>	15	*JAB 07/16/14 - corrected subsystem assignment		PA14_67970	0	hypothetical protein
PA5145	hypothetical protein	rxn04093	None	glycine oxidase, sarcosine	H2O + O2 + Sarcosine => H2O2 + Glyoxalate + Methanamine	(PA1028 or PA1489 or PA1918 or PA3863 or PA4548 or PA1565 or PA3424 or PA5145 or PA2776 or PA0534 or PA1267 or PA1567 or PA3456 ... <Preview truncated at 128 characters>	15			PA14_67970	0	hypothetical protein
PA5145	hypothetical protein	rxn00269	Glycine, serine and threonine metabolism	glycine oxidase	H2O + O2 + Glycine => H2O2 + NH3 + Glyoxalate	(PA1267 or PA1567 or PA5145 or PA2776 or PA0534 or PA1489 or PA1918 or PA3456 or PA5309 or PA4548 or PA1028 or PA1565 or PA3424 ... <Preview truncated at 128 characters>	15			PA14_67970	0	hypothetical protein
PA5152	probable ATP-binding component of ABC transporter	rxn05154	Transport	L-arginine transport via ABC system	H2O + ATP + L-Arginine => H+ + Phosphate + ADP + L-Arginine	((PA0888 and PA0890 and PA0892 and PA0889) or (PA2923 and PA2924 and PA2925 and PA2926) or (PA5152 and PA5153 and PA5154 and PA5... <Preview truncated at 128 characters>	12	*JAB 01/13/14 - altered GPR (removed generic transporter, added histidine/arginine transporter)		PA14_68060	0	ABC transporter ATP-binding protein
PA5152	probable ATP-binding component of ABC transporter	rxn05156	Transport	ornithine transport via ABC system	H2O + ATP + Ornithine => H+ + Phosphate + ADP + Ornithine	((PA2923 and PA2924 and PA2925 and PA2926) or (PA5153 and PA5154 and PA5155 and PA5152) or (PA0888 and PA0890 and PA0892 and PA0... <Preview truncated at 128 characters>	12	*JAB 01/13/14 - edited using Burk rxns		PA14_68060	0	ABC transporter ATP-binding protein
PA5152	probable ATP-binding component of ABC transporter	rxn05164	Transport	L-histidine transport via ABC system	H2O + ATP + L-Histidine => H+ + Phosphate + ADP + L-Histidine	((PA2923 and PA2925 and PA2026 and PA2924) or (PA5153 and PA5154 and PA5155 and PA5152))	8	*JAB 01/13/14 - switched nonspecific transporter for specific transporter		PA14_68060	0	ABC transporter ATP-binding protein
PA5152	probable ATP-binding component of ABC transporter	rxn05151	Transport	L-lysine transport via ABC system	H2O + ATP + L-Lysine => H+ + Phosphate + ADP + L-Lysine	(PA2923 and PA2924 and PA2925 and PA2926) or (PA5153 and PA5154 and PA5155 and PA5152)	8	*JAB 01/13/14 - replaced GPR with Burk conversion/curation		PA14_68060	0	ABC transporter ATP-binding protein
PA5154	probable permease of ABC transporter	rxn05154	Transport	L-arginine transport via ABC system	H2O + ATP + L-Arginine => H+ + Phosphate + ADP + L-Arginine	((PA0888 and PA0890 and PA0892 and PA0889) or (PA2923 and PA2924 and PA2925 and PA2926) or (PA5152 and PA5153 and PA5154 and PA5... <Preview truncated at 128 characters>	12	*JAB 01/13/14 - altered GPR (removed generic transporter, added histidine/arginine transporter)		PA14_68080	4.61426e-165	ABC transporter permease
PA5154	probable permease of ABC transporter	rxn05156	Transport	ornithine transport via ABC system	H2O + ATP + Ornithine => H+ + Phosphate + ADP + Ornithine	((PA2923 and PA2924 and PA2925 and PA2926) or (PA5153 and PA5154 and PA5155 and PA5152) or (PA0888 and PA0890 and PA0892 and PA0... <Preview truncated at 128 characters>	12	*JAB 01/13/14 - edited using Burk rxns		PA14_68080	4.61426e-165	ABC transporter permease
PA5154	probable permease of ABC transporter	rxn05164	Transport	L-histidine transport via ABC system	H2O + ATP + L-Histidine => H+ + Phosphate + ADP + L-Histidine	((PA2923 and PA2925 and PA2026 and PA2924) or (PA5153 and PA5154 and PA5155 and PA5152))	8	*JAB 01/13/14 - switched nonspecific transporter for specific transporter		PA14_68080	4.61426e-165	ABC transporter permease
PA5154	probable permease of ABC transporter	rxn05151	Transport	L-lysine transport via ABC system	H2O + ATP + L-Lysine => H+ + Phosphate + ADP + L-Lysine	(PA2923 and PA2924 and PA2925 and PA2926) or (PA5153 and PA5154 and PA5155 and PA5152)	8	*JAB 01/13/14 - replaced GPR with Burk conversion/curation		PA14_68080	4.61426e-165	ABC transporter permease
PA5174	probable beta-ketoacyl synthase	rxn05347	Fatty acid biosynthesis	Acyl-[acyl-carrier-protein]:malonyl-[acyl-carrier-protein] C-acyltransferase (decarboxylating)	H+ + Malonyl-acyl-carrierprotein- + Acetyl-ACP => CO2 + Acetoacetyl-ACP + ACP	(PA5174 or PA2965 or PA1609)	3			PA14_68360	0	beta-ketoacyl synthase
PA5188	probable 3-hydroxyacyl-CoA dehydrogenase	rxn01451	Fatty acid metabolism	(S)-3-Hydroxybutanoyl-CoANAD+ oxidoreductase	NAD + (S)-3-Hydroxybutyryl-CoA <=> NADH + H+ + Acetoacetyl-CoA	((PA1737) or (PA3014) or (PA3590) or (PA1628) or (PA5188))	5	*JAB 06/23/14 - correctly using NAD as cofactor; ASB 2/7/14 - added parenthesis to front of GPR; JAB 12/19/13 - fatty acid and lipid pathways from Burk mods, GPRs double checked by JAB		PA14_68530	0	3-hydroxyacyl-CoA dehydrogenase
PA5188	probable 3-hydroxyacyl-CoA dehydrogenase	rxn03242	Fatty acid metabolism	(S)-3-Hydroxydodecanoyl-CoANAD+ oxidoreductase	NAD + (S)-3-Hydroxydodecanoyl-CoA <=> NADH + H+ + 3-Oxododecanoyl-CoA	((PA1737) or (PA3014) or (PA3590) or (PA1628) or (PA5188))	5	*JAB 06/23/14 - correctly using NAD as cofactor; ASB 2/7/14 - added parenthesis to front of GPR; JAB 12/19/13 - fatty acid and lipid pathways from Burk mods, GPRs double checked by JAB		PA14_68530	0	3-hydroxyacyl-CoA dehydrogenase
PA5188	probable 3-hydroxyacyl-CoA dehydrogenase	rxn03239	Fatty acid metabolism	(S)-3-Hydroxyhexadecanoyl-CoANAD+ oxidoreductase	NAD + (S)-3-Hydroxyhexadecanoyl-CoA <=> NADH + H+ + 3-Oxopalmitoyl-CoA	((PA1737) or (PA3014) or (PA3590) or (PA1628) or (PA5188))	5	*JAB 06/23/14 - correctly using NAD as cofactor; ASB 2/7/14 - added parenthesis to front of GPR; JAB 12/19/13 - fatty acid and lipid pathways from Burk mods, GPRs double checked by JAB		PA14_68530	0	3-hydroxyacyl-CoA dehydrogenase
PA5188	probable 3-hydroxyacyl-CoA dehydrogenase	rxn06777	Fatty acid metabolism	(S)-3-Hydroxytetradecanoyl-CoANAD+ oxidoreductase	NAD + (S)-3-Hydroxytetradecanoyl-CoA <=> NADH + H+ + 3-Oxotetradecanoyl-CoA	((PA1737) or (PA3014) or (PA3590) or (PA1628) or (PA5188))	5	*JAB 06/23/14 - correctly using NAD as cofactor; ASB 2/7/14 - added parenthesis to front of GPR; JAB 12/19/13 - fatty acid and lipid pathways from Burk mods, GPRs double checked by JAB		PA14_68530	0	3-hydroxyacyl-CoA dehydrogenase
PA5188	probable 3-hydroxyacyl-CoA dehydrogenase	rxn03244	Fatty acid metabolism	(S)-Hydroxydecanoyl-CoANAD+ oxidoreductase	NAD + (S)-Hydroxydecanoyl-CoA <=> NADH + H+ + 3-Oxodecanoyl-CoA	((PA1737) or (PA3014) or (PA3590) or (PA1628) or (PA5188))	5	*JAB 06/23/14 - correctly using NAD as cofactor; ASB 2/7/14 - added parenthesis to front of GPR; JAB 12/19/13 - fatty acid and lipid pathways from Burk mods, GPRs double checked by JAB		PA14_68530	0	3-hydroxyacyl-CoA dehydrogenase
PA5188	probable 3-hydroxyacyl-CoA dehydrogenase	rxn03249	Fatty acid metabolism	(S)-Hydroxyhexanoyl-CoANAD+ oxidoreductase	NAD + (S)-Hydroxyhexanoyl-CoA <=> NADH + H+ + 3-Oxohexanoyl-CoA	((PA1737) or (PA3014) or (PA3590) or (PA1628) or (PA5188))	5	*JAB 06/23/14 - correctly using NAD as cofactor; ASB 2/7/14 - added parenthesis to front of GPR; JAB 12/19/13 - fatty acid and lipid pathways from Burk mods, GPRs double checked by JAB		PA14_68530	0	3-hydroxyacyl-CoA dehydrogenase
PA5188	probable 3-hydroxyacyl-CoA dehydrogenase	rxn03246	Fatty acid metabolism	(S)-Hydroxyoctanoyl-CoANAD+ oxidoreductase	NAD + (S)-Hydroxyoctanoyl-CoA <=> NADH + H+ + 3-Oxooctanoyl-CoA	((PA1737) or (PA3014) or (PA3590) or (PA1628) or (PA5188))	5	*JAB 06/23/14 - correctly using NAD as cofactor; ASB 2/7/14 - added parenthesis to front of GPR; JAB 12/19/13 - fatty acid and lipid pathways from Burk mods, GPRs double checked by JAB		PA14_68530	0	3-hydroxyacyl-CoA dehydrogenase
PA5188	probable 3-hydroxyacyl-CoA dehydrogenase	rxn02911	Fatty acid metabolism	(S)-3-Hydroxydodecanoyl-CoA hydro-lyase	(S)-3-Hydroxydodecanoyl-CoA <=> (2E)-Dodecenoyl-CoA + H2O	((PA4980) or (PA1629) or (PA3590) or (PA4330) or (PA5188) or (PA0744) or (PA1505) or (PA1737) or (PA3014))	9	*JAB 12/19/13 - fatty acid and lipid pathways from Burk mods, GPRs double checked by JAB		PA14_68530	0	3-hydroxyacyl-CoA dehydrogenase
PA5188	probable 3-hydroxyacyl-CoA dehydrogenase	rxn03240	Fatty acid metabolism	(S)-3-Hydroxyhexadecanoyl-CoA hydro-lyase	(S)-3-Hydroxyhexadecanoyl-CoA <=> (2E)-Hexadecenoyl-CoA + H2O	((PA4980) or (PA1629) or (PA3590) or (PA4330) or (PA5188) or (PA0744) or (PA1505) or (PA1737) or (PA3014))	9	*JAB 12/19/13 - fatty acid and lipid pathways from Burk mods, GPRs double checked by JAB		PA14_68530	0	3-hydroxyacyl-CoA dehydrogenase
PA5188	probable 3-hydroxyacyl-CoA dehydrogenase	rxn03241	Fatty acid metabolism	(S)-3-Hydroxytetradecanoyl-CoA hydro-lyase	(S)-3-Hydroxytetradecanoyl-CoA <=> (2E)-Tetradecenoyl-CoA + H2O	((PA4980) or (PA1629) or (PA3590) or (PA4330) or (PA5188) or (PA0744) or (PA1505) or (PA1737) or (PA3014))	9	*JAB 12/19/13 - fatty acid and lipid pathways from Burk mods, GPRs double checked by JAB		PA14_68530	0	3-hydroxyacyl-CoA dehydrogenase
PA5188	probable 3-hydroxyacyl-CoA dehydrogenase	rxn03245	Fatty acid metabolism	(S)-Hydroxydecanoyl-CoA hydro-lyase	(S)-Hydroxydecanoyl-CoA <=> (2E)-Decenoyl-CoA + H2O	((PA4980) or (PA1629) or (PA3590) or (PA4330) or (PA5188) or (PA0744) or (PA1505) or (PA1737) or (PA3014))	9	*JAB 12/19/13 - fatty acid and lipid pathways from Burk mods, GPRs double checked by JAB		PA14_68530	0	3-hydroxyacyl-CoA dehydrogenase
PA5188	probable 3-hydroxyacyl-CoA dehydrogenase	rxn03250	Fatty acid metabolism	(S)-Hydroxyhexanoyl-CoA hydro-lyase	(S)-Hydroxyhexanoyl-CoA <=> (2E)-Hexenoyl-CoA + H2O	((PA4980) or (PA1629) or (PA3590) or (PA4330) or (PA5188) or (PA0744) or (PA1505) or (PA1737) or (PA3014))	9	*JAB 12/19/13 - fatty acid and lipid pathways from Burk mods, GPRs double checked by JAB		PA14_68530	0	3-hydroxyacyl-CoA dehydrogenase
PA5188	probable 3-hydroxyacyl-CoA dehydrogenase	rxn03247	Fatty acid metabolism	(S)-Hydroxyoctanoyl-CoA hydro-lyase	(S)-Hydroxyoctanoyl-CoA <=> (2E)-Octenoyl-CoA + H2O	((PA4980) or (PA1629) or (PA3590) or (PA4330) or (PA5188) or (PA0744) or (PA1505) or (PA1737) or (PA3014))	9	*JAB 12/19/13 - fatty acid and lipid pathways from Burk mods, GPRs double checked by JAB		PA14_68530	0	3-hydroxyacyl-CoA dehydrogenase
PA5188	probable 3-hydroxyacyl-CoA dehydrogenase	rxn02167	Butanoate metabolism	(S)-3-Hydroxybutanoyl-CoA hydro-lyase|3-hydroxyacyl-CoA dehydratase (3-hydroxybutanoyl-CoA)|crotonyl-coa hydratase	(S)-3-Hydroxybutyryl-CoA <=> Crotonyl-CoA + H2O	PA1748 or PA5188	2	*JAB 12/19/13 from iBsu1103: Bsu1716|Bsu2850, Bsu gene mappings are wrong (peg to locus tag is offset somewhere, but gene identifiers and start sequence location seems to match)		PA14_68530	0	3-hydroxyacyl-CoA dehydrogenase
PA5207	probable phosphate transporter	rxn05312	Transport	phosphate transport in/out via proton symporter	H+ + Phosphate <=> H+ + Phosphate	(PA0450 or PA5207 or PA4292)	3	*JAB 01/13/14 - checked		PA14_68780	0	phosphate transporter
PA5216	probable permease of ABC iron transporter	rxn13831	Transport	iron (II) transport via ABC system	H2O + ATP + Fe2+ => H+ + Phosphate + ADP + Fe2+	((PA5217 and PA3538 and PA5216) or (PA4687 and PA4688))	5			PA14_68890	0	iron ABC transporter, permease
PA5216	probable permease of ABC iron transporter	rxn05195	Transport	Fe3+-ABC transport	H2O + ATP + fe3 <=> H+ + Phosphate + ADP + fe3	(PA5216 and PA5217 and PA5218)	3	Genes added from KEGG (used OR as logical structure by default)		PA14_68890	0	iron ABC transporter, permease
PA5217	probable binding protein component of ABC iron transporter	rxn13831	Transport	iron (II) transport via ABC system	H2O + ATP + Fe2+ => H+ + Phosphate + ADP + Fe2+	((PA5217 and PA3538 and PA5216) or (PA4687 and PA4688))	5			PA14_68900	0	iron ABC transporter substrate-binding protein
PA5217	probable binding protein component of ABC iron transporter	rxn05195	Transport	Fe3+-ABC transport	H2O + ATP + fe3 <=> H+ + Phosphate + ADP + fe3	(PA5216 and PA5217 and PA5218)	3	Genes added from KEGG (used OR as logical structure by default)		PA14_68900	0	iron ABC transporter substrate-binding protein
PA5218	probable transcriptional regulator	rxn05195	Transport	Fe3+-ABC transport	H2O + ATP + fe3 <=> H+ + Phosphate + ADP + fe3	(PA5216 and PA5217 and PA5218)	3	Genes added from KEGG (used OR as logical structure by default)		PA14_68920	0	LysR family transcriptional regulator
PA5221	probable FAD-dependent monooxygenase	rxn09040	Ubiquinone biosynthesis	2-Octaprenyl-3-methyl-6-methoxy-1,4-benzoquinol hydroxylase	0.5 O2 + 2-Octaprenyl3-methyl-6-methoxy- 1,4-benzoquinol => 2-Octaprenyl-3-methyl-5-hydroxy-6-methoxy-1,4-benzoquinol	PA5221	1	*ASB 03/25/14 - tentative subsystem assignment		PA14_68955	0	2-octaprenyl-3-methyl-6-methoxy-1,4-benzoquinol hydroxylase
PA5236	probable aromatic hydrocarbon reductase	rxn13107	Ubiquinone biosynthesis	2-Nonaprenylphenol hydroxylase	2 H+ + O2 + 2-nonaprenylphenol <=> H2O + 2-nonaprenyl-6-hydroxyphenol	(PA5236 or PA5065)	2	*JAB 041514 - adding ub9 synthesis (main Paeru ub)		PA14_69140	0	CDP-6-deoxy-delta-3,4-glucoseen reductase
PA5236	probable aromatic hydrocarbon reductase	rxn09044	Ubiquinone biosynthesis	2-Octaprenylphenol hydroxylase	0.5 O2 + 2-Octaprenylphenol => 2-Octaprenyl-6-hydroxyphenol	(PA5236 or PA5065)	2	*ASB 03/25/14 - tentative subsystem assignment		PA14_69140	0	CDP-6-deoxy-delta-3,4-glucoseen reductase
PA5237	conserved hypothetical protein	rxn03393	Ubiquinone biosynthesis	3-octaprenyl-4-hydroxybenzoate carboxy-lyase	H+ + 3-Octaprenyl-4-hydroxybenzoate => CO2 + 2-Octaprenylphenol	(PA0254 or PA5237)	2			PA14_69150	0	hypothetical protein
PA5237	conserved hypothetical protein	rxn13044	Ubiquinone biosynthesis	nonaprenyl-4-hydroxybenzoate decarboxylase	H+ + Nonaprenyl-4-hydroxybenzoate <=> CO2 + 2-nonaprenylphenol	PA4019 or PA5237	2	*JAB 041514 - adding ub9 synthesis (main Paeru ub), PA4019 - nonaprenyl, PA5237 - octaprenyl		PA14_69150	0	hypothetical protein
PA5258	hypothetical protein	rxn02287	Porphyrin and chlorophyll metabolism	uroporphyrinogen methyltransferase	2 S-Adenosyl-L-methionine + UroporphyrinogenIII <=> 2 H+ + 2 S-Adenosyl-homocysteine + Precorrin 2	(PA0510 or PA1778 or PA5258 or PA2611)	4			PA14_69430	0	hypothetical protein
PA5310	conserved hypothetical protein	rxn10338	Glycerolipid metabolism	anteisoheptadecanoyl-cardiolipin synthase	2 Dianteisoheptadecanoylphosphatidylglycerol <=> Glycerol + Anteisoheptadecanoylcardiolipin_(B. subtilis)	((PA5394) or (PA5310) or (PA2155))	3	*JAB 12/19/13 - fatty acid and lipid pathways from Burk mods, GPRs double checked by JAB		PA14_70110	0	cardiolipin synthase
PA5310	conserved hypothetical protein	rxn10341	Glycerolipid metabolism	anteisopentadecanoyl-cardiolipin synthase	2 Dianteisopentadecanoylphosphatidylglycerol <=> Glycerol + Anteisopentadecanoylcardiolipin_(B. subtilis)	((PA5394) or (PA5310) or (PA2155))	3	*JAB 12/19/13 - fatty acid and lipid pathways from Burk mods, GPRs double checked by JAB		PA14_70110	0	cardiolipin synthase
PA5310	conserved hypothetical protein	rxn10337	Glycerolipid metabolism	isoheptadecanoyl-cardiolipin synthase	2 Diisoheptadecanoylphosphatidylglycerol <=> Glycerol + Isoheptadecanoylcardiolipin_(B. subtilis)	((PA5394) or (PA5310) or (PA2155))	3	*JAB 12/19/13 - fatty acid and lipid pathways from Burk mods, GPRs double checked by JAB		PA14_70110	0	cardiolipin synthase
PA5310	conserved hypothetical protein	rxn10342	Glycerolipid metabolism	isohexadecanoyl-cardiolipin synthase	2 Diisohexadecanoylphosphatidylglycerol <=> Glycerol + Isohexadecanoylcardiolipin_(B. subtilis)	((PA5394) or (PA5310) or (PA2155))	3	*JAB 12/19/13 - fatty acid and lipid pathways from Burk mods, GPRs double checked by JAB		PA14_70110	0	cardiolipin synthase
PA5310	conserved hypothetical protein	rxn10340	Glycerolipid metabolism	isopentadecanoyl-cardiolipin synthase	2 Diisopentadecanoylphosphatidylglycerol <=> Glycerol + Isopentadecanoylcardiolipin_(B. subtilis)	((PA5394) or (PA5310) or (PA2155))	3	*JAB 12/19/13 - fatty acid and lipid pathways from Burk mods, GPRs double checked by JAB		PA14_70110	0	cardiolipin synthase
PA5310	conserved hypothetical protein	rxn10339	Glycerolipid metabolism	isotetradecanoyl-cardiolipin synthase	2 Diisotetradecanoylphosphatidylglycerol <=> Glycerol + Isotetradecanoylcardiolipin_(B. subtilis)	((PA5394) or (PA5310) or (PA2155))	3	*JAB 12/19/13 - fatty acid and lipid pathways from Burk mods, GPRs double checked by JAB		PA14_70110	0	cardiolipin synthase
PA5310	conserved hypothetical protein	rxn10335	Glycerolipid metabolism	myristoyl-cardiolipin synthase	2 Phosphatidylglycerol_ditetradecanoyl <=> Glycerol + Myristoylcardiolipin_(B. subtilis)	((PA5394) or (PA5310) or (PA2155))	3	*JAB 12/19/13 - fatty acid and lipid pathways from Burk mods, GPRs double checked by JAB		PA14_70110	0	cardiolipin synthase
PA5310	conserved hypothetical protein	rxn10334	Glycerolipid metabolism	palmitoyl-cardiolipin synthase	2 Phosphatidylglycerol_dihexadecanoyl <=> Glycerol + Palmitoylcardiolipin_(B. subtilis)	((PA5394) or (PA5310) or (PA2155))	3	*JAB 12/19/13 - fatty acid and lipid pathways from Burk mods, GPRs double checked by JAB		PA14_70110	0	cardiolipin synthase
PA5310	conserved hypothetical protein	rxn10336	Glycerolipid metabolism	stearoyl-cardiolipin synthase	2 Phosphatidylglycerol_dioctadecanoyl <=> Glycerol + Stearoylcardiolipin_(B. subtilis)	((PA5394) or (PA5310) or (PA2155))	3	*JAB 12/19/13 - fatty acid and lipid pathways from Burk mods, GPRs double checked by JAB		PA14_70110	0	cardiolipin synthase
PA5357	hypothetical protein	rxn00966	Ubiquinone biosynthesis	chorismate pyruvate lyase	Chorismate => Pyruvate + 4-Hydroxybenzoate	PA5357	1	*JAB 04/09/14 - changed rxn direction syntax, trying to fix ubiquinone production in glc min media		PA14_70720	4.1677e-121	hypothetical protein
PA5370	probable major facilitator superfamily (MFS) transporter probable MFS transporter	rxn05638	Transport	L-proline transport in via proton symport	H+ + L-Proline => H+ + L-Proline	PA5370	1	*JAB 01/13/14 - added from Burk, Changed to irrev... Transport in.		PA14_70920	0	major facilitator transporter
PA5435	probable transcarboxylase subunit	rxn00162	Pyruvate metabolism	oxaloacetate decarboxylase;	H+ + Oxaloacetate => CO2 + Pyruvate	(PA5435 and PA5436)	2	* JCT 02/17/14 added PA5436 to list of genes involved in this reaction		PA14_71720	0	pyruvate carboxylase subunit B
PA5436	probable biotin carboxylase subunit of a transcarboxylase	rxn00162	Pyruvate metabolism	oxaloacetate decarboxylase;	H+ + Oxaloacetate => CO2 + Pyruvate	(PA5435 and PA5436)	2	* JCT 02/17/14 added PA5436 to list of genes involved in this reaction		PA14_71740	0	pyruvate carboxylase subunit A
PA5439	probable glucose-6-phosphate dehydrogenase	rxn00604	Pyruvate metabolism	glucose 6-phosphate dehydrogenase	NADP + D-glucose-6-phosphate <=> H+ + NADPH + 6-phospho-D-glucono-1-5-lactone	(PA3183 or PA5439)	2	*JAB 06/20/14 - zwf shows much higher cofactor binding specificity for NADP, but higher enzyme activity when NAD is bound, leaving as NADP only for now	Ma, J., Hager, P., Howell, M., Phibbs, P., & Hassett, D. (1998). Cloning and characterization of the Pseudomonas aeruginosa zwf gene encoding glucose-6-phosphate dehydrogenase, an enzyme important in resistance to methyl viologen (Paraquat). Journal of Bacteriology, 180(7), 1741–1749. Retrieved from http://jb.asm.org/content/180/7/1741.short	PA14_71800	0	glucose-6-phosphate 1-dehydrogenase
PA5439	probable glucose-6-phosphate dehydrogenase	rJB00276	Pyruvate metabolism	glucose 6-phosphate dehydrogenase (NAD+)	NAD + D-glucose-6-phosphate <=> NADH + H+ + 6-phospho-D-glucono-1-5-lactone	(PA3183 or PA5439)	2	*JAB 06/29/14 - zwf shows much higher cofactor binding specificity for NADP, but higher enzyme activity when NAD is bound; Fuhrer and Sauer show NAD cofactor activity in P. fluorescens and theorize that dual isozyme specificities may help correct redox balance - P. fluorescens and P. aeruginosa genes are nearly identical (not sure which might prefer NAD, but is suspected)	Ma, J., Hager, P., Howell, M., Phibbs, P., & Hassett, D. (1998). Cloning and characterization of the Pseudomonas aeruginosa zwf gene encoding glucose-6-phosphate dehydrogenase, an enzyme important in resistance to methyl viologen (Paraquat). Journal of Bacteriology, 180(7), 1741–1749. Retrieved from http://jb.asm.org/content/180/7/1741.short; Fuhrer, T., & Sauer, U. (2009). Different biochemical …	PA14_71800	0	glucose-6-phosphate 1-dehydrogenase
PA5468	probable citrate transporter	rxn05214	Transport	citrate transport in via Mg complex	H+ + Citrate + Mg <=> H+ + Citrate + Mg	PA5468	1			PA14_72170	0	citrate transporter
PA5498	probable adhesin	rxn05150	Transport	zinc transport in via ABC system	H2O + ATP + Zn2+ => H+ + Phosphate + ADP + Zn2+	(PA5498 and PA5501 and PA5500)	3			PA14_72550	0	adhesin
PA5498	probable adhesin	rxn13918	Transport	zinc transport out via ABC system	H2O + ATP + Zn2+ => H+ + Phosphate + ADP + Zn2+	(PA5498 and PA5501 and PA5500)	3			PA14_72550	0	adhesin
PA5503	probable ATP-binding component of ABC transporter	rxn05183	Transport	D-methionine transport via ABC system	H2O + ATP + D-Methionine => H+ + Phosphate + ADP + D-Methionine	(PA5505 and PA5504 and PA5503) or (PA2349 and PA2350 and PA2351)	6	*JAB 01/13/14 - completed second transport operon		PA14_72620	0	DL-methionine transporter ATP-binding subunit
PA5503	probable ATP-binding component of ABC transporter	rxn05219	Transport	L-methionine transport via ABC system	H2O + ATP + L-Methionine => H+ + Phosphate + ADP + L-Methionine	(PA5505 and PA5504 and PA5503) or (PA2349 and PA2350 and PA2351)	6	*JAB 01/13/14 - merged with Burk-equivalent GPR		PA14_72620	0	DL-methionine transporter ATP-binding subunit
PA5505	probable TonB-dependent receptor	rxn05183	Transport	D-methionine transport via ABC system	H2O + ATP + D-Methionine => H+ + Phosphate + ADP + D-Methionine	(PA5505 and PA5504 and PA5503) or (PA2349 and PA2350 and PA2351)	6	*JAB 01/13/14 - completed second transport operon		PA14_72640	0	TonB-dependent receptor
PA5505	probable TonB-dependent receptor	rxn05219	Transport	L-methionine transport via ABC system	H2O + ATP + L-Methionine => H+ + Phosphate + ADP + L-Methionine	(PA5505 and PA5504 and PA5503) or (PA2349 and PA2350 and PA2351)	6	*JAB 01/13/14 - merged with Burk-equivalent GPR		PA14_72640	0	TonB-dependent receptor
PA5523	probable aminotransferase	rxn01629	Porphyrin and chlorophyll metabolism	glutamate-1-semialdehyde aminotransferase	5-Aminolevulinate <=> L-Glutamate1-semialdehyde	((PA4088 or PA5523) or PA3977)	3			PA14_72870	0	aminotransferase
		rxn01732	Carbon Metabolism	Itaconyl-CoA synthetase	CoA + Itaconate + GTP <=> Phosphate + GDP + Itaconyl-CoA	(PA1588 and PA1589)	2	*JAB 02/08/14 - added from MetaCyc/lit for Biolog validation (Itaconate), hard to match genes to 1964 paper but MetaCyc indicates this reaction also enabled by succinyl-CoA synthetase	Cooper, R. a, & Kornberg, H. L. (1964). The utilization of itaconate by Pseudomonas sp. The Biochemical Journal, 91(1), 82–91. Retrieved from http://www.pubmedcentral.nih.gov/articlerender.fcgi?artid=1202819&tool=pmcentrez&rendertype=abstract
		rxn05332	Fatty acid biosynthesis	(3R)-3-Hydroxypalmitoyl-[acyl-carrier-protein] hydro-lyase	R-3-hydroxypalmitoyl-acyl-carrierprotein- <=> H2O + (2E)-Hexadecenoyl-[acp]	(PA3645)	1	*JAB 12/12/13 - req. for cpd15531[c] synthesis, direct translation from Burk for lipid pathway GPRs, needs curation based on literature, originally BCAL2080
		rxn07980	Fatty acid biosynthesis	3-hydroxyacyl-[acyl-carrier-protein] dehydratase (n-C18:1)	(R)-3-hydroxy-cis-vacc-11-enoyl-[acyl-carrier protein] <=> H2O + trans-3-cis-11-vacceoyl-[acyl-carrier protein]	(PA3645)	1	*JAB 12/13/13 - req. for cpd15534[c] synthesis, direct translation from Burk for lipid pathway GPRs, needs curation based on literature, switched rPY00156 for rxn07980, originally BCAL2080 - 4e-28
		rxn01973	Lysine biosynthesis	succinyl-diaminopimelate desuccinylase	H2O + N-Succinyl-L-2,6-diaminopimelate <=> Succinate + LL-2,6-Diaminopimelate	PA1162	1	*JAB 02/18/14 - added PA5390 as part of previous lysine/ornithine biosynthesis parallel pathway evaluations	Xu, Y., Labedan, B., & Glansdorff, N. (2007). Surprising arginine biosynthesis: a reappraisal of the enzymology and evolution of the pathway in microorganisms. Microbiology and Molecular Biology Reviews : MMBR, 71(1), 36–47. doi:10.1128/MMBR.00032-06; Fondi, M., Brilli, M., Emiliani, G., Paffetti, D., & Fani, R. (2007). The primordial metabolism: an ancestral interconnection between leucine, argi…
		rxn00222	Carbohydrate Metabolism	beta-D-Glucoside glucohydrolase	H2O + CELB => 2 D-Glucose	PA1726	1	*PY 06/11/14 Changed => to -> *JAB 02/08/14 - gene may be performing this function, but definitely no cellobiose transporter matches so that may be what is preventing degradation
		rxn07993	Fatty acid biosynthesis	3-oxoacyl-[acyl-carrier-protein] reductase (n-C18:1)	H+ + NADPH + 3-oxo-cis-vacc-11-enoyl-[acyl-carrier protein] <=> NADP + (R)-3-hydroxy-cis-vacc-11-enoyl-[acyl-carrier protein]	PA2967	1	*JAB 12/13/13 - req. for cpd15534[c] synthesis, direct translation from Burk for lipid pathway GPRs, needs curation based on literature, switched rPY00157 for rxn07993, originally (BCAL0846 - PA2967, 1e-35, fabG) or (BCAL0994 - PA2967, 2e-75, fabG) or (BCAL1151 - PA4089, 1e-29, not included) or (BCAL1425 - PA2142, 5e-28, not included) or (BCAL2386 - PA1344, 4e-31) or (BCAL2624 - PA1649, 5e-34) or…
		rxn00160	Butanoate metabolism	D-malate dehydrogenase (NAD)	NAD + D-Malate => NADH + CO2 + Pyruvate	PA3118	1	*JAB 06/26/14 - double checked cofactor usage, experimental evidence in P. fluorescens, GPR assignment based on best similarity match to dmlA and indicated need from Biolog	Fuhrer, T., & Sauer, U. (2009). Different biochemical mechanisms ensure network-wide balancing of reducing equivalents in microbial metabolism. Journal of Bacteriology, 191(7), 2112–21. doi:10.1128/JB.01523-08
