# Supplementary material for: Reconstruction of the metabolic network of Pseudomonas aeruginosa to interrogate virulence factor synthesis
Source: Nat Commun. 2017 Mar 7;8:14631. doi: 10.1038/ncomms14631 (PMC5344303; doi:10.1038/ncomms14631)
Supplement: Supplementary Data 2 — Integration of virulence-linked genes from the Pseudomonas Genome Database We present our reconciliation of the lists of virulence-linked genes from PAO1 versus PA14 from the Pseudomonas Genome Database. The Virulence-linked genes spreadsheet includes mainly data provided by the PGD for each gene including database or study source and infection model. We organized this information such that genes matched between strains are paired. We used both BLASTP, manual evaluation of similar operons, and literature in creating these pairings - genes missing in one strain genome are noted as ‘not available'. The summary count information provides insight into the bias of virulence-linked annotations towards PAO1 versus PA14 despite nearly all genes being duplicated in each genome. [file ncomms14631-s3.xlsx]

## Sheet: Legend
Supplementary Data 2: Integration of virulence-linked genes from the Pseudomonas Genome Database
We present our reconciliation of the lists of virulence-linked genes from PAO1 versus PA14 from the Pseudomonas Genome Database. The Virulence-linked genes spreadsheet includes mainly data provided by the PGD for each gene including database or study source and infection model. We organized this information such that genes matched between strains are paired. We used both BLASTP, manual evaluation…
Spreadsheet key
Virulence-linked genes	Reconciled virulence-linked genes from both PAO1 and PA14 as annotated by the Pseudomonas Genome Database with notations of their role in each organism and presence in each model
Summary Counts	Tabulation of virulence annotation in each organism/model versus presence and degree of annotation

## Sheet: Virulence-linked genes
PA14 locus	PAO1 locus	Origin Strain	Origin Locus Tag	Gene	Product	Source	Evidence	PubMed ID	Host Organism	Host Taxonomy ID	Category	VF in both	VF in PA14 PGD list	VF in PAO1 PGD list	mPA14 presence	mPAO1 presence
PA14_00510	PA0041	Pseudomonas aeruginosa PAO1 (Reference)	PA0041		probable hemagglutinin	Victors	ECO:0000315	14641575	Rattus norvegicus	10116	probable hemagglutinin	FALSE	FALSE	TRUE	FALSE	FALSE
PA14_00560	PA0044	Pseudomonas aeruginosa PAO1 (Reference)	PA0044	exoT	exoenzyme T	Victors	ECO:0000314	10992524	Cricetulus griseus	10029	T3SS translocated effectors	TRUE	TRUE	TRUE	FALSE	FALSE
PA14_00640	PA0051	Pseudomonas aeruginosa PAO1 (Reference)	PA0051	phzH	potential phenazine-modifying enzyme	VFDB	ECO:0000305	11591691	Mus musculus	10090	Phenazine biosynthesis	FALSE	FALSE	TRUE	TRUE	TRUE
PA14_00830	PA0071	Pseudomonas aeruginosa PAO1 (Reference)	PA0071	tagR1	TagR1	VFDB	ECO:0000305	16763151			Hcp secretion island-1 encoded type VI secretion system (H-T6SS)	FALSE	FALSE	TRUE	FALSE	FALSE
PA14_00850	PA0072	Pseudomonas aeruginosa PAO1 (Reference)	PA0072	tagS1	TagS1	VFDB	ECO:0000305	16763151			Hcp secretion island-1 encoded type VI secretion system (H-T6SS)	FALSE	FALSE	TRUE	FALSE	FALSE
PA14_00860	PA0073	Pseudomonas aeruginosa PAO1 (Reference)	PA0073	tagT1	TagT1	VFDB	ECO:0000305	16763151			Hcp secretion island-1 encoded type VI secretion system (H-T6SS)	FALSE	FALSE	TRUE	FALSE	FALSE
PA14_00875	PA0074	Pseudomonas aeruginosa PAO1 (Reference)	PA0074	ppkA	serine/threonine protein kinase PpkA	VFDB	ECO:0000305	16763151			Hcp secretion island-1 encoded type VI secretion system (H-T6SS)	FALSE	FALSE	TRUE	FALSE	FALSE
PA14_00890	PA0075	Pseudomonas aeruginosa PAO1 (Reference)	PA0075	pppA	PppA	VFDB	ECO:0000305	16763151			Hcp secretion island-1 encoded type VI secretion system (H-T6SS)	FALSE	FALSE	TRUE	FALSE	FALSE
PA14_00900	PA0076	Pseudomonas aeruginosa PAO1 (Reference)	PA0076	tagF1	TagF1	VFDB	ECO:0000305	16763151			Hcp secretion island-1 encoded type VI secretion system (H-T6SS)	FALSE	FALSE	TRUE	FALSE	FALSE
PA14_00910	PA0077	Pseudomonas aeruginosa PAO1 (Reference)	PA0077	icmF1	IcmF1	VFDB	ECO:0000305	16763151			Hcp secretion island-1 encoded type VI secretion system (H-T6SS)	FALSE	FALSE	TRUE	FALSE	FALSE
PA14_00925	PA0078	Pseudomonas aeruginosa PAO1 (Reference)	PA0078	tssL1	TssL1	VFDB	ECO:0000305	16763151			Hcp secretion island-1 encoded type VI secretion system (H-T6SS)	FALSE	FALSE	TRUE	FALSE	FALSE
PA14_00940	PA0079	Pseudomonas aeruginosa PAO1 (Reference)	PA0079	tssK1	TssK1	VFDB	ECO:0000305	16763151			Hcp secretion island-1 encoded type VI secretion system (H-T6SS)	FALSE	FALSE	TRUE	FALSE	FALSE
PA14_00960	PA0080	Pseudomonas aeruginosa PAO1 (Reference)	PA0080	tssJ1	TssJ1	VFDB	ECO:0000305	16763151			Hcp secretion island-1 encoded type VI secretion system (H-T6SS)	FALSE	FALSE	TRUE	FALSE	FALSE
PA14_00970	PA0081	Pseudomonas aeruginosa PAO1 (Reference)	PA0081	fha1	Fha1	VFDB	ECO:0000305	16763151			Hcp secretion island-1 encoded type VI secretion system (H-T6SS)	FALSE	FALSE	TRUE	FALSE	FALSE
PA14_00980	PA0081	Pseudomonas aeruginosa PAO1 (Reference)	PA0081	fha1	Fha1	VFDB	ECO:0000305	16763151			Hcp secretion island-1 encoded type VI secretion system (H-T6SS)	FALSE	FALSE	TRUE	FALSE	FALSE
PA14_00990	PA0082	Pseudomonas aeruginosa PAO1 (Reference)	PA0082	tssA1	TssA1	VFDB	ECO:0000305	16763151			Hcp secretion island-1 encoded type VI secretion system (H-T6SS)	FALSE	FALSE	TRUE	FALSE	FALSE
PA14_01010	PA0083	Pseudomonas aeruginosa PAO1 (Reference)	PA0083	tssB1	TssB1	VFDB	ECO:0000305	16763151			Hcp secretion island-1 encoded type VI secretion system (H-T6SS)	FALSE	FALSE	TRUE	FALSE	FALSE
PA14_01020	PA0084	Pseudomonas aeruginosa PAO1 (Reference)	PA0084	tssC1	TssC1	VFDB	ECO:0000305	16763151			Hcp secretion island-1 encoded type VI secretion system (H-T6SS)	FALSE	FALSE	TRUE	FALSE	FALSE
PA14_01030	PA0085	Pseudomonas aeruginosa PAO1 (Reference)	PA0085	hcp1	Hcp1	VFDB	ECO:0000305	16763151			Hcp secretion island-1 encoded type VI secretion system (H-T6SS)	FALSE	FALSE	TRUE	FALSE	FALSE
PA14_01040	PA0086	Pseudomonas aeruginosa PAO1 (Reference)	PA0086	tagJ1	TagJ1	VFDB	ECO:0000305	16763151			Hcp secretion island-1 encoded type VI secretion system (H-T6SS)	FALSE	FALSE	TRUE	FALSE	FALSE
PA14_01060	PA0087	Pseudomonas aeruginosa PAO1 (Reference)	PA0087	tssE1	TssE1	VFDB	ECO:0000305	16763151			Hcp secretion island-1 encoded type VI secretion system (H-T6SS)	FALSE	FALSE	TRUE	FALSE	FALSE
PA14_01070	PA0088	Pseudomonas aeruginosa PAO1 (Reference)	PA0088	tssF1	TssF1	VFDB	ECO:0000305	16763151			Hcp secretion island-1 encoded type VI secretion system (H-T6SS)	FALSE	FALSE	TRUE	FALSE	FALSE
PA14_01080	PA0089	Pseudomonas aeruginosa PAO1 (Reference)	PA0089	tssG1	TssG1	VFDB	ECO:0000305	16763151			Hcp secretion island-1 encoded type VI secretion system (H-T6SS)	FALSE	FALSE	TRUE	FALSE	FALSE
PA14_01100	PA0090	Pseudomonas aeruginosa PAO1 (Reference)	PA0090	clpV1	ClpV1	VFDB	ECO:0000305	16763151			Hcp secretion island-1 encoded type VI secretion system (H-T6SS)	FALSE	FALSE	TRUE	FALSE	FALSE
PA14_01110	PA0091	Pseudomonas aeruginosa PAO1 (Reference)	PA0091	vgrG1	VgrG1	VFDB	ECO:0000305	16763151			Hcp secretion island-1 encoded type VI secretion system (H-T6SS)	FALSE	FALSE	TRUE	FALSE	FALSE
PA14_01870	PA0151	Pseudomonas aeruginosa PAO1 (Reference)	PA0151		probable TonB-dependent receptor	Victors	ECO:0000315	14641575	Rattus norvegicus	10116	Not available / Not known	FALSE	FALSE	TRUE	FALSE	FALSE
PA14_01970	PA0158	Pseudomonas aeruginosa PAO1 (Reference)	PA0158	triC	Resistance-Nodulation-Cell Division (RND) triclosan efflux transporter, TriC	Victors	ECO:0000015	12023080	Rattus norvegicus	10116	Not available / Not known	FALSE	FALSE	TRUE	FALSE	FALSE
PA14_03120	PA0253	Pseudomonas aeruginosa UCBPP-PA14 (Reference)	PA14_03120		transcriptional regulator	Victors	ECO:0000015	18591226	Drosophila melanogaster	7227		FALSE	TRUE	FALSE	FALSE	FALSE
PA14_03170	PA3142	Pseudomonas aeruginosa PAO1 (Reference)	PA3142		integrase	VFDB		0			LPS O-antigen (P. aeruginosa)	FALSE	FALSE	TRUE	FALSE	FALSE
PA14_03370	not available	Pseudomonas aeruginosa UCBPP-PA14 (Reference)	PA14_03370		hypothetical protein	PseudoCAP	ECO:0000314	17038190	Caenorhabditis elegans	6239		FALSE	TRUE	FALSE	FALSE	FALSE
PA14_03530	PA0272	Pseudomonas aeruginosa UCBPP-PA14 (Reference)	PA14_03530		transcriptional regulator	Victors	ECO:0000015	18591226	Drosophila melanogaster	7227		FALSE	TRUE	FALSE	FALSE	FALSE
PA14_04290	PA0328	Pseudomonas aeruginosa PAO1 (Reference)	PA0328	aaaA	arginine-specific autotransporter of Pseudomonas aeruginosa, AaaA	PseudoCAP	ECO:0000314	22927813	Mus musculus	10090	Not available / Not known	FALSE	FALSE	TRUE	FALSE	FALSE
PA14_04410	PA0337	Pseudomonas aeruginosa UCBPP-PA14 (Reference)	PA14_04410	ptsP	phosphoenolpyruvate-protein phosphotransferase PtsP	PseudoCAP	ECO:0000015	22911607	Caenorhabditis elegans	6239		FALSE	TRUE	FALSE	FALSE	FALSE
PA14_04850	PA0369	Pseudomonas aeruginosa UCBPP-PA14 (Reference)	PA14_04850		hypothetical protein	Victors	ECO:0000015	18591226	Drosophila melanogaster	7227		FALSE	TRUE	FALSE	FALSE	FALSE
PA14_05180	PA0395	Pseudomonas aeruginosa PAO1 (Reference)	PA0395	pilT	twitching motility protein PilT	VFDB		9224879			Type IV pili biosynthesis	FALSE	FALSE	TRUE	FALSE	FALSE
PA14_05190	PA0396	Pseudomonas aeruginosa PAO1 (Reference)	PA0396	pilU	twitching motility protein PilU	VFDB		9224879			Type IV pili biosynthesis	FALSE	FALSE	TRUE	FALSE	FALSE
PA14_05310	PA0407	Pseudomonas aeruginosa UCBPP-PA14 (Reference)	PA14_05310	gshB	glutathione synthetase	PseudoCAP	ECO:0000015	22911607	Caenorhabditis elegans	6239		FALSE	TRUE	FALSE	TRUE	TRUE
PA14_05320	PA0408	Pseudomonas aeruginosa PAO1 (Reference)	PA0408	pilG	twitching motility protein PilG	VFDB		9224879			Type IV pili twitching motility related proteins	FALSE	FALSE	TRUE	FALSE	FALSE
PA14_05330	PA0409	Pseudomonas aeruginosa PAO1 (Reference)	PA0409	pilH	twitching motility protein PilH	VFDB		9224879			Type IV pili twitching motility related proteins	FALSE	FALSE	TRUE	FALSE	FALSE
PA14_05340	PA0410	Pseudomonas aeruginosa PAO1 (Reference)	PA0410	pilI	twitching motility protein PilI	Victors	ECO:0000315	14641575	Rattus norvegicus	10116	Type IV pili twitching motility related proteins	TRUE	TRUE	TRUE	FALSE	FALSE
PA14_05360	PA0411	Pseudomonas aeruginosa PAO1 (Reference)	PA0411	pilJ	twitching motility protein PilJ	VFDB		9224879			Type IV pili twitching motility related proteins	FALSE	FALSE	TRUE	FALSE	FALSE
PA14_05380	PA0412	Pseudomonas aeruginosa PAO1 (Reference)	PA0412	pilK	methyltransferase PilK	VFDB		9224879			Type IV pili twitching motility related proteins	FALSE	FALSE	TRUE	FALSE	FALSE
PA14_05390	PA0413	Pseudomonas aeruginosa PAO1 (Reference)	PA0413	chpA	component of chemotactic signal transduction system	VFDB		9224879			Type IV pili twitching motility related proteins	FALSE	FALSE	TRUE	FALSE	FALSE
PA14_05400	PA0414	Pseudomonas aeruginosa PAO1 (Reference)	PA0414	chpB	probable methylesterase	VFDB		9224879			Type IV pili twitching motility related proteins	FALSE	FALSE	TRUE	FALSE	FALSE
PA14_05410	PA0415	Pseudomonas aeruginosa PAO1 (Reference)	PA0415	chpC	probable chemotaxis protein	VFDB		9224879			Type IV pili twitching motility related proteins	FALSE	FALSE	TRUE	FALSE	FALSE
PA14_05420	PA0416	Pseudomonas aeruginosa PAO1 (Reference)	PA0416	chpD	probable transcriptional regulator	VFDB		9224879			Type IV pili twitching motility related proteins	FALSE	FALSE	TRUE	FALSE	FALSE
PA14_05430	PA0417	Pseudomonas aeruginosa PAO1 (Reference)	PA0417	chpE	probable chemotaxis protein	VFDB		9224879			Type IV pili twitching motility related proteins	FALSE	FALSE	TRUE	FALSE	FALSE
PA14_05510	PA0423	Pseudomonas aeruginosa PAO1 (Reference)	PA0423	pasP	PasP	PseudoCAP	ECO:0000315	23548618	Mus musculus	10090	Pseudomonas aeruginosa small protease (PASP)	FALSE	FALSE	TRUE	FALSE	FALSE
PA14_05530	PA0425	Pseudomonas aeruginosa UCBPP-PA14 (Reference)	PA14_05530	mexA	RND multidrug efflux membrane fusion protein MexA	PseudoCAP	ECO:0000314	9989496	Caenorhabditis elegans	6239		FALSE	TRUE	FALSE	FALSE	FALSE
PA14_05960	PA0456	Pseudomonas aeruginosa UCBPP-PA14 (Reference)	PA14_05960		cold-shock protein	PseudoCAP	ECO:0000015	22911607	Caenorhabditis elegans	6239		FALSE	TRUE	FALSE	FALSE	FALSE
PA14_07190	PA0552	Pseudomonas aeruginosa PAO1 (Reference)	PA0552	pgk	phosphoglycerate kinase	Victors	ECO:0000315	14641575	Rattus norvegicus	10116	Not available / Not known	FALSE	FALSE	TRUE	TRUE	TRUE
PA14_07620	PA0584	Pseudomonas aeruginosa PAO1 (Reference)	PA0584	cca	tRNA nucleotidyl transferase	Victors	ECO:0000315	14641575	Rattus norvegicus	10116	Not available / Not known	FALSE	FALSE	TRUE	FALSE	FALSE
PA14_08370	PA0652	Pseudomonas aeruginosa PAO1 (Reference)	PA0652	vfr	transcriptional regulator Vfr	PseudoCAP	ECO:0000314	14977975	Mus musculus	10090	Not available / Not known	TRUE	TRUE	TRUE	FALSE	FALSE
PA14_09150	PA4236	Pseudomonas aeruginosa UCBPP-PA14 (Reference)	PA14_09150	katA	catalase	Victors	ECO:0000015	15972537	Drosophila melanogaster	7227		FALSE	TRUE	FALSE	TRUE	TRUE
PA14_09210	PA4231	Pseudomonas aeruginosa PAO1 (Reference)	PA4231	pchA	salicylate biosynthesis isochorismate synthase	VFDB		0			Pyochelin	FALSE	FALSE	TRUE	TRUE	TRUE
PA14_09220	PA4230	Pseudomonas aeruginosa PAO1 (Reference)	PA4230	pchB	salicylate biosynthesis protein PchB	VFDB		0			Pyochelin	FALSE	FALSE	TRUE	TRUE	TRUE
PA14_09230	PA4229	Pseudomonas aeruginosa PAO1 (Reference)	PA4229	pchC	pyochelin biosynthetic protein PchC	VFDB		0			Pyochelin	FALSE	FALSE	TRUE	FALSE	FALSE
PA14_09240	PA4228	Pseudomonas aeruginosa PAO1 (Reference)	PA4228	pchD	pyochelin biosynthesis protein PchD	VFDB		0			Pyochelin	FALSE	FALSE	TRUE	TRUE	TRUE
PA14_09260	PA4227	Pseudomonas aeruginosa PAO1 (Reference)	PA4227	pchR	transcriptional regulator PchR	VFDB		0			Pyochelin	FALSE	FALSE	TRUE	FALSE	FALSE
PA14_09270	PA4226	Pseudomonas aeruginosa PAO1 (Reference)	PA4226	pchE	dihydroaeruginoic acid synthetase	VFDB		0			Pyochelin	FALSE	FALSE	TRUE	TRUE	TRUE
PA14_09280	PA4225	Pseudomonas aeruginosa PAO1 (Reference)	PA4225	pchF	pyochelin synthetase	VFDB		0			Pyochelin	FALSE	FALSE	TRUE	TRUE	TRUE
PA14_09290	PA4224	Pseudomonas aeruginosa PAO1 (Reference)	PA4224	pchG	pyochelin biosynthetic protein PchG	VFDB		0			Pyochelin	FALSE	FALSE	TRUE	TRUE	TRUE
PA14_09300	PA4223	Pseudomonas aeruginosa PAO1 (Reference)	PA4223		probable ATP-binding component of ABC transporter	VFDB		0			Pyochelin	TRUE	TRUE	TRUE	FALSE	FALSE
PA14_09320	PA4222	Pseudomonas aeruginosa PAO1 (Reference)	PA4222		probable ATP-binding component of ABC transporter	VFDB		0			Pyochelin	TRUE	TRUE	TRUE	FALSE	FALSE
PA14_09340	PA4221	Pseudomonas aeruginosa PAO1 (Reference)	PA4221	fptA	Fe(III)-pyochelin outer membrane receptor precursor	VFDB		0			Pyochelin receptor	FALSE	FALSE	TRUE	FALSE	FALSE
PA14_09400	PA4217	Pseudomonas aeruginosa PAO1 (Reference)	PA4217	phzS	flavin-containing monooxygenase	Victors	ECO:0000015	15213173	Mus musculus	10090	Phenazine biosynthesis	FALSE	FALSE	TRUE	TRUE	TRUE
PA14_09410	PA4216	Pseudomonas aeruginosa PAO1 (Reference)	PA4216	phzG1	probable pyridoxamine 5'-phosphate oxidase	VFDB		0			Phenazine biosynthesis	FALSE	FALSE	TRUE	TRUE	TRUE
PA14_09420	PA4215	Pseudomonas aeruginosa PAO1 (Reference)	PA4215	phzF1	probable phenazine biosynthesis protein	VFDB		0			Phenazine biosynthesis	FALSE	FALSE	TRUE	TRUE	TRUE
PA14_09440	PA4214	Pseudomonas aeruginosa PAO1 (Reference)	PA4214	phzE1	phenazine biosynthesis protein PhzE	VFDB		0			Phenazine biosynthesis	FALSE	FALSE	TRUE	TRUE	TRUE
PA14_09450	PA4213	Pseudomonas aeruginosa PAO1 (Reference)	PA4213	phzD1	phenazine biosynthesis protein PhzD	VFDB		0			Phenazine biosynthesis	FALSE	FALSE	TRUE	TRUE	TRUE
PA14_09460	PA4212	Pseudomonas aeruginosa PAO1 (Reference)	PA4212	phzC1	phenazine biosynthesis protein PhzC	VFDB		0			Phenazine biosynthesis	FALSE	FALSE	TRUE	TRUE	TRUE
PA14_09470	PA4211	Pseudomonas aeruginosa PAO1 (Reference)	PA4211	phzB1	probable phenazine biosynthesis protein	VFDB		0			Phenazine biosynthesis	TRUE	TRUE	TRUE	TRUE	TRUE
PA14_09480	PA4210	Pseudomonas aeruginosa PAO1 (Reference)	PA4210	phzA1	probable phenazine biosynthesis protein	VFDB		0			Phenazine biosynthesis	FALSE	FALSE	TRUE	TRUE	TRUE
PA14_09490	PA4209	Pseudomonas aeruginosa PAO1 (Reference)	PA4209	phzM	probable phenazine-specific methyltransferase	Victors	ECO:0000015	15213173	Mus musculus	10090	Phenazine biosynthesis	FALSE	FALSE	TRUE	TRUE	TRUE
PA14_09680	PA4197	Pseudomonas aeruginosa PAO1 (Reference)	PA4197	bfiS	BfiS	PseudoCAP	ECO:0000314	20656909	Lactuca sativa	4236		TRUE	TRUE	TRUE	FALSE	FALSE
PA14_09900	PA4175	Pseudomonas aeruginosa PAO1 (Reference)	PA4175	piv	protease IV	VFDB		0			Protease IV	TRUE	TRUE	TRUE	FALSE	FALSE
PA14_10260	PA4150	Pseudomonas aeruginosa PAO1 (Reference)	PA4150		probable dehydrogenase E1 component	PseudoCAP	ECO:0000315	21261818	Hordeum vulgare	4513	Not available / Not known	FALSE	FALSE	TRUE	TRUE	TRUE
PA14_10730	PA4115	Pseudomonas aeruginosa PAO1 (Reference)	PA4115		conserved hypothetical protein	Victors	ECO:0000315	14641575	Rattus norvegicus	10116		FALSE	FALSE	TRUE	FALSE	FALSE
PA14_10800	PA4109	Pseudomonas aeruginosa PAO1 (Reference)	PA4109	ampR	transcriptional regulator AmpR	PseudoCAP	ECO:0000315	22479525	Caenorhabditis elegans	6239	AmpR	FALSE	FALSE	TRUE	FALSE	FALSE
PA14_10820	PA4108	Pseudomonas aeruginosa PAO1 (Reference)	PA4108		cyclic di-GMP phosphodiesterase	PseudoCAP	ECO:0000314	19170727	Galleria mellonella	7137		FALSE	FALSE	TRUE	FALSE	FALSE
PA14_10970	PA3498	Pseudomonas aeruginosa PAO1 (Reference)	PA3498		probable oxidoreductase	Victors	ECO:0000315	14641575	Rattus norvegicus	10116		FALSE	FALSE	TRUE	FALSE	FALSE
PA14_11670	PA4033	Pseudomonas aeruginosa PAO1 (Reference)	PA4033	mucE	MucE	VFDB		0			Alginate regulation	FALSE	FALSE	TRUE	FALSE	FALSE
PA14_12030	PA4005	Pseudomonas aeruginosa UCBPP-PA14 (Reference)	PA14_12030		hypothetical protein	PseudoCAP	ECO:0000015	22911607	Caenorhabditis elegans	6239		FALSE	TRUE	FALSE	FALSE	FALSE
PA14_13770	PA3876	Pseudomonas aeruginosa PAO1 (Reference)	PA3876	narK2	nitrite extrusion protein 2	Victors	ECO:0000315	14641575	Rattus norvegicus	10116		FALSE	FALSE	TRUE	TRUE	TRUE
PA14_14470	PA3831	Pseudomonas aeruginosa PAO1 (Reference)	PA3831	pepA	leucine aminopeptidase	PseudoCAP	ECO:0000315	9515706	Mus musculus	10090	PepA	FALSE	FALSE	TRUE	FALSE	FALSE
PA14_14520	PA3826	Pseudomonas aeruginosa PAO1 (Reference)	PA3826		hypothetical protein	Victors	ECO:0000315	14641575	Rattus norvegicus	10116		FALSE	FALSE	TRUE	FALSE	FALSE
PA14_14850	PA3805	Pseudomonas aeruginosa PAO1 (Reference)	PA3805	pilF	type 4 fimbrial biogenesis protein PilF	VFDB		0			Type IV pili biosynthesis	TRUE	TRUE	TRUE	FALSE	FALSE
PA14_15740	PA3763	Pseudomonas aeruginosa PAO1 (Reference)	PA3763	purL	phosphoribosylformylglycinamidine synthase	Victors	ECO:0000315	14641575	Rattus norvegicus	10116		FALSE	FALSE	TRUE	TRUE	TRUE
PA14_15840	PA3756	Pseudomonas aeruginosa PAO1 (Reference)	PA3756		hypothetical protein	Victors	ECO:0000315	14641575	Rattus norvegicus	10116		FALSE	FALSE	TRUE	FALSE	FALSE
PA14_16090	PA3735	Pseudomonas aeruginosa PAO1 (Reference)	PA3735	thrC	threonine synthase	Victors	ECO:0000315	14641575	Rattus norvegicus	10116		FALSE	FALSE	TRUE	TRUE	TRUE
PA14_16250	PA3724	Pseudomonas aeruginosa PAO1 (Reference)	PA3724	lasB	elastase LasB	PseudoCAP	ECO:0000315	12904569	Oryctolagus cuniculus	9986	Elastase	FALSE	FALSE	TRUE	FALSE	FALSE
PA14_16480	PA3703	Pseudomonas aeruginosa UCBPP-PA14 (Reference)	PA14_16480	wspF	chemotaxis-specific methylesterase	Victors	ECO:0000015	18591226	Drosophila melanogaster	7227		FALSE	TRUE	FALSE	FALSE	FALSE
PA14_17140	PA3649	Pseudomonas aeruginosa PAO1 (Reference)	PA3649	mucP	MucP	VFDB		0			Alginate regulation	FALSE	FALSE	TRUE	FALSE	FALSE
PA14_18380	PA3551	Pseudomonas aeruginosa PAO1 (Reference)	PA3551	algA	phosphomannose isomerase / guanosine 5'-diphospho-D-mannose pyrophosphorylase	VFDB		0			Alginate biosynthesis	FALSE	FALSE	TRUE	TRUE	TRUE
PA14_18410	PA3550	Pseudomonas aeruginosa PAO1 (Reference)	PA3550	algF	alginate o-acetyltransferase AlgF	VFDB		0			Alginate biosynthesis	FALSE	FALSE	TRUE	TRUE	TRUE
PA14_18430	PA3549	Pseudomonas aeruginosa PAO1 (Reference)	PA3549	algJ	alginate o-acetyltransferase AlgJ	VFDB		0			Alginate biosynthesis	FALSE	FALSE	TRUE	TRUE	TRUE
PA14_18450	PA3548	Pseudomonas aeruginosa PAO1 (Reference)	PA3548	algI	alginate o-acetyltransferase AlgI	VFDB		0			Alginate biosynthesis	FALSE	FALSE	TRUE	TRUE	TRUE
PA14_18470	PA3547	Pseudomonas aeruginosa PAO1 (Reference)	PA3547	algL	poly(beta-d-mannuronate) lyase precursor AlgL	VFDB		0			Alginate biosynthesis	FALSE	FALSE	TRUE	FALSE	FALSE
PA14_18480	PA3546	Pseudomonas aeruginosa PAO1 (Reference)	PA3546	algX	alginate biosynthesis protein AlgX	VFDB		0			Alginate biosynthesis	FALSE	FALSE	TRUE	TRUE	TRUE
PA14_18500	PA3545	Pseudomonas aeruginosa PAO1 (Reference)	PA3545	algG	alginate-c5-mannuronan-epimerase AlgG	VFDB		0			Alginate biosynthesis	FALSE	FALSE	TRUE	TRUE	TRUE
PA14_18510	PA3544	Pseudomonas aeruginosa PAO1 (Reference)	PA3544	algE	Alginate production outer membrane protein AlgE precursor	VFDB		0			Alginate biosynthesis	FALSE	FALSE	TRUE	TRUE	TRUE
PA14_18520	PA3543	Pseudomonas aeruginosa PAO1 (Reference)	PA3543	algK	alginate biosynthetic protein AlgK precursor	VFDB		0			Alginate biosynthesis	FALSE	FALSE	TRUE	TRUE	TRUE
PA14_18550	PA3542	Pseudomonas aeruginosa PAO1 (Reference)	PA3542	alg44	alginate biosynthesis protein Alg44	VFDB		0			Alginate biosynthesis	FALSE	FALSE	TRUE	TRUE	TRUE
PA14_18565	PA3541	Pseudomonas aeruginosa PAO1 (Reference)	PA3541	alg8	alginate biosynthesis protein Alg8	VFDB		0			Alginate biosynthesis	FALSE	FALSE	TRUE	TRUE	TRUE
PA14_18580	PA3540	Pseudomonas aeruginosa PAO1 (Reference)	PA3540	algD	GDP-mannose 6-dehydrogenase AlgD	VFDB		0			Alginate biosynthesis	FALSE	FALSE	TRUE	TRUE	TRUE
PA14_18720	PA3526	Pseudomonas aeruginosa PAO1 (Reference)	PA3526	motY	MotY	VFDB		0			Flagella	FALSE	FALSE	TRUE	FALSE	FALSE
PA14_18970	PA3487	Pseudomonas aeruginosa PAO1 (Reference)	PA3487	tle5	Tle5	VFDB	ECO:0000315	11136451	Rattus norvegicus	10116	Phospholipase D	FALSE	FALSE	TRUE	TRUE	TRUE
PA14_19100	PA3479	Pseudomonas aeruginosa PAO1 (Reference)	PA3479	rhlA	rhamnosyltransferase chain A	PseudoCAP	ECO:0000315	19594494	Homo sapiens	9606	Rhamnolipid biosynthesis	FALSE	FALSE	TRUE	TRUE	TRUE
PA14_19110	PA3478	Pseudomonas aeruginosa PAO1 (Reference)	PA3478	rhlB	rhamnosyltransferase chain B	Victors	ECO:0000315	14641575	Rattus norvegicus	10116	Rhamnolipid biosynthesis	FALSE	FALSE	TRUE	TRUE	TRUE
PA14_19120	PA3477	Pseudomonas aeruginosa PAO1 (Reference)	PA3477	rhlR	transcriptional regulator RhlR	VFDB		0			N-(butanoyl)-L-homoserine lactone QS system	TRUE	TRUE	TRUE	FALSE	FALSE
PA14_19130	PA3476	Pseudomonas aeruginosa PAO1 (Reference)	PA3476	rhlI	autoinducer synthesis protein RhlI	VFDB		0			N-(butanoyl)-L-homoserine lactone QS system	FALSE	FALSE	TRUE	TRUE	TRUE
PA14_20720	PA3352	Pseudomonas aeruginosa PAO1 (Reference)	PA3352		hypothetical protein	VFDB		0			Flagella	FALSE	FALSE	TRUE	FALSE	FALSE
PA14_20730	PA3351	Pseudomonas aeruginosa PAO1 (Reference)	PA3351	flgM	FlgM	VFDB		0			Flagella	FALSE	FALSE	TRUE	FALSE	FALSE
PA14_20740	PA3350	Pseudomonas aeruginosa PAO1 (Reference)	PA3350		hypothetical protein	VFDB		0			Flagella	FALSE	FALSE	TRUE	FALSE	FALSE
PA14_21110	PA3319	Pseudomonas aeruginosa PAO1 (Reference)	PA3319	plcN	non-hemolytic phospholipase C precursor	VFDB		0			Non-hemolytic phospholipase C	FALSE	FALSE	TRUE	FALSE	FALSE
PA14_21540	PA3286	Pseudomonas aeruginosa PAO1 (Reference)	PA3286		hypothetical protein	Victors	ECO:0000315	14641575	Rattus norvegicus	10116		FALSE	FALSE	TRUE	FALSE	FALSE
PA14_22020	PA3244	Pseudomonas aeruginosa UCBPP-PA14 (Reference)	PA14_22020	minD	cell division inhibitor MinD	PseudoCAP	ECO:0000015	22911607	Caenorhabditis elegans	6239		FALSE	TRUE	FALSE	FALSE	FALSE
PA14_22620	PA3217	Pseudomonas aeruginosa PAO1 (Reference)	PA3217	cyaB	CyaB	PseudoCAP	ECO:0000314	14977975	Mus musculus	10090		FALSE	FALSE	TRUE	TRUE	TRUE
PA14_22960	PA3191	Pseudomonas aeruginosa PAO1 (Reference)	PA3191	gtrS	glucose transport sensor, GtrS	PseudoCAP	ECO:0000314	22262100	Mus musculus	10090		FALSE	FALSE	TRUE	FALSE	FALSE
PA14_23200	PA3173	Pseudomonas aeruginosa PAO1 (Reference)	PA3173		probable short-chain dehydrogenase	Victors	ECO:0000315	14641575	Rattus norvegicus	10116		FALSE	FALSE	TRUE	FALSE	FALSE
PA14_23360	PA3160	Pseudomonas aeruginosa PAO1 (Reference)	PA3160	wzz	O-antigen chain length regulator	Victors	ECO:0000015	18065548	Mus musculus	10090	LPS O-antigen (P. aeruginosa)	FALSE	FALSE	TRUE	TRUE	TRUE
PA14_23370	PA3148	Pseudomonas aeruginosa PAO1 (Reference)	PA3148	wbpI	UDP-N-acetylglucosamine 2-epimerase WbpI	VFDB		0			LPS O-antigen (P. aeruginosa)	FALSE	FALSE	TRUE	TRUE	TRUE
PA14_23380	PA3159	Pseudomonas aeruginosa PAO1 (Reference)	PA3159	wbpA	UDP-N-acetyl-d-glucosamine 6-Dehydrogenase	VFDB		0			LPS O-antigen (P. aeruginosa)	FALSE	FALSE	TRUE	TRUE	TRUE
PA14_23390	PA3153	Pseudomonas aeruginosa PAO1 (Reference)	PA3153	wzx	O-antigen translocase	VFDB		0			LPS O-antigen (P. aeruginosa)	FALSE	FALSE	TRUE	TRUE	TRUE
PA14_23410	PA3147	Pseudomonas aeruginosa PAO1 (Reference)	PA3147	wbpJ	probable glycosyl transferase WbpJ	VFDB		0			LPS O-antigen (P. aeruginosa)	FALSE	FALSE	TRUE	TRUE	TRUE
PA14_23430	not available	Pseudomonas aeruginosa UCBPP-PA14 (Reference)	PA14_23430		heparinase	PseudoCAP	ECO:0000015	22911607	Caenorhabditis elegans	6239		FALSE	TRUE	FALSE	FALSE	FALSE
PA14_23440	PA3149	Pseudomonas aeruginosa PAO1 (Reference)	PA3149	wbpH	probable glycosyltransferase WbpH	VFDB		0			LPS O-antigen (P. aeruginosa)	FALSE	FALSE	TRUE	TRUE	TRUE
PA14_23450	PA3146	Pseudomonas aeruginosa PAO1 (Reference)	PA3146	wbpK	probable NAD-dependent epimerase/dehydratase WbpK	VFDB		0			LPS O-antigen (P. aeruginosa)	FALSE	FALSE	TRUE	TRUE	TRUE
PA14_23460	PA3145	Pseudomonas aeruginosa PAO1 (Reference)	PA3145	wbpL	glycosyltransferase WbpL	VFDB		0			LPS O-antigen (P. aeruginosa)	TRUE	TRUE	TRUE	TRUE	TRUE
PA14_23470	PA3141	Pseudomonas aeruginosa PAO1 (Reference)	PA3141	wbpM	nucleotide sugar epimerase/dehydratase WbpM	VFDB		0			LPS O-antigen (P. aeruginosa)	FALSE	FALSE	TRUE	TRUE	TRUE
PA14_23830	PA3115	Pseudomonas aeruginosa PAO1 (Reference)	PA3115	fimV	Motility protein FimV	VFDB		0			Type IV pili biosynthesis	FALSE	FALSE	TRUE	FALSE	FALSE
PA14_25250	PA3001	Pseudomonas aeruginosa PAO1 (Reference)	PA3001		probable glyceraldehyde-3-phosphate dehydrogenase	Victors	ECO:0000315	14641575	Rattus norvegicus	10116		FALSE	FALSE	TRUE	TRUE	TRUE
PA14_25305	PA2998	Pseudomonas aeruginosa PAO1 (Reference)	PA2998	nqrB	Na+-translocating NADH:ubiquinone oxidoreductase subunit Nrq2	Victors	ECO:0000315	14641575	Rattus norvegicus	10116		FALSE	FALSE	TRUE	FALSE	FALSE
PA14_25610	PA2972	Pseudomonas aeruginosa PAO1 (Reference)	PA2972		conserved hypothetical protein	Victors	ECO:0000315	14641575	Rattus norvegicus	10116		FALSE	FALSE	TRUE	FALSE	FALSE
PA14_25690	PA2965	Pseudomonas aeruginosa UCBPP-PA14 (Reference)	PA14_25690	fabF1	3-oxoacyl-ACP synthase	PseudoCAP	ECO:0000015	22911607	Caenorhabditis elegans	6239		FALSE	TRUE	FALSE	TRUE	TRUE
PA14_25770	PA2960	Pseudomonas aeruginosa PAO1 (Reference)	PA2960	pilZ	type 4 fimbrial biogenesis protein PilZ	VFDB		0			Type IV pili biosynthesis	FALSE	FALSE	TRUE	FALSE	FALSE
PA14_25900	PA2950	Pseudomonas aeruginosa PAO1 (Reference)	PA2950	pfm	proton motive force protein, PMF	PseudoCAP	ECO:0000314	22092819	Caenorhabditis elegans	6239		FALSE	FALSE	TRUE	FALSE	FALSE
PA14_26090	PA2934	Pseudomonas aeruginosa PAO1 (Reference)	PA2934	cif	CFTR inhibitory factor, Cif	PseudoCAP	ECO:0000314	16236828	Homo sapiens	9606		FALSE	FALSE	TRUE	FALSE	FALSE
PA14_26610	PA2895	Pseudomonas aeruginosa PAO1 (Reference)	PA2895		hypothetical protein	Victors	ECO:0000315	14641575	Rattus norvegicus	10116		FALSE	FALSE	TRUE	FALSE	FALSE
PA14_26890	PA2876	Pseudomonas aeruginosa PAO1 (Reference)	PA2876	pyrF	orotidine 5'-phosphate decarboxylase	Victors	ECO:0000315	14641575	Rattus norvegicus	10116	Uracil	TRUE	TRUE	TRUE	TRUE	TRUE
PA14_27510	PA2827	Pseudomonas aeruginosa PAO1 (Reference)	PA2827		conserved hypothetical protein	PseudoCAP	ECO:0000314	23687271	Drosophila melanogaster	7227		FALSE	FALSE	TRUE	FALSE	FALSE
PA14_27680	not available	Pseudomonas aeruginosa UCBPP-PA14 (Reference)	PA14_27680		hypothetical protein	PseudoCAP	ECO:0000314	17038190	Caenorhabditis elegans	6239		FALSE	TRUE	FALSE	FALSE	FALSE
PA14_27700	not available	Pseudomonas aeruginosa UCBPP-PA14 (Reference)	PA14_27700		transcriptional regulator	PseudoCAP	ECO:0000015	22911607	Caenorhabditis elegans	6239		FALSE	TRUE	FALSE	FALSE	FALSE
PA14_27800	PA2810	Pseudomonas aeruginosa UCBPP-PA14 (Reference)	PA14_27800		two-component sensor	PseudoCAP	ECO:0000314	21971182	Danio rerio	7955		FALSE	TRUE	FALSE	FALSE	FALSE
PA14_29200	PA2702	Pseudomonas aeruginosa PAO1 (Reference)	PA2702	tse2	Tse2	PseudoCAP	ECO:0000315	20114026	Escherichia coli BL21	511693	Type VI secretion system translocated effectors	FALSE	FALSE	TRUE	FALSE	FALSE
PA14_29650	PA2663	Pseudomonas aeruginosa PAO1 (Reference)	PA2663	ppyR	psl and pyoverdine operon regulator, PpyR	PseudoCAP	ECO:0000315	21261818	Hordeum vulgare	4513	Not available / Not known	FALSE	FALSE	TRUE	FALSE	FALSE
PA14_29740	PA2656	Pseudomonas aeruginosa UCBPP-PA14 (Reference)	PA14_29740		two-component sensor	PseudoCAP	ECO:0000314	21971182	Danio rerio	7955		FALSE	TRUE	FALSE	FALSE	FALSE
PA14_29990	PA2639	Pseudomonas aeruginosa PAO1 (Reference)	PA2639	nuoD	NADH dehydrogenase I chain C,D	Victors	ECO:0000015	14641575	Rattus norvegicus	10116	Not available / Not known	FALSE	FALSE	TRUE	TRUE	TRUE
PA14_30050	PA2634	Pseudomonas aeruginosa PAO1 (Reference)	PA2634	aceA	isocitrate lyase AceA	PseudoCAP	ECO:0000315	18524916	Rattus norvegicus	10116	isocitrate lyase	FALSE	FALSE	TRUE	TRUE	TRUE
PA14_30230	PA2620	Pseudomonas aeruginosa UCBPP-PA14 (Reference)	PA14_30230	clpA	ATP-dependent Clp protease, ATP-binding subunit ClpA	PseudoCAP	ECO:0000015	22911607	Caenorhabditis elegans	6239		FALSE	TRUE	FALSE	FALSE	FALSE
PA14_30580	PA2591	Pseudomonas aeruginosa UCBPP-PA14 (Reference)	PA14_30580		LuxR family transcriptional regulator	PseudoCAP	ECO:0000015	22911607	Caenorhabditis elegans	6239		FALSE	TRUE	FALSE	FALSE	FALSE
PA14_30650	PA2586	Pseudomonas aeruginosa PAO1 (Reference)	PA2586	gacA	response regulator GacA	VFDB		0			GacS/GacA two-component system	TRUE	TRUE	TRUE	FALSE	FALSE
PA14_30820	PA2573	Pseudomonas aeruginosa PAO1 (Reference)	PA2573		probable chemotaxis transducer	PseudoCAP	ECO:0000314	22870303	Galleria mellonella	7137		FALSE	FALSE	TRUE	FALSE	FALSE
PA14_30830	PA2572	Pseudomonas aeruginosa PAO1 (Reference)	PA2572		probable two-component response regulator	PseudoCAP	ECO:0000314	19170727	Galleria mellonella	7137		FALSE	FALSE	TRUE	FALSE	FALSE
PA14_31580	PA2550	Pseudomonas aeruginosa UCBPP-PA14 (Reference)	PA14_31580		acyl-CoA dehydrogenase	PseudoCAP	ECO:0000015	22911607	Caenorhabditis elegans	6239		FALSE	TRUE	FALSE	TRUE	TRUE
PA14_31870	PA2528	Pseudomonas aeruginosa PAO1 (Reference)	PA2528	muxA	MuxA	PseudoCAP	ECO:0000314	21369987	Drosophila melanogaster	7227		FALSE	FALSE	TRUE	FALSE	FALSE
PA14_31960	PA2523	Pseudomonas aeruginosa PAO1 (Reference)	PA2523	czcR	CzcR	PseudoCAP	ECO:0000314	22666466	Caenorhabditis elegans	6239		FALSE	FALSE	TRUE	FALSE	FALSE
PA14_32790	PA2462	Pseudomonas aeruginosa PAO1 (Reference)	PA2462		hypothetical protein	PseudoCAP	ECO:0000315	21261818	Hordeum vulgare	4513	Not available / Not known	FALSE	FALSE	TRUE	FALSE	FALSE
PA14_33250	PA2427	Pseudomonas aeruginosa PAO1 (Reference)	PA2427		hypothetical protein	VFDB		0			Pyoverdine	FALSE	FALSE	TRUE	FALSE	FALSE
PA14_33260	PA2426	Pseudomonas aeruginosa PAO1 (Reference)	PA2426	pvdS	sigma factor PvdS	Victors	ECO:0000015	10720526	Oryctolagus cuniculus	9986	Pyoverdine	FALSE	FALSE	TRUE	FALSE	FALSE
PA14_33270	PA2425	Pseudomonas aeruginosa PAO1 (Reference)	PA2425	pvdG	PvdG	VFDB		0			Pyoverdine	FALSE	FALSE	TRUE	FALSE	FALSE
PA14_33280	PA2424	Pseudomonas aeruginosa PAO1 (Reference)	PA2424	pvdL	PvdL	VFDB		0			Pyoverdine	FALSE	FALSE	TRUE	TRUE	TRUE
PA14_33500	PA2413	Pseudomonas aeruginosa PAO1 (Reference)	PA2413	pvdH	L-2,4-diaminobutyrate:2-ketoglutarate 4-aminotransferase, PvdH	VFDB		0			Pyoverdine	FALSE	FALSE	TRUE	TRUE	TRUE
PA14_33610	PA2402	Pseudomonas aeruginosa PAO1 (Reference)	PA2402		probable non-ribosomal peptide synthetase	VFDB		0			Pyoverdine	TRUE	TRUE	TRUE	TRUE	TRUE
PA14_33630	PA2400	Pseudomonas aeruginosa PAO1 (Reference)	PA2400	pvdJ	PvdJ	VFDB		0			Pyoverdine	FALSE	FALSE	TRUE	TRUE	TRUE
PA14_33650	PA2399	Pseudomonas aeruginosa PAO1 (Reference)	PA2399	pvdD	pyoverdine synthetase D	VFDB		0			Pyoverdine	FALSE	FALSE	TRUE	TRUE	TRUE
PA14_33680	PA2398	Pseudomonas aeruginosa PAO1 (Reference)	PA2398	fpvA	ferripyoverdine receptor	VFDB		0			Pyoverdine receptors	FALSE	FALSE	TRUE	FALSE	FALSE
PA14_33690	PA2397	Pseudomonas aeruginosa PAO1 (Reference)	PA2397	pvdE	pyoverdine biosynthesis protein PvdE	VFDB		0			Pyoverdine	FALSE	FALSE	TRUE	TRUE	TRUE
PA14_33700	PA2396	Pseudomonas aeruginosa PAO1 (Reference)	PA2396	pvdF	pyoverdine synthetase F	VFDB		0			Pyoverdine	FALSE	FALSE	TRUE	TRUE	TRUE
PA14_33710	PA2395	Pseudomonas aeruginosa PAO1 (Reference)	PA2395	pvdO	PvdO	VFDB		0			Pyoverdine	FALSE	FALSE	TRUE	FALSE	FALSE
PA14_33720	PA2394	Pseudomonas aeruginosa PAO1 (Reference)	PA2394	pvdN	PvdN	VFDB		0			Pyoverdine	FALSE	FALSE	TRUE	FALSE	FALSE
PA14_33730	PA2393	Pseudomonas aeruginosa PAO1 (Reference)	PA2393		putative dipeptidase	VFDB		0			Pyoverdine	FALSE	FALSE	TRUE	FALSE	FALSE
PA14_33740	PA2392	Pseudomonas aeruginosa PAO1 (Reference)	PA2392	pvdP	PvdP	VFDB		0			Pyoverdine	FALSE	FALSE	TRUE	FALSE	FALSE
PA14_33810	PA2386	Pseudomonas aeruginosa PAO1 (Reference)	PA2386	pvdA	L-ornithine N5-oxygenase	VFDB		0			Pyoverdine	FALSE	FALSE	TRUE	TRUE	TRUE
PA14_33820	PA2385	Pseudomonas aeruginosa PAO1 (Reference)	PA2385	pvdQ	3-oxo-C12-homoserine lactone acylase PvdQ	VFDB		0			Pyoverdine	FALSE	FALSE	TRUE	TRUE	TRUE
PA14_33940	PA2374	Pseudomonas aeruginosa UCBPP-PA14 (Reference)	PA14_33940		hypothetical protein	PseudoCAP	ECO:0000316	19497948	Arabidopsis thaliana	3702	Hcp secretion island-3 encoded type VI secretion system (H3-T6SS)	FALSE	TRUE	FALSE	FALSE	FALSE
PA14_33960	PA2373	Pseudomonas aeruginosa PAO1 (Reference)	PA2373	vgrG3	VgrG3	PseudoCAP	ECO:0000317	24204589	Caenorhabditis elegans	6239	Hcp secretion island-3 encoded type VI secretion system (H3-T6SS)	TRUE	TRUE	TRUE	FALSE	FALSE
PA14_33970	not available	Pseudomonas aeruginosa UCBPP-PA14 (Reference)	PA14_33970		hypothetical protein	PseudoCAP	ECO:0000316	19497948	Arabidopsis thaliana	3702	Hcp secretion island-3 encoded type VI secretion system (H3-T6SS)	FALSE	TRUE	FALSE	FALSE	FALSE
PA14_33980	not available	Pseudomonas aeruginosa UCBPP-PA14 (Reference)	PA14_33980		hypothetical protein	PseudoCAP	ECO:0000316	19497948	Arabidopsis thaliana	3702	Hcp secretion island-3 encoded type VI secretion system (H3-T6SS)	FALSE	TRUE	FALSE	FALSE	FALSE
PA14_33990	PA2371	Pseudomonas aeruginosa PAO1 (Reference)	PA2371	clpV3	ClpV3	PseudoCAP	ECO:0000315	24204589	Caenorhabditis elegans	6239	Hcp secretion island-3 encoded type VI secretion system (H3-T6SS)	TRUE	TRUE	TRUE	FALSE	FALSE
PA14_34000	PA2370	Pseudomonas aeruginosa PAO1 (Reference)	PA2370	hsiH3	HsiH3	PseudoCAP	ECO:0000317	24204589	Caenorhabditis elegans	6239	Hcp secretion island-3 encoded type VI secretion system (H3-T6SS)	TRUE	TRUE	TRUE	FALSE	FALSE
PA14_34010	PA2369	Pseudomonas aeruginosa PAO1 (Reference)	PA2369	hsiG3	HsiG3	PseudoCAP	ECO:0000317	24204589	Caenorhabditis elegans	6239	Hcp secretion island-3 encoded type VI secretion system (H3-T6SS)	TRUE	TRUE	TRUE	FALSE	FALSE
PA14_34020	PA2368	Pseudomonas aeruginosa PAO1 (Reference)	PA2368	hsiF3	HsiF3	PseudoCAP	ECO:0000317	24204589	Caenorhabditis elegans	6239	Hcp secretion island-3 encoded type VI secretion system (H3-T6SS)	TRUE	TRUE	TRUE	FALSE	FALSE
PA14_34030	PA2367	Pseudomonas aeruginosa PAO1 (Reference)	PA2367	hcp3	Hcp3	PseudoCAP	ECO:0000317	24204589	Caenorhabditis elegans	6239	Hcp secretion island-3 encoded type VI secretion system (H3-T6SS)	TRUE	TRUE	TRUE	FALSE	FALSE
PA14_34050	PA2366	Pseudomonas aeruginosa PAO1 (Reference)	PA2366	hsiC3	HsiC3	PseudoCAP	ECO:0000317	24204589	Caenorhabditis elegans	6239	Hcp secretion island-3 encoded type VI secretion system (H3-T6SS)	TRUE	TRUE	TRUE	TRUE	TRUE
PA14_34070	PA2365	Pseudomonas aeruginosa PAO1 (Reference)	PA2365	hsiB3	HsiB3	PseudoCAP	ECO:0000317	24204589	Caenorhabditis elegans	6239	Hcp secretion island-3 encoded type VI secretion system (H3-T6SS)	TRUE	TRUE	TRUE	FALSE	FALSE
PA14_34080	PA2364	Pseudomonas aeruginosa PAO1 (Reference)	PA2364	lip3	Lip3	PseudoCAP	ECO:0000317	24204589	Caenorhabditis elegans	6239	Hcp secretion island-3 encoded type VI secretion system (H3-T6SS)	TRUE	TRUE	TRUE	FALSE	FALSE
PA14_34100	PA2363	Pseudomonas aeruginosa PAO1 (Reference)	PA2363	hsiJ3	HsiJ3	PseudoCAP	ECO:0000317	24204589	Caenorhabditis elegans	6239	Hcp secretion island-3 encoded type VI secretion system (H3-T6SS)	TRUE	TRUE	TRUE	FALSE	FALSE
PA14_34110	PA2362	Pseudomonas aeruginosa PAO1 (Reference)	PA2362	dotU3	DotU3	PseudoCAP	ECO:0000317	24204589	Caenorhabditis elegans	6239	Hcp secretion island-3 encoded type VI secretion system (H3-T6SS)	TRUE	TRUE	TRUE	FALSE	FALSE
PA14_34130	PA2361	Pseudomonas aeruginosa PAO1 (Reference)	PA2361	icmF3	IcmF3	PseudoCAP	ECO:0000317	24204589	Caenorhabditis elegans	6239	Hcp secretion island-3 encoded type VI secretion system (H3-T6SS)	TRUE	TRUE	TRUE	FALSE	FALSE
PA14_34140	PA2360	Pseudomonas aeruginosa PAO1 (Reference)	PA2360	hsiA3	hypothetical protein	PseudoCAP	ECO:0000317	24204589	Caenorhabditis elegans	6239	Hcp secretion island-3 encoded type VI secretion system (H3-T6SS)	TRUE	TRUE	TRUE	FALSE	FALSE
PA14_34150	PA2359	Pseudomonas aeruginosa PAO1 (Reference)	PA2359	sfa3	probable transcriptional regulator	PseudoCAP	ECO:0000317	24204589	Caenorhabditis elegans	6239	Hcp secretion island-3 encoded type VI secretion system (H3-T6SS)	TRUE	TRUE	TRUE	FALSE	FALSE
PA14_35170	PA2273	Pseudomonas aeruginosa PAO1 (Reference)	PA2273	soxR	SoxR	PseudoCAP	ECO:0000314	15845502	Mus musculus	10090		FALSE	FALSE	TRUE	FALSE	FALSE
PA14_35740	not available	Pseudomonas aeruginosa UCBPP-PA14 (Reference)	PA14_35740		transposase	Victors	ECO:0000015	18591226	Drosophila melanogaster	7227		FALSE	TRUE	FALSE	FALSE	FALSE
PA14_36000	PA2005	Pseudomonas aeruginosa UCBPP-PA14 (Reference)	PA14_36000	prpR	propionate catabolism operon regulator	Victors	ECO:0000015	18591226	Drosophila melanogaster	7227		FALSE	TRUE	FALSE	FALSE	FALSE
PA14_36310	PA2195	Pseudomonas aeruginosa PAO1 (Reference)	PA2195	hcnC	hydrogen cyanide synthase HcnC	PseudoCAP	ECO:0000315	11591663	Caenorhabditis elegans	6239	Hydrogen cyanide production	FALSE	FALSE	TRUE	TRUE	TRUE
PA14_36320	PA2194	Pseudomonas aeruginosa PAO1 (Reference)	PA2194	hcnB	hydrogen cyanide synthase HcnB	VFDB		0			Hydrogen cyanide production	FALSE	FALSE	TRUE	TRUE	TRUE
PA14_36330	PA2193	Pseudomonas aeruginosa PAO1 (Reference)	PA2193	hcnA	hydrogen cyanide synthase HcnA	VFDB		0			Hydrogen cyanide production	FALSE	FALSE	TRUE	TRUE	TRUE
PA14_36345	PA2191	Pseudomonas aeruginosa PAO1 (Reference)	PA2191	exoY	adenylate cyclase ExoY	PseudoCAP	ECO:0000012	21843628	Mus musculus	10090	T3SS translocated effectors	TRUE	TRUE	TRUE	TRUE	TRUE
PA14_36570	PA2165	Pseudomonas aeruginosa UCBPP-PA14 (Reference)	PA14_36570	glgA	glycogen synthase	PseudoCAP	ECO:0000315	23505373	Arabidopsis thaliana	3702	trehalose	FALSE	TRUE	FALSE	TRUE	TRUE
PA14_36580	PA2164	Pseudomonas aeruginosa UCBPP-PA14 (Reference)	PA14_36580		glycosyl hydrolase	PseudoCAP	ECO:0000315	23505373	Arabidopsis thaliana	3702	trehalose	FALSE	TRUE	FALSE	FALSE	FALSE
PA14_36820	PA2146	Pseudomonas aeruginosa PAO1 (Reference)	PA2146		conserved hypothetical protein	PseudoCAP	ECO:0000315	21261818	Hordeum vulgare	4513	Not available / Not known	FALSE	FALSE	TRUE	FALSE	FALSE
PA14_37260	PA2113	Pseudomonas aeruginosa UCBPP-PA14 (Reference)	PA14_37260		porin	Victors	ECO:0000015	18591226	Drosophila melanogaster	7227		FALSE	TRUE	FALSE	FALSE	FALSE
PA14_37650	PA2077	Pseudomonas aeruginosa UCBPP-PA14 (Reference)	PA14_37650		hypothetical protein	Victors	ECO:0000015	18591226	Drosophila melanogaster	7227		FALSE	TRUE	FALSE	FALSE	FALSE
PA14_38350	PA2023	Pseudomonas aeruginosa PAO1 (Reference)	PA2023	galU	UTP--glucose-1-phosphate uridylyltransferase	PseudoCAP	ECO:0000315	15213167	Mus musculus	10090	LPS core region biosynthesis	FALSE	FALSE	TRUE	TRUE	TRUE
PA14_38440	PA2015	Pseudomonas aeruginosa UCBPP-PA14 (Reference)	PA14_38440	gnyD	citronelloyl-CoA dehydrogenase, GnyD	PseudoCAP	ECO:0000015	22911607	Caenorhabditis elegans	6239		FALSE	TRUE	FALSE	TRUE	TRUE
PA14_38610	PA2002	Pseudomonas aeruginosa UCBPP-PA14 (Reference)	PA14_38610		hypothetical protein	Victors	ECO:0000015	18591226	Drosophila melanogaster	7227		FALSE	TRUE	FALSE	TRUE	TRUE
PA14_39590	PA1927	Pseudomonas aeruginosa PAO1 (Reference)	PA1927	metE	5-methyltetrahydropteroyltriglutamate-homocysteine S-methyltransferase	Victors	ECO:0000315	14641575	Rattus norvegicus	10116	Not available / Not known	FALSE	FALSE	TRUE	TRUE	TRUE
PA14_39880	PA1905	Pseudomonas aeruginosa PAO1 (Reference)	PA1905	phzG2	probable pyridoxamine 5'-phosphate oxidase	VFDB		0			Phenazine biosynthesis	TRUE	TRUE	TRUE	TRUE	TRUE
PA14_39890	PA1904	Pseudomonas aeruginosa PAO1 (Reference)	PA1904	phzF2	probable phenazine biosynthesis protein	VFDB		0			Phenazine biosynthesis	TRUE	TRUE	TRUE	TRUE	TRUE
PA14_39910	PA1903	Pseudomonas aeruginosa PAO1 (Reference)	PA1903	phzE2	phenazine biosynthesis protein PhzE	VFDB		0			Phenazine biosynthesis	TRUE	TRUE	TRUE	TRUE	TRUE
PA14_39925	PA1902	Pseudomonas aeruginosa PAO1 (Reference)	PA1902	phzD2	phenazine biosynthesis protein PhzD	VFDB		0			Phenazine biosynthesis	TRUE	TRUE	TRUE	TRUE	TRUE
PA14_39945	PA1901	Pseudomonas aeruginosa PAO1 (Reference)	PA1901	phzC2	phenazine biosynthesis protein PhzC	VFDB		0			Phenazine biosynthesis	TRUE	TRUE	TRUE	TRUE	TRUE
PA14_39960	PA1900	Pseudomonas aeruginosa PAO1 (Reference)	PA1900	phzB2	probable phenazine biosynthesis protein	VFDB		0			Phenazine biosynthesis	TRUE	TRUE	TRUE	TRUE	TRUE
PA14_39970	PA1899	Pseudomonas aeruginosa PAO1 (Reference)	PA1899	phzA2	probable phenazine biosynthesis protein	VFDB		0			Phenazine biosynthesis	TRUE	TRUE	TRUE	TRUE	TRUE
PA14_40290	PA1871	Pseudomonas aeruginosa PAO1 (Reference)	PA1871	lasA	LasA protease precursor	PseudoCAP	ECO:0000315	12904569	Oryctolagus cuniculus	9986	LasA protease	FALSE	FALSE	TRUE	FALSE	FALSE
PA14_40390	PA1863	Pseudomonas aeruginosa PAO1 (Reference)	PA1863	modA	molybdate-binding periplasmic protein precursor ModA	Victors	ECO:0000315	14641575	Rattus norvegicus	10116	Not available / Not known	FALSE	FALSE	TRUE	TRUE	TRUE
PA14_41070	PA1814	Pseudomonas aeruginosa PAO1 (Reference)	PA1814	kerV	KerV	PseudoCAP	ECO:0000315	19779606	Mus musculus	10090	Not available / Not known	TRUE	TRUE	TRUE	FALSE	FALSE
PA14_41220	PA1803	Pseudomonas aeruginosa PAO1 (Reference)	PA1803	lon	Lon protease	PseudoCAP	ECO:0000315	23145092	Dictyostelium discoideum	44689	Lon protease	TRUE	TRUE	TRUE	FALSE	FALSE
PA14_41710	PA1767	Pseudomonas aeruginosa UCBPP-PA14 (Reference)	PA14_41710		hypothetical protein	PseudoCAP	ECO:0000015	22911607	Caenorhabditis elegans	6239		FALSE	TRUE	FALSE	FALSE	FALSE
PA14_41730	PA1766	Pseudomonas aeruginosa UCBPP-PA14 (Reference)	PA14_41730		hypothetical protein	PseudoCAP	ECO:0000015	22911607	Caenorhabditis elegans	6239		FALSE	TRUE	FALSE	FALSE	FALSE
PA14_42250	PA1725	Pseudomonas aeruginosa PAO1 (Reference)	PA1725	pscL	type III export protein PscL	VFDB		11372029			T3SS	FALSE	FALSE	TRUE	FALSE	FALSE
PA14_42260	PA1724	Pseudomonas aeruginosa PAO1 (Reference)	PA1724	pscK	type III export protein PscK	VFDB		11372029			T3SS	FALSE	FALSE	TRUE	FALSE	FALSE
PA14_42270	PA1723	Pseudomonas aeruginosa PAO1 (Reference)	PA1723	pscJ	type III export protein PscJ	VFDB		11372029			T3SS	TRUE	TRUE	TRUE	FALSE	FALSE
PA14_42280	PA1722	Pseudomonas aeruginosa PAO1 (Reference)	PA1722	pscI	type III export protein PscI	VFDB		11372029			T3SS	FALSE	FALSE	TRUE	FALSE	FALSE
PA14_42290	PA1721	Pseudomonas aeruginosa PAO1 (Reference)	PA1721	pscH	type III export protein PscH	VFDB		11372029			T3SS	FALSE	FALSE	TRUE	FALSE	FALSE
PA14_42300	PA1720	Pseudomonas aeruginosa PAO1 (Reference)	PA1720	pscG	type III export protein PscG	VFDB		11372029			T3SS	FALSE	FALSE	TRUE	FALSE	FALSE
PA14_42310	PA1719	Pseudomonas aeruginosa PAO1 (Reference)	PA1719	pscF	type III export protein PscF	VFDB		11372029			T3SS	FALSE	FALSE	TRUE	FALSE	FALSE
PA14_42320	PA1718	Pseudomonas aeruginosa PAO1 (Reference)	PA1718	pscE	type III export protein PscE	VFDB		11372029			T3SS	FALSE	FALSE	TRUE	FALSE	FALSE
PA14_42340	PA1717	Pseudomonas aeruginosa PAO1 (Reference)	PA1717	pscD	type III export protein PscD	VFDB		11372029			T3SS	TRUE	TRUE	TRUE	FALSE	FALSE
PA14_42350	PA1716	Pseudomonas aeruginosa PAO1 (Reference)	PA1716	pscC	Type III secretion outer membrane protein PscC precursor	VFDB		11372029			T3SS	FALSE	FALSE	TRUE	FALSE	FALSE
PA14_42360	PA1715	Pseudomonas aeruginosa PAO1 (Reference)	PA1715	pscB	type III export apparatus protein	VFDB		11372029			T3SS	FALSE	FALSE	TRUE	FALSE	FALSE
PA14_42380	PA1714	Pseudomonas aeruginosa PAO1 (Reference)	PA1714	exsD	ExsD	VFDB		11372029			T3SS	FALSE	FALSE	TRUE	FALSE	FALSE
PA14_42390	PA1713	Pseudomonas aeruginosa PAO1 (Reference)	PA1713	exsA	transcriptional regulator ExsA	VFDB		11372029			T3SS	FALSE	FALSE	TRUE	FALSE	FALSE
PA14_42400	PA1712	Pseudomonas aeruginosa PAO1 (Reference)	PA1712	exsB	exoenzyme S synthesis protein B	VFDB		11372029			T3SS	FALSE	FALSE	TRUE	FALSE	FALSE
PA14_42410	PA1711	Pseudomonas aeruginosa PAO1 (Reference)	PA1711	exsE	ExsE	VFDB		11372029			T3SS	FALSE	FALSE	TRUE	FALSE	FALSE
PA14_42430	PA1710	Pseudomonas aeruginosa PAO1 (Reference)	PA1710	exsC	ExsC, exoenzyme S synthesis protein C precursor.	VFDB		11372029			T3SS	FALSE	FALSE	TRUE	FALSE	FALSE
PA14_42440	PA1709	Pseudomonas aeruginosa PAO1 (Reference)	PA1709	popD	Translocator outer membrane protein PopD precursor	VFDB		11372029			T3SS	FALSE	FALSE	TRUE	FALSE	FALSE
PA14_42450	PA1708	Pseudomonas aeruginosa PAO1 (Reference)	PA1708	popB	translocator protein PopB	VFDB		11372029			T3SS	FALSE	FALSE	TRUE	FALSE	FALSE
PA14_42460	PA1707	Pseudomonas aeruginosa PAO1 (Reference)	PA1707	pcrH	regulatory protein PcrH	VFDB		11372029			T3SS	FALSE	FALSE	TRUE	FALSE	FALSE
PA14_42470	PA1706	Pseudomonas aeruginosa PAO1 (Reference)	PA1706	pcrV	type III secretion protein PcrV	VFDB		11372029			T3SS	FALSE	FALSE	TRUE	FALSE	FALSE
PA14_42480	PA1705	Pseudomonas aeruginosa PAO1 (Reference)	PA1705	pcrG	regulator in type III secretion	VFDB		11372029			T3SS	FALSE	FALSE	TRUE	FALSE	FALSE
PA14_42490	PA1704	Pseudomonas aeruginosa PAO1 (Reference)	PA1704	pcrR	transcriptional regulator protein PcrR	VFDB		11372029			T3SS	FALSE	FALSE	TRUE	FALSE	FALSE
PA14_42500	PA1703	Pseudomonas aeruginosa PAO1 (Reference)	PA1703	pcrD	type III secretory apparatus protein PcrD	VFDB		11372029			T3SS	FALSE	FALSE	TRUE	FALSE	FALSE
PA14_42510	PA1702	Pseudomonas aeruginosa PAO1 (Reference)	PA1702	pcr4	Pcr4	VFDB		11372029			T3SS	FALSE	FALSE	TRUE	FALSE	FALSE
PA14_42520	PA1701	Pseudomonas aeruginosa PAO1 (Reference)	PA1701	pcr3	Pcr3	VFDB		11372029			T3SS	FALSE	FALSE	TRUE	FALSE	FALSE
PA14_42530	PA1700	Pseudomonas aeruginosa PAO1 (Reference)	PA1700	pcr2	Pcr2	VFDB		11372029			T3SS	FALSE	FALSE	TRUE	FALSE	FALSE
PA14_42540	PA1699	Pseudomonas aeruginosa PAO1 (Reference)	PA1699	pcr1	Pcr1	VFDB		11372029			T3SS	FALSE	FALSE	TRUE	FALSE	FALSE
PA14_42550	PA1698	Pseudomonas aeruginosa PAO1 (Reference)	PA1698	popN	Type III secretion outer membrane protein PopN precursor	VFDB		11372029			T3SS	FALSE	FALSE	TRUE	FALSE	FALSE
PA14_42570	PA1697	Pseudomonas aeruginosa PAO1 (Reference)	PA1697		ATP synthase in type III secretion system	VFDB		11372029			T3SS	FALSE	FALSE	TRUE	FALSE	FALSE
PA14_42580	PA1696	Pseudomonas aeruginosa PAO1 (Reference)	PA1696	pscO	translocation protein in type III secretion	VFDB		11372029			T3SS	FALSE	FALSE	TRUE	FALSE	FALSE
PA14_42600	PA1695	Pseudomonas aeruginosa PAO1 (Reference)	PA1695	pscP	translocation protein in type III secretion	VFDB		11372029			T3SS	FALSE	FALSE	TRUE	FALSE	FALSE
PA14_42610	PA1694	Pseudomonas aeruginosa PAO1 (Reference)	PA1694	pscQ	translocation protein in type III secretion	VFDB		11372029			T3SS	FALSE	FALSE	TRUE	FALSE	FALSE
PA14_42620	PA1693	Pseudomonas aeruginosa PAO1 (Reference)	PA1693	pscR	translocation protein in type III secretion	VFDB		11372029			T3SS	FALSE	FALSE	TRUE	FALSE	FALSE
PA14_42630	PA1692	Pseudomonas aeruginosa PAO1 (Reference)	PA1692		probable translocation protein in type III secretion	VFDB		11372029			T3SS	FALSE	FALSE	TRUE	FALSE	FALSE
PA14_42640	PA1691	Pseudomonas aeruginosa PAO1 (Reference)	PA1691	pscT	translocation protein in type III secretion	VFDB		11372029			T3SS	FALSE	FALSE	TRUE	FALSE	FALSE
PA14_42660	PA1690	Pseudomonas aeruginosa PAO1 (Reference)	PA1690	pscU	translocation protein in type III secretion	VFDB		11372029			T3SS	FALSE	FALSE	TRUE	FALSE	FALSE
PA14_42880	PA1671	Pseudomonas aeruginosa UCBPP-PA14 (Reference)	PA14_42880	stk1	Stk1	PseudoCAP	ECO:0000316	19497948	Mus musculus	10090	Hcp secretion island-2 encoded type VI secretion system (H2-T6SS)	FALSE	TRUE	FALSE	FALSE	FALSE
PA14_42890	PA1670	Pseudomonas aeruginosa UCBPP-PA14 (Reference)	PA14_42890	stp1	Stp1	PseudoCAP	ECO:0000316	19497948	Mus musculus	10090	Hcp secretion island-2 encoded type VI secretion system (H2-T6SS)	FALSE	TRUE	FALSE	FALSE	FALSE
PA14_42900	PA1669	Pseudomonas aeruginosa UCBPP-PA14 (Reference)	PA14_42900	icmF2	IcmF2	PseudoCAP	ECO:0000316	19497948	Mus musculus	10090	Hcp secretion island-2 encoded type VI secretion system (H2-T6SS)	FALSE	TRUE	FALSE	FALSE	FALSE
PA14_42910	PA1668	Pseudomonas aeruginosa UCBPP-PA14 (Reference)	PA14_42910	dotU2	DotU2	PseudoCAP	ECO:0000316	19497948	Mus musculus	10090	Hcp secretion island-2 encoded type VI secretion system (H2-T6SS)	FALSE	TRUE	FALSE	FALSE	FALSE
PA14_42920	PA1667	Pseudomonas aeruginosa PAO1 (Reference)	PA1667	hsiJ2	HsiJ2	PseudoCAP	ECO:0000317	22665491	Homo sapiens	9606	Hcp secretion island-2 encoded type VI secretion system (H2-T6SS)	TRUE	TRUE	TRUE	FALSE	FALSE
PA14_42940	PA1666	Pseudomonas aeruginosa PAO1 (Reference)	PA1666	lip2	Lip2	PseudoCAP	ECO:0000317	22665491	Homo sapiens	9606	Hcp secretion island-2 encoded type VI secretion system (H2-T6SS)	TRUE	TRUE	TRUE	FALSE	FALSE
PA14_42950	PA1665	Pseudomonas aeruginosa PAO1 (Reference)	PA1665	fha2	Fha2	PseudoCAP	ECO:0000317	22665491	Homo sapiens	9606	Hcp secretion island-2 encoded type VI secretion system (H2-T6SS)	TRUE	TRUE	TRUE	FALSE	FALSE
PA14_42960	PA1664	Pseudomonas aeruginosa PAO1 (Reference)	PA1664	orfX	OrfX	PseudoCAP	ECO:0000317	22665491	Homo sapiens	9606	Hcp secretion island-2 encoded type VI secretion system (H2-T6SS)	TRUE	TRUE	TRUE	FALSE	FALSE
PA14_42970	PA1663	Pseudomonas aeruginosa PAO1 (Reference)	PA1663	sfa2	Sfa2	PseudoCAP	ECO:0000317	22665491	Homo sapiens	9606	Hcp secretion island-2 encoded type VI secretion system (H2-T6SS)	TRUE	TRUE	TRUE	FALSE	FALSE
PA14_42980	PA1662	Pseudomonas aeruginosa PAO1 (Reference)	PA1662	clpV2	clpV2	PseudoCAP	ECO:0000315	22665491	Homo sapiens	9606	Hcp secretion island-2 encoded type VI secretion system (H2-T6SS)	TRUE	TRUE	TRUE	FALSE	FALSE
PA14_42990	PA1661	Pseudomonas aeruginosa PAO1 (Reference)	PA1661	hsiH2	HsiH2	PseudoCAP	ECO:0000317	22665491	Homo sapiens	9606	Hcp secretion island-2 encoded type VI secretion system (H2-T6SS)	TRUE	TRUE	TRUE	FALSE	FALSE
PA14_43000	PA1660	Pseudomonas aeruginosa PAO1 (Reference)	PA1660	hsiG2	HsiG2	PseudoCAP	ECO:0000317	22665491	Homo sapiens	9606	Hcp secretion island-2 encoded type VI secretion system (H2-T6SS)	TRUE	TRUE	TRUE	FALSE	FALSE
PA14_43020	PA1659	Pseudomonas aeruginosa PAO1 (Reference)	PA1659	hsiF2	HsiF2	PseudoCAP	ECO:0000317	22665491	Homo sapiens	9606	Hcp secretion island-2 encoded type VI secretion system (H2-T6SS)	FALSE	FALSE	TRUE	FALSE	FALSE
PA14_43030	PA1658	Pseudomonas aeruginosa PAO1 (Reference)	PA1658	hsiC2	HsiC2	PseudoCAP	ECO:0000317	22665491	Homo sapiens	9606	Hcp secretion island-2 encoded type VI secretion system (H2-T6SS)	TRUE	TRUE	TRUE	FALSE	FALSE
PA14_43040	PA1657	Pseudomonas aeruginosa PAO1 (Reference)	PA1657	hsiB2	HsiB2	PseudoCAP	ECO:0000317	22665491	Homo sapiens	9606	Hcp secretion island-2 encoded type VI secretion system (H2-T6SS)	TRUE	TRUE	TRUE	FALSE	FALSE
PA14_43050	PA1656	Pseudomonas aeruginosa PAO1 (Reference)	PA1656	hsiA2	HsiA2	PseudoCAP	ECO:0000317	22665491	Homo sapiens	9606	Hcp secretion island-2 encoded type VI secretion system (H2-T6SS)	TRUE	TRUE	TRUE	FALSE	FALSE
PA14_43070	PA5267	Pseudomonas aeruginosa UCBPP-PA14 (Reference)	PA14_43070	hcp2	Hcp2	PseudoCAP	ECO:0000316	19497948	Mus musculus	10090	Hcp secretion island-2 encoded type VI secretion system (H2-T6SS)	FALSE	TRUE	FALSE	FALSE	FALSE
PA14_43080	PA5266	Pseudomonas aeruginosa UCBPP-PA14 (Reference)	PA14_43080	vgrG14	VgrG14	PseudoCAP	ECO:0000316	19497948	Mus musculus	10090	Hcp secretion island-2 encoded type VI secretion system (H2-T6SS)	FALSE	TRUE	FALSE	FALSE	FALSE
PA14_43090	not available	Pseudomonas aeruginosa UCBPP-PA14 (Reference)	PA14_43090		hypothetical protein	PseudoCAP	ECO:0000316	19497948	Mus musculus	10090	Hcp secretion island-2 encoded type VI secretion system (H2-T6SS)	FALSE	TRUE	FALSE	FALSE	FALSE
PA14_43100	PA2684	Pseudomonas aeruginosa UCBPP-PA14 (Reference)	PA14_43100	rhsP2	RhsP2	PseudoCAP	ECO:0000316	19497948	Mus musculus	10090	Hcp secretion island-2 encoded type VI secretion system (H2-T6SS)	FALSE	TRUE	FALSE	FALSE	FALSE
PA14_43350	PA1636	Pseudomonas aeruginosa UCBPP-PA14 (Reference)	PA14_43350	kdpD	two-component sensor KdpD	PseudoCAP	ECO:0000015	22911607	Caenorhabditis elegans	6239		FALSE	TRUE	FALSE	FALSE	FALSE
PA14_43850	PA1596	Pseudomonas aeruginosa PAO1 (Reference)	PA1596	htpG	heat shock protein HtpG	Victors	ECO:0000015	12023080	Rattus norvegicus	10116	Not available / Not known	FALSE	FALSE	TRUE	FALSE	FALSE
PA14_43900	PA1592	Pseudomonas aeruginosa UCBPP-PA14 (Reference)	PA14_43900		hypothetical protein	PseudoCAP	ECO:0000015	22911607	Caenorhabditis elegans	6239		FALSE	TRUE	FALSE	FALSE	FALSE
PA14_43970	PA1587	Pseudomonas aeruginosa PAO1 (Reference)	PA1587	lpd	dihydrolipoamide dehydrogenase Lpd	PseudoCAP	ECO:0000314	23071278	Homo sapiens	9606	dihydrolipoamide dehydrogenase	FALSE	FALSE	TRUE	TRUE	TRUE
PA14_45540	PA1461	Pseudomonas aeruginosa PAO1 (Reference)	PA1461	motD	MotD	VFDB		14617143			Flagella	FALSE	FALSE	TRUE	FALSE	FALSE
PA14_45560	PA1460	Pseudomonas aeruginosa PAO1 (Reference)	PA1460	motC	MotC	VFDB		14617143			Flagella	FALSE	FALSE	TRUE	FALSE	FALSE
PA14_45630	PA1455	Pseudomonas aeruginosa PAO1 (Reference)	PA1455	fliA	sigma factor FliA	VFDB		14617143			Flagella	FALSE	FALSE	TRUE	FALSE	FALSE
PA14_45640	PA1454	Pseudomonas aeruginosa PAO1 (Reference)	PA1454	fleN	flagellar synthesis regulator FleN	VFDB		14617143			Flagella	FALSE	FALSE	TRUE	FALSE	FALSE
PA14_45660	PA1453	Pseudomonas aeruginosa PAO1 (Reference)	PA1453	flhF	flagellar biosynthesis protein FlhF	VFDB		14617143			Flagella	FALSE	FALSE	TRUE	FALSE	FALSE
PA14_45680	PA1452	Pseudomonas aeruginosa PAO1 (Reference)	PA1452	flhA	flagellar biosynthesis protein FlhA	VFDB		14617143			Flagella	FALSE	FALSE	TRUE	FALSE	FALSE
PA14_45720	PA1449	Pseudomonas aeruginosa PAO1 (Reference)	PA1449	flhB	flagellar biosynthetic protein FlhB	VFDB		14617143			Flagella	TRUE	TRUE	TRUE	FALSE	FALSE
PA14_45740	PA1448	Pseudomonas aeruginosa PAO1 (Reference)	PA1448	fliR	flagellar biosynthetic protein FliR	VFDB		14617143			Flagella	FALSE	FALSE	TRUE	FALSE	FALSE
PA14_45760	PA1447	Pseudomonas aeruginosa PAO1 (Reference)	PA1447	fliQ	flagellar biosynthetic protein FliQ	VFDB		14617143			Flagella	FALSE	FALSE	TRUE	FALSE	FALSE
PA14_45770	PA1446	Pseudomonas aeruginosa PAO1 (Reference)	PA1446	fliP	flagellar biosynthetic protein FliP	VFDB		14617143			Flagella	FALSE	FALSE	TRUE	FALSE	FALSE
PA14_45780	PA1445	Pseudomonas aeruginosa PAO1 (Reference)	PA1445	fliO	flagellar protein FliO	VFDB		14617143			Flagella	FALSE	FALSE	TRUE	FALSE	FALSE
PA14_45790	PA1444	Pseudomonas aeruginosa PAO1 (Reference)	PA1444	fliN	flagellar motor switch protein FliN	VFDB		14617143			Flagella	FALSE	FALSE	TRUE	FALSE	FALSE
PA14_45800	PA1443	Pseudomonas aeruginosa PAO1 (Reference)	PA1443	fliM	flagellar motor switch protein FliM	VFDB		14617143			Flagella	FALSE	FALSE	TRUE	FALSE	FALSE
PA14_45810	PA1442	Pseudomonas aeruginosa PAO1 (Reference)	PA1442		conserved hypothetical protein	VFDB		14617143			Flagella	FALSE	FALSE	TRUE	FALSE	FALSE
PA14_45830	PA1441	Pseudomonas aeruginosa PAO1 (Reference)	PA1441		putative flagellar hook-length control protein FliK	VFDB		14617143			Flagella	FALSE	FALSE	TRUE	FALSE	FALSE
PA14_45940	PA1432	Pseudomonas aeruginosa PAO1 (Reference)	PA1432	lasI	autoinducer synthesis protein LasI	VFDB		0			N-(3-oxo-dodecanoyl)-L-homoserine lactone QS system	TRUE	TRUE	TRUE	TRUE	TRUE
PA14_45960	PA1430	Pseudomonas aeruginosa PAO1 (Reference)	PA1430	lasR	transcriptional regulator LasR	Victors	ECO:0000015	8557368	Mus musculus	10090	N-(3-oxo-dodecanoyl)-L-homoserine lactone QS system	TRUE	TRUE	TRUE	FALSE	FALSE
PA14_46030	PA1423	Pseudomonas aeruginosa PAO1 (Reference)	PA1423	bdlA	BdlA	PseudoCAP	ECO:0000315	24901523	Mus musculus	10090	Not available / Not known	FALSE	FALSE	TRUE	FALSE	FALSE
PA14_48060	PA1249	Pseudomonas aeruginosa PAO1 (Reference)	PA1249	aprA	alkaline metalloproteinase precursor	VFDB		0			Alkaline protease	FALSE	FALSE	TRUE	FALSE	FALSE
PA14_48090	PA1248	Pseudomonas aeruginosa PAO1 (Reference)	PA1248	aprF	Alkaline protease secretion outer membrane protein AprF precursor	Victors	ECO:0000315	14641575	Rattus norvegicus	10116		FALSE	FALSE	TRUE	FALSE	FALSE
PA14_48590	PA1216	Pseudomonas aeruginosa UCBPP-PA14 (Reference)	PA14_48590		hypothetical protein	PseudoCAP	ECO:0000015	22911607	Caenorhabditis elegans	6239		FALSE	TRUE	FALSE	FALSE	FALSE
PA14_49170	PA1180	Pseudomonas aeruginosa PAO1 (Reference)	PA1180	phoQ	two-component sensor PhoQ	PseudoCAP	ECO:0000314	19246741	Lactuca sativa	4236		FALSE	FALSE	TRUE	FALSE	FALSE
PA14_49440	PA1157	Pseudomonas aeruginosa PAO1 (Reference)	PA1157		probable two-component response regulator	Victors	ECO:0000015	14641575	Rattus norvegicus	10116	Not available / Not known	FALSE	FALSE	TRUE	FALSE	FALSE
PA14_49560	PA1148	Pseudomonas aeruginosa PAO1 (Reference)	PA1148	toxA	exotoxin A precursor	Victors	ECO:0000314	19380469	Mus musculus	10090	Exototoxin A	TRUE	TRUE	TRUE	FALSE	FALSE
PA14_49760	PA1130	Pseudomonas aeruginosa PAO1 (Reference)	PA1130	rhlC	rhamnosyltransferase 2	VFDB		0			Rhamnolipid biosynthesis	FALSE	FALSE	TRUE	TRUE	TRUE
PA14_50080	PA1105	Pseudomonas aeruginosa PAO1 (Reference)	PA1105	fliJ	flagellar protein FliJ	VFDB		14617143			Flagella	FALSE	FALSE	TRUE	FALSE	FALSE
PA14_50100	PA1104	Pseudomonas aeruginosa PAO1 (Reference)	PA1104	fliI	flagellum-specific ATP synthase FliI	VFDB		14617143			Flagella	FALSE	FALSE	TRUE	FALSE	FALSE
PA14_50110	PA1103	Pseudomonas aeruginosa PAO1 (Reference)	PA1103		probable flagellar assembly protein	VFDB		14617143			Flagella	FALSE	FALSE	TRUE	FALSE	FALSE
PA14_50130	PA1102	Pseudomonas aeruginosa PAO1 (Reference)	PA1102	fliG	flagellar motor switch protein FliG	VFDB		14617143			Flagella	FALSE	FALSE	TRUE	FALSE	FALSE
PA14_50140	PA1101	Pseudomonas aeruginosa PAO1 (Reference)	PA1101	fliF	Flagella M-ring outer membrane protein precursor	VFDB		14617143			Flagella	FALSE	FALSE	TRUE	FALSE	FALSE
PA14_50160	PA1100	Pseudomonas aeruginosa PAO1 (Reference)	PA1100	fliE	flagellar hook-basal body complex protein FliE	VFDB		14617143			Flagella	FALSE	FALSE	TRUE	FALSE	FALSE
PA14_50180	PA1099	Pseudomonas aeruginosa PAO1 (Reference)	PA1099	fleR	two-component response regulator	VFDB		14617143			Flagella	FALSE	FALSE	TRUE	FALSE	FALSE
PA14_50200	PA1098	Pseudomonas aeruginosa PAO1 (Reference)	PA1098	fleS	two-component sensor	VFDB		14617143			Flagella	FALSE	FALSE	TRUE	FALSE	FALSE
PA14_50220	PA1097	Pseudomonas aeruginosa PAO1 (Reference)	PA1097	fleQ	transcriptional regulator FleQ	VFDB		14617143			Flagella	FALSE	FALSE	TRUE	FALSE	FALSE
PA14_50240	PA1096	Pseudomonas aeruginosa PAO1 (Reference)	PA1096		hypothetical protein	VFDB		14617143			Flagella	FALSE	FALSE	TRUE	FALSE	FALSE
PA14_50250	PA1095	Pseudomonas aeruginosa PAO1 (Reference)	PA1095		hypothetical protein	VFDB		14617143			Flagella	FALSE	FALSE	TRUE	FALSE	FALSE
PA14_50270	PA1094	Pseudomonas aeruginosa PAO1 (Reference)	PA1094	fliD	flagellar capping protein FliD	VFDB		14617143			Flagella	FALSE	FALSE	TRUE	FALSE	FALSE
PA14_50280	PA1093	Pseudomonas aeruginosa PAO1 (Reference)	PA1093		hypothetical protein	VFDB		14617143			Flagella	FALSE	FALSE	TRUE	FALSE	FALSE
PA14_50290	PA1092	Pseudomonas aeruginosa PAO1 (Reference)	PA1092	fliC	flagellin type B	Victors	ECO:0000015	9423837	Mus musculus	10090	Flagella	TRUE	TRUE	TRUE	FALSE	FALSE
PA14_50340	PA1087	Pseudomonas aeruginosa PAO1 (Reference)	PA1087	flgL	flagellar hook-associated protein type 3 FlgL	VFDB		14617143			Flagella	FALSE	FALSE	TRUE	FALSE	FALSE
PA14_50360	PA1086	Pseudomonas aeruginosa PAO1 (Reference)	PA1086	flgK	flagellar hook-associated protein 1 FlgK	VFDB		14617143			Flagella	FALSE	FALSE	TRUE	FALSE	FALSE
PA14_50380	PA1085	Pseudomonas aeruginosa PAO1 (Reference)	PA1085	flgJ	flagellar protein FlgJ	VFDB		14617143			Flagella	FALSE	FALSE	TRUE	FALSE	FALSE
PA14_50410	PA1084	Pseudomonas aeruginosa PAO1 (Reference)	PA1084	flgI	flagellar P-ring protein precursor FlgI	VFDB		14617143			Flagella	FALSE	FALSE	TRUE	FALSE	FALSE
PA14_50420	PA1083	Pseudomonas aeruginosa PAO1 (Reference)	PA1083	flgH	flagellar L-ring protein precursor FlgH	VFDB		14617143			Flagella	FALSE	FALSE	TRUE	FALSE	FALSE
PA14_50430	PA1082	Pseudomonas aeruginosa PAO1 (Reference)	PA1082	flgG	flagellar basal-body rod protein FlgG	VFDB		14617143			Flagella	FALSE	FALSE	TRUE	FALSE	FALSE
PA14_50440	PA1081	Pseudomonas aeruginosa PAO1 (Reference)	PA1081	flgF	flagellar basal-body rod protein FlgF	VFDB		14617143			Flagella	FALSE	FALSE	TRUE	FALSE	FALSE
PA14_50450	PA1080	Pseudomonas aeruginosa PAO1 (Reference)	PA1080	flgE	flagellar hook protein FlgE	VFDB		14617143			Flagella	FALSE	FALSE	TRUE	FALSE	FALSE
PA14_50460	PA1079	Pseudomonas aeruginosa PAO1 (Reference)	PA1079	flgD	flagellar basal-body rod modification protein FlgD	VFDB		14617143			Flagella	FALSE	FALSE	TRUE	FALSE	FALSE
PA14_50470	PA1078	Pseudomonas aeruginosa PAO1 (Reference)	PA1078	flgC	flagellar basal-body rod protein FlgC	VFDB		14617143			Flagella	FALSE	FALSE	TRUE	FALSE	FALSE
PA14_50480	PA1077	Pseudomonas aeruginosa PAO1 (Reference)	PA1077	flgB	flagellar basal-body rod protein FlgB	VFDB		14617143			Flagella	FALSE	FALSE	TRUE	FALSE	FALSE
PA14_51280	PA1009	Pseudomonas aeruginosa PAO1 (Reference)	PA1009		hypothetical protein	Victors	ECO:0000315	14641575	Rattus norvegicus	10116	Not available / Not known	FALSE	FALSE	TRUE	FALSE	FALSE
PA14_51310	PA1006	Pseudomonas aeruginosa PAO1 (Reference)	PA1006		Protein PA1006	PseudoCAP	ECO:0000315	23409004	Rattus norvegicus	10116	Not available / Not known	FALSE	FALSE	TRUE	FALSE	FALSE
PA14_51340	PA1003	Pseudomonas aeruginosa UCBPP-PA14 (Reference)	PA14_51340	mvfR	transcriptional regulator MvfR	Victors	ECO:0000015	9371831	Mus musculus	10090		FALSE	TRUE	FALSE	FALSE	FALSE
PA14_51380	PA1000	Pseudomonas aeruginosa UCBPP-PA14 (Reference)	PA14_51380	pqsE	quinolone signal response protein	PseudoCAP	ECO:0000015	22911607	Caenorhabditis elegans	6239		FALSE	TRUE	FALSE	FALSE	FALSE
PA14_51430	PA0996	Pseudomonas aeruginosa PAO1 (Reference)	PA0996	pqsA	PqsA	PseudoCAP	ECO:0000315	21261818	Populus trichocarpa	3694	Not available / Not known	FALSE	FALSE	TRUE	TRUE	TRUE
PA14_51530	not available	Pseudomonas aeruginosa UCBPP-PA14 (Reference)	PA14_51530	exoU	ExoU	Victors	ECO:0000015	11867744	Dictyostelium discoideum	44689	T3SS translocated effectors	FALSE	TRUE	FALSE	FALSE	FALSE
PA14_52180	PA0934	Pseudomonas aeruginosa PAO1 (Reference)	PA0934	relA	GTP pyrophosphokinase	PseudoCAP	ECO:0000316	21788391	Rattus norvegicus	10116	Stringent Response	FALSE	FALSE	TRUE	TRUE	TRUE
PA14_52260	PA0928	Pseudomonas aeruginosa PAO1 (Reference)	PA0928	gacS	sensor/response regulator hybrid	VFDB		0			GacS/GacA two-component system	TRUE	TRUE	TRUE	FALSE	FALSE
PA14_52570	PA0905	Pseudomonas aeruginosa PAO1 (Reference)	PA0905	rsmA	RsmA	PseudoCAP	ECO:0000314	18025099	Mus musculus	10090	RsmA	FALSE	FALSE	TRUE	FALSE	FALSE
PA14_52580	PA0904	Pseudomonas aeruginosa UCBPP-PA14 (Reference)	PA14_52580	lysC	aspartate kinase	PseudoCAP	ECO:0000015	22911607	Caenorhabditis elegans	6239		FALSE	TRUE	FALSE	TRUE	TRUE
PA14_52660	PA0899	Pseudomonas aeruginosa UCBPP-PA14 (Reference)	PA14_52660	aruB	succinylarginine dihydrolase	PseudoCAP	ECO:0000015	22911607	Caenorhabditis elegans	6239		FALSE	TRUE	FALSE	TRUE	TRUE
PA14_52670	PA0898	Pseudomonas aeruginosa UCBPP-PA14 (Reference)	PA14_52670	astD	succinylglutamic semialdehyde dehydrogenase	PseudoCAP	ECO:0000015	22911607	Caenorhabditis elegans	6239		FALSE	TRUE	FALSE	TRUE	TRUE
PA14_52690	PA0897	Pseudomonas aeruginosa UCBPP-PA14 (Reference)	PA14_52690	aruG	arginine/ornithine succinyltransferase AII subunit	PseudoCAP	ECO:0000015	22911607	Caenorhabditis elegans	6239		FALSE	TRUE	FALSE	TRUE	TRUE
PA14_52720	PA0895	Pseudomonas aeruginosa UCBPP-PA14 (Reference)	PA14_52720	argD	bifunctional N-succinyldiaminopimelate-aminotransferase/acetylornithine transaminase	PseudoCAP	ECO:0000015	22911607	Caenorhabditis elegans	6239		FALSE	TRUE	FALSE	TRUE	TRUE
PA14_53360	PA0844	Pseudomonas aeruginosa PAO1 (Reference)	PA0844	plcH	hemolytic phospholipase C precursor	PseudoCAP	ECO:0000315	21041488	Mus musculus	10090	Hemolytic phospholipase C	TRUE	TRUE	TRUE	FALSE	FALSE
PA14_53940	PA0796	Pseudomonas aeruginosa UCBPP-PA14 (Reference)	PA14_53940	prpB	2-methylisocitrate lyase	PseudoCAP	ECO:0000015	22911607	Caenorhabditis elegans	6239		FALSE	TRUE	FALSE	TRUE	TRUE
PA14_53950	PA0795	Pseudomonas aeruginosa UCBPP-PA14 (Reference)	PA14_53950	prpC	methylcitrate synthase	PseudoCAP	ECO:0000015	22911607	Caenorhabditis elegans	6239		FALSE	TRUE	FALSE	TRUE	TRUE
PA14_54390	PA0766	Pseudomonas aeruginosa PAO1 (Reference)	PA0766	mucD	serine protease MucD precursor	VFDB		0			Alginate regulation	FALSE	FALSE	TRUE	FALSE	FALSE
PA14_54400	PA0765	Pseudomonas aeruginosa PAO1 (Reference)	PA0765	mucC	positive regulator for alginate biosynthesis MucC	Victors	ECO:0000315	14641575	Rattus norvegicus	10116	Alginate regulation	FALSE	FALSE	TRUE	FALSE	FALSE
PA14_54410	PA0764	Pseudomonas aeruginosa PAO1 (Reference)	PA0764	mucB	negative regulator for alginate biosynthesis MucB	VFDB		0			Alginate regulation	FALSE	FALSE	TRUE	FALSE	FALSE
PA14_54420	PA0763	Pseudomonas aeruginosa PAO1 (Reference)	PA0763	mucA	anti-sigma factor MucA	Victors	ECO:0000015	12426404	Medicago sativa	3879	Alginate regulation	FALSE	FALSE	TRUE	FALSE	FALSE
PA14_54430	PA0762	Pseudomonas aeruginosa PAO1 (Reference)	PA0762	algU	sigma factor AlgU	Victors	ECO:0000015	14641575	Rattus norvegicus	10116	Alginate regulation	FALSE	FALSE	TRUE	FALSE	FALSE
PA14_54640	PA0745	Pseudomonas aeruginosa UCBPP-PA14 (Reference)	PA14_54640		enoyl-CoA hydratase	PseudoCAP	ECO:0000015	22911607	Caenorhabditis elegans	6239		FALSE	TRUE	FALSE	TRUE	TRUE
PA14_54980	PA4997	Pseudomonas aeruginosa UCBPP-PA14 (Reference)	PA14_54980	ybtQ	ABC-type transporter protein ybtQ	PseudoCAP	ECO:0000315	11807055	Galleria mellonella	7137	Not available / Not known	FALSE	TRUE	FALSE	FALSE	FALSE
PA14_55400	PA0690	Pseudomonas aeruginosa PAO1 (Reference)	PA0690	pdtA	phosphate depletion regulated TPS partner A, PdtA	PseudoCAP	ECO:0000315	25009238	Caenorhabditis elegans	6239	two-partner secretion (TPS) system	FALSE	FALSE	TRUE	FALSE	FALSE
PA14_55800	PA4295	Pseudomonas aeruginosa PAO1 (Reference)	PA4295	fppA	Flp prepilin peptidase A, FppA	PseudoCAP	ECO:0000315	21261818	Populus trichocarpa	3694	Not available / Not known	FALSE	FALSE	TRUE	FALSE	FALSE
PA14_57760	PA4446	Pseudomonas aeruginosa PAO1 (Reference)	PA4446	algW	AlgW protein	VFDB		0			Alginate regulation	FALSE	FALSE	TRUE	FALSE	FALSE
PA14_58240	PA4488	Pseudomonas aeruginosa PAO1 (Reference)	PA4488	magE	MagE	Victors	ECO:0000315	14641575	Rattus norvegicus	10116		FALSE	FALSE	TRUE	FALSE	FALSE
PA14_58250	PA4489	Pseudomonas aeruginosa PAO1 (Reference)	PA4489	magD	MagD	Victors	ECO:0000315	14641575	Rattus norvegicus	10116		FALSE	FALSE	TRUE	FALSE	FALSE
PA14_58270	PA4491	Pseudomonas aeruginosa PAO1 (Reference)	PA4491	magB	MagB	Victors	ECO:0000315	14641575	Rattus norvegicus	10116		FALSE	FALSE	TRUE	FALSE	FALSE
PA14_58730	PA4525	Pseudomonas aeruginosa PAO1 (Reference)	PA4525	pilA	type 4 fimbrial precursor PilA	VFDB		0			Type IVa pili	FALSE	FALSE	TRUE	FALSE	FALSE
PA14_58750	PA4526	Pseudomonas aeruginosa PAO1 (Reference)	PA4526	pilB	type 4 fimbrial biogenesis protein PilB	VFDB		0			Type IV pili biosynthesis	FALSE	FALSE	TRUE	FALSE	FALSE
PA14_58760	PA4527	Pseudomonas aeruginosa PAO1 (Reference)	PA4527	pilC	still frameshift type 4 fimbrial biogenesis protein PilC (putative pseudogene)	VFDB		0			Type IV pili biosynthesis	FALSE	FALSE	TRUE	FALSE	FALSE
PA14_58770	PA4528	Pseudomonas aeruginosa PAO1 (Reference)	PA4528	pilD	type 4 prepilin peptidase PilD	Victors	ECO:0000315	14641575	Rattus norvegicus	10116	Type IV pili biosynthesis	TRUE	TRUE	TRUE	FALSE	FALSE
PA14_58900	PA4541	Pseudomonas aeruginosa PAO1 (Reference)	PA4541	lepA	Pseudomonas aeruginosa-derived large extracellular protease, LepA	PseudoCAP	ECO:0000315	21041488	Mus musculus	10090	Pseudomonas aeruginosa-derived large extracellular protease, LepA	FALSE	FALSE	TRUE	FALSE	FALSE
PA14_58950	not available	Pseudomonas aeruginosa UCBPP-PA14 (Reference)	PA14_58950		hypothetical protein	PseudoCAP	ECO:0000315	14983043	Arabidopsis thaliana	3702	Not available / Not known	FALSE	TRUE	FALSE	FALSE	FALSE
PA14_59010	not available	Pseudomonas aeruginosa UCBPP-PA14 (Reference)	PA14_59010		hypothetical protein	PseudoCAP	ECO:0000314	17038190	Caenorhabditis elegans	6239		FALSE	TRUE	FALSE	FALSE	FALSE
PA14_59070	not available	Pseudomonas aeruginosa UCBPP-PA14 (Reference)	PA14_59070		hypothetical protein	PseudoCAP	ECO:0000314	17038190	Caenorhabditis elegans	6239		FALSE	TRUE	FALSE	FALSE	FALSE
PA14_59090	not available	Pseudomonas aeruginosa UCBPP-PA14 (Reference)	PA14_59090		hypothetical protein	PseudoCAP	ECO:0000315	14983043	Mus musculus	10090	Not available / Not known	FALSE	TRUE	FALSE	FALSE	FALSE
PA14_59150	not available	Pseudomonas aeruginosa UCBPP-PA14 (Reference)	PA14_59150		single-stranded DNA-binding protein	PseudoCAP	ECO:0000315	14983043	Mus musculus	10090	Not available / Not known	FALSE	TRUE	FALSE	FALSE	FALSE
PA14_59200	not available	Pseudomonas aeruginosa UCBPP-PA14 (Reference)	PA14_59200		hypothetical protein	PseudoCAP	ECO:0000315	14983043	Mus musculus	10090	Not available / Not known	FALSE	TRUE	FALSE	FALSE	FALSE
PA14_59490	not available	Pseudomonas aeruginosa UCBPP-PA14 (Reference)	PA14_59490		hypothetical protein	PseudoCAP	ECO:0000315	14983043	Arabidopsis thaliana	3702	Not available / Not known	FALSE	TRUE	FALSE	FALSE	FALSE
PA14_59520	not available	Pseudomonas aeruginosa UCBPP-PA14 (Reference)	PA14_59520		hypothetical protein	PseudoCAP	ECO:0000315	14983043	Mus musculus	10090	Not available / Not known	FALSE	TRUE	FALSE	FALSE	FALSE
PA14_59720	PA2129	Pseudomonas aeruginosa UCBPP-PA14 (Reference)	PA14_59720	cupD2	pili assembly chaperone	PseudoCAP	ECO:0000315	14983043	Arabidopsis thaliana	3702	Not available / Not known	FALSE	TRUE	FALSE	FALSE	FALSE
PA14_59770	PA4080	Pseudomonas aeruginosa UCBPP-PA14 (Reference)	PA14_59770	rcsB	two component response regulator	PseudoCAP	ECO:0000315	14983043	Arabidopsis thaliana	3702	Not available / Not known	FALSE	TRUE	FALSE	FALSE	FALSE
PA14_59780	PA3462	Pseudomonas aeruginosa UCBPP-PA14 (Reference)	PA14_59780	rcsC	kinase sensor protein	PseudoCAP	ECO:0000315	14983043	Mus musculus	10090	Not available / Not known	FALSE	TRUE	FALSE	FALSE	FALSE
PA14_59790	PA3947	Pseudomonas aeruginosa UCBPP-PA14 (Reference)	PA14_59790	pvrR	two component response regulator	PseudoCAP	ECO:0000315	14983043	Arabidopsis thaliana	3702	Not available / Not known	FALSE	TRUE	FALSE	FALSE	FALSE
PA14_59800	PA3462	Pseudomonas aeruginosa UCBPP-PA14 (Reference)	PA14_59800	pvrS	PvrS	PseudoCAP	ECO:0000315	14983043	Arabidopsis thaliana	3702	Not available / Not known	FALSE	TRUE	FALSE	FALSE	FALSE
PA14_59840	not available	Pseudomonas aeruginosa UCBPP-PA14 (Reference)	PA14_59840		hypothetical protein	PseudoCAP	ECO:0000315	14983043	Arabidopsis thaliana	3702	Not available / Not known	FALSE	TRUE	FALSE	FALSE	FALSE
PA14_59870	not available	Pseudomonas aeruginosa UCBPP-PA14 (Reference)	PA14_59870		hypothetical protein	PseudoCAP	ECO:0000315	14983043	Arabidopsis thaliana	3702	Not available / Not known	FALSE	TRUE	FALSE	FALSE	FALSE
PA14_59960	PA0982	Pseudomonas aeruginosa UCBPP-PA14 (Reference)	PA14_59960	dsbA2	DsbA2	PseudoCAP	ECO:0000315	14983043	Arabidopsis thaliana	3702	Not available / Not known	FALSE	TRUE	FALSE	FALSE	FALSE
PA14_60000	not available	Pseudomonas aeruginosa UCBPP-PA14 (Reference)	PA14_60000		hypothetical protein	PseudoCAP	ECO:0000315	14983043	Mus musculus	10090	Not available / Not known	FALSE	TRUE	FALSE	FALSE	FALSE
PA14_60070	PA1939	Pseudomonas aeruginosa UCBPP-PA14 (Reference)	PA14_60070		hypothetical protein	PseudoCAP	ECO:0000315	14983043	Mus musculus	10090	Not available / Not known	FALSE	TRUE	FALSE	FALSE	FALSE
PA14_60080	not available	Pseudomonas aeruginosa UCBPP-PA14 (Reference)	PA14_60080		hypothetical protein	PseudoCAP	ECO:0000315	14983043	Arabidopsis thaliana	3702	Not available / Not known	FALSE	TRUE	FALSE	FALSE	FALSE
PA14_60130	not available	Pseudomonas aeruginosa UCBPP-PA14 (Reference)	PA14_60130		hypothetical protein	PseudoCAP	ECO:0000315	14983043	Mus musculus	10090	Not available / Not known	FALSE	TRUE	FALSE	FALSE	FALSE
PA14_60250	PA4546	Pseudomonas aeruginosa PAO1 (Reference)	PA4546	pilS	two-component sensor PilS	VFDB		0			Type IV pili biosynthesis	FALSE	FALSE	TRUE	FALSE	FALSE
PA14_60260	PA4547	Pseudomonas aeruginosa PAO1 (Reference)	PA4547	pilR	two-component response regulator PilR	VFDB		0			Type IV pili biosynthesis	FALSE	FALSE	TRUE	FALSE	FALSE
PA14_60280	PA4550	Pseudomonas aeruginosa PAO1 (Reference)	PA4550	fimU	type 4 fimbrial biogenesis protein FimU	VFDB		0			Type IVa pili	FALSE	FALSE	TRUE	FALSE	FALSE
PA14_60290	PA4552	Pseudomonas aeruginosa PAO1 (Reference)	PA4552	pilW	type 4 fimbrial biogenesis protein PilW	VFDB		0			Type IVa pili	FALSE	FALSE	TRUE	FALSE	FALSE
PA14_60300	PA4553	Pseudomonas aeruginosa PAO1 (Reference)	PA4553	pilX	type 4 fimbrial biogenesis protein PilX	VFDB		0			Type IVa pili	FALSE	FALSE	TRUE	FALSE	FALSE
PA14_60310	PA4554	Pseudomonas aeruginosa PAO1 (Reference)	PA4554	pilY1	type 4 fimbrial biogenesis protein PilY1	Victors	ECO:0000315	14641575	Rattus norvegicus	10116	Type IV pili biosynthesis	TRUE	TRUE	TRUE	FALSE	FALSE
PA14_60320	PA4556	Pseudomonas aeruginosa PAO1 (Reference)	PA4556	pilE	type 4 fimbrial biogenesis protein PilE	VFDB		0			Type IVa pili	FALSE	FALSE	TRUE	FALSE	FALSE
PA14_60410	PA4564	Pseudomonas aeruginosa PAO1 (Reference)	PA4564		conserved hypothetical protein	Victors	ECO:0000315	14641575	Rattus norvegicus	10116		FALSE	FALSE	TRUE	FALSE	FALSE
PA14_61680	PA4664	Pseudomonas aeruginosa UCBPP-PA14 (Reference)	PA14_61680	prmC	S-adenosylmethionine-dependent methyltransferase, PrmC	PseudoCAP	ECO:0000015	22911607	Caenorhabditis elegans	6239		FALSE	TRUE	FALSE	TRUE	TRUE
PA14_62110	PA4692	Pseudomonas aeruginosa PAO1 (Reference)	PA4692		conserved hypothetical protein	Victors	ECO:0000315	14641575	Rattus norvegicus	10116		FALSE	FALSE	TRUE	FALSE	FALSE
PA14_62530	PA4725	Pseudomonas aeruginosa PAO1 (Reference)	PA4725	cbrA	two-component sensor CbrA	PseudoCAP	ECO:0000314	24379284	Mus musculus	10090		FALSE	FALSE	TRUE	FALSE	FALSE
PA14_63020	PA4764	Pseudomonas aeruginosa PAO1 (Reference)	PA4764	fur	ferric uptake regulation protein	Victors	ECO:0000015	7642283	Mus musculus	10090		FALSE	FALSE	TRUE	FALSE	FALSE
PA14_63210	PA4781	Pseudomonas aeruginosa PAO1 (Reference)	PA4781		cyclic di-GMP phosphodiesterase	PseudoCAP	ECO:0000314	19170727	Galleria mellonella	7137		FALSE	FALSE	TRUE	FALSE	FALSE
PA14_64200	PA4854	Pseudomonas aeruginosa PAO1 (Reference)	PA4854	purH	phosphoribosylaminoimidazolecarboxamide formyltransferase	Victors	ECO:0000315	14641575	Rattus norvegicus	10116		FALSE	FALSE	TRUE	TRUE	TRUE
PA14_64220	PA4855	Pseudomonas aeruginosa PAO1 (Reference)	PA4855	purD	phosphoribosylamine--glycine ligase	Victors	ECO:0000315	14641575	Rattus norvegicus	10116		FALSE	FALSE	TRUE	TRUE	TRUE
PA14_64230	PA4856	Pseudomonas aeruginosa PAO1 (Reference)	PA4856	retS	RetS (Regulator of Exopolysaccharide and Type III Secretion)	PseudoCAP	ECO:0000314	15522089	Homo sapiens	9606		FALSE	FALSE	TRUE	FALSE	FALSE
PA14_64590	PA4887	Pseudomonas aeruginosa PAO1 (Reference)	PA4887		probable major facilitator superfamily (MFS) transporter	Victors	ECO:0000315	14641575	Rattus norvegicus	10116		FALSE	FALSE	TRUE	FALSE	FALSE
PA14_65310	PA4944	Pseudomonas aeruginosa PAO1 (Reference)	PA4944	hfq	Hfq	Victors	ECO:0000015	14521880	Galleria mellonella	7137		FALSE	FALSE	TRUE	FALSE	FALSE
PA14_65430	PA4953	Pseudomonas aeruginosa PAO1 (Reference)	PA4953	motB	chemotaxis protein MotB	VFDB		10768936			Flagella	FALSE	FALSE	TRUE	FALSE	FALSE
PA14_65450	PA4954	Pseudomonas aeruginosa PAO1 (Reference)	PA4954	motA	chemotaxis protein MotA	VFDB	ECO:0000250	10768936	Mus musculus	10090	Flagella	FALSE	FALSE	TRUE	FALSE	FALSE
PA14_66320	PA5017	Pseudomonas aeruginosa PAO1 (Reference)	PA5017	dipA	DipA	PseudoCAP	ECO:0000315	24901523	Mus musculus	10090	Not available / Not known	FALSE	FALSE	TRUE	FALSE	FALSE
PA14_66330	PA5018	Pseudomonas aeruginosa PAO1 (Reference)	PA5018	msrA	peptide methionine sulfoxide reductase	PseudoCAP	ECO:0000314	23687271	Drosophila melanogaster	7227		FALSE	FALSE	TRUE	TRUE	TRUE
PA14_66620	PA5040	Pseudomonas aeruginosa PAO1 (Reference)	PA5040	pilQ	Type 4 fimbrial biogenesis outer membrane protein PilQ precursor	VFDB		0			Type IV pili biosynthesis	FALSE	FALSE	TRUE	FALSE	FALSE
PA14_66630	PA5041	Pseudomonas aeruginosa PAO1 (Reference)	PA5041	pilP	type 4 fimbrial biogenesis protein PilP	VFDB		0			Type IV pili biosynthesis	FALSE	FALSE	TRUE	FALSE	FALSE
PA14_66640	PA5042	Pseudomonas aeruginosa PAO1 (Reference)	PA5042	pilO	type 4 fimbrial biogenesis protein PilO	VFDB		0			Type IV pili biosynthesis	FALSE	FALSE	TRUE	FALSE	FALSE
PA14_66650	PA5043	Pseudomonas aeruginosa PAO1 (Reference)	PA5043	pilN	type 4 fimbrial biogenesis protein PilN	VFDB		0			Type IV pili biosynthesis	FALSE	FALSE	TRUE	FALSE	FALSE
PA14_66660	PA5044	Pseudomonas aeruginosa PAO1 (Reference)	PA5044	pilM	type 4 fimbrial biogenesis protein PilM	VFDB		0			Type IV pili biosynthesis	FALSE	FALSE	TRUE	FALSE	FALSE
PA14_67065	PA5077	Pseudomonas aeruginosa UCBPP-PA14 (Reference)	PA14_67065	mdoH	glucosyltransferase MdoH	PseudoCAP	ECO:0000314	9989496	Caenorhabditis elegans	6239		FALSE	TRUE	FALSE	FALSE	FALSE
PA14_67090	PA5078	Pseudomonas aeruginosa PAO1 (Reference)	PA5078	opgG	OpgG	Victors	ECO:0000315	14641575	Rattus norvegicus	10116		FALSE	FALSE	TRUE	FALSE	FALSE
PA14_67510	PA5112	Pseudomonas aeruginosa PAO1 (Reference)	PA5112	estA	esterase EstA	Victors	ECO:0000315	14641575	Rattus norvegicus	10116		FALSE	FALSE	TRUE	FALSE	FALSE
PA14_67560	PA5117	Pseudomonas aeruginosa PAO1 (Reference)	PA5117	typA	regulatory protein TypA	PseudoCAP	ECO:0000314	23570569	Caenorhabditis elegans	6239		FALSE	FALSE	TRUE	FALSE	FALSE
PA14_67770	PA5131	Pseudomonas aeruginosa PAO1 (Reference)	PA5131	pgm	phosphoglycerate mutase	Victors	ECO:0000315	14641575	Rattus norvegicus	10116		FALSE	FALSE	TRUE	TRUE	TRUE
PA14_67810	PA5134	Pseudomonas aeruginosa PAO1 (Reference)	PA5134	ctpA	carboxyl-terminal processing protease, CtpA	PseudoCAP	ECO:0000314	24082078	Mus musculus	10090		FALSE	FALSE	TRUE	FALSE	FALSE
PA14_67880	PA3151	Pseudomonas aeruginosa PAO1 (Reference)	PA3151	hisF2	imidazoleglycerol-phosphate synthase, cyclase subunit	VFDB		0			LPS O-antigen (P. aeruginosa)	FALSE	FALSE	TRUE	TRUE	TRUE
PA14_67920	PA3152	Pseudomonas aeruginosa PAO1 (Reference)	PA3152	hisH2	glutamine amidotransferase	VFDB		0			LPS O-antigen (P. aeruginosa)	FALSE	FALSE	TRUE	TRUE	TRUE
PA14_68730	PA5203	Pseudomonas aeruginosa UCBPP-PA14 (Reference)	PA14_68730	gshA	glutamate--cysteine ligase	PseudoCAP	ECO:0000015	22911607	Caenorhabditis elegans	6239		FALSE	TRUE	FALSE	TRUE	TRUE
PA14_69000	PA5224	Pseudomonas aeruginosa UCBPP-PA14 (Reference)	PA14_69000	pepP	aminopeptidase	PseudoCAP	ECO:0000015	22911607	Caenorhabditis elegans	6239		FALSE	TRUE	FALSE	FALSE	FALSE
PA14_69170	PA3157	Pseudomonas aeruginosa PAO1 (Reference)	PA3157		probable acetyltransferase	VFDB		0			LPS O-antigen (P. aeruginosa)	FALSE	FALSE	TRUE	TRUE	TRUE
PA14_69370	PA5253	Pseudomonas aeruginosa PAO1 (Reference)	PA5253	algP	alginate regulatory protein AlgP	VFDB		0			Alginate regulation	FALSE	FALSE	TRUE	FALSE	FALSE
PA14_69390	PA5255	Pseudomonas aeruginosa PAO1 (Reference)	PA5255	algQ	Alginate regulatory protein AlgQ	VFDB		0			Alginate regulation	FALSE	FALSE	TRUE	FALSE	FALSE
PA14_69470	PA5261	Pseudomonas aeruginosa PAO1 (Reference)	PA5261	algR	alginate biosynthesis regulatory protein AlgR	Victors	ECO:0000015	12379685	Mus musculus	10090	Alginate regulation	FALSE	FALSE	TRUE	FALSE	FALSE
PA14_69480	PA5262	Pseudomonas aeruginosa PAO1 (Reference)	PA5262	fimS	FimS	VFDB		0			Alginate regulation	FALSE	FALSE	TRUE	FALSE	FALSE
PA14_69610	PA5272	Pseudomonas aeruginosa PAO1 (Reference)	PA5272	cyaA	adenylate cyclase	PseudoCAP	ECO:0000314	14977975	Mus musculus	10090		FALSE	FALSE	TRUE	TRUE	TRUE
PA14_69810	PA5288	Pseudomonas aeruginosa UCBPP-PA14 (Reference)	PA14_69810	glnK	nitrogen regulatory protein P-II 2	PseudoCAP	ECO:0000015	22911607	Caenorhabditis elegans	6239		FALSE	TRUE	FALSE	FALSE	FALSE
PA14_70140	PA5312	Pseudomonas aeruginosa PAO1 (Reference)	PA5312	pauC	Aldehyde dehydrogenase	Victors	ECO:0000315	14641575	Rattus norvegicus	10116		FALSE	FALSE	TRUE	TRUE	TRUE
PA14_70270	PA5322	Pseudomonas aeruginosa PAO1 (Reference)	PA5322	algC	phosphomannomutase AlgC	Victors	ECO:0000015	8557368	Mus musculus	10090	Alginate biosynthesis	FALSE	FALSE	TRUE	TRUE	TRUE
PA14_70330	PA5327	Pseudomonas aeruginosa PAO1 (Reference)	PA5327	sphC	SphC	Victors	ECO:0000315	14641575	Rattus norvegicus	10116		FALSE	FALSE	TRUE	FALSE	FALSE
PA14_70470	PA5338	Pseudomonas aeruginosa PAO1 (Reference)	PA5338	spoT	guanosine-3',5'-bis(diphosphate) 3'-pyrophosphohydrolase	PseudoCAP	ECO:0000316	21788391	Rattus norvegicus	10116	Stringent Response	FALSE	FALSE	TRUE	TRUE	TRUE
PA14_70560	PA5344	Pseudomonas aeruginosa PAO1 (Reference)	PA5344	oxyR	OxyR	PseudoCAP	ECO:0000314	15784603	Drosophila melanogaster	7227		FALSE	FALSE	TRUE	FALSE	FALSE
PA14_70760	PA5361	Pseudomonas aeruginosa UCBPP-PA14 (Reference)	PA14_70760	phoR	two-component sensor PhoR	PseudoCAP	ECO:0000314	21971182	Danio rerio	7955		FALSE	TRUE	FALSE	FALSE	FALSE
PA14_71750	PA5437	Pseudomonas aeruginosa PAO1 (Reference)	PA5437		probable transcriptional regulator	Victors	ECO:0000315	14641575	Rattus norvegicus	10116		FALSE	FALSE	TRUE	FALSE	FALSE
PA14_71840	PA5441	Pseudomonas aeruginosa PAO1 (Reference)	PA5441		hypothetical protein	Victors	ECO:0000315	14641575	Rattus norvegicus	10116		FALSE	FALSE	TRUE	FALSE	FALSE
PA14_71870	PA5443	Pseudomonas aeruginosa UCBPP-PA14 (Reference)	PA14_71870	uvrD	DNA-dependent helicase II	PseudoCAP	ECO:0000315	11807055	Galleria mellonella	7137	Not available / Not known	FALSE	TRUE	FALSE	FALSE	FALSE
PA14_71930	PA5449	Pseudomonas aeruginosa PAO1 (Reference)	PA5449	wbpX	glycosyltransferase WbpX	Victors	ECO:0000315	14641575	Rattus norvegicus	10116		FALSE	FALSE	TRUE	TRUE	TRUE
PA14_72390	PA5484	Pseudomonas aeruginosa UCBPP-PA14 (Reference)	PA14_72390		two-component sensor	PseudoCAP	ECO:0000314	21971182	Danio rerio	7955		FALSE	TRUE	FALSE	FALSE	FALSE
not available	PA1385	Pseudomonas aeruginosa PAO1 (Reference)	PA1385		probable glycosyl transferase	PseudoCAP	ECO:0000315	21261818	Populus trichocarpa	3694	Not available / Not known	FALSE	FALSE	TRUE	FALSE	FALSE
not available	PA2372	Pseudomonas aeruginosa PAO1 (Reference)	PA2372		hypothetical protein	PseudoCAP	ECO:0000317	24204589	Caenorhabditis elegans	6239	Hcp secretion island-3 encoded type VI secretion system (H3-T6SS)	FALSE	FALSE	TRUE	FALSE	FALSE
not available	PA3143	Pseudomonas aeruginosa PAO1 (Reference)	PA3143		transposase	VFDB		0			LPS O-antigen (P. aeruginosa)	FALSE	FALSE	TRUE	FALSE	FALSE
not available	PA3144	Pseudomonas aeruginosa PAO1 (Reference)	PA3144		transposase with Helix-turn-helix Hin domain	VFDB		0			LPS O-antigen (P. aeruginosa)	FALSE	FALSE	TRUE	FALSE	FALSE
not available	PA3150	Pseudomonas aeruginosa PAO1 (Reference)	PA3150	wbpG	LPS biosynthesis protein WbpG	VFDB		0			LPS O-antigen (P. aeruginosa)	FALSE	FALSE	TRUE	FALSE	FALSE
not available	PA3154	Pseudomonas aeruginosa PAO1 (Reference)	PA3154	wzy	B-band O-antigen polymerase	VFDB		0			LPS O-antigen (P. aeruginosa)	FALSE	FALSE	TRUE	FALSE	TRUE
not available	PA3155	Pseudomonas aeruginosa PAO1 (Reference)	PA3155	wbpE	UDP-2-acetamido-2-dideoxy-d-ribo-hex-3-uluronic acid transaminase, wbpE	VFDB		0			LPS O-antigen (P. aeruginosa)	FALSE	FALSE	TRUE	FALSE	TRUE
not available	PA3156	Pseudomonas aeruginosa PAO1 (Reference)	PA3156	wbpD	UDP-2-acetamido-3-amino-2,3-dideoxy-d-glucuronic acid N-acetyltransferase, WbpD	VFDB		0			LPS O-antigen (P. aeruginosa)	FALSE	FALSE	TRUE	FALSE	TRUE
not available	PA3158	Pseudomonas aeruginosa PAO1 (Reference)	PA3158	wbpB	UDP-2-acetamido-2-deoxy-d-glucuronic acid 3-dehydrogenase, WbpB	VFDB		0			LPS O-antigen (P. aeruginosa)	FALSE	FALSE	TRUE	FALSE	TRUE
not available	PA3841	Pseudomonas aeruginosa PAO1 (Reference)	PA3841	exoS	exoenzyme S	Victors	ECO:0000015	20805335	Bombyx mori	7091	T3SS translocated effectors	FALSE	FALSE	TRUE	FALSE	FALSE
not available	PA4549	Pseudomonas aeruginosa PAO1 (Reference)	PA4549	fimT	type 4 fimbrial biogenesis protein FimT	VFDB		0			Type IV pili biosynthesis	FALSE	FALSE	TRUE	FALSE	FALSE
not available	PA4551	Pseudomonas aeruginosa PAO1 (Reference)	PA4551	pilV	type 4 fimbrial biogenesis protein PilV	VFDB		0			Type IVa pili	FALSE	FALSE	TRUE	FALSE	FALSE
not available	PA4555	Pseudomonas aeruginosa PAO1 (Reference)	PA4555	pilY2	type 4 fimbrial biogenesis protein PilY2	VFDB		0			Type IV pili biosynthesis	FALSE	FALSE	TRUE	FALSE	FALSE

## Sheet: Summary Counts
Feb 03 2016	PA14	PAO1	modPA14	modPAO1
VF genes in PGD Virulence Factor Annotation Browser	146	370	31	95
Shared VF genes between strains (hit in both PGD strain lists)	60	60	14	14
Matched VF genes between strains (regardless of origin strain)	432	441	108	112
Unique VF genes between strains (regardless of origin strain)	22	13	0	4
	Final VF-linked gene list
PseudoCAP annotations	250
BRITE pathway annotations from KEGG	198
BRITE metabolic pathway annotations from KEGG	123
Hypothetical proteins	49
