# Supplementary material for: Reconstruction of the metabolic network of Pseudomonas aeruginosa to interrogate virulence factor synthesis
Source: Nat Commun. 2017 Mar 7;8:14631. doi: 10.1038/ncomms14631 (PMC5344303; doi:10.1038/ncomms14631)
Supplement: Supplementary Data 3 — Genome-scale metabolic network model of Pseudomonas aeruginosa PA14, iPau1129. Our model accounts for the function of 1129 genes and is provided in spreadsheetformat consistent with usage of COBRA Toolbox 2.0 using SEED notation for reactions and metabolites. [file ncomms14631-s4.xlsx]

## Sheet: reactions
Supplementary Data 3: Genome-scale metabolic network model of Pseudomonas aeruginosa PA14, iPau1129.
Abbreviation	Name	Reaction	Reactions with MetNames	GPR	Genes	Protein	Subsystems	Reversible	Lower bound	Upper bound	Objective	Confidence Score	EC. Number	Notes	References
rxn03253	acyl-CoA dehydrogenase (decanoyl-CoA)	cpd00015[c] + cpd03128[c] -> cpd00982[c] + cpd03129[c]	FAD + Decanoyl-CoA -> FADH2 + (2E)-Decenoyl-CoA	((PA14_52900) or (PA14_06600) or (PA14_31580))	PA14_52900 PA14_06600 PA14_31580		Fatty acid metabolism	0	0	1000	0			*JAB 06/23/14 - switched out NAD for FAD based on literature, switched direction of reaction (SEED is wrong), rxn03252 > rxn03253, PA2550 equivalent in putida shows clear affinity for dodecanoyl-CoA; JAB 12/19/13 - fatty acid and lipid pathways from Burk mods, GPRs double checked by JAB	Guzik, M. W., Narancic, T., Ilic-Tomic, T., Vojnovic, S., Kenny, S. T., Casey, W. T., … O’Connor, K. E. (2014). Identification and characterisation of an acyl-CoA dehydrogenase from Pseudomonas putida KT2440 that shows preference towards medium to long chain fatty acids. Microbiology (Reading, England). doi:10.1099/mic.0.078758-0
rxn02720	acyl-CoA dehydrogenase (dodecanoyl-CoA)	cpd00015[c] + cpd01260[c] -> cpd00982[c] + cpd02060[c]	FAD + Lauroyl-CoA -> FADH2 + (2E)-Dodecenoyl-CoA	((PA14_52900) or (PA14_06600) or (PA14_31580))	PA14_52900 PA14_06600 PA14_31580		Fatty acid metabolism	0	0	1000	0			*JAB 06/23/14 - switched out NAD for FAD based on literature, switched direction of reaction (SEED is wrong), rxn10013 > rxn02702, PA2550 equivalent in putida shows clear affinity for med-long chain FAs; JAB 12/19/13 - fatty acid and lipid pathways from Burk mods, GPRs double checked by JAB	Guzik, M. W., Narancic, T., Ilic-Tomic, T., Vojnovic, S., Kenny, S. T., Casey, W. T., … O’Connor, K. E. (2014). Identification and characterisation of an acyl-CoA dehydrogenase from Pseudomonas putida KT2440 that shows preference towards medium to long chain fatty acids. Microbiology (Reading, England). doi:10.1099/mic.0.078758-0
rxn00946	acyl-CoA dehydrogenase (hexadecanoyl-CoA)	cpd00015[c] + cpd00134[c] -> cpd00982[c] + cpd03126[c]	FAD + Palmitoyl-CoA -> FADH2 + (2E)-Hexadecenoyl-CoA	((PA14_52900) or (PA14_06600) or (PA14_31580))	PA14_52900 PA14_06600 PA14_31580		Fatty acid metabolism	0	0	1000	0			*JAB 06/23/14 - switched out NAD for FAD based on literature, switched direction of reaction (SEED is wrong), rxn05732 > rxn00946; JAB 12/19/13 - fatty acid and lipid pathways from Burk mods, GPRs double checked by JAB	Guzik, M. W., Narancic, T., Ilic-Tomic, T., Vojnovic, S., Kenny, S. T., Casey, W. T., … O’Connor, K. E. (2014). Identification and characterisation of an acyl-CoA dehydrogenase from Pseudomonas putida KT2440 that shows preference towards medium to long chain fatty acids. Microbiology (Reading, England). doi:10.1099/mic.0.078758-0
rxn02679	acyl-CoA dehydrogenase (octanoyl-CoA)	cpd00015[c] + cpd01335[c] -> cpd00982[c] + cpd03130[c]	FAD + Octanoyl-CoA -> FADH2 + (2E)-Octenoyl-CoA	((PA14_52900) or (PA14_06600) or (PA14_31580))	PA14_52900 PA14_06600 PA14_31580		Fatty acid metabolism	0	0	1000	0			*JAB 06/23/14 - switched out NAD for FAD based on literature, switched direction of reaction (SEED is wrong), rxn10011 > rxn02679; JAB 12/19/13 - fatty acid and lipid pathways from Burk mods, GPRs double checked by JAB	Guzik, M. W., Narancic, T., Ilic-Tomic, T., Vojnovic, S., Kenny, S. T., Casey, W. T., … O’Connor, K. E. (2014). Identification and characterisation of an acyl-CoA dehydrogenase from Pseudomonas putida KT2440 that shows preference towards medium to long chain fatty acids. Microbiology (Reading, England). doi:10.1099/mic.0.078758-0
rxn02803	acyl-CoA dehydrogenase (tetradecanoyl-CoA)	cpd00015[c] + cpd01695[c] -> cpd00982[c] + cpd03127[c]	FAD + Myristoyl-CoA -> FADH2 + (2E)-Tetradecenoyl-CoA	((PA14_52900) or (PA14_06600) or (PA14_31580))	PA14_52900 PA14_06600 PA14_31580		Fatty acid metabolism	0	0	1000	0			*JAB 06/23/14 - switched out NAD for FAD based on literature, switched direction of reaction (SEED is wrong), PA2550 putida equivalent shows affinity for med-long chain FAs rxn10014 > rxn02803; JAB 12/19/13 - fatty acid and lipid pathways from Burk mods, GPRs double checked by JAB	Guzik, M. W., Narancic, T., Ilic-Tomic, T., Vojnovic, S., Kenny, S. T., Casey, W. T., … O’Connor, K. E. (2014). Identification and characterisation of an acyl-CoA dehydrogenase from Pseudomonas putida KT2440 that shows preference towards medium to long chain fatty acids. Microbiology (Reading, England). doi:10.1099/mic.0.078758-0
rxn03251	acyl-CoA dehydrogenase (hexanoyl-CoA)	cpd00015[c] + cpd03124[c] -> cpd00982[c] + cpd03125[c]	FAD + Hexanoyl-CoA -> FADH2 + (2E)-Hexenoyl-CoA	((PA14_52900) or (PA14_06600) or (PA14_31540))	PA14_52900 PA14_06600 PA14_31540		Fatty acid metabolism	0	0	1000	0			*JAB 06/23/14 - switched out NAD for FAD based on literature, switched direction of reaction (SEED is wrong), rxn10013 > rxn02702, PA2552 equivalent in putida shows clear affinity for hexanoyl-CoA; JAB 12/19/13 - fatty acid and lipid pathways from Burk mods, GPRs double checked by JAB	McMahon, B., Gallagher, M. E., & Mayhew, S. G. (2005). The protein coded by the PP2216 gene of Pseudomonas putida KT2440 is an acyl-CoA dehydrogenase that oxidises only short-chain aliphatic substrates. FEMS Microbiology Letters, 250(1), 121–7. doi:10.1016/j.femsle.2005.06.049
rxn00872	Butanoyl-CoAoxygen 2-oxidoreductase	cpd00015[c] + cpd00120[c] -> cpd00650[c] + cpd00982[c]	FAD + Butyryl-CoA -> Crotonyl-CoA + FADH2	((PA14_52900) or (PA14_06600) or (PA14_31540))	PA14_52900 PA14_06600 PA14_31540		Fatty acid metabolism	0	0	1000	0		1.3.3.6,1.3.99.2,1.3.99.3,1.3.99.-	*JAB 06/23/14 - switched out NAD for FAD based on literature, switched direction of reaction (SEED is wrong), rxn10013 > rxn02702, PA2552 equivalent in putida shows clear affinity for butyryl-CoA; JAB 12/19/13 - fatty acid and lipid pathways from Burk mods, GPRs double checked by JAB	McMahon, B., Gallagher, M. E., & Mayhew, S. G. (2005). The protein coded by the PP2216 gene of Pseudomonas putida KT2440 is an acyl-CoA dehydrogenase that oxidises only short-chain aliphatic substrates. FEMS Microbiology Letters, 250(1), 121–7. doi:10.1016/j.femsle.2005.06.049
rxn01451	(S)-3-Hydroxybutanoyl-CoANAD+ oxidoreductase	cpd00003[c] + cpd00842[c] <=> cpd00004[c] + cpd00067[c] + cpd00279[c]	NAD + (S)-3-Hydroxybutyryl-CoA <=> NADH + H+ + Acetoacetyl-CoA	((PA14_42080) or (PA14_25080) or (PA14_17860) or (PA14_43460) or (PA14_68530))	PA14_42080 PA14_25080 PA14_17860 PA14_43460 PA14_68530		Fatty acid metabolism	1	-1000	1000	0		1.1.1.35,1.1.1.211	*JAB 06/23/14 - correctly using NAD as cofactor; ASB 2/7/14 - added parenthesis to front of GPR; JAB 12/19/13 - fatty acid and lipid pathways from Burk mods, GPRs double checked by JAB
rxn03242	(S)-3-Hydroxydodecanoyl-CoANAD+ oxidoreductase	cpd00003[c] + cpd03116[c] <=> cpd00004[c] + cpd00067[c] + cpd03117[c]	NAD + (S)-3-Hydroxydodecanoyl-CoA <=> NADH + H+ + 3-Oxododecanoyl-CoA	((PA14_42080) or (PA14_25080) or (PA14_17860) or (PA14_43460) or (PA14_68530))	PA14_42080 PA14_25080 PA14_17860 PA14_43460 PA14_68530		Fatty acid metabolism	1	-1000	1000	0		1.1.1.35,1.1.1.211	*JAB 06/23/14 - correctly using NAD as cofactor; ASB 2/7/14 - added parenthesis to front of GPR; JAB 12/19/13 - fatty acid and lipid pathways from Burk mods, GPRs double checked by JAB
rxn03239	(S)-3-Hydroxyhexadecanoyl-CoANAD+ oxidoreductase	cpd00003[c] + cpd03113[c] <=> cpd00004[c] + cpd00067[c] + cpd03114[c]	NAD + (S)-3-Hydroxyhexadecanoyl-CoA <=> NADH + H+ + 3-Oxopalmitoyl-CoA	((PA14_42080) or (PA14_25080) or (PA14_17860) or (PA14_43460) or (PA14_68530))	PA14_42080 PA14_25080 PA14_17860 PA14_43460 PA14_68530		Fatty acid metabolism	1	-1000	1000	0		1.1.1.35,1.1.1.211	*JAB 06/23/14 - correctly using NAD as cofactor; ASB 2/7/14 - added parenthesis to front of GPR; JAB 12/19/13 - fatty acid and lipid pathways from Burk mods, GPRs double checked by JAB
rxn06777	(S)-3-Hydroxytetradecanoyl-CoANAD+ oxidoreductase	cpd00003[c] + cpd03115[c] <=> cpd00004[c] + cpd00067[c] + cpd12689[c]	NAD + (S)-3-Hydroxytetradecanoyl-CoA <=> NADH + H+ + 3-Oxotetradecanoyl-CoA	((PA14_42080) or (PA14_25080) or (PA14_17860) or (PA14_43460) or (PA14_68530))	PA14_42080 PA14_25080 PA14_17860 PA14_43460 PA14_68530		Fatty acid metabolism	1	-1000	1000	0		1.1.1.35,1.1.1.211	*JAB 06/23/14 - correctly using NAD as cofactor; ASB 2/7/14 - added parenthesis to front of GPR; JAB 12/19/13 - fatty acid and lipid pathways from Burk mods, GPRs double checked by JAB
rxn03244	(S)-Hydroxydecanoyl-CoANAD+ oxidoreductase	cpd00003[c] + cpd03118[c] <=> cpd00004[c] + cpd00067[c] + cpd03119[c]	NAD + (S)-Hydroxydecanoyl-CoA <=> NADH + H+ + 3-Oxodecanoyl-CoA	((PA14_42080) or (PA14_25080) or (PA14_17860) or (PA14_43460) or (PA14_68530))	PA14_42080 PA14_25080 PA14_17860 PA14_43460 PA14_68530		Fatty acid metabolism	1	-1000	1000	0		1.1.1.35,1.1.1.211	*JAB 06/23/14 - correctly using NAD as cofactor; ASB 2/7/14 - added parenthesis to front of GPR; JAB 12/19/13 - fatty acid and lipid pathways from Burk mods, GPRs double checked by JAB
rxn03249	(S)-Hydroxyhexanoyl-CoANAD+ oxidoreductase	cpd00003[c] + cpd03122[c] <=> cpd00004[c] + cpd00067[c] + cpd03123[c]	NAD + (S)-Hydroxyhexanoyl-CoA <=> NADH + H+ + 3-Oxohexanoyl-CoA	((PA14_42080) or (PA14_25080) or (PA14_17860) or (PA14_43460) or (PA14_68530))	PA14_42080 PA14_25080 PA14_17860 PA14_43460 PA14_68530		Fatty acid metabolism	1	-1000	1000	0		1.1.1.35,1.1.1.211	*JAB 06/23/14 - correctly using NAD as cofactor; ASB 2/7/14 - added parenthesis to front of GPR; JAB 12/19/13 - fatty acid and lipid pathways from Burk mods, GPRs double checked by JAB
rxn03246	(S)-Hydroxyoctanoyl-CoANAD+ oxidoreductase	cpd00003[c] + cpd03120[c] <=> cpd00004[c] + cpd00067[c] + cpd03121[c]	NAD + (S)-Hydroxyoctanoyl-CoA <=> NADH + H+ + 3-Oxooctanoyl-CoA	((PA14_42080) or (PA14_25080) or (PA14_17860) or (PA14_43460) or (PA14_68530))	PA14_42080 PA14_25080 PA14_17860 PA14_43460 PA14_68530		Fatty acid metabolism	1	-1000	1000	0		1.1.1.35,1.1.1.211	*JAB 06/23/14 - correctly using NAD as cofactor; ASB 2/7/14 - added parenthesis to front of GPR; JAB 12/19/13 - fatty acid and lipid pathways from Burk mods, GPRs double checked by JAB
rxn02122	D-GlucuronolactoneNAD+ oxidoreductase	2 cpd00001[c] + cpd00003[c] + cpd01735[c] <=> 3 cpd00067[c] + cpd00004[c] + cpd00609[c]	2 H2O + NAD + Glucurone <=> 3 H+ + NADH + D-Glucarate	((PA14_38840) or (PA14_70140) or (PA14_51050) or (PA14_64740))	PA14_38840 PA14_70140 PA14_51050 PA14_64740		Ascorbate and aldarate metabolism	1	-1000	1000	0		1.2.1.3	*JAB 06/25/14 - correct cofactor usage, removed PA4022 (specific hydrazone dehydrogenase with paper), added PA4899 (possibly slightly less specific than PA4022) - poorly justified KEGG reaction, may be worth removing; JAB 01/16/14 - generic aldehyde dehydrogenases // Burk: Added based on KEGG map
rxn01387	IsocitrateNADP+ oxidoreductase (decarboxylating)	cpd00006[c] + cpd00260[c] <=> cpd00067[c] + cpd00005[c] + cpd03187[c]	NADP + Isocitrate <=> H+ + NADPH + Oxalosuccinate	((PA14_30180) or (PA14_30190))	PA14_30180 PA14_30190		Citrate cycle (TCA cycle)	1	-1000	1000	0		1.1.1.42	*JAB 06/24/14 - correct NADP usage; Changed GPR to OR relationship, Changed reversibility	Yasutake, Y., Watanabe, S., Yao, M., Takada, Y., Fukunaga, N., & Tanaka, I. (2003). Crystal structure of the monomeric isocitrate dehydrogenase in the presence of NADP+: insight into the cofactor recognition, catalysis, and evolution. The Journal of Biological Chemistry, 278(38), 36897–904. doi:10.1074/jbc.M304091200 Fuhrer, T., & Sauer, U. (2009). Different biochemical mechanisms ensure network-…
rxn00616	sn-Glycerol-3-phosphate(acceptor) 2-oxidoreductase	cpd00080[c] + cpd00015[c] <=> cpd00982[c] + cpd00095[c]	Glycerol-3-phosphate + FAD <=> FADH2 + Glycerone-phosphate	((PA14_17930) or (PA14_24950))	PA14_17930 PA14_24950		Glycerophospholipid metabolism	1	-1000	1000	0		1.1.99.5	*JAB 06/25/14 - anaerobic version of glpD binds to FAD, should possibly add ubiquinone-8 > ubiquinol-8 as other cofactors (?), aerJAB 12/13/13 - req. for cpd15534[c] synthesis, direct translation from Burk for lipid pathway GPRs, needs curation based on literature, originally (BCAL2355 - 3e-58, pssA)	Nikel, P. I., Kim, J., & de Lorenzo, V. (2014). Metabolic and regulatory rearrangements underlying glycerol metabolism in Pseudomonas putida KT2440. Environmental Microbiology, 16(1), 239–54. doi:10.1111/1462-2920.12224
rxn00501	methylmalonate-semialdehyde dehydrogenase (malonic semialdehyde)	cpd00003[c] + cpd00010[c] + cpd00191[c] <=> cpd00004[c] + cpd00011[c] + cpd00022[c]	NAD + CoA + 3-Oxopropanoate <=> NADH + CO2 + Acetyl-CoA	(PA14_01600 or PA14_54620 or PA14_18120)	PA14_01600 PA14_54620 PA14_18120		Propanoate metabolism	1	-1000	1000	0		1.2.1.18,1.2.1.27	*JAB 06/25/14 - reaction occurs according to Metacyc/Hayaishi61, but GPR is probably incorrect > mmsA GPR at the moment (similar function)
rxn10125	NAD(P) transhydrogenase (membrane bound)	cpd00004[c] + cpd00006[c] + 2 cpd00067[e] <=> 2 cpd00067[c] + cpd00003[c] + cpd00005[c]	NADH + NADP + 2 H+ <=> 2 H+ + NAD + NADPH	(PA14_02450 and PA14_02470)	PA14_02450 PA14_02470		Nicotinate and nicotinamide metabolism	1	-1000	1000	0		1.6.1.1	*JAB 06/25/14 - correct cofactors
rxn01851	aminobutyraldehyde dehydrogenase	cpd00001[c] + cpd00003[c] + cpd00434[c] -> cpd00004[c] + 2 cpd00067[c] + cpd00281[c]	H2O + NAD + 4-Aminobutanal -> NADH + 2 H+ + GABA	(PA14_02680 or PA14_70140)	PA14_02680 PA14_70140		Arginine and proline metabolism	0	0	1000	0		1.2.1.19,1.2.1.3	*JAB 06/25/14 - cofactor usage matches MetaCyc
rxn13812	L-aspartate oxidase	cpd00015[c] + cpd00041[c] + cpd00095[c] -> 2 cpd00001[c] + cpd00067[c] + cpd00009[c] + cpd00982[c] + cpd02333[c]	FAD + L-Aspartate + Glycerone-phosphate -> 2 H2O + H+ + Phosphate + FADH2 + Quinolinate	(PA14_51330 and PA14_54450)	PA14_51330 PA14_54450		Nicotinate and nicotinamide metabolism	0	0	1000	0			*JAB 06/25/14 - MetaCyc supports FAD involvement, specific substrates from KEGG
rxn01297	xanthine dehydrogenase	cpd00001[c] + cpd00003[c] + cpd00226[c] <=> cpd00004[c] + cpd00067[c] + cpd00309[c]	H2O + NAD + HYXN <=> NADH + H+ + XAN	(PA14_44740 and PA14_44710 and PA14_44760)	PA14_44740 PA14_44710 PA14_44760		Purine metabolism	1	-1000	1000	0		1.17.1.4,1.1.1.204	*JAB 06/25/14 - matches MetaCyc cofactor usage, changed GPR to and relationship and added PA1522 (xdhC)
rxn01522	xanthine dehydrogenase	cpd00001[c] + cpd00003[c] + cpd00309[c] -> cpd00004[c] + cpd00067[c] + cpd00300[c]	H2O + NAD + XAN -> NADH + H+ + Urate	(PA14_44740 and PA14_44710 and PA14_44760)	PA14_44740 PA14_44710 PA14_44760		Purine metabolism	0	0	1000	0		1.17.1.4,1.1.1.204	*JAB 06/25/14 - matches MetaCyc cofactor usage, changed GPR to and relationship and added PA1522 (xdhC)
rxn00288	succinate dehydrogenase	cpd00015[c] + cpd00036[c] -> cpd00982[c] + cpd00106[c]	FAD + Succinate -> FADH2 + Fumarate	(PA14_44060 and PA14_44050 and PA14_44030 and PA14_44020)	PA14_44060 PA14_44050 PA14_44030 PA14_44020		Butanoate metabolism	0	0	1000	0		1.3.99.1	*JAB 06/27/14 - correct cofactors according to Fuhrer and Sauer; *JAB 01/31/14 - switched reaction directionality according to MetaCyc	Fuhrer, T., & Sauer, U. (2009). Different biochemical mechanisms ensure network-wide balancing of reducing equivalents in microbial metabolism. Journal of Bacteriology, 191(7), 2112–21. doi:10.1128/JB.01523-08
rxn10126	succinate dehydrogenase	cpd00982[c] + cpd15560[c] -> cpd00015[c] + cpd15561[c]	FADH2 + Ubiquinone-8 -> FAD + Ubiquinol-8	(PA14_44030 and PA14_44020 and PA14_44060 and PA14_44050)	PA14_44030 PA14_44020 PA14_44060 PA14_44050		Oxidative phosphorylation	0	0	1000	0			*JAB 06/27/14 - correct cofactors according to Fuhrer and Sauer; *PY 06/11/14 Changed => to -> *JAB 04/16/14 - fixed ub8 ref; ASB 03/24/14 - tentative subsystem assignment; JAB 01/31/14 - switched reaction directionality according to MetaCyc, kind of a weird way to incorporate ubiquinone into succinate dehydrogenase	Fuhrer, T., & Sauer, U. (2009). Different biochemical mechanisms ensure network-wide balancing of reducing equivalents in microbial metabolism. Journal of Bacteriology, 191(7), 2112–21. doi:10.1128/JB.01523-08
rJB00270	succinate dehydrogenase	cpd00982[c] + cpd01351[c] -> cpd00015[c] + cJB00125[c]	FADH2 + Ubiquinone-9 -> FAD + Ubiquinol-9	(PA14_44030 and PA14_44020 and PA14_44060 and PA14_44050)	PA14_44030 PA14_44020 PA14_44060 PA14_44050		Citrate cycle (TCA cycle)	0	0	1000	0			*JAB 06/27/14 - correct cofactors according to Fuhrer and Sauer; *PY 06/11/14 Changed => to -> *JAB 04/16/14 - ub8>ub9 fix; ASB 03/24/14 - tentative subsystem assignment; JAB 01/31/14 - switched reaction directionality according to MetaCyc, kind of a weird way to incorporate ubiquinone into succinate dehydrogenase	Fuhrer, T., & Sauer, U. (2009). Different biochemical mechanisms ensure network-wide balancing of reducing equivalents in microbial metabolism. Journal of Bacteriology, 191(7), 2112–21. doi:10.1128/JB.01523-08
rxn06493	dihydrolipoamide dehydrogenase	cpd00003[c] + cpd12225[c] <=> cpd00004[c] + cpd00067[c] + cpd12005[c]	NAD + Dihydrolipolprotein <=> NADH + H+ + Lipoylprotein	((PA14_43970) and (PA14_35490 or PA14_63850))	PA14_43970 PA14_35490 PA14_63850		Glyoxylate and dicarboxylate metabolism	1	-1000	1000	0		1.8.1.4	*ASB 12/08/14 - changed gpr; JAB 06/27/14 - correct cofactors according to Fuhrer and Sauer; * JCT 04/24/14 - added to replace the glycine cleavage system (rxn00908)	Fuhrer, T., & Sauer, U. (2009). Different biochemical mechanisms ensure network-wide balancing of reducing equivalents in microbial metabolism. Journal of Bacteriology, 191(7), 2112–21. doi:10.1128/JB.01523-08
rxn13808	assimilatory nitrite reductase	3 cpd00004[c] + 4 cpd00067[c] + cpd00075[c] <=> cpd00001[c] + 3 cpd00003[c] + cpd00985[c]	3 NADH + 4 H+ + Nitrite <=> H2O + 3 NAD + NH4OH	(PA14_41530 and PA14_41540)	PA14_41530 PA14_41540		Nitrogen metabolism	1	-1000	1000	0		1.7.1.4, 1.7.1.15	*JAB 06/29/14 - most similar to nasD of B. subtilis, uses NADH, can potentially use NADPH but activity is much lower	Nakano, M., Hoffmann, T., Zhu, Y., & Jahn, D. (1998). Nitrogen and oxygen regulation of Bacillus subtilis nasDEF encoding NADH-dependent nitrite reductase by TnrA and ResDE. Journal of Bacteriology, 180(20), 5344–5350. Retrieved from http://jb.asm.org/content/180/20/5344.short
rxn00623	sulfite reductase (NADPH2)	3 cpd00001[c] + 3 cpd00006[c] + cpd00239[c] <=> 4 cpd00067[c] + 3 cpd00005[c] + cpd00081[c]	3 H2O + 3 NADP + H2S <=> 4 H+ + 3 NADPH + Sulfite	(PA14_40770 or (PA14_26485 or PA14_10550))	PA14_40770 PA14_26485 PA14_10550		Sulfur metabolism	1	-1000	1000	0		1.8.1.2,1.8.2.2	*JAB 06/29/14 - NADPH specific according to MetaCyc
rxn00506	aldehyde dehydrogenase (acetaldehyde, NAD)	cpd00001[c] + cpd00003[c] + cpd00071[c] -> cpd00004[c] + 2 cpd00067[c] + cpd00029[c]	H2O + NAD + Acetaldehyde -> NADH + 2 H+ + Acetate	(PA14_38840 or PA14_11810 or PA14_02680 or PA14_70140)	PA14_38840 PA14_11810 PA14_02680 PA14_70140		Pyruvate metabolism	0	0	1000	0		1.2.1.3,1.2.1.5	*JAB 06/27/14 - correct cofactor usage according to MetaCyc citation for P. putida
rxn00779	glyceraldehyde-3-phosphate dehydrogenase (NADP)	cpd00001[c] + cpd00006[c] + cpd00102[c] -> 2 cpd00067[c] + cpd00005[c] + cpd00169[c]	H2O + NADP + Glyceraldehyde3-phosphate -> 2 H+ + NADPH + 3-Phosphoglycerate	(PA14_34600 or PA14_25250)	PA14_34600 PA14_25250		Glycolysis / Gluconeogenesis	0	0	1000	0		1.2.1.13, 1.2.1.59	*JAB 06/25/14 - correct cofactor	Nikel, P. I., Kim, J., & de Lorenzo, V. (2013). Metabolic and regulatory rearrangements underlying glycerol metabolism in Pseudomonas putida KT2440. Environmental Microbiology. doi:10.1111/1462-2920.12224
rxn13726	NADH dehydrogenase (ubiquinone-8 & 5 protons)	cpd00004[c] + 5 cpd00067[c] + cpd15560[c] -> cpd00003[c] + 4 cpd00067[e] + cpd15561[c]	NADH + 5 H+ + Ubiquinone-8 -> NAD + 4 H+[e] + Ubiquinol-8	(PA14_30020 and PA14_30010 and PA14_29990 and PA14_29980 and PA14_29970 and PA14_29940 and PA14_29930 and PA14_29920 and PA14_29900 and PA14_29890 and PA14_29880 and PA14_29860 and PA14_29850)	PA14_30020 PA14_30010 PA14_29990 PA14_29980 PA14_29970 PA14_29940 PA14_29930 PA14_29920 PA14_29900 PA14_29890 PA14_29880 PA14_29860 PA14_29850		Oxidative phosphorylation	0	0	1000	0			*JAB 04/16/14 - fixed ub8 ref; JAB 01/31/14 - switched reaction directionality to match MetaCyc
rJB00264	NADH dehydrogenase (ubiquinone-9 & 5 protons)	cpd00004[c] + 5 cpd00067[c] + cpd01351[c] -> cpd00003[c] + 4 cpd00067[e] + cJB00125[c]	NADH + 5 H+ + Ubiquinone-9 -> NAD + 4 H+[e] + Ubiquinol-9	(PA14_30020 and PA14_30010 and PA14_29990 and PA14_29980 and PA14_29970 and PA14_29940 and PA14_29930 and PA14_29920 and PA14_29900 and PA14_29890 and PA14_29880 and PA14_29860 and PA14_29850)	PA14_30020 PA14_30010 PA14_29990 PA14_29980 PA14_29970 PA14_29940 PA14_29930 PA14_29920 PA14_29900 PA14_29890 PA14_29880 PA14_29860 PA14_29850		Oxidative phosphorylation	0	0	1000	0			*PY 06/11/14 Changed <=> to -> *JAB 04/16/14 - ub8>ub9 fix; JAB 01/31/14 - switched reaction directionality to match MetaCyc
rxn10122	NADH dehydrogenase (ubiquinone-8 3.5 protons)	45 cpd00067[c] + cpd00004[c] + cpd15560[c] -> 35 cpd00067[e] + cpd00003[c] + cpd15561[c]	45 H+ + NADH + Ubiquinone-8 -> 35 H+ + NAD + Ubiquinol-8	(PA14_29850 and PA14_29860 and PA14_29880 and PA14_29890 and PA14_29900 and PA14_29920 and PA14_29930 and PA14_29940 and PA14_29970 and PA14_29980 and PA14_29990 and PA14_30010 and PA14_30020)	PA14_29850 PA14_29860 PA14_29880 PA14_29890 PA14_29900 PA14_29920 PA14_29930 PA14_29940 PA14_29970 PA14_29980 PA14_29990 PA14_30010 PA14_30020		Oxidative phosphorylation	0	0	0	0		1.6.5.3	*JAB 06/27/14 - not sure why this reaction was included (rxn13726 performs same function), and decimals for 4.5 > 3.5 nadh > nad seem to have disappeared, so closing; Changed to irrev
rxn00604	glucose 6-phosphate dehydrogenase	cpd00006[c] + cpd00079[c] <=> cpd00067[c] + cpd00005[c] + cpd00911[c]	NADP + D-glucose-6-phosphate <=> H+ + NADPH + 6-phospho-D-glucono-1-5-lactone	(PA14_23070 or PA14_71800)	PA14_23070 PA14_71800		Pyruvate metabolism	1	-1000	1000	0		1.1.1.49	*JAB 06/20/14 - zwf shows much higher cofactor binding specificity for NADP, but higher enzyme activity when NAD is bound, leaving as NADP only for now	Ma, J., Hager, P., Howell, M., Phibbs, P., & Hassett, D. (1998). Cloning and characterization of the Pseudomonas aeruginosa zwf gene encoding glucose-6-phosphate dehydrogenase, an enzyme important in resistance to methyl viologen (Paraquat). Journal of Bacteriology, 180(7), 1741–1749. Retrieved from http://jb.asm.org/content/180/7/1741.short
rJB00276	glucose 6-phosphate dehydrogenase (NAD+)	cpd00003[c] + cpd00079[c] <=> cpd00067[c] + cpd00004[c] + cpd00911[c]	NAD + D-glucose-6-phosphate <=> H+ + NADH + 6-phospho-D-glucono-1-5-lactone	(PA14_23070 or PA14_71800)	PA14_23070 PA14_71800		Pyruvate metabolism	1	-1000	1000	0		1.1.1.49	*JAB 06/29/14 - zwf shows much higher cofactor binding specificity for NADP, but higher enzyme activity when NAD is bound; Fuhrer and Sauer show NAD cofactor activity in P. fluorescens and theorize that dual isozyme specificities may help correct redox balance - P. fluorescens and P. aeruginosa genes are nearly identical (not sure which might prefer NAD, but is suspected)	Ma, J., Hager, P., Howell, M., Phibbs, P., & Hassett, D. (1998). Cloning and characterization of the Pseudomonas aeruginosa zwf gene encoding glucose-6-phosphate dehydrogenase, an enzyme important in resistance to methyl viologen (Paraquat). Journal of Bacteriology, 180(7), 1741–1749. Retrieved from http://jb.asm.org/content/180/7/1741.short; Fuhrer, T., & Sauer, U. (2009). Different biochemical …
rxn00671	methylmalonate-semialdehyde dehydrogenase	cpd00003[c] + cpd00010[c] + cpd00287[c] <=> cpd00004[c] + cpd00011[c] + cpd00086[c]	NAD + CoA + 3-Oxo-2-methylpropanoate <=> NADH + CO2 + Propionyl-CoA	(PA14_18120 or PA14_01600 or PA14_54620)	PA14_18120 PA14_01600 PA14_54620		Propanoate metabolism	1	-1000	1000	0		1.2.1.27	*JAB 06/25/14 - correct cofactor usage according to MetaCyc citations	Steele, M. I., Lorenz, D., Hatter, K., Park, a, & Sokatch, J. R. (1992). Characterization of the mmsAB operon of Pseudomonas aeruginosa PAO encoding methylmalonate-semialdehyde dehydrogenase and 3-hydroxyisobutyrate dehydrogenase. The Journal of Biological Chemistry, 267(19), 13585–92. Retrieved from http://www.ncbi.nlm.nih.gov/pubmed/1339433
rxn01115	phosphogluconate dehydrogenase	cpd00006[c] + cpd00284[c] -> cpd00011[c] + cpd00005[c] + cpd00171[c]	NADP + 6-Phospho-D-gluconate -> CO2 + NADPH + D-Ribulose5-phosphate	PA14_54670	PA14_54670		Glutathione metabolism	0	0	0	0		1.1.1.44	* JAB 06/28/14 - should be off (doesn't match P. fluorescens gene), has redox cofactor effects; * JCT 02/17/14 I have inactivated this reaction since I don't think it is active in P. aeruginosa (not able to identify responsible enzyme)	Fuhrer, T., & Sauer, U. (2009). Different biochemical mechanisms ensure network-wide balancing of reducing equivalents in microbial metabolism. Journal of Bacteriology, 191(7), 2112–21. doi:10.1128/JB.01523-08
rxn00338	L-aspartate oxidase	cpd00007[c] + cpd00041[c] -> cpd00025[c] + cpd00067[c] + cpd03470[c]	O2 + L-Aspartate -> H2O2 + H+ + Iminoaspartate	PA14_54450	PA14_54450		Nicotinate and nicotinamide metabolism	0	0	1000	0		1.4.3.16	*JAB 06/25/14 - listed as flavoprotein, but no FAD (?)
rxn00248	malate dehydrogenase	cpd00003[c] + cpd00130[c] <=> cpd00004[c] + cpd00067[c] + cpd00032[c]	NAD + L-Malate <=> NADH + H+ + Oxaloacetate	PA14_48020	PA14_48020		Glyoxylate and dicarboxylate metabolism	1	-1000	1000	0		1.1.1.37	*JAB 06/26/14 - double checked cofactor usage, experimental evidence in P. fluorescens	Fuhrer, T., & Sauer, U. (2009). Different biochemical mechanisms ensure network-wide balancing of reducing equivalents in microbial metabolism. Journal of Bacteriology, 191(7), 2112–21. doi:10.1128/JB.01523-08
rxn05353	Butyryl-[acyl-carrier protein]malonyl-CoA	cpd00067[c] + cpd00005[c] + cpd11465[c] -> cpd00006[c] + cpd11464[c]	H+ + NADPH + But-2-enoyl-[acyl-carrier protein] -> NADP + Butyryl-ACP	PA14_45430	PA14_45430		Fatty acid biosynthesis	0	0	1000	0		1.3.1.10	*JAB 06/29/14 - reference from PGD to nadp specificity; *JAB 12/12/13 - req. for cpd15531[c] synthesis, direct translation from Burk for lipid pathway GPRs, needs curation based on literature, originally (BCAL2689 - 1e-62) or (BCAL1425 - no match >1e-30)
rxn05356	Decanoyl-[acyl-carrier protein]malonyl-CoA	cpd00067[c] + cpd00005[c] + cpd11475[c] -> cpd00006[c] + cpd11474[c]	H+ + NADPH + (2E)-Decenoyl-[acp] -> NADP + Decanoyl-ACP	PA14_45430	PA14_45430		Fatty acid biosynthesis	0	0	1000	0		1.3.1.10,2.3.1.85	*JAB 06/29/14 - reference from PGD to nadp specificity; *JAB 12/12/13 - req. for cpd15531[c] synthesis, direct translation from Burk for lipid pathway GPRs, needs curation based on literature, originally (BCAL2689 - 1e-62) or (BCAL1425 - no match >1e-30)
rxn05355	Dodecanoyl-[acyl-carrier protein] malonyl-CoA	cpd00067[c] + cpd00005[c] + cpd11469[c] -> cpd00006[c] + cpd11468[c]	H+ + NADPH + (2E)-Dodecenoyl-[acp] -> NADP + Dodecanoyl-ACP	PA14_45430	PA14_45430		Fatty acid biosynthesis	0	0	1000	0		1.3.1.10,2.3.1.85	*JAB 06/29/14 - reference from PGD to nadp specificity; *JAB 12/12/13 - req. for cpd15531[c] synthesis, direct translation from Burk for lipid pathway GPRs, needs curation based on literature, originally (BCAL2689 - 1e-62) or (BCAL1425 - no match >1e-30)
rxn05354	Hexadecanoyl-[acyl-carrier proteinmalonyl-CoA	cpd00067[c] + cpd00005[c] + cpd11477[c] -> cpd00006[c] + cpd11476[c]	H+ + NADPH + (2E)-Hexadecenoyl-[acp] -> NADP + hexadecanoyl-acp	PA14_45430	PA14_45430		Fatty acid biosynthesis	0	0	1000	0		1.3.1.10,2.3.1.85	*JAB 06/29/14 - reference from PGD to nadp specificity; *JAB 12/12/13 - req. for cpd15531[c] synthesis, direct translation from Burk for lipid pathway GPRs, needs curation based on literature, originally (BCAL2689 - 1e-62) or (BCAL1425 - no match >1e-30)
rxn05357	Hexanoyl-[acyl-carrier protein]oxoacyl- and enoyl-reducing and	cpd00067[c] + cpd00005[c] + cpd11473[c] -> cpd00006[c] + cpd11472[c]	H+ + NADPH + (2E)-Hexenoyl-[acp] -> NADP + Hexanoyl-ACP	PA14_45430	PA14_45430		Fatty acid biosynthesis	0	0	1000	0		1.3.1.10,2.3.1.85	*JAB 06/29/14 - reference from PGD to nadp specificity; *JAB 12/12/13 - req. for cpd15531[c] synthesis, direct translation from Burk for lipid pathway GPRs, needs curation based on literature, originally (BCAL2689 - 1e-62) or (BCAL1425 - no match >1e-30)
rxn05352	Octanoyl-[acyl-carrier protein]malonyl-CoA	cpd00067[c] + cpd00005[c] + cpd11471[c] -> cpd00006[c] + cpd11470[c]	H+ + NADPH + (2E)-Octenoyl-[acp] -> NADP + Octanoyl-ACP	PA14_45430	PA14_45430		Fatty acid biosynthesis	0	0	1000	0		1.3.1.10,2.3.1.85	*JAB 06/29/14 - reference from PGD to nadp specificity; *JAB 12/12/13 - req. for cpd15531[c] synthesis, direct translation from Burk for lipid pathway GPRs, needs curation based on literature, originally (BCAL2689 - 1e-62) or (BCAL1425 - no match >1e-30)
rxn05351	Tetradecanoyl-[acyl-carrier protein]malonyl-CoA	cpd00067[c] + cpd00005[c] + cpd11467[c] -> cpd00006[c] + cpd11466[c]	H+ + NADPH + (2E)-Tetradecenoyl-[acp] -> NADP + Myristoyl-ACP	PA14_45430	PA14_45430		Fatty acid biosynthesis	0	0	1000	0		1.3.1.10,2.3.1.85	*JAB 06/29/14 - reference from PGD to nadp specificity; *JAB 12/12/13 - req. for cpd15531[c] synthesis, direct translation from Burk for lipid pathway GPRs, needs curation based on literature, originally (BCAL2689 - 1e-62) or (BCAL1425 - no match >1e-30)
rxn05338	(3R)-3-Hydroxydecanoyl-[acyl-carrier-protein]:NADP+ oxidoreductase	cpd00006[c] + cpd11482[c] <=> cpd00067[c] + cpd00005[c] + cpd11487[c]	NADP + (R)-3-Hydroxydecanoyl-[acyl-carrier protein] <=> H+ + NADPH + 3-oxodecanoyl-acp	PA14_43680	PA14_43680		Fatty acid biosynthesis	1	-1000	1000	0		1.1.1.100,2.3.1.85,2.3.1.86
rxn00611	glycerol-3-phosphate dehydrogenase (NAD)	cpd00004[c] + cpd00067[c] + cpd00095[c] -> cpd00003[c] + cpd00080[c]	NADH + H+ + Glycerone-phosphate -> NAD + Glycerol-3-phosphate	PA14_43640	PA14_43640		Glycerophospholipid metabolism	0	0	1000	0		1.1.1.261,1.1.1.94	*JAB 06/25/14 - minimally active enzyme compared to glpD (rxn00616), can use either NAD or NADP, made irreversible based on description of function in E. coli and PPU	Nikel, P. I., Kim, J., & de Lorenzo, V. (2014). Metabolic and regulatory rearrangements underlying glycerol metabolism in Pseudomonas putida KT2440. Environmental Microbiology, 16(1), 239–54. doi:10.1111/1462-2920.12224
rxn00612	glycerol-3-phosphate dehydrogenase (NADP)	cpd00067[c] + cpd00005[c] + cpd00095[c] -> cpd00080[c] + cpd00006[c]	H+ + NADPH + Glycerone-phosphate -> Glycerol-3-phosphate + NADP	PA14_43640	PA14_43640		Glycerophospholipid metabolism	0	0	1000	0		1.1.1.261,1.1.1.94	*JAB 06/25/14 - minimally active enzyme compared to glpD (rxn00616), can use either NAD or NADP, made irreversible based on description of function in E. coli and PPU	Nikel, P. I., Kim, J., & de Lorenzo, V. (2014). Metabolic and regulatory rearrangements underlying glycerol metabolism in Pseudomonas putida KT2440. Environmental Microbiology, 16(1), 239–54. doi:10.1111/1462-2920.12224
rxn05436	10-methyl-trans-dodec-2-enoyl-ACPNAD+ oxidoreductase (A-specific)	cpd00004[c] + cpd00067[c] + cpd11510[c] -> cpd00003[c] + cpd11511[c]	NADH + H+ + 10-methyl-trans-dodec-2-enoyl-ACP -> NAD + 10-methyl-dodecanoyl-ACP	PA14_41170	PA14_41170		Fatty acid biosynthesis	0	0	1000	0		1.3.1.0	*JAB 12/19/13 - fatty acid and lipid pathways from Burk mods, GPRs double checked by JAB	Hoang, T., & Schweizer, H. (1999). Characterization of Pseudomonas aeruginosa enoyl-acyl carrier protein reductase (FabI): a target for the antimicrobial triclosan and its role in acylated homoserine lactone synthesis. Journal of Bacteriology, 181(17), 5489–5497. Retrieved from http://jb.asm.org/content/181/17/5489.short
rxn05448	10-methyl-trans-undec-2-enoyl-ACPNAD+ oxidoreductase (A-specific)	cpd00004[c] + cpd00067[c] + cpd11560[c] -> cpd00003[c] + cpd11561[c]	NADH + H+ + 10-methyl-trans-undec-2-enoyl-ACP -> NAD + 10-methyl-undecanoyl-ACP	PA14_41170	PA14_41170		Fatty acid biosynthesis	0	0	1000	0		1.3.1.0	*JAB 06/22/14 - fabI (nad specific); JAB 12/19/13 - fatty acid and lipid pathways from Burk mods, GPRs double checked by JAB	Hoang, T., & Schweizer, H. (1999). Characterization of Pseudomonas aeruginosa enoyl-acyl carrier protein reductase (FabI): a target for the antimicrobial triclosan and its role in acylated homoserine lactone synthesis. Journal of Bacteriology, 181(17), 5489–5497. Retrieved from http://jb.asm.org/content/181/17/5489.short
rxn05442	11-methyl-trans-dodec-2-enoyl-ACPNAD+ oxidoreductase (A-specific)	cpd00004[c] + cpd00067[c] + cpd11535[c] -> cpd00003[c] + cpd11536[c]	NADH + H+ + 11-methyl-trans-dodec-2-enoyl-ACP -> NAD + 11-methyl-dodecanoyl-ACP	PA14_41170	PA14_41170		Fatty acid biosynthesis	0	0	1000	0		1.3.1.0	*JAB 06/22/14 - fabI (nad specific); JAB 12/19/13 - fatty acid and lipid pathways from Burk mods, GPRs double checked by JAB	Hoang, T., & Schweizer, H. (1999). Characterization of Pseudomonas aeruginosa enoyl-acyl carrier protein reductase (FabI): a target for the antimicrobial triclosan and its role in acylated homoserine lactone synthesis. Journal of Bacteriology, 181(17), 5489–5497. Retrieved from http://jb.asm.org/content/181/17/5489.short
rxn05437	12-methyl-trans-tetra-dec-2-enoyl-ACPNAD+ oxidoreductase (A-specific)	cpd00004[c] + cpd00067[c] + cpd11514[c] -> cpd00003[c] + cpd11515[c]	NADH + H+ + 12-methyl-trans-tetra-dec-2-enoyl-ACP -> NAD + 12-methyl-tetra-decanoyl-ACP	PA14_41170	PA14_41170		Fatty acid biosynthesis	0	0	1000	0		1.3.1.0	*JAB 06/22/14 - fabI (nad specific); JAB 12/19/13 - fatty acid and lipid pathways from Burk mods, GPRs double checked by JAB	Hoang, T., & Schweizer, H. (1999). Characterization of Pseudomonas aeruginosa enoyl-acyl carrier protein reductase (FabI): a target for the antimicrobial triclosan and its role in acylated homoserine lactone synthesis. Journal of Bacteriology, 181(17), 5489–5497. Retrieved from http://jb.asm.org/content/181/17/5489.short
rxn05449	12-methyl-trans-tridec-2-enoyl-ACPNAD+ oxidoreductase (A-specific)	cpd00004[c] + cpd00067[c] + cpd11564[c] -> cpd00003[c] + cpd11565[c]	NADH + H+ + 12-methyl-trans-tridec-2-enoyl-ACP -> NAD + 12-methyl-tridecanoyl-ACP	PA14_41170	PA14_41170		Fatty acid biosynthesis	0	0	1000	0		1.3.1.0	*JAB 06/22/14 - fabI (nad specific); JAB 12/19/13 - fatty acid and lipid pathways from Burk mods, GPRs double checked by JAB	Hoang, T., & Schweizer, H. (1999). Characterization of Pseudomonas aeruginosa enoyl-acyl carrier protein reductase (FabI): a target for the antimicrobial triclosan and its role in acylated homoserine lactone synthesis. Journal of Bacteriology, 181(17), 5489–5497. Retrieved from http://jb.asm.org/content/181/17/5489.short
rxn05443	13-methyl-trans-tetra-dec-2-enoyl-ACPNAD+ oxidoreductase (A-specific)	cpd00004[c] + cpd00067[c] + cpd11539[c] -> cpd00003[c] + cpd11540[c]	NADH + H+ + 13-methyl-trans-tetra-dec-2-enoyl-ACP -> NAD + 13-methyl-tetra-decanoyl-ACP	PA14_41170	PA14_41170		Fatty acid biosynthesis	0	0	1000	0		1.3.1.0	*JAB 06/22/14 - fabI (nad specific); JAB 12/19/13 - fatty acid and lipid pathways from Burk mods, GPRs double checked by JAB	Hoang, T., & Schweizer, H. (1999). Characterization of Pseudomonas aeruginosa enoyl-acyl carrier protein reductase (FabI): a target for the antimicrobial triclosan and its role in acylated homoserine lactone synthesis. Journal of Bacteriology, 181(17), 5489–5497. Retrieved from http://jb.asm.org/content/181/17/5489.short
rxn05438	14-methyl-trans-hexa-dec-2-enoyl-ACPNAD+ oxidoreductase (A-specific)	cpd00004[c] + cpd00067[c] + cpd11518[c] -> cpd00003[c] + cpd11519[c]	NADH + H+ + 14-methyl-trans-hexa-dec-2-enoyl-ACP -> NAD + 14-methyl-hexa-decanoyl-ACP	PA14_41170	PA14_41170		Fatty acid biosynthesis	0	0	1000	0		1.3.1.0	*JAB 06/22/14 - fabI (nad specific); JAB 12/19/13 - fatty acid and lipid pathways from Burk mods, GPRs double checked by JAB	Hoang, T., & Schweizer, H. (1999). Characterization of Pseudomonas aeruginosa enoyl-acyl carrier protein reductase (FabI): a target for the antimicrobial triclosan and its role in acylated homoserine lactone synthesis. Journal of Bacteriology, 181(17), 5489–5497. Retrieved from http://jb.asm.org/content/181/17/5489.short
rxn05450	14-methyl-trans-pentadec-2-enoyl-ACPNAD+ oxidoreductase (A-specific)	cpd00004[c] + cpd00067[c] + cpd11568[c] -> cpd00003[c] + cpd11569[c]	NADH + H+ + 14-methyl-trans-pentadec-2-enoyl-ACP -> NAD + 14-methyl-pentadecanoyl-ACP	PA14_41170	PA14_41170		Fatty acid biosynthesis	0	0	1000	0		1.3.1.0	*JAB 06/22/14 - fabI (nad specific); JAB 12/19/13 - fatty acid and lipid pathways from Burk mods, GPRs double checked by JAB	Hoang, T., & Schweizer, H. (1999). Characterization of Pseudomonas aeruginosa enoyl-acyl carrier protein reductase (FabI): a target for the antimicrobial triclosan and its role in acylated homoserine lactone synthesis. Journal of Bacteriology, 181(17), 5489–5497. Retrieved from http://jb.asm.org/content/181/17/5489.short
rxn05444	15-methyl-trans-hexa-dec-2-enoyl-ACPNAD+ oxidoreductase (A-specific)	cpd00004[c] + cpd00067[c] + cpd11543[c] -> cpd00003[c] + cpd11544[c]	NADH + H+ + 15-methyl-trans-hexa-dec-2-enoyl-ACP -> NAD + 15-methyl-hexa-decanoyl-ACP	PA14_41170	PA14_41170		Fatty acid biosynthesis	0	0	1000	0		1.3.1.0	*JAB 06/22/14 - fabI (nad specific); JAB 12/19/13 - fatty acid and lipid pathways from Burk mods, GPRs double checked by JAB	Hoang, T., & Schweizer, H. (1999). Characterization of Pseudomonas aeruginosa enoyl-acyl carrier protein reductase (FabI): a target for the antimicrobial triclosan and its role in acylated homoserine lactone synthesis. Journal of Bacteriology, 181(17), 5489–5497. Retrieved from http://jb.asm.org/content/181/17/5489.short
rxn05433	4-methyl-trans-hex-2-enoyl-ACPNAD+ oxidoreductase (A-specific)	cpd00004[c] + cpd00067[c] + cpd11498[c] -> cpd00003[c] + cpd11499[c]	NADH + H+ + 4-methyl-trans-hex-2-enoyl-ACP -> NAD + 4-methyl-hexanoyl-ACP	PA14_41170	PA14_41170		Fatty acid biosynthesis	0	0	1000	0		1.3.1.0	*JAB 06/22/14 - fabI (nad specific); JAB 12/19/13 - fatty acid and lipid pathways from Burk mods, GPRs double checked by JAB	Hoang, T., & Schweizer, H. (1999). Characterization of Pseudomonas aeruginosa enoyl-acyl carrier protein reductase (FabI): a target for the antimicrobial triclosan and its role in acylated homoserine lactone synthesis. Journal of Bacteriology, 181(17), 5489–5497. Retrieved from http://jb.asm.org/content/181/17/5489.short
rxn05445	4-methyl-trans-pent-2-enoyl-ACPNAD+ oxidoreductase (A-specific)	cpd00004[c] + cpd00067[c] + cpd11548[c] -> cpd00003[c] + cpd11549[c]	NADH + H+ + 4-methyl-trans-pent-2-enoyl-ACP -> NAD + 4-methyl-pentanoyl-ACP	PA14_41170	PA14_41170		Fatty acid biosynthesis	0	0	1000	0		1.3.1.0	*JAB 06/22/14 - fabI (nad specific); JAB 12/19/13 - fatty acid and lipid pathways from Burk mods, GPRs double checked by JAB	Hoang, T., & Schweizer, H. (1999). Characterization of Pseudomonas aeruginosa enoyl-acyl carrier protein reductase (FabI): a target for the antimicrobial triclosan and its role in acylated homoserine lactone synthesis. Journal of Bacteriology, 181(17), 5489–5497. Retrieved from http://jb.asm.org/content/181/17/5489.short
rxn05439	5-methyl-trans-hex-2-enoyl-ACPNAD+ oxidoreductase (A-specific)	cpd00004[c] + cpd00067[c] + cpd11523[c] -> cpd00003[c] + cpd11524[c]	NADH + H+ + 5-methyl-trans-hex-2-enoyl-ACP -> NAD + 5-methyl-hexanoyl-ACP	PA14_41170	PA14_41170		Fatty acid biosynthesis	0	0	1000	0		1.3.1.0	*JAB 06/22/14 - fabI (nad specific); JAB 12/19/13 - fatty acid and lipid pathways from Burk mods, GPRs double checked by JAB	Hoang, T., & Schweizer, H. (1999). Characterization of Pseudomonas aeruginosa enoyl-acyl carrier protein reductase (FabI): a target for the antimicrobial triclosan and its role in acylated homoserine lactone synthesis. Journal of Bacteriology, 181(17), 5489–5497. Retrieved from http://jb.asm.org/content/181/17/5489.short
rxn05446	6-methyl-trans-hept-2-enoyl-ACPNAD+ oxidoreductase (A-specific)	cpd00004[c] + cpd00067[c] + cpd11552[c] -> cpd00003[c] + cpd11553[c]	NADH + H+ + 6-methyl-trans-hept-2-enoyl-ACP -> NAD + 6-methyl-heptanoyl-ACP	PA14_41170	PA14_41170		Fatty acid biosynthesis	0	0	1000	0		1.3.1.0	*JAB 06/22/14 - fabI (nad specific); JAB 12/19/13 - fatty acid and lipid pathways from Burk mods, GPRs double checked by JAB	Hoang, T., & Schweizer, H. (1999). Characterization of Pseudomonas aeruginosa enoyl-acyl carrier protein reductase (FabI): a target for the antimicrobial triclosan and its role in acylated homoserine lactone synthesis. Journal of Bacteriology, 181(17), 5489–5497. Retrieved from http://jb.asm.org/content/181/17/5489.short
rxn05434	6-methyl-trans-oct-2-enoyl-ACPNAD+ oxidoreductase (A-specific)	cpd00004[c] + cpd00067[c] + cpd11502[c] -> cpd00003[c] + cpd11503[c]	NADH + H+ + 6-methyl-trans-oct-2-enoyl-ACP -> NAD + 6-methyl-octanoyl-ACP	PA14_41170	PA14_41170		Fatty acid biosynthesis	0	0	1000	0		1.3.1.0	*JAB 06/22/14 - fabI (nad specific); JAB 12/19/13 - fatty acid and lipid pathways from Burk mods, GPRs double checked by JAB	Hoang, T., & Schweizer, H. (1999). Characterization of Pseudomonas aeruginosa enoyl-acyl carrier protein reductase (FabI): a target for the antimicrobial triclosan and its role in acylated homoserine lactone synthesis. Journal of Bacteriology, 181(17), 5489–5497. Retrieved from http://jb.asm.org/content/181/17/5489.short
rxn05440	7-methyl-trans-oct-2-enoyl-ACPNAD+ oxidoreductase (A-specific)	cpd00004[c] + cpd00067[c] + cpd11527[c] -> cpd00003[c] + cpd11528[c]	NADH + H+ + 7-methyl-trans-oct-2-enoyl-ACP -> NAD + 7-methyl-octanoyl-ACP	PA14_41170	PA14_41170		Fatty acid biosynthesis	0	0	1000	0		1.3.1.0	*JAB 06/22/14 - fabI (nad specific); JAB 12/19/13 - fatty acid and lipid pathways from Burk mods, GPRs double checked by JAB	Hoang, T., & Schweizer, H. (1999). Characterization of Pseudomonas aeruginosa enoyl-acyl carrier protein reductase (FabI): a target for the antimicrobial triclosan and its role in acylated homoserine lactone synthesis. Journal of Bacteriology, 181(17), 5489–5497. Retrieved from http://jb.asm.org/content/181/17/5489.short
rxn05435	8-methyl-trans-dec-2-enoyl-ACPNAD+ oxidoreductase (A-specific)	cpd00004[c] + cpd00067[c] + cpd11506[c] -> cpd00003[c] + cpd11507[c]	NADH + H+ + 8-methyl-trans-dec-2-enoyl-ACP -> NAD + 8-methyl-decanoyl-ACP	PA14_41170	PA14_41170		Fatty acid biosynthesis	0	0	1000	0		1.3.1.0	*JAB 06/22/14 - fabI (nad specific); JAB 12/19/13 - fatty acid and lipid pathways from Burk mods, GPRs double checked by JAB	Hoang, T., & Schweizer, H. (1999). Characterization of Pseudomonas aeruginosa enoyl-acyl carrier protein reductase (FabI): a target for the antimicrobial triclosan and its role in acylated homoserine lactone synthesis. Journal of Bacteriology, 181(17), 5489–5497. Retrieved from http://jb.asm.org/content/181/17/5489.short
rxn05447	8-methyl-trans-non-2-enoyl-ACPNAD+ oxidoreductase (A-specific)	cpd00004[c] + cpd00067[c] + cpd11556[c] -> cpd00003[c] + cpd11557[c]	NADH + H+ + 8-methyl-trans-non-2-enoyl-ACP -> NAD + 8-methyl-nonanoyl-ACP	PA14_41170	PA14_41170		Fatty acid biosynthesis	0	0	1000	0		1.3.1.0	*JAB 06/22/14 - fabI (nad specific); JAB 12/19/13 - fatty acid and lipid pathways from Burk mods, GPRs double checked by JAB	Hoang, T., & Schweizer, H. (1999). Characterization of Pseudomonas aeruginosa enoyl-acyl carrier protein reductase (FabI): a target for the antimicrobial triclosan and its role in acylated homoserine lactone synthesis. Journal of Bacteriology, 181(17), 5489–5497. Retrieved from http://jb.asm.org/content/181/17/5489.short
rxn05441	9-methyl-trans-dec-2-enoyl-ACPNAD+ oxidoreductase (A-specific)	cpd00004[c] + cpd00067[c] + cpd11531[c] -> cpd00003[c] + cpd11532[c]	NADH + H+ + 9-methyl-trans-dec-2-enoyl-ACP -> NAD + 9-methyl-decanoyl-ACP	PA14_41170	PA14_41170		Fatty acid biosynthesis	0	0	1000	0		1.3.1.0	*JAB 06/22/14 - fabI (nad specific); JAB 12/19/13 - fatty acid and lipid pathways from Burk mods, GPRs double checked by JAB	Hoang, T., & Schweizer, H. (1999). Characterization of Pseudomonas aeruginosa enoyl-acyl carrier protein reductase (FabI): a target for the antimicrobial triclosan and its role in acylated homoserine lactone synthesis. Journal of Bacteriology, 181(17), 5489–5497. Retrieved from http://jb.asm.org/content/181/17/5489.short
rxn05322	Butyryl-[acyl-carrier protein]:malonyl-CoA C-acyltransferase	cpd00004[c] + cpd00067[c] + cpd11465[c] -> cpd00003[c] + cpd11464[c]	NADH + H+ + But-2-enoyl-[acyl-carrier protein] -> NAD + Butyryl-ACP	PA14_41170	PA14_41170		Fatty acid biosynthesis	0	0	1000	0		1.3.1.9,2.3.1.86	*JAB 06/22/14 - fabI (nad specific)	Hoang, T., & Schweizer, H. (1999). Characterization of Pseudomonas aeruginosa enoyl-acyl carrier protein reductase (FabI): a target for the antimicrobial triclosan and its role in acylated homoserine lactone synthesis. Journal of Bacteriology, 181(17), 5489–5497. Retrieved from http://jb.asm.org/content/181/17/5489.short
rxn05327	Decanoyl-[acyl-carrier protein]:malonyl-CoA C-acyltransferase	cpd00004[c] + cpd00067[c] + cpd11475[c] -> cpd00003[c] + cpd11474[c]	NADH + H+ + (2E)-Decenoyl-[acp] -> NAD + Decanoyl-ACP	PA14_41170	PA14_41170		Fatty acid biosynthesis	0	0	1000	0		1.3.1.9,2.3.1.86	*JAB 06/22/14 - fabI (nad specific)	Hoang, T., & Schweizer, H. (1999). Characterization of Pseudomonas aeruginosa enoyl-acyl carrier protein reductase (FabI): a target for the antimicrobial triclosan and its role in acylated homoserine lactone synthesis. Journal of Bacteriology, 181(17), 5489–5497. Retrieved from http://jb.asm.org/content/181/17/5489.short
rxn05324	Dodecanoyl-[acyl-carrier protein]: malonyl-CoA C-acyltransferase	cpd00004[c] + cpd00067[c] + cpd11469[c] -> cpd00003[c] + cpd11468[c]	NADH + H+ + (2E)-Dodecenoyl-[acp] -> NAD + Dodecanoyl-ACP	PA14_41170	PA14_41170		Fatty acid biosynthesis	0	0	1000	0		1.3.1.9,2.3.1.86	*JAB 06/22/14 - fabI (nad specific)	Hoang, T., & Schweizer, H. (1999). Characterization of Pseudomonas aeruginosa enoyl-acyl carrier protein reductase (FabI): a target for the antimicrobial triclosan and its role in acylated homoserine lactone synthesis. Journal of Bacteriology, 181(17), 5489–5497. Retrieved from http://jb.asm.org/content/181/17/5489.short
rxn13838	Hexadecanoyl-[acyl-carrier protein]:malonyl-CoA C-acyltransferase	cpd15239[c] + cpd00004[c] + cpd00067[c] -> cpd15277[c] + cpd00003[c]	Hexadecenoyl-ACP + NADH + H+ -> Palmitoyl-ACP + NAD	PA14_41170	PA14_41170		Fatty acid biosynthesis	0	0	1000	0			*JAB 06/22/14 - fabI (nad specific); ASB 03/25/14 - tentative subsystem assignment; JAB 01/31/14 - swapped reaction direction syntax, functionality same as in SEED/MetaCy	Hoang, T., & Schweizer, H. (1999). Characterization of Pseudomonas aeruginosa enoyl-acyl carrier protein reductase (FabI): a target for the antimicrobial triclosan and its role in acylated homoserine lactone synthesis. Journal of Bacteriology, 181(17), 5489–5497. Retrieved from http://jb.asm.org/content/181/17/5489.short
rxn05328	Hexadecanoyl-[acyl-carrier protein]malonyl-CoA	cpd00004[c] + cpd00067[c] + cpd11477[c] -> cpd00003[c] + cpd11476[c]	NADH + H+ + (2E)-Hexadecenoyl-[acp] -> NAD + hexadecanoyl-acp	PA14_41170	PA14_41170		Fatty acid biosynthesis	0	0	1000	0		1.3.1.9,2.3.1.86	*JAB 06/22/14 - fabI (nad specific); JAB 12/19/13 - fatty acid and lipid pathways from Burk mods, GPRs double checked by JAB	Hoang, T., & Schweizer, H. (1999). Characterization of Pseudomonas aeruginosa enoyl-acyl carrier protein reductase (FabI): a target for the antimicrobial triclosan and its role in acylated homoserine lactone synthesis. Journal of Bacteriology, 181(17), 5489–5497. Retrieved from http://jb.asm.org/content/181/17/5489.short
rxn05326	Hexanoyl-[acyl-carrier protein]:malonyl-CoA C-acyltransferase	cpd00004[c] + cpd00067[c] + cpd11473[c] -> cpd00003[c] + cpd11472[c]	NADH + H+ + (2E)-Hexenoyl-[acp] -> NAD + Hexanoyl-ACP	PA14_41170	PA14_41170		Fatty acid biosynthesis	0	0	1000	0		1.3.1.9,2.3.1.86	*JAB 06/22/14 - fabI (nad specific)	Hoang, T., & Schweizer, H. (1999). Characterization of Pseudomonas aeruginosa enoyl-acyl carrier protein reductase (FabI): a target for the antimicrobial triclosan and its role in acylated homoserine lactone synthesis. Journal of Bacteriology, 181(17), 5489–5497. Retrieved from http://jb.asm.org/content/181/17/5489.short
rxn13850	Myristoyl-[acyl-carrier protein] synthase	cpd00004[c] + cpd00067[c] + cpd15294[c] -> cpd00003[c] + cpd11466[c]	NADH + H+ + Tetradecenoyl-ACP -> NAD + Myristoyl-ACP	PA14_41170	PA14_41170		Fatty acid biosynthesis	0	0	1000	0			*JAB 06/22/14 - fabI (nad specific); ASB 03/25/14 - tentative subsystem assignment	Hoang, T., & Schweizer, H. (1999). Characterization of Pseudomonas aeruginosa enoyl-acyl carrier protein reductase (FabI): a target for the antimicrobial triclosan and its role in acylated homoserine lactone synthesis. Journal of Bacteriology, 181(17), 5489–5497. Retrieved from http://jb.asm.org/content/181/17/5489.short
rxn08396	Octadecanoyl-[acyl-carrier protein]:malonyl-CoA C-acyltransferase	cpd15572[c] + cpd00004[c] + cpd00067[c] -> cpd15268[c] + cpd00003[c]	trans-octadec-2-enoyl-[acyl-carrier protein] + NADH + H+ -> Octadecanoyl-ACP + NAD	PA14_41170	PA14_41170		Fatty acid biosynthesis	0	0	1000	0			*JAB 06/22/14 - fabI (nad specific);ASB 03/25/14 - tentative subsystem assignment	Hoang, T., & Schweizer, H. (1999). Characterization of Pseudomonas aeruginosa enoyl-acyl carrier protein reductase (FabI): a target for the antimicrobial triclosan and its role in acylated homoserine lactone synthesis. Journal of Bacteriology, 181(17), 5489–5497. Retrieved from http://jb.asm.org/content/181/17/5489.short
rxn05325	Octanoyl-[acyl-carrier protein]:malonyl-CoA C-acyltransferase	cpd00004[c] + cpd00067[c] + cpd11471[c] -> cpd00003[c] + cpd11470[c]	NADH + H+ + (2E)-Octenoyl-[acp] -> NAD + Octanoyl-ACP	PA14_41170	PA14_41170		Fatty acid biosynthesis	0	0	1000	0		1.3.1.9,2.3.1.86	*JAB 06/22/14 - fabI (nad specific); JAB 01/31/14 - switched reaction directionality syntax, function still matches SEED/MetaCyc	Hoang, T., & Schweizer, H. (1999). Characterization of Pseudomonas aeruginosa enoyl-acyl carrier protein reductase (FabI): a target for the antimicrobial triclosan and its role in acylated homoserine lactone synthesis. Journal of Bacteriology, 181(17), 5489–5497. Retrieved from http://jb.asm.org/content/181/17/5489.short
rxn05323	Tetradecanoyl-[acyl-carrier protein]malonyl-CoA	cpd00004[c] + cpd00067[c] + cpd11467[c] -> cpd00003[c] + cpd11466[c]	NADH + H+ + (2E)-Tetradecenoyl-[acp] -> NAD + Myristoyl-ACP	PA14_41170	PA14_41170		Fatty acid biosynthesis	0	0	1000	0		1.3.1.9,2.3.1.86	*JAB 06/22/14 - fabI (nad specific); JAB 12/19/13 - fatty acid and lipid pathways from Burk mods, GPRs double checked by JAB	Hoang, T., & Schweizer, H. (1999). Characterization of Pseudomonas aeruginosa enoyl-acyl carrier protein reductase (FabI): a target for the antimicrobial triclosan and its role in acylated homoserine lactone synthesis. Journal of Bacteriology, 181(17), 5489–5497. Retrieved from http://jb.asm.org/content/181/17/5489.short
rxn05464	trans-Octodec-2-enoyl-ACPNAD+ oxidoreductase (A-specific)	cpd00004[c] + cpd00067[c] + cpd11572[c] -> cpd00003[c] + cpd11573[c]	NADH + H+ + trans-Octodec-2-enoyl-ACP -> NAD + Octodecanoyl-ACP	PA14_41170	PA14_41170		Fatty acid biosynthesis	0	0	1000	0		1.3.1.0	*JAB 06/22/14 - fabI (nad specific); JAB 12/19/13 - fatty acid and lipid pathways from Burk mods, GPRs double checked by JAB	Hoang, T., & Schweizer, H. (1999). Characterization of Pseudomonas aeruginosa enoyl-acyl carrier protein reductase (FabI): a target for the antimicrobial triclosan and its role in acylated homoserine lactone synthesis. Journal of Bacteriology, 181(17), 5489–5497. Retrieved from http://jb.asm.org/content/181/17/5489.short
rxn02866	isovaleryl-coA dehydrogenase	cpd01882[c] + cpd00015[c] -> cpd00982[c] + cpd01966[c]	Isovaleryl-CoA + FAD -> FADH2 + Dimethylacryloyl-CoA	PA14_38440	PA14_38440		Valine, leucine and isoleucine degradation	0	0	1000	0		1.3.99.3,1.3.99.10	*JAB 06/23/14 - reaction direction checked; JAB 01/28/14 - reaction bounds appeared to be set opposite formula directionality
rxn05339	(3R)-3-Hydroxybutanoyl-[acyl-carrier protein]:NADP+ oxidoreductase	cpd00006[c] + cpd11478[c] <=> cpd00067[c] + cpd00005[c] + cpd11488[c]	NADP + (R)-3-Hydroxybutanoyl-[acyl-carrier protein] <=> H+ + NADPH + Acetoacetyl-ACP	PA14_25660	PA14_25660		Fatty acid biosynthesis	1	-1000	1000	0		1.1.1.100,2.3.1.85,2.3.1.86	*JAB 06/20/14 - cleaned up GPR (was (PA2967 or (PA1827 or PA4148 or PA4162 or PA3106 or PA4786 or PA5524)), don't see need for generic reductases) - redox curation, PA2967 is fabG, nadp specific
rxn05337	(3R)-3-Hydroxyhexanoyl-[acyl-carrier-protein]:NADP+ oxidoreductase	cpd00006[c] + cpd11479[c] <=> cpd00067[c] + cpd00005[c] + cpd11486[c]	NADP + D-3-Hydroxyhexanoyl-[acp] <=> H+ + NADPH + 3-Oxohexanoyl-[acp]	PA14_25660	PA14_25660		Fatty acid biosynthesis	1	-1000	1000	0		1.1.1.100,2.3.1.85,2.3.1.86	*JAB 06/20/14 - cleaned up GPR (was (PA2967 or (PA1827 or PA4148 or PA4162 or PA3106 or PA4786 or PA5524)), don't see need for generic reductases) - redox curation, PA2967 is fabG, nadp specific
rxn13844	(3R)-3-Hydroxyoctadecanoyl-[acyl-carrier-protein]:NADP+ oxidoreductase	cpd00067[c] + cpd00005[c] + cpd14938[c] <=> cpd00006[c] + cpd17051[c]	H+ + NADPH + 3-Oxostearoyl-[acp] <=> NADP + (3R)-3-Hydroxyoctadecanoyl-[acyl-carrier protein]	PA14_25660	PA14_25660		Fatty acid metabolism	1	-1000	1000	0		1.1.1.330	*JAB 06/22/14 - PA2967 is fabG (nadp specific)
rxn05341	(3R)-3-Hydroxyoctanoyl-[acyl-carrier-protein]:NADP+ oxidoreductase	cpd00006[c] + cpd11483[c] <=> cpd00067[c] + cpd00005[c] + cpd11490[c]	NADP + (R)-3-Hydroxyoctanoyl-[acyl-carrier protein] <=> H+ + NADPH + 3-oxooctanoyl-acp	PA14_25660	PA14_25660		Fatty acid biosynthesis	1	-1000	1000	0		1.1.1.100,2.3.1.85,2.3.1.86	*JAB 06/20/14 - cleaned up GPR (was (PA2967 or (PA1827 or PA4148 or PA4162 or PA3106 or PA4786 or PA5524)), don't see need for generic reductases) - redox curation, PA2967 is fabG, nadp specific
rxn05336	(3R)-3-Hydroxypalmitoyl-[acyl-carrier-protein]:NADP+ oxidoreductase	cpd00006[c] + cpd11481[c] <=> cpd00067[c] + cpd00005[c] + cpd11485[c]	NADP + R-3-hydroxypalmitoyl-acyl-carrierprotein- <=> H+ + NADPH + 3-oxohexadecanoyl-acp	PA14_25660	PA14_25660		Fatty acid biosynthesis	1	-1000	1000	0		1.1.1.100,2.3.1.85,2.3.1.86	*JAB 06/22/14 - PA2967 is fabG (nadp specific)
rxn05372	10-methyl-3-oxo-dodecanoyl-ACPNADP+ oxidoreductase	cpd00067[c] + cpd00005[c] + cpd11508[c] <=> cpd00006[c] + cpd11509[c]	H+ + NADPH + 10-methyl-3-oxo-dodecanoyl-ACP <=> NADP + 10-methyl-3-hydroxy-dodecanoyl-ACP	PA14_25660	PA14_25660		Fatty acid biosynthesis	1	-1000	1000	0		1.1.1.0	*JAB 02/19/14 - PA2967 is fabG (nadp specific), PA4389 is not annotated but a good match to PA2967 and apparently essential. Removing PA4389 for now because PA2967 is the canonical gene performing this function and has been studied, Other genes removed include: (PA1827) or (PA4089) or (PA2142) or (PA5524) *JAB 12/19/13 - fatty acid and lipid pathways from Burk mods, GPRs double checked by JAB
rxn05422	10-methyl-3-oxo-undecanoyl-ACPNADP+ oxidoreductase	cpd00067[c] + cpd00005[c] + cpd11558[c] <=> cpd00006[c] + cpd11559[c]	H+ + NADPH + 10-methyl-3-oxo-undecanoyl-ACP <=> NADP + 10-methyl-3-hydroxy-undecanoyl-ACP	PA14_25660	PA14_25660		Fatty acid biosynthesis	1	-1000	1000	0		1.1.1.0	*JAB 02/19/14 - PA2967 is fabG (nadp specific), PA4389 is not annotated but a good match to PA2967 and apparently essential. Removing PA4389 for now because PA2967 is the canonical gene performing this function and has been studied, Other genes removed include: (PA1827) or (PA4089) or (PA2142) or (PA5524) *JAB 12/19/13 - fatty acid and lipid pathways from Burk mods, GPRs double checked by JAB
rxn05397	11-methyl-3-oxo-dodecanoyl-ACPNADP+ oxidoreductase	cpd00067[c] + cpd00005[c] + cpd11533[c] <=> cpd00006[c] + cpd11534[c]	H+ + NADPH + 11-methyl-3-oxo-dodecanoyl-ACP <=> NADP + 11-methyl-3-hydroxy-dodecanoyl-ACP	PA14_25660	PA14_25660		Fatty acid biosynthesis	1	-1000	1000	0		1.1.1.0	*JAB 02/19/14 - PA2967 is fabG (nadp specific), PA4389 is not annotated but a good match to PA2967 and apparently essential. Removing PA4389 for now because PA2967 is the canonical gene performing this function and has been studied, Other genes removed include: (PA1827) or (PA4089) or (PA2142) or (PA5524) *JAB 12/19/13 - fatty acid and lipid pathways from Burk mods, GPRs double checked by JAB
rxn05376	12-methyl-3-oxo-tetra-decanoyl-ACPNADP+ oxidoreductase	cpd00067[c] + cpd00005[c] + cpd11512[c] <=> cpd00006[c] + cpd11513[c]	H+ + NADPH + 12-methyl-3-oxo-tetra-decanoyl-ACP <=> NADP + 12-methyl-3-hydroxy-tetra-decanoyl-ACP	PA14_25660	PA14_25660		Fatty acid biosynthesis	1	-1000	1000	0		1.1.1.0	*JAB 02/19/14 - PA2967 is fabG (nadp specific), PA4389 is not annotated but a good match to PA2967 and apparently essential. Removing PA4389 for now because PA2967 is the canonical gene performing this function and has been studied, Other genes removed include: (PA1827) or (PA4089) or (PA2142) or (PA5524) *JAB 12/19/13 - fatty acid and lipid pathways from Burk mods, GPRs double checked by JAB
rxn05426	12-methyl-3-oxo-tridecanoyl-ACPNADP+ oxidoreductase	cpd00067[c] + cpd00005[c] + cpd11562[c] <=> cpd00006[c] + cpd11563[c]	H+ + NADPH + 12-methyl-3-oxo-tridecanoyl-ACP <=> NADP + 12-methyl-3-hydroxy-tridecanoyl-ACP	PA14_25660	PA14_25660		Fatty acid biosynthesis	1	-1000	1000	0		1.1.1.0	*JAB 02/19/14 - PA2967 is fabG (nadp specific), PA4389 is not annotated but a good match to PA2967 and apparently essential. Removing PA4389 for now because PA2967 is the canonical gene performing this function and has been studied, Other genes removed include: (PA1827) or (PA4089) or (PA2142) or (PA5524) *JAB 12/19/13 - fatty acid and lipid pathways from Burk mods, GPRs double checked by JAB
rxn05401	13-methyl-3-oxo-tetra-decanoyl-ACPNADP+ oxidoreductase	cpd00067[c] + cpd00005[c] + cpd11537[c] <=> cpd00006[c] + cpd11538[c]	H+ + NADPH + 13-methyl-3-oxo-tetra-decanoyl-ACP <=> NADP + 13-methyl-3-hydroxy-tetra-decanoyl-ACP	PA14_25660	PA14_25660		Fatty acid biosynthesis	1	-1000	1000	0		1.1.1.0	*JAB 02/19/14 - PA2967 is fabG (nadp specific), PA4389 is not annotated but a good match to PA2967 and apparently essential. Removing PA4389 for now because PA2967 is the canonical gene performing this function and has been studied, Other genes removed include: (PA1827) or (PA4089) or (PA2142) or (PA5524) *JAB 12/19/13 - fatty acid and lipid pathways from Burk mods, GPRs double checked by JAB
rxn05380	14-methyl-3-oxo-hexa-decanoyl-ACPNADP+ oxidoreductase	cpd00067[c] + cpd00005[c] + cpd11516[c] <=> cpd00006[c] + cpd11517[c]	H+ + NADPH + 14-methyl-3-oxo-hexa-decanoyl-ACP <=> NADP + 14-methyl-3-hydroxy-hexa-decanoyl-ACP	PA14_25660	PA14_25660		Fatty acid biosynthesis	1	-1000	1000	0		1.1.1.0	*JAB 02/19/14 - PA2967 is fabG (nadp specific), PA4389 is not annotated but a good match to PA2967 and apparently essential. Removing PA4389 for now because PA2967 is the canonical gene performing this function and has been studied, Other genes removed include: (PA1827) or (PA4089) or (PA2142) or (PA5524) *JAB 12/19/13 - fatty acid and lipid pathways from Burk mods, GPRs double checked by JAB
rxn05430	14-methyl-3-oxo-pentadecanoyl-ACPNADP+ oxidoreductase	cpd00067[c] + cpd00005[c] + cpd11566[c] <=> cpd00006[c] + cpd11567[c]	H+ + NADPH + 14-methyl-3-oxo-pentadecanoyl-ACP <=> NADP + 14-methyl-3-hydroxy-pentadecanoyl-ACP	PA14_25660	PA14_25660		Fatty acid biosynthesis	1	-1000	1000	0		1.1.1.0	*JAB 02/19/14 - PA2967 is fabG (nadp specific), PA4389 is not annotated but a good match to PA2967 and apparently essential. Removing PA4389 for now because PA2967 is the canonical gene performing this function and has been studied, Other genes removed include: (PA1827) or (PA4089) or (PA2142) or (PA5524) *JAB 12/19/13 - fatty acid and lipid pathways from Burk mods, GPRs double checked by JAB
rxn05405	15-methyl-3-oxo-hexa-decanoyl-ACPNADP+ oxidoreductase	cpd00067[c] + cpd00005[c] + cpd11541[c] <=> cpd00006[c] + cpd11542[c]	H+ + NADPH + 15-methyl-3-oxo-hexa-decanoyl-ACP <=> NADP + 15-methyl-3-hydroxy-hexa-decanoyl-ACP	PA14_25660	PA14_25660		Fatty acid biosynthesis	1	-1000	1000	0		1.1.1.0	*JAB 02/19/14 - PA2967 is fabG (nadp specific), PA4389 is not annotated but a good match to PA2967 and apparently essential. Removing PA4389 for now because PA2967 is the canonical gene performing this function and has been studied, Other genes removed include: (PA1827) or (PA4089) or (PA2142) or (PA5524) *JAB 12/19/13 - fatty acid and lipid pathways from Burk mods, GPRs double checked by JAB
rxn05461	3-Hydroxyoctodecanoyl-ACPNADP+ oxidoreductase	cpd00067[c] + cpd00005[c] + cpd11570[c] <=> cpd00006[c] + cpd11571[c]	H+ + NADPH + 3-Oxooctodecanoyl-ACP <=> NADP + 3-Hydroxyoctodecanoyl-ACP	PA14_25660	PA14_25660		Fatty acid biosynthesis	1	-1000	1000	0		1.1.1.0	*JAB 02/19/14 - PA2967 is fabG (nadp specific), PA4389 is not annotated but a good match to PA2967 and apparently essential. Removing PA4389 for now because PA2967 is the canonical gene performing this function and has been studied, Other genes removed include: (PA1827) or (PA4089) or (PA2142) or (PA5524) *JAB 12/19/13 - fatty acid and lipid pathways from Burk mods, GPRs double checked by JAB
rxn07993	3-oxoacyl-[acyl-carrier-protein] reductase (n-C18:1)	cpd00067[c] + cpd00005[c] + cpd15376[c] <=> cpd00006[c] + cpd15370[c]	H+ + NADPH + 3-oxo-cis-vacc-11-enoyl-[acyl-carrier protein] <=> NADP + (R)-3-hydroxy-cis-vacc-11-enoyl-[acyl-carrier protein]	PA14_25660	PA14_25660		Fatty acid biosynthesis	1	-1000	1000	0			*JAB 12/13/13 - req. for cpd15534[c] synthesis, direct translation from Burk for lipid pathway GPRs, needs curation based on literature, switched rPY00157 for rxn07993, originally (BCAL0846 - PA2967, 1e-35, fabG) or (BCAL0994 - PA2967, 2e-75, fabG) or (BCAL1151 - PA4089, 1e-29, not included) or (BCAL1425 - PA2142, 5e-28, not included) or (BCAL2386 - PA1344, 4e-31) or (BCAL2624 - PA1649, 5e-34) or…
rxn05340	3R)-3-Hydroxydodecanoyl-[acyl-carrier-protein]:NADP+ oxidoreductase	cpd00006[c] + cpd11480[c] <=> cpd00067[c] + cpd00005[c] + cpd11489[c]	NADP + D-3-Hydroxydodecanoyl-[acp] <=> H+ + NADPH + 3-oxododecanoyl-acp	PA14_25660	PA14_25660		Fatty acid biosynthesis	1	-1000	1000	0		1.1.1.100,2.3.1.85,2.3.1.86	*JAB 06/20/14 - cleaned up GPR (was (PA2967 or (PA1827 or PA4148 or PA4162 or PA3106 or PA4786 or PA5524)), don't see need for generic reductases) - redox curation, PA2967 is fabG, nadp specific
rxn05342	3R)-3-Hydroxytetradecanoyl-[acyl-carrier-protein]:NADP+ oxidoreductase	cpd00006[c] + cpd11484[c] <=> cpd00067[c] + cpd00005[c] + cpd11491[c]	NADP + HMA <=> H+ + NADPH + 3-oxotetradecanoyl-acp	PA14_25660	PA14_25660		Fatty acid biosynthesis	1	-1000	1000	0		1.1.1.100,2.3.1.85,2.3.1.86	*JAB 06/22/14 - PA2967 is fabG (nadp specific)
rxn05360	4-methyl-3-oxo-hexanoyl-ACPNADP+ oxidoreductase	cpd00067[c] + cpd00005[c] + cpd11496[c] <=> cpd00006[c] + cpd11497[c]	H+ + NADPH + 4-methyl-3-oxo-hexanoyl-ACP <=> NADP + 4-methyl-3-hydroxy-hexanoyl-ACP	PA14_25660	PA14_25660		Fatty acid biosynthesis	1	-1000	1000	0		1.1.1.0	*JAB 02/19/14 - PA2967 is fabG (nadp specific), PA4389 is not annotated but a good match to PA2967 and apparently essential. Removing PA4389 for now because PA2967 is the canonical gene performing this function and has been studied, Other genes removed include: (PA1827) or (PA4089) or (PA2142) or (PA5524) *JAB 12/19/13 - fatty acid and lipid pathways from Burk mods, GPRs double checked by JAB
rxn05410	4-methyl-3-oxo-pentanoyl-ACPNADP+ oxidoreductase	cpd00067[c] + cpd00005[c] + cpd11546[c] <=> cpd00006[c] + cpd11547[c]	H+ + NADPH + 4-methyl-3-oxo-pentanoyl-ACP <=> NADP + 4-methyl-3-hydroxy-pentanoyl-ACP	PA14_25660	PA14_25660		Fatty acid biosynthesis	1	-1000	1000	0		1.1.1.0	*JAB 02/19/14 - PA2967 is fabG (nadp specific), PA4389 is not annotated but a good match to PA2967 and apparently essential. Removing PA4389 for now because PA2967 is the canonical gene performing this function and has been studied, Other genes removed include: (PA1827) or (PA4089) or (PA2142) or (PA5524) *JAB 12/19/13 - fatty acid and lipid pathways from Burk mods, GPRs double checked by JAB
rxn05385	5-methyl-3-oxo-hexanoyl-ACPNADP+ oxidoreductase	cpd00067[c] + cpd00005[c] + cpd11521[c] <=> cpd00006[c] + cpd11522[c]	H+ + NADPH + 5-methyl-3-oxo-hexanoyl-ACP <=> NADP + 5-methyl-3-hydroxy-hexanoyl-ACP	PA14_25660	PA14_25660		Fatty acid biosynthesis	1	-1000	1000	0		1.1.1.0	*JAB 02/19/14 - PA2967 is fabG (nadp specific), PA4389 is not annotated but a good match to PA2967 and apparently essential. Removing PA4389 for now because PA2967 is the canonical gene performing this function and has been studied, Other genes removed include: (PA1827) or (PA4089) or (PA2142) or (PA5524) *JAB 12/19/13 - fatty acid and lipid pathways from Burk mods, GPRs double checked by JAB
rxn05414	6-methyl-3-oxo-heptanoyl-ACPNADP+ oxidoreductase	cpd00067[c] + cpd00005[c] + cpd11550[c] <=> cpd00006[c] + cpd11551[c]	H+ + NADPH + 6-methyl-3-oxo-heptanoyl-ACP <=> NADP + 6-methyl-3-hydroxy-heptanoyl-ACP	PA14_25660	PA14_25660		Fatty acid biosynthesis	1	-1000	1000	0		1.1.1.0	*JAB 02/19/14 - PA2967 is fabG (nadp specific), PA4389 is not annotated but a good match to PA2967 and apparently essential. Removing PA4389 for now because PA2967 is the canonical gene performing this function and has been studied, Other genes removed include: (PA1827) or (PA4089) or (PA2142) or (PA5524) *JAB 12/19/13 - fatty acid and lipid pathways from Burk mods, GPRs double checked by JAB
rxn05364	6-methyl-3-oxo-octanoyl-ACPNADP+ oxidoreductase	cpd00067[c] + cpd00005[c] + cpd11500[c] <=> cpd00006[c] + cpd11501[c]	H+ + NADPH + 6-methyl-3-oxo-octanoyl-ACP <=> NADP + 6-methyl-3-hydroxy-octanoyl-ACP	PA14_25660	PA14_25660		Fatty acid biosynthesis	1	-1000	1000	0		1.1.1.0	*JAB 02/19/14 - PA2967 is fabG (nadp specific), PA4389 is not annotated but a good match to PA2967 and apparently essential. Removing PA4389 for now because PA2967 is the canonical gene performing this function and has been studied, Other genes removed include: (PA1827) or (PA4089) or (PA2142) or (PA5524) *JAB 12/19/13 - fatty acid and lipid pathways from Burk mods, GPRs double checked by JAB
rxn05389	7-methyl-3-oxo-octanoyl-ACPNADP+ oxidoreductase	cpd00067[c] + cpd00005[c] + cpd11525[c] <=> cpd00006[c] + cpd11526[c]	H+ + NADPH + 7-methyl-3-oxo-octanoyl-ACP <=> NADP + 7-methyl-3-hydroxy-octanoyl-ACP	PA14_25660	PA14_25660		Fatty acid biosynthesis	1	-1000	1000	0		1.1.1.0	*JAB 02/19/14 - PA2967 is fabG (nadp specific), PA4389 is not annotated but a good match to PA2967 and apparently essential. Removing PA4389 for now because PA2967 is the canonical gene performing this function and has been studied, Other genes removed include: (PA1827) or (PA4089) or (PA2142) or (PA5524) *JAB 12/19/13 - fatty acid and lipid pathways from Burk mods, GPRs double checked by JAB
rxn05368	8-methyl-3-oxo-decanoyl-ACPNADP+ oxidoreductase	cpd00067[c] + cpd00005[c] + cpd11504[c] <=> cpd00006[c] + cpd11505[c]	H+ + NADPH + 8-methyl-3-oxo-decanoyl-ACP <=> NADP + 8-methyl-3-hydroxy-decanoyl-ACP	PA14_25660	PA14_25660		Fatty acid biosynthesis	1	-1000	1000	0		1.1.1.0	*JAB 02/19/14 - PA2967 is fabG (nadp specific), PA4389 is not annotated but a good match to PA2967 and apparently essential. Removing PA4389 for now because PA2967 is the canonical gene performing this function and has been studied, Other genes removed include: (PA1827) or (PA4089) or (PA2142) or (PA5524) *JAB 12/19/13 - fatty acid and lipid pathways from Burk mods, GPRs double checked by JAB
rxn05418	8-methyl-3-oxo-nonanoyl-ACPNADP+ oxidoreductase	cpd00067[c] + cpd00005[c] + cpd11554[c] <=> cpd00006[c] + cpd11555[c]	H+ + NADPH + 8-methyl-3-oxo-nonanoyl-ACP <=> NADP + 8-methyl-3-hydroxy-nonanoyl-ACP	PA14_25660	PA14_25660		Fatty acid biosynthesis	1	-1000	1000	0		1.1.1.0	*JAB 02/19/14 - PA2967 is fabG (nadp specific), PA4389 is not annotated but a good match to PA2967 and apparently essential. Removing PA4389 for now because PA2967 is the canonical gene performing this function and has been studied, Other genes removed include: (PA1827) or (PA4089) or (PA2142) or (PA5524) *JAB 12/19/13 - fatty acid and lipid pathways from Burk mods, GPRs double checked by JAB
rxn05393	9-methyl-3-oxo-decanoyl-ACPNADP+ oxidoreductase	cpd00067[c] + cpd00005[c] + cpd11529[c] <=> cpd00006[c] + cpd11530[c]	H+ + NADPH + 9-methyl-3-oxo-decanoyl-ACP <=> NADP + 9-methyl-3-hydroxy-decanoyl-ACP	PA14_25660	PA14_25660		Fatty acid biosynthesis	1	-1000	1000	0		1.1.1.0	*JAB 02/19/14 - PA2967 is fabG (nadp specific), PA4389 is not annotated but a good match to PA2967 and apparently essential. Removing PA4389 for now because PA2967 is the canonical gene performing this function and has been studied, Other genes removed include: (PA1827) or (PA4089) or (PA2142) or (PA5524) *JAB 12/19/13 - fatty acid and lipid pathways from Burk mods, GPRs double checked by JAB
rxn00083	NAD transhydrogenase (soluble)	cpd00003[c] + cpd00005[c] <=> cpd00004[c] + cpd00006[c]	NAD + NADPH <=> NADH + NADP	PA14_25390	PA14_25390		Nicotinate and nicotinamide metabolism	1	-1000	1000	0		1.6.1.1,1.6.1.2	*JAB 06/25/14 - switched GPR to sthA (soluble), correct cofactors
rxn11245	3-isopropylmalate dehydrogenase 2	cpd00003[c] + cpd02693[c] -> cpd00004[c] + cpd00011[c] + cpd00200[c]	NAD + 3-Isopropylmalate -> NADH + CO2 + 4MOP	PA14_23790	PA14_23790		Valine, leucine and isoleucine biosynthesis	0	0	1000	0			*JAB 06/26/14 - correct cofactor usage according to MetaCyc
rxn00160	D-malate dehydrogenase (NAD)	cpd00003[c] + cpd00386[c] -> cpd00004[c] + cpd00011[c] + cpd00020[c]	NAD + D-Malate -> NADH + CO2 + Pyruvate	PA14_23790	PA14_23790		Butanoate metabolism	0	0	1000	0		1.1.1.83	*JAB 06/26/14 - double checked cofactor usage, experimental evidence in P. fluorescens, GPR assignment based on best similarity match to dmlA and indicated need from Biolog	Fuhrer, T., & Sauer, U. (2009). Different biochemical mechanisms ensure network-wide balancing of reducing equivalents in microbial metabolism. Journal of Bacteriology, 191(7), 2112–21. doi:10.1128/JB.01523-08
rxn00781	glyceraldehyde-3-phosphate dehydrogenase (NAD)	cpd00003[c] + cpd00009[c] + cpd00102[c] <=> cpd00004[c] + cpd00203[c]	NAD + Phosphate + Glyceraldehyde3-phosphate <=> NADH + 1,3-Bisphospho-D-glycerate	PA14_22890	PA14_22890		Glycolysis / Gluconeogenesis	1	-1000	1000	0		1.2.1.12,1.2.1.13,1.2.1.59	*JAB 06/25/14 - correct cofactor	Nikel, P. I., Kim, J., & de Lorenzo, V. (2013). Metabolic and regulatory rearrangements underlying glycerol metabolism in Pseudomonas putida KT2440. Environmental Microbiology. doi:10.1111/1462-2920.12224
rxn00199	OxalosuccinateNADP+ oxidoreductase (decarboxylating)	cpd00067[c] + cpd03187[c] <=> cpd00011[c] + cpd00024[c]	H+ + Oxalosuccinate <=> CO2 + 2-Oxoglutarate	((PA14_30180) or (PA14_30190))	PA14_30180 PA14_30190		Citrate cycle (TCA cycle)	1	-1000	1000	0		1.1.1.42	*JAB 06/26/14 - checked in cofactor investigations, subreaction of icd/idh (2 coupled reactions); Changed GPR to OR relationship, Changed reversibility
rxn08398	enoyl-[acyl-carrier-protein] reductase (NADH) (n-C18:1)	cpd00004[c] + cpd00067[c] + cpd15568[c] -> cpd00003[c] + cpd11825[c]	NADH + H+ + trans-3-cis-11-vacceoyl-[acyl-carrier protein] -> NAD + Octadecenoyl-ACP	(PA14_40890) or (PA14_43180)	PA14_40890 PA14_43180		Fatty acid metabolism	0	0	1000	0			*JAB 12/13/13 - req. for cpd15534[c] synthesis, direct translation from Burk for lipid pathway GPRs, needs curation based on literature, switched rPY00155 for rxn08398, originally (BCAM0140 - 9e-99) or (BCAM1608 - 7e-35)
rxn03532	precorrin-3B synthase	cpd00007[c] + cpd00004[c] + cpd00067[c] + cpd03420[c] <=> cpd00001[c] + cpd00003[c] + cpd03833[c]	O2 + NADH + H+ + Precorrin 3A <=> H2O + NAD + Precorrin 3B	(PA14_40770 or PA14_26485 or PA14_10550)	PA14_40770 PA14_26485 PA14_10550		Porphyrin and chlorophyll metabolism	1	-1000	1000	0		1.14.13.83
rxn13839	hydrogenobyrinic acid a,c-diamide cobaltochelatase	cpd00001[c] + cpd00004[c] + cpd00002[c] + cpd00149[c] + cpd03913[c] <=> cpd00067[c] + cpd00003[c] + cpd00008[c] + cpd00009[c] + cpd03914[c]	H2O + NADH + ATP + Co2+ + Hydrogenobyrinate diamide <=> H+ + NAD + ADP + Phosphate + Cob(II)yrinate diamide	(PA14_39640 or PA14_25970)	PA14_39640 PA14_25970		Porphyrin and chlorophyll metabolism	1	-1000	1000	0		6.6.1.2
rxn13790	2-dehydro-D-gluconate reductase extracellular (NADPH) (irreversible)	cpd00015[c] + cpd00222[e] <=> cpd00480[e] + cpd00982[c]	FAD + GLCN <=> 2-Dehydro-D-gluconate + FADH2	(PA14_35300 and PA14_35290 and PA14_35270)	PA14_35300 PA14_35290 PA14_35270		Pentose phosphate pathway	0	0	1000	0			*JAB 07/31/14 - added KEGG subsystem assignment; JAB 06/30/14 - found paper indicating 3 subunit enzyme in Pseudomonads, FAD cofactor preference (added PA2266) - switched rxn13790 for rxn01279 accordingly; *JCT 02/17/14 I suggest this reaction is irreversible	McIntire, W., Singer, T. P., Ameyama, M., Adachi, O., Matsushita, K., & Shinagawa, E. (1985). Identification of the covalently bound flavins of D-gluconate dehydrogenases from Pseudomonas aeruginosa and Pseudomonas fluorescens and of 2-keto-D-gluconate dehydrogenase from Gluconobacter melanogenus. The Biochemical Journal, 231(3), 651–4. Retrieved from http://www.pubmedcentral.nih.gov/articlerende…
rxn03897	Benzoate dioxygenase (complex)	cpd00007[c] + cpd00004[c] + cpd00067[c] + cpd00153[c] -> cpd00003[c] + cpd03762[c]	O2 + NADH + H+ + Benzoate -> NAD + cis-1,2-dihydroxybenzoate	(PA14_32080 and PA14_32100 and PA14_32110)	PA14_32080 PA14_32100 PA14_32110		Benzoate degradation via CoA ligation	0	0	1000	0		1.14.12.10
rxn05289	thioredoxin reductase (NADPH)	cpd00067[c] + cpd00005[c] + cpd11420[c] <=> cpd00006[c] + cpd11421[c]	H+ + NADPH + trdox <=> NADP + trdrd	(PA14_30280 or PA14_53290)	PA14_30280 PA14_53290		Pyrimidine metabolism	1	-1000	1000	0		1.6.4.5,1.8.1.9	*JAB 06/30/14 - correct according to KEGG
rxn02842	2-deoxy-D-gluconate 3-dehydrogenase	cpd00003[c] + cpd01795[c] <=> cpd00004[c] + cpd00067[c] + cpd02441[c]	NAD + 2-Deoxy-D-gluconate <=> NADH + H+ + 3-Dehydro-2-deoxy-D-gluconate	(PA14_26650 or PA14_10890 or PA14_11130 or PA14_20270)	PA14_26650 PA14_10890 PA14_11130 PA14_20270		Pentose and glucuronate interconversions	1	-1000	1000	0		1.1.1.125
rxn13909	2,4-dienoyl-CoA reductase (C8)	cpd00067[c] + cpd00005[c] + cpd17091[c] <=> cpd00006[c] + cpd17090[c]	H+ + NADPH + trans,trans-2,3,4,5-tetradehydroacyl-CoA (C8) <=> NADP + Trans-2,3-didehydroacyl-CoA (C8)	(PA14_24170 or PA14_63640)	PA14_24170 PA14_63640		Fatty acid biosynthesis	1	-1000	1000	0		1.3.1.34	*JAB 06/30/14 - Imamura et al. 1990. indicates NADPH dependence	Imamura, S., Ueda, S., Mizugaki, M., & Kawaguchi, a. (1990). Purification of the multienzyme complex for fatty acid oxidation from Pseudomonas fragi and reconstitution of the fatty acid oxidation system. Journal of Biochemistry, 107(2), 184–9. Retrieved from http://www.ncbi.nlm.nih.gov/pubmed/2361950
rxn01643	aspartate-semialdehyde dehydrogenase	cpd00005[c] + cpd01977[c] -> cpd00346[c] + cpd00006[c] + cpd00009[c]	NADPH + 4-Phospho-L-aspartate -> L-Aspartate4-semialdehyde + NADP + Phosphate	(PA14_23800)	PA14_23800		Lysine biosynthesis	0	0	1000	0		1.2.1.11	*JAB 06/30/14 - correct cofactor usage according to MetaCyc; ASB 02/18/14 - PA3116 was removed from the GPR. It looks like there is dual functionality for PA3117 and PA3116 but the essentiality screens only show PA3117 to be essential. Additionally, PA3116 is truncated and may be the reason why it is not essential essential. For these reasons, we removed PA3116 from the GPR // JAB 01/28/14 - Meta…
rJB00277	UDP-N-acetyl fucosamine synthase	cpd00067[c] + cpd00003[c] + cpd00175[c] <=> cpd00001[c] + cpd00004[c] + cpd17092[c]	H+ + NADH + UDP-N-acetyl-D-galactosamine <=> H2O + NAD + UDP-N-acetyl fucosamine	PA14_23450	PA14_23450		Amino sugar and nucleotide sugar metabolism	1	-1000	1000	0			*JAB 01/19/15 - very tentative replacement of PA3146 with PA14_23450, no good replacement for PA3158 so removing for now; JAB 06/30/14 - changed cofactor to NAD bc of usage in iMO1056/iMO1086; *ASB 03/24/14 - tentative subsystem assignment
rxn00211	UDPglucose 6-dehydrogenase	cpd00001[c] + 2 cpd00003[c] + cpd00026[c] <=> 2 cpd00004[c] + 3 cpd00067[c] + cpd00144[c]	H2O + 2 NAD + UDP-glucose <=> 2 NADH + 3 H+ + UDPglucuronate	(PA14_18300 or PA14_38360 or PA14_18580)	PA14_18300 PA14_38360 PA14_18580		Starch and sucrose metabolism	1	-1000	1000	0		1.1.1.22
rxn01480	3-hydroxyisobutyrate dehydrogenase	cpd00003[c] + cpd00876[c] <=> cpd00004[c] + cpd00067[c] + cpd00287[c]	NAD + 3-Hydroxyisobutyrate <=> NADH + H+ + 3-Oxo-2-methylpropanoate	(PA14_18140 or PA14_54670 or PA14_36270)	PA14_18140 PA14_54670 PA14_36270		Valine, leucine and isoleucine degradation	1	-1000	1000	0		1.1.1.31,1.1.1.35
rxn01053	lactaldehyde dehydrogenase	cpd00001[c] + cpd00003[c] + cpd00334[c] <=> cpd00004[c] + 2 cpd00067[c] + cpd00159[c]	H2O + NAD + L-Lactaldehyde <=> NADH + 2 H+ + L-Lactate	(PA14_17400 or PA14_70140 or PA14_02680)	PA14_17400 PA14_70140 PA14_02680		Pyruvate metabolism	1	-1000	1000	0		1.2.1.21,1.2.1.22
rxn01867	betaine-aldehyde dehydrogenase	cpd00001[c] + cpd00003[c] + cpd00447[c] -> cpd00004[c] + 2 cpd00067[c] + cpd00540[c]	H2O + NAD + Betaine aldehyde -> NADH + 2 H+ + BET	(PA14_11190 or PA14_70140 or PA14_51050 or PA14_09710 or PA14_70950 or PA14_02680 or PA14_38840 or PA14_11810 or PA14_64740 or PA14_37090)	PA14_11190 PA14_70140 PA14_51050 PA14_09710 PA14_70950 PA14_02680 PA14_38840 PA14_11810 PA14_64740 PA14_37090		Glycine, serine and threonine metabolism	0	0	1000	0		1.2.1.8
rxn01945	4-hydroxyphenylacetate 3-monooxygenase	cpd00007[c] + cpd00004[c] + cpd00067[c] + cpd00489[c] -> cpd00001[c] + cpd00003[c] + cpd00854[c]	O2 + NADH + H+ + 4-Hydroxyphenylacetate -> H2O + NAD + Homoprotocatechuate	(PA14_11000 and PA14_10990)	PA14_11000 PA14_10990		Tyrosine metabolism	0	0	1000	0		1.14.14.9
rJB00104	3-hydroxyphenylacetate-3-monooxygenase small chain	cpd00982[c] + cpd00007[c] + cpd03320[c] -> cpd00001[c] + cpd00067[c] + cpd00015[c] + cpd00854[c]	FADH2 + O2 + 3-Hydroxyphenylacetate -> H2O + H+ + FAD + Homoprotocatechuate	(PA14_11000) and (PA14_10990)	PA14_11000 PA14_10990		Tyrosine metabolism	0	0	1000	0		1.14.14.9	confusing pathway... 3-HPA vs 4-HPA into homogentisate vs homoprotocatechuate	Mendez et al. 2011.
rPY00220	pyochelin synthase complex	cpd00599[c] + 2 cpd00084[c] + cpd00017[c] + cpd00005[c] <=> cpd08828[c] + cpd00019[c] + cpd00006[c] + 4 cpd00001[c]	salicylate + 2 L-Cysteine + S-Adenosyl-L-methionine + NADPH <=> pyochelin + S-Adenosyl-homocysteine + NADP + 4 H2O	(PA14_09240 and PA14_09270 and PA14_09280 and PA14_09290)	PA14_09240 PA14_09270 PA14_09280 PA14_09290	pchD pchE pchF pchG	Biosynthesis of siderophore group nonribosomal peptides	1	-1000	1000	0			*PY 04/17/14 Added for pyochelin synthesis (virulence factor). Implemented from Metacyc (http://www.metacyc.org/META/NEW-IMAGE?type=PATHWAY&object=PWY-6408). Genes are also called pchD, pchE, pchF, and pchG, respectively. Please see the Metacyc link for what is currently known about pyochelin synthesis. Compound name for pyochelin taken from SEED master list.
rxn08975	NADH dehydrogenase (ubiquinone-8 )	cpd00004[c] + cpd00067[c] + cpd15560[c] -> cpd00003[c] + cpd15561[c]	NADH + H+ + Ubiquinone-8 -> NAD + Ubiquinol-8	(PA14_58870 or PA14_65760)	PA14_58870 PA14_65760		Oxidative phosphorylation	0	0	1000	0		1.6.5.3, 1.6.5.8, 1.6.5.9	*PY 06/11/14 Changed => to -> *JAB 04/16/14 - fixed ub8 ref; JAB 01/31/14 - switched reaction directionality to match MetaCyc
rJB00263	NADH dehydrogenase (ubiquinone-9 )	cpd00004[c] + cpd00067[c] + cpd01351[c] -> cpd00003[c] + cJB00125[c]	NADH + H+ + Ubiquinone-9 -> NAD + Ubiquinol-9	(PA14_58870 or PA14_65760)	PA14_58870 PA14_65760		Oxidative phosphorylation	0	0	1000	0		1.6.5.3, 1.6.5.8, 1.6.5.9	*PY 06/11/14 Changed => to -> *JAB 04/16/14 - ub8>ub9 fix; JAB 01/31/14 - switched reaction directionality to match MetaCyc
rxn00371	formate dehydrogenase	cpd00003[c] + cpd00047[c] <=> cpd00004[c] + cpd00011[c]	NAD + Formate <=> NADH + CO2	(PA14_63570 and PA14_63580 and PA14_63605)	PA14_63570 PA14_63580 PA14_63605		Glyoxylate and dicarboxylate metabolism	1	-1000	1000	0		1.2.1.2	*JAB 12/07/14 - corrected PA14 gpr; JAB 082114 - made reversible; *JCT suggest adding reversibility to this reaction - hypothesis about CO2 incorporation into formate
rxn08094	2-oxoglutarate dehydrogenase	cpd00003[c] + cpd00024[c] + cpd00010[c] -> cpd00004[c] + cpd00011[c] + cpd00078[c]	NAD + 2-Oxoglutarate + CoA -> NADH + CO2 + Succinyl-CoA	(PA14_63850 and PA14_44010 and PA14_44000)	PA14_63850 PA14_44010 PA14_44000		Citrate cycle (TCA cycle)	0	0	1000	0		1.2.4.2, 1.8.1.4, 2.3.1.61	*JAB 02/03/14 - made irreversible based on MetaCyc's preferred direction indication
rxn00154	pyruvate dehydrogenase	cpd00003[c] + cpd00020[c] + cpd00010[c] -> cpd00004[c] + cpd00011[c] + cpd00022[c]	NAD + Pyruvate + CoA -> NADH + CO2 + Acetyl-CoA	(PA14_66290 and PA14_66310 and PA14_63850 and PA14_19900 and PA14_19910)	PA14_66290 PA14_66310 PA14_63850 PA14_19900 PA14_19910		Citrate cycle (TCA cycle)	0	0	1000	0		1.2.4.1, 1.8.1.4, 2.3.1.12	*JAB 02/04/14 - made irreversible according to MetaCyc (and Burk), prevents NC growth, may need to be adapted to multi-reaction format used in Burk (with lipoamides)
rxn00085	glutamate synthase (NADPH)	2 cpd00023[c] + cpd00006[c] <=> cpd00067[c] + cpd00024[c] + cpd00005[c] + cpd00053[c]	2 L-Glutamate + NADP <=> H+ + 2-Oxoglutarate + NADPH + L-Glutamine	(PA14_66570 and PA14_66560)	PA14_66570 PA14_66560		Glutamate metabolism	1	-1000	1000	0		1.4.1.13,1.4.1.14
rxn00159	malic enzyme (NAD)	cpd00003[c] + cpd00130[c] -> cpd00004[c] + cpd00011[c] + cpd00020[c]	NAD + L-Malate -> NADH + CO2 + Pyruvate	(PA14_66680 or PA14_19190)	PA14_66680 PA14_19190		Pyruvate metabolism	0	0	0	0		1.1.1.38, 1.1.1.39	*JAB 06/26/14 - no evidence of NAD cofactor utilization (closing reaction)	Fuhrer, T., & Sauer, U. (2009). Different biochemical mechanisms ensure network-wide balancing of reducing equivalents in microbial metabolism. Journal of Bacteriology, 191(7), 2112–21. doi:10.1128/JB.01523-08
rxn00161	malic enzyme (NADP)	cpd00006[c] + cpd00130[c] <=> cpd00011[c] + cpd00020[c] + cpd00005[c]	NADP + L-Malate <=> CO2 + Pyruvate + NADPH	(PA14_66680 or PA14_19190)	PA14_66680 PA14_19190		Pyruvate metabolism	1	-1000	1000	0		1.1.1.38,1.1.1.39,1.1.1.40,4.1.1.3	*JAB 06/26/14 - experimental evidence of NADP cofactor utilization; *JCT 02/17/02 - changed to reversible	Fuhrer, T., & Sauer, U. (2009). Different biochemical mechanisms ensure network-wide balancing of reducing equivalents in microbial metabolism. Journal of Bacteriology, 191(7), 2112–21. doi:10.1128/JB.01523-08
rxn10062	choline dehydrogenase (FAD-dependent)	cpd00015[c] + cpd00098[c] <=> cpd00982[c] + cpd00447[c]	FAD + Choline <=> FADH2 + Betaine aldehyde	(PA14_70940 or PA14_04780 or PA14_16390 or PA14_10850 or PA14_37100)	PA14_70940 PA14_04780 PA14_16390 PA14_10850 PA14_37100		Glycine, serine and threonine metabolism	1	-1000	1000	0			*ASB 03/27/14 - tentative subsystem assignment
rxn13898	quinone oxidoreductase	cpd00005[c] + cpd11669[c] <=> cpd00006[c] + cpd17097[c]	NADPH + Ubiquinone <=> NADP + semiquinone-8	PA14_00250	PA14_00250		Oxidative phosphorylation	1	-1000	1000	0
rxn01740	shikimate dehydrogenase	cpd00006[c] + cpd00383[c] <=> cpd00067[c] + cpd00005[c] + cpd01716[c]	NADP + Shikimate <=> H+ + NADPH + 3-Dehydroshikimate	PA14_00290	PA14_00290		Phenylalanine, tyrosine and tryptophan biosynthesis	1	-1000	1000	0		1.1.1.25,1.1.1.282
rxn00962	4-hydroxybenzoate 3-monooxygenase	cpd00007[c] + cpd00067[c] + cpd00005[c] + cpd00136[c] -> cpd00001[c] + cpd00006[c] + cpd00197[c]	O2 + H+ + NADPH + 4-Hydroxybenzoate -> H2O + NADP + Protocatechuate	PA14_03050	PA14_03050		Benzoate degradation	0	0	1000	0		1.14.13.2, 1.14.13.33
rAB00001	glycoaldehyde:NAD+ oxidoreductase	cpd00229[c] + cpd00003[c] + cpd00001[c] <=> cpd00139[c] + cpd00004[c] + cpd00067[c]	Glycoaldehyde + NAD+ + H2O <=> Glycolate + NADH + H+	PA14_03430	PA14_03430	gabD	Glyoxylate and dicarboxylate metabolism	1	-1000	1000	0		1.2.1.21	*ASB 05/30/14 - Added to fix glycolaldehyde usage, gene is based off of BLAST results and may not be correct, see paper Dagley, 1961 Biochem J
rxn00509	succinate-semialdehyde dehydrogenase (NADP)	cpd00001[c] + cpd00006[c] + cpd00199[c] -> 2 cpd00067[c] + cpd00005[c] + cpd00036[c]	H2O + NADP + 4-Oxobutanoate -> 2 H+ + NADPH + Succinate	PA14_03430	PA14_03430		Butanoate metabolism	0	0	1000	0		1.2.1.16	*JAB 06/30/14 - correct cofactor usage
rxn01101	phosphoglycerate dehydrogenase	cpd00003[c] + cpd00169[c] <=> cpd00004[c] + cpd00067[c] + cpd02069[c]	NAD + 3-Phosphoglycerate <=> NADH + H+ + 3-Phosphonooxypyruvate	PA14_04110	PA14_04110		Glycine, serine and threonine metabolism	1	-1000	1000	0		1.1.1.95	*JCT Gene PA0316 added to the reaction
rxn00686	dihydrofolate reductase (irreversible)	cpd00006[c] + cpd00087[c] <=> cpd00067[c] + cpd00005[c] + cpd00330[c]	NADP + Tetrahydrofolate <=> H+ + NADPH + Dihydrofolate	PA14_04580	PA14_04580		Folate biosynthesis	1	-1000	1000	0		1.5.1.3
rxn00931	pyrroline-5-carboxylate reductase	cpd00006[c] + cpd00129[c] <=> 2 cpd00067[c] + cpd00005[c] + cpd02431[c]	NADP + L-Proline <=> 2 H+ + NADPH + 1-Pyrroline-5-carboxylate	PA14_05150	PA14_05150		Arginine and proline metabolism	1	-1000	1000	0		1.5.1.2	*PY 06/11/14 Changed products from 1 H+ to 2 H+ to fix mass imbalance.
rxn04954	5,10-methylenetetrahydrofolate reductase (NADH)	cpd00003[c] + cpd00345[c] <=> cpd00004[c] + cpd00067[c] + cpd00125[c]	NAD + 5-Methyltetrahydrofolate <=> NADH + H+ + 5-10-Methylenetetrahydrofolate	PA14_05590	PA14_05590		One carbon pool by folate	1	-1000	1000	0		1.5.1.20	*JAB 07/16/14 - corrected subsystem assignment
rxn01802	glutaryl-CoA dehydrogenase	cpd00067[c] + cpd00015[c] + cpd00413[c] <=> cpd00011[c] + cpd00650[c] + cpd00982[c]	H+ + FAD + Glutaryl-CoA <=> CO2 + Crotonyl-CoA + FADH2	PA14_05840	PA14_05840		Fatty acid metabolism	1	-1000	1000	0		1.3.8.6	*JAB 07/16/14 - corrected subsystem assignment
rxn01331	Erythrose 4-phosphate dehydrogenase	cpd00001[c] + cpd00003[c] + cpd00236[c] -> cpd00004[c] + 2 cpd00067[c] + cpd02147[c]	H2O + NAD + D-Erythrose4-phosphate -> NADH + 2 H+ + 4-Phosphoerythronate	PA14_07170	PA14_07170		Vitamin B6 metabolism	0	0	1000	0		1.2.1.72
rxn03951	NAD-dependent threonine 4-phosphate dehydrogenase	cpd00003[c] + cpd03607[c] <=> cpd00004[c] + cpd00067[c] + cpd04539[c]	NAD + 4-(Phosphonooxy)-threonine <=> NADH + H+ + 2-Amino-3-oxo-4-phosphonooxybutyrate	PA14_07740	PA14_07740		Vitamin B6 metabolism	1	-1000	1000	0		1.1.1.262
rxn02465	N-acetyl-g-glutamyl-phosphate reductase	cpd00006[c] + cpd00009[c] + cpd00918[c] -> cpd00005[c] + cpd02552[c]	NADP + Phosphate + 2-Acetamido-5-oxopentanoate -> NADPH + n-acetylglutamyl-phosphate	PA14_08480	PA14_08480		Urea cycle and metabolism of amino groups	0	0	1000	0		1.2.1.38	*JAB 01/28/14 - reaction bounds appeared to be set opposite formula directionality
rxn00183	L-glutamate 5-semialdehyde dehydrogenase	cpd00001[c] + cpd00003[c] + cpd00858[c] -> cpd00004[c] + 2 cpd00067[c] + cpd00023[c]	H2O + NAD + L-Glutamate5-semialdehyde -> NADH + 2 H+ + L-Glutamate	PA14_54170	PA14_54170		Arginine and proline metabolism	0	0	1000	0		1.5.1.12
rxn13895	Proline dehydrogenase	cpd00001[c] + cpd00015[c] + cpd00129[c] <=> cpd00982[c] + cpd00858[c]	H2O + FAD + L-Proline <=> FADH2 + L-Glutamate5-semialdehyde	PA14_54170	PA14_54170		Arginine and proline metabolism	1	-1000	1000	0		1.2.1.88	*ASB 03/25/14 - KEGG uses NAD instead of FAD
rxn01452	(S)-3-Hydroxybutanoyl-CoA:NADP+ oxidoreductase	cpd00006[c] + cpd00842[c] <=> cpd00067[c] + cpd00005[c] + cpd00279[c]	NADP + (S)-3-Hydroxybutyryl-CoA <=> H+ + NADPH + Acetoacetyl-CoA	PA14_53950	PA14_53950		Butanoate metabolism	1	-1000	1000	0		1.1.1.157	*JAB 12/19/13 from iBsu1103: Bsu2414, Bsu gene mappings are wrong (peg to locus tag is offset somewhere, but gene identifiers and start sequence location seems to match)
rxn02270	Acyl-CoA dehydrogenase (2-Methylbutanoyl - trans-2-methylbut)	cpd00760[c] + cpd00015[c] -> cpd00982[c] + cpd02125[c]	2-Methylbutyryl-CoA + FAD -> FADH2 + Tiglyl-CoA	PA14_52900	PA14_52900		Valine, leucine and isoleucine degradation	0	0	1000	0		1.3.8.7	*JAB 01/28/14 - reaction bounds appeared to be set opposite formula directionality
rxn00508	succinate-semialdehyde dehydrogenase (NAD)	cpd00001[c] + cpd00003[c] + cpd00199[c] -> cpd00004[c] + 2 cpd00067[c] + cpd00036[c]	H2O + NAD + 4-Oxobutanoate -> NADH + 2 H+ + Succinate	PA14_52670	PA14_52670		Butanoate metabolism	0	0	1000	0		1.2.1.16, 1.2.1.24
rxn00500	D-lactate dehydrogenase	cpd00003[c] + cpd00221[c] <=> cpd00004[c] + cpd00067[c] + cpd00020[c]	NAD + D-Lactate <=> NADH + H+ + Pyruvate	PA14_52270	PA14_52270		Pyruvate metabolism	1	-1000	1000	0		1.1.1.28
rxn02939	Erythronate 4-phosphate (4per) dehydrogenase	cpd00003[c] + cpd02147[c] <=> cpd00004[c] + cpd00067[c] + cpd03606[c]	NAD + 4-Phosphoerythronate <=> NADH + H+ + 2-Oxo-3-hydroxy-4-phosphobutanoate	PA14_46470	PA14_46470		Vitamin B6 metabolism	1	-1000	1000	0		1.1.1.290
rxn13682	Oxygen Independent coproporphyrinogen-III oxidase	2 cpd00005[c] + 2 cpd00017[c] + cpd02083[c] + 2 cpd17016[c] -> 2 cpd00067[c] + 2 cpd00011[c] + 2 cpd00006[c] + 2 cpd00060[c] + cpd00791[c] + 2 cpd03091[c] + 2 cpd17017[c]	2 NADPH + 2 S-Adenosyl-L-methionine + CoproporphyrinogenIII + 2 ferrodoxin (oxidized form 4:2) -> 2 H+ + 2 CO2 + 2 NADP + 2 L-Methionine + ProtoporphyrinogenIX + 2 5'-Deoxyadenosine + 2 ferrodoxin (reduced form 4:2)	PA14_44470	PA14_44470		Porphyrin and chlorophyll metabolism	0	0	1000	0		1.3.99.22	*JAB 04/17/14 - changed to forward only according to MetaCyc to try to correct anaerobic growth predictions, may need further work
rxn01241	pyruvate dehydrogenase (dihydrolipoamide dehydrogenase)	cpd00003[c] + cpd00449[c] <=> cpd00004[c] + cpd00067[c] + cpd00213[c]	NAD + Dihydrolipoamide <=> NADH + H+ + Lipoamide	PA14_43970	PA14_43970		Citrate cycle (TCA cycle)	1	-1000	1000	0		1.8.1.4
rxn02933	3-hydroxyacyl-CoA dehydrogenase (2-Methylacetoacetyl-CoA)	cpd00003[c] + cpd02691[c] <=> cpd00004[c] + cpd00067[c] + cpd02124[c]	NAD + 2-methyl-3-hydroxy-butyryl-CoA <=> NADH + H+ + 2-Methylacetoacetyl-CoA	PA14_43690	PA14_43690		Valine, leucine and isoleucine degradation	1	-1000	1000	0		1.1.1.35,1.1.1.178
rxn00907	methylenetetrahydrofolate dehydrogenase (NADP)	cpd00006[c] + cpd00125[c] <=> cpd00005[c] + cpd00347[c]	NADP + 5-10-Methylenetetrahydrofolate <=> NADPH + 5-10-Methenyltetrahydrofolate	PA14_41350	PA14_41350		One carbon pool by folate	1	-1000	1000	0		1.5.1.5	*JAB 07/16/14 - corrected subsystem assignment
rxn00992	3-hydroxybutyrate dehydrogenase	cpd00003[c] + cpd00797[c] <=> cpd00004[c] + cpd00067[c] + cpd00142[c]	NAD + (R)-3-Hydroxybutanoate <=> NADH + H+ + Acetoacetate	PA14_38590	PA14_38590		Butanoate metabolism	1	-1000	1000	0		1.1.1.30
rxn00086	glutathione-disulfide reductase	cpd00006[c] + 2 cpd00042[c] <=> cpd00067[c] + cpd00005[c] + cpd00111[c]	NADP + 2 GSH <=> H+ + NADPH + Oxidized glutathione	PA14_38330	PA14_38330		Glutathione metabolism	1	-1000	1000	0		1.6.4.2,1.8.1.7
rxn01475	Phosphogluconate 2-dehydrogenase	cpd00067[c] + cpd00005[c] + cpd00896[c] -> cpd00006[c] + cpd00284[c]	H+ + NADPH + 6-Phospho-2-dehydro-D-gluconate -> NADP + 6-Phospho-D-gluconate	PA14_35320	PA14_35320		Pentose phosphate pathway	0	0	1000	0		1.1.1.43	*JAB 02/25/14 - rewrote directionality, JCT 02/17/14 I suggest this reaction, changed to irreversible
rxn13834	glucose 1-dehydrogenase (NADP) extracellular	cpd00006[c] + cpd00027[e] -> cpd00067[c] + cpd00005[c] + cpd00170[e]	NADP + D-Glucose -> H+ + NADPH + Gluconolactone	PA14_34970	PA14_34970		Pentose phosphate pathway	0	0	0	0			*JAB 04/05/14 - PA2290 is gcd, a quinoprotein-specific glucose dehydrogenase; *JAB added subsystem
rxn00629	mannitol 2-dehydrogenase	cpd00003[c] + cpd00314[c] <=> cpd00004[c] + cpd00067[c] + cpd00082[c]	NAD + D-Mannitol <=> NADH + H+ + D-Fructose	PA14_34360	PA14_34360		Fructose and mannose metabolism	1	-1000	1000	0		1.1.1.11, 1.1.1.67
rxn00546	mannitol-1-phosphate 5-dehydrogenase	cpd00003[c] + cpd00491[c] <=> cpd00004[c] + cpd00067[c] + cpd00072[c]	NAD + D-mannitol-1-phosphate <=> NADH + H+ + D-fructose-6-phosphate	PA14_34360	PA14_34360		Fructose and mannose metabolism	1	-1000	1000	0		1.1.1.17
rPY00216	L-ornithine 5-monooxygenase	cpd00064[c] + cpd00005[c] + cpd00007[c] -> cpd00006[c] + cpd00001[c] + cPY00161[c]	Ornithine + NADPH + O2 -> NADP + H2O + N5-hydroxy-L-ornithine	PA14_33810	PA14_33810	pvdA	Biosynthesis of siderophore group nonribosomal peptides	0	0	1000	0		1.14.13.-	*PY 04/17/14 Added for pyoverdine I synthesis (virulence factor). Implemented from Metacyc (http://www.metacyc.org/META/NEW-IMAGE?type=PATHWAY&object=PWY-6409&detail-level=2&detail-level=3#). Gene is also known as pvdA.
rxn13925	probable FAD-dependent monooxygenase	cpd00007[c] + cpd00982[c] + cpd17078[c] <=> cpd00001[c] + cpd00015[c] + cpd17085[c]	O2 + FADH2 + 2-heptyl-4-quinolone <=> H2O + FAD + 2-heptyl-3-hydroxy-4-quinolone	PA14_30630	PA14_30630		Quorum sensing	1	-1000	1000	0
rxn02774	sirohydrochlorin dehydrogenase (NAD)	cpd00003[c] + cpd01620[c] <=> cpd00004[c] + cpd00067[c] + cpd03426[c]	NAD + Precorrin 2 <=> NADH + H+ + Sirohydrochlorin	PA14_30340	PA14_30340		Porphyrin and chlorophyll metabolism	1	-1000	1000	0		1.3.1.76,2.1.1.107
rxn00198	isocitrate dehydrogenase (NADP)	cpd00006[c] + cpd00260[c] -> cpd00011[c] + cpd00024[c] + cpd00005[c]	NADP + Isocitrate -> CO2 + 2-Oxoglutarate + NADPH	PA14_30190	PA14_30190		Glutathione metabolism	0	0	0	0		1.1.1.42	*JAB 02/04/14 - turned off as not annotated in KEGG and making unnecessary loop with other icd reactions rxn00199 and rxn01387
rxn03492	precorrin-6A reductase	cpd00006[c] + cpd03760[c] <=> cpd00067[c] + cpd00005[c] + cpd03761[c]	NADP + Precorrin 6B <=> H+ + NADPH + Precorrin 6A	PA14_26460	PA14_26460		Porphyrin and chlorophyll metabolism	1	-1000	1000	0		1.3.1.54
rxn02285	UDP-N-acetylenolpyruvoylglucosamine reductase	cpd00006[c] + cpd00773[c] <=> cpd00067[c] + cpd00005[c] + cpd02820[c]	NADP + UDP-MurNAc <=> H+ + NADPH + UDP-N-acetylglucosamine enolpyruvate	PA14_25550	PA14_25550		Amino sugar and nucleotide sugar metabolism	1	-1000	1000	0		1.1.1.158
rxn00077	NAD kinase	cpd00003[c] + cpd00002[c] <=> cpd00006[c] + cpd00008[c]	NAD + ATP <=> NADP + ADP	PA14_24220	PA14_24220		Nicotinate and nicotinamide metabolism	1	-1000	1000	0		2.7.1.23
rxn01268	prephenate dehydrogenase	cpd00003[c] + cpd00219[c] -> cpd00004[c] + cpd00011[c] + cpd00868[c]	NAD + Prephenate -> NADH + CO2 + p-hydroxyphenylpyruvate	PA14_23310	PA14_23310		Phenylalanine, tyrosine and tryptophan biosynthesis	0	0	1000	0		1.3.1.12,1.3.1.43,1.3.1.52
rxn13705	ferredoxin-NADP reductase	cpd00067[c] + cpd00006[c] + cpd17017[c] <=> cpd00005[c] + cpd17016[c]	H+ + NADP + ferrodoxin (reduced form 4:2) <=> NADPH + ferrodoxin (oxidized form 4:2)	PA14_20140	PA14_20140		Oxidative phosphorylation	1	-1000	1000	0		1.18.1.2
rxn09896	isoleucine dehydrogenase	cpd00001[c] + cpd00003[c] + cpd00322[c] <=> cpd00013[c] + cpd00004[c] + cpd00067[c] + cpd03577[c]	H2O + NAD + L-Isoleucine <=> NH3 + NADH + H+ + (R)-2-Oxo-3-methylpentanoate	PA14_19870	PA14_19870		Valine, leucine and isoleucine biosynthesis	1	-1000	1000	0		1.4.1.9
rxn01045	valine dehydrogenase	cpd00001[c] + cpd00003[c] + cpd00156[c] <=> cpd00013[c] + cpd00004[c] + cpd00067[c] + cpd00123[c]	H2O + NAD + L-Valine <=> NH3 + NADH + H+ + 3-Methyl-2-oxobutanoate	PA14_19870	PA14_19870		Valine, leucine and isoleucine biosynthesis	1	-1000	1000	0
rxn00935	(S)-Malate(acceptor) oxidoreductase	cpd00015[c] + cpd00130[c] -> cpd00982[c] + cpd00032[c]	FAD + L-Malate -> FADH2 + Oxaloacetate	PA14_19470 or PA14_61400	PA14_19470 PA14_61400		Pyruvate metabolism	0	0	1000	0		1.1.5.4,1.1.99.16	No major changes, no match in BM
rxn00638	GDP-mannose 6-dehydrogenase	cpd00001[c] + 2 cpd00003[c] + cpd00083[c] <=> 2 cpd00004[c] + 3 cpd00067[c] + cpd00719[c]	H2O + 2 NAD + GDP-mannose <=> 2 NADH + 3 H+ + GDP-D-mannuronate	PA14_18580	PA14_18580		Fructose and mannose metabolism	1	-1000	1000	0
rxn00763	alcohol dehydrogenase (glycerol)	cpd00003[c] + cpd00100[c] <=> cpd00004[c] + cpd00067[c] + cpd00448[c]	NAD + Glycerol <=> NADH + H+ + D-Glyceraldehyde	PA14_17400	PA14_17400		Glycerolipid metabolism	1	-1000	1000	0		1.1.1.1,1.1.1.2,1.1.1.21,1.1.1.72
rxn03958	1-deoxy-D-xylulose 5-phosphate reductoisomerase	cpd00006[c] + cpd08286[c] <=> cpd00005[c] + cpd00067[c] + cpd08289[c]	NADP + 2-C-methyl-D-erythritol4-phosphate <=> NADPH + H+ + 1-deoxy-D-xylulose5-phosphate	PA14_17130	PA14_17130		Terpenoid biosynthesis	1	-1000	1000	0		1.1.1.267	*JAB 04/09/14 - enabling farnesylfarnesylgeraniol production for downstream ubiquinone synthesis
rxn13906	Spermidine dehydrogenase	cpd00001[c] + cpd00015[c] + cpd00264[c] <=> cpd00726[c] + cpd00434[c] + cpd00982[c]	H2O + FAD + Spermidine <=> 1,3-Propanediamine + 4-Aminobutanal + FADH2	PA14_16360	PA14_16360		Arginine and proline metabolism	1	-1000	1000	0		1.5.99.6	*ASB 03/24/14 - tentative subsystem assignment
rxn01302	homoserine dehydrogenase (NADPH)	cpd00006[c] + cpd00227[c] <=> cpd00067[c] + cpd00346[c] + cpd00005[c]	NADP + L-Homoserine <=> H+ + L-Aspartate4-semialdehyde + NADPH	PA14_16070	PA14_16070		Lysine biosynthesis	1	-1000	1000	0		1.1.1.3
rxn00834	IMP dehydrogenase	cpd00001[c] + cpd00003[c] + cpd00114[c] <=> cpd00004[c] + cpd00067[c] + cpd00497[c]	H2O + NAD + IMP <=> NADH + H+ + XMP	PA14_15310	PA14_15310		Purine metabolism	1	-1000	1000	0		1.1.1.205
rxn05293	4-hydroxy-3-methylbut-2-en-1-yl diphosphate synthase	cpd00004[c] + cpd00067[c] + cpd08301[c] -> cpd00001[c] + cpd00003[c] + cpd08615[c]	NADH + H+ + 2-C-methyl-D-erythritol2-4-cyclodiphosphate -> H2O + NAD + 1-Hydroxy-2-methyl-2-butenyl 4-diphosphate	PA14_14880	PA14_14880		Terpenoid biosynthesis	0	0	1000	0		1.17.7.1	*PY 06/11/14 Changed => to -> *JAB 04/09/14 - enabling farnesylfarnesylgeraniol production for downstream ubiquinone synthesis
rJB00279	gluconate 2-dehydrogenase	cpd00004[c] + cpd00067[c] + cpd00480[e] <=> cpd00003[c] + cpd00222[e]	NADH + H+ + 2-Dehydro-D-gluconate <=> NAD + GLCN	PA14_13500	PA14_13500		Pentose phosphate pathway	1	-1000	1000	0		1.1.1.215	*JAB 07/09/14 - made reaction extracellular (really periplasmic); JAB 04/05/14 - added when investigating accumulation of gluconate/2-ketogluconate and problems in aerobic metabolism, 2-dehydro-d-gluconate to gluconate direction preferred according to Metacyc, listed as multidirectional in KEGG
rxn00105	nicotinamide-nucleotide adenylyltransferase	cpd00002[c] + cpd00355[c] <=> cpd00003[c] + cpd00012[c]	ATP + Nicotinamide ribonucleotide <=> NAD + PPi	PA14_12020	PA14_12020		Nicotinate and nicotinamide metabolism	1	-1000	1000	0		2.7.7.1,2.7.7.18
rxn02373	glutamate-5-semialdehyde dehydrogenase	cpd00005[c] + cpd02097[c] -> cpd00006[c] + cpd00009[c] + cpd00858[c]	NADPH + L-Glutamyl 5-phosphate -> NADP + Phosphate + L-Glutamate5-semialdehyde	PA14_12010	PA14_12010		Urea cycle and metabolism of amino groups	0	0	1000	0		1.2.1.41	*JAB 04/28/14 - rewrote reaction directionality, function is the same
rxn02474	5-amino-6-(5-phosphoribosylamino)uracil reductase	cpd00006[c] + cpd02720[c] <=> cpd00067[c] + cpd00005[c] + cpd00931[c]	NADP + 5-Amino-6--5-phosphoribitylaminouracil <=> H+ + NADPH + 5-Amino-6--5-phosphoribosylaminouracil	PA14_11400	PA14_11400		Riboflavin metabolism	1	-1000	1000	0		1.1.1.193
rxn03055	5-carboxy-2-hydroxymuconate semialdehyde dehydrogenase	cpd00001[c] + cpd00003[c] + cpd02828[c] -> cpd00004[c] + 2 cpd00067[c] + cpd02572[c]	H2O + NAD + 5-Carboxymethyl-2-hydroxymuconic semialdehyde -> NADH + 2 H+ + 5-Carboxymethyl-2-hydroxymuconate	PA14_10630	PA14_10630		Tyrosine metabolism	0	0	1000	0		1.2.1.45,1.2.1.60
rxn09953	acetoin dehydrogenase	cpd00003[c] + cpd00010[c] + cpd00361[c] <=> cpd00004[c] + cpd00022[c] + cpd00067[c] + cpd00071[c]	NAD + CoA + ACTN <=> NADH + Acetyl-CoA + H+ + AALD	PA14_10260 and PA14_10250 and PA14_10240	PA14_10260 PA14_10250 PA14_10240		Citrate cycle (TCA cycle)	1	-1000	1000	0			*JAB 02/07/14 - added from PGD during Biolog curation (2,3-butanediol), genes not well annotated	Barbe, V., Vallenet, D., Fonknechten, N., Kreimeyer, A., Oztas, S., Labarre, L., … Médigue, C. (2004). Unique features revealed by the genome sequence of Acinetobacter sp. ADP1, a versatile and naturally transformation competent bacterium. Nucleic Acids Research, 32(19), 5766–79. doi:10.1093/nar/gkh910
rxn02112	(R,R)-butanediol dehydrogenase	cpd00003[c] + cpd01947[c] <=> cpd00004[c] + cpd00067[c] + cpd00361[c]	NAD + BDOH <=> NADH + H+ + ACTN	PA14_10230	PA14_10230		Butanoate metabolism	1	-1000	1000	0		1.1.1.4
rxn02632	2,3-butanediol dehydrogenase	cpd00003[c] + cpd01949[c] <=> cpd00004[c] + cpd00067[c] + cpd01221[c]	NAD + (S,S)-2,3-Butanediol <=> NADH + H+ + (S)-Acetoin	PA14_10230	PA14_10230		Butanoate metabolism	1	-1000	1000	0			*JAB 02/07/14 - added from iMO1086 for Biolog validation (2,3-butanediol)
rxn01686	2,3-butanediol dehydrogenase	cpd00003[c] + cpd01949[c] <=> cpd00004[c] + cpd00067[c] + cpd00361[c]	NAD + (S,S)-2,3-Butanediol <=> NADH + H+ + ACTN	PA14_10230	PA14_10230		Butanoate metabolism	1	-1000	1000	0			*JAB 02/07/14 - added from iMO1086 for Biolog validation (2,3-butanediol)
rxn13787	pyocyanin synthesis	cpd00007[c] + cpd00004[c] + cpd00067[c] + cpd17083[c] <=> cpd00001[c] + cpd00003[c] + cpd00011[c] + cpd17044[c]	O2 + NADH + H+ + phenazine-1-carboxylic acid <=> H2O + NAD + CO2 + 1-hydroxyphenazine	PA14_09400	PA14_09400		Phenazine biosynthesis	1	-1000	1000	0
rxn13896	pyocyanin synthesis	cpd00004[c] + cpd00007[c] + cpd00067[c] + cpd17053[c] <=> cpd00001[c] + cpd00003[c] + cpd00011[c] + cpd01206[c]	NADH + O2 + H+ + 5-methylphenazine-1-carboxylic acid betaine <=> H2O + NAD + CO2 + pyocyanin	PA14_09400	PA14_09400	phzS	Phenazine biosynthesis	1	-1000	1000	0			*PY 04/16/14 Added for the production of the virulence factor pyocyanin. Taken from SEED master list. NOTE: rxn13787 was called also called "pyocyanin synthesis", but I have changed to to "1-hydroxyphenazine synthesis". Also, note it is sometimes spelled pyocyanine. Don't have E.C. number or subsystem info at the moment.
rxn01790	2-dehydropantoate 2-reductase	cpd00006[c] + cpd00408[c] <=> cpd00067[c] + cpd00005[c] + cpd00712[c]	NADP + Pantoate <=> H+ + NADPH + 2-Dehydropantoate	PA14_57160	PA14_57160		Pantothenate and CoA biosynthesis	1	-1000	1000	0		1.1.1.169
rxn00859	histidinol dehydrogenase	cpd00001[c] + 2 cpd00003[c] + cpd00641[c] <=> 2 cpd00004[c] + 3 cpd00067[c] + cpd00119[c]	H2O + 2 NAD + L-Histidinol <=> 2 NADH + 3 H+ + L-Histidine	PA14_57780	PA14_57780		Histidine metabolism	1	-1000	1000	0		1.1.1.23
rxn08352	4-hydroxy-3-methylbut-2-enyl diphosphate reductase	cpd00004[c] + cpd00067[c] + cpd08615[c] -> cpd00001[c] + cpd00003[c] + cpd00202[c]	NADH + H+ + 1-Hydroxy-2-methyl-2-butenyl 4-diphosphate -> H2O + NAD + DMAPP	PA14_60330	PA14_60330		Terpenoid biosynthesis	0	0	1000	0		1.17.1.2	*PY 06/11/14 Changed => to -> *JAB 04/09/14 - enabling farnesylfarnesylgeraniol production for downstream ubiquinone synthesis
rxn08756	4-hydroxy-3-methylbut-2-enyl diphosphate reductase	cpd00004[c] + cpd00067[c] + cpd08615[c] -> cpd00001[c] + cpd00003[c] + cpd00113[c]	NADH + H+ + 1-Hydroxy-2-methyl-2-butenyl 4-diphosphate -> H2O + NAD + Isopentenyldiphosphate	PA14_60330	PA14_60330		Terpenoid biosynthesis	0	0	1000	0		1.17.1.2	*PY 06/11/14 Changed => to -> *JAB 04/09/14 - enabling farnesylfarnesylgeraniol production for downstream ubiquinone synthesis
rxn00122	FMN adenylyltransferase	cpd00002[c] + cpd00050[c] -> cpd00012[c] + cpd00015[c]	ATP + FMN -> PPi + FAD	PA14_60380	PA14_60380		Riboflavin metabolism	0	0	1000	0		2.7.7.2
rxn00184	glutamate dehydrogenase (NADP)	cpd00001[c] + cpd00023[c] + cpd00006[c] <=> cpd00013[c] + cpd00067[c] + cpd00024[c] + cpd00005[c]	H2O + L-Glutamate + NADP <=> NH3 + H+ + 2-Oxoglutarate + NADPH	PA14_60710	PA14_60710		Nitrogen metabolism	1	-1000	1000	0		1.4.1.3, 1.4.1.4, 1.4.1.13
rxn01011	glycerate dehydrogenase	cpd00003[c] + cpd00223[c] <=> cpd00004[c] + cpd00067[c] + cpd00145[c]	NAD + Glycerate <=> NADH + H+ + Hydroxypyruvate	PA14_61210	PA14_61210		Glycine, serine and threonine metabolism	1	-1000	1000	0		1.1.1.26, 1.1.1.29, 1.1.1.81
rxn06591	glutamyl-tRNA reductase	cpd00067[c] + cpd00005[c] + cpd12227[c] <=> cpd00006[c] + cpd02345[c] + cpd11912[c]	H+ + NADPH + L-Glutamyl-tRNA-Glu <=> NADP + L-Glutamate1-semialdehyde + tRNA-Glu	PA14_61710	PA14_61710		Porphyrin and chlorophyll metabolism	1	-1000	1000	0		1.2.1.70
rxn02186	acetohydroxy acid isomeroreductase	cpd00067[c] + cpd00005[c] + cpd00668[c] <=> cpd00006[c] + cpd02498[c]	H+ + NADPH + ALCTT <=> NADP + 2,3-Dihydroxy-isovalerate	PA14_62130	PA14_62130		Pantothenate and CoA biosynthesis	1	-1000	1000	0		1.1.1.86
rxn08764	ketol-acid reductoisomerase (2-Aceto-2-hydroxybutanoate)	cpd00067[c] + cpd00005[c] + cpd00498[c] <=> cpd00006[c] + cpd02535[c]	H+ + NADPH + 2-Aceto-2-hydroxybutanoate <=> NADP + 2,3-Dihydroxy-3-methylvalerate	PA14_62130	PA14_62130		Valine, leucine and isoleucine biosynthesis	1	-1000	1000	0			*ASB 03/25/14 - tentative subsystem assignment
rxn02929	dihydrodipicolinate reductase (NADPH)	cpd00006[c] + cpd02465[c] <=> cpd00067[c] + cpd00005[c] + cpd02120[c]	NADP + tetrahydrodipicolinate <=> H+ + NADPH + Dihydrodipicolinate	PA14_62940	PA14_62940		Lysine biosynthesis	1	-1000	1000	0		1.3.1.26
rxn00190	NAD synthase	cpd00001[c] + cpd00002[c] + cpd00053[c] + cpd00638[c] -> cpd00003[c] + cpd00023[c] + cpd00012[c] + cpd00018[c]	H2O + ATP + L-Glutamine + Deamido-NAD -> NAD + L-Glutamate + PPi + AMP	PA14_64980	PA14_64980		Glutamate metabolism	0	0	1000	0		6.3.5.1
rxn00138	NAD synthase (nh4)	cpd00013[c] + cpd00002[c] + cpd00638[c] -> cpd00003[c] + cpd00012[c] + cpd00018[c]	NH3 + ATP + Deamido-NAD -> NAD + PPi + AMP	PA14_64980	PA14_64980		Nitrogen metabolism	0	0	1000	0		6.3.1.5
rxn08977	NADPH quinone oxidoreductase	cpd00005[c] + cpd00067[c] + cpd15560[c] -> cpd00006[c] + cpd15561[c]	NADPH + H+ + Ubiquinone-8 -> NAD + Ubiquinol-8	PA14_65760	PA14_65760		Oxidative phosphorylation	0	0	1000	0			*PY 06/11/14 Changed => to -> *JAB 04/16/14 - fixed ub8 ref; ASB 03/25/14 - tentative subsystem assignment; JAB 01/31/14 - switched reaction directionality to match MetaCyc
rJB00265	NADPH quinone oxidoreductase	cpd00005[c] + cpd00067[c] + cpd01351[c] -> cpd00006[c] + cJB00125[c]	NADPH + H+ + Ubiquinone-9 -> NAD + Ubiquinol-9	PA14_65760	PA14_65760		Oxidative phosphorylation	0	0	1000	0			*PY 06/11/14 Changed => to -> *JAB 04/16/14 - ub8>ub9 fix; ASB 03/25/14 - tentative subsystem assignment; JAB 01/31/14 - switched reaction directionality to match MetaCyc
rxn02003	dTDP-4-dehydrorhamnose reductase	cpd00006[c] + cpd02113[c] <=> cpd00067[c] + cpd00005[c] + cpd00522[c]	NADP + dTDP-rhamnose <=> H+ + NADPH + dTDP-4-oxo-L-rhamnose	PA14_68190	PA14_68190		Streptomycin biosynthesis	1	-1000	1000	0		1.1.1.133
rxn08291	D-Amino acid dehydrogenase	cpd00001[c] + cpd00015[c] + cpd00117[c] -> cpd00013[c] + cpd00020[c] + cpd00982[c]	H2O + FAD + D-Alanine -> NH3 + Pyruvate + FADH2	PA14_70040	PA14_70040		Alanine, aspartate and glutamate metabolism	0	0	1000	0		1.4.99.1	*JAB 07/16/14 - corrected subsystem assignment; JAB 02/04/14 - MetaCyc indicates likely irreversibility
rxn13795	3-aminopropanaldehyde dehydrogenase	cpd00001[c] + cpd00003[c] + cpd17049[c] <=> cpd00004[c] + cpd00067[c] + cpd00085[c]	H2O + NAD + 3-aminopropanaldehyde <=> NADH + H+ + beta-Alanine	PA14_70140	PA14_70140		beta-Alanine metabolism	1	-1000	1000	0		1.2.1.3, 1.2.1.5, 1.2.1.19
rxn13788	1-pyrroline dehydrogenase	2 cpd00001[c] + cpd00003[c] + cpd11311[c] <=> cpd00004[c] + cpd00067[c] + cpd00281[c]	2 H2O + NAD + 1-Pyrroline <=> NADH + H+ + GABA	PA14_70950	PA14_70950		Arginine and proline metabolism	1	-1000	1000	0			*ASB 03/28/14 - tentative subsystem assignment
rxn00429	aldehyde dehydrogenase (formaldehyde, NAD)	cpd00001[c] + cpd00003[c] + cpd00055[c] -> cpd00004[c] + 2 cpd00067[c] + cpd00047[c]	H2O + NAD + Formaldehyde -> NADH + 2 H+ + Formate	PA14_71560	PA14_71560		Methane metabolism	0	0	1000	0		1.2.1.46
rxn02440	GDP-4-dehydro-6-deoxy-D-mannose reductase	cpd00006[c] + cpd01999[c] <=> cpd00067[c] + cpd00005[c] + cpd00900[c]	NADP + GDP-D-rhamnose <=> H+ + NADPH + GDP-4-dehydro-D-rhamnose	PA14_72000	PA14_72000		Fructose and mannose metabolism	1	-1000	1000	0		1.1.1.135, 1.1.1.187, 1.1.1.271, 1.1.1.281, 2.6.1.102, 4.2.1.47
rxn00868	acyl-CoA dehydrogenase (butanoyl-CoA)	cpd00003[c] + cpd00120[c] -> cpd00004[c] + cpd00067[c] + cpd00650[c]	NAD + Butyryl-CoA -> NADH + H+ + Crotonyl-CoA				Butanoate metabolism	0	0	1000	0		1.3.1.44,1.3.99.2	*JAB 01/28/14 - reaction bounds appeared to be set opposite formula directionality
rxn10074	fatty acid oxidation (Butanoyl-CoA )	cpd00001[c] + cpd00003[c] + cpd00120[c] + cpd00015[c] <=> cpd00004[c] + cpd00067[c] + cpd00279[c] + cpd00982[c]	H2O + NAD + Butyryl-CoA + FAD <=> NADH + H+ + Acetoacetyl-CoA + FADH2				None	1	-1000	1000	0
rxn01729	glutarate-semialdehyde dehydrogenase	cpd00001[c] + cpd00003[c] + cpd02089[c] -> cpd00004[c] + 2 cpd00067[c] + cpd00379[c]	H2O + NAD + 5-Oxopentanoate -> NADH + 2 H+ + Glutarate				Lysine degradation	0	0	1000	0		1.2.1.20
rxn01068	L-threonine dehydrogenase (w/ AOBUTDs)	cpd00003[c] + cpd00161[c] <=> cpd00004[c] + cpd00067[c] + cpd02211[c]	NAD + L-Threonine <=> NADH + H+ + L-2-Amino-acetoacetate				Glycine, serine and threonine metabolism	1	-1000	1000	0		1.1.1.103
rxn01314	NADPH:6,7-dihydropteridine oxidoreductase	cpd00067[c] + cpd00005[c] + cpd00231[c] <=> cpd00006[c] + cpd00233[c]	H+ + NADPH + Dihydrobiopterin <=> NADP + Tetrahydrobiopterin				Folate biosynthesis	1	-1000	1000	0		1.5.1.34
rxn05570	gamma-butyrobetaine transport in via ABC system	cpd00001[c] + cpd00002[c] + cpd00870[e] -> cpd00067[c] + cpd00008[c] + cpd00009[c] + cpd00870[c]	H2O + ATP + gamma-butyrobetaine -> H+ + ADP + Phosphate + gamma-butyrobetaine	(((PA14_13580 or PA14_71000) and (PA14_13590 or PA14_71020) and (PA14_71030 or PA14_13600)) or ((PA14_13580 or PA14_71000) and (PA14_13590 or PA14_71020) and (PA14_71030 or PA14_13600) and PA14_13610))	PA14_13580 PA14_71000 PA14_13590 PA14_71020 PA14_71030 PA14_13600 PA14_13580 PA14_71000 PA14_13590 PA14_71020 PA14_71030 PA14_13600 PA14_13610		Transport	0	0	1000	0
rxn05159	choline transport via ABC system	cpd00001[c] + cpd00002[c] + cpd00098[e] -> cpd00067[c] + cpd00008[c] + cpd00009[c] + cpd00098[c]	H2O + ATP + Choline -> H+ + ADP + Phosphate + Choline	(((PA14_13580 or PA14_71000) and (PA14_13590 or PA14_71020) and (PA14_71030 or PA14_13600)) or (PA14_13580 and PA14_13590 and PA14_13600 and PA14_13610))	PA14_13580 PA14_71000 PA14_13590 PA14_71020 PA14_71030 PA14_13600 PA14_13580 PA14_13590 PA14_13600 PA14_13610		Transport	0	0	1000	0
rxn05180	L-carnitine transport via ABC system	cpd00001[c] + cpd00002[c] + cpd00266[e] -> cpd00067[c] + cpd00008[c] + cpd00009[c] + cpd00266[c]	H2O + ATP + Carnitine -> H+ + ADP + Phosphate + Carnitine	(((PA14_13580 or PA14_71000) and (PA14_13590 or PA14_71020) and (PA14_71030 or PA14_13600)) or (PA14_13580 and PA14_13590 and PA14_13600 and PA14_13610))	PA14_13580 PA14_71000 PA14_13590 PA14_71020 PA14_71030 PA14_13600 PA14_13580 PA14_13590 PA14_13600 PA14_13610		Transport	0	0	1000	0
rxn10073	proline betaine transport in via ABC system	cpd00001[c] + cpd00002[c] + cpd07061[e] -> cpd00067[c] + cpd00008[c] + cpd00009[c] + cpd07061[c]	H2O + ATP + Stachydrine -> H+ + ADP + Phosphate + Stachydrine	(((PA14_13580 or PA14_71000) and (PA14_13590 or PA14_71020) and (PA14_71030 or PA14_13600)) or (PA14_13580 and PA14_13590 and PA14_13600 and PA14_13610))	PA14_13580 PA14_71000 PA14_13590 PA14_71020 PA14_71030 PA14_13600 PA14_13580 PA14_13590 PA14_13600 PA14_13610		Transport	0	0	1000	0
rxn08087	1-hexadec-7-enoyl-sn-glycerol 3-phosphate O-acyltransferase (n-C161)	cpd15239[c] + cpd15326[c] -> cpd11493[c] + cpd15525[c]	Hexadecenoyl-ACP + 1-hexadec-9-enoyl-sn-glycerol_3-phosphate -> ACP + 1,2-dihexadec-9-enoyl-sn-glycerol_3-phosphate	((PA14_00060) or (PA14_56570) or (PA14_31750))	PA14_00060 PA14_56570 PA14_31750		Glycerolipid metabolism	0	0	1000	0		2.3.1.51	*JAB 12/12/13 - req. for cpd15532[c] synthesis, direct translation from Burk for lipid pathway GPRs, needs curation based on literature, originally ((BCAL0901 - 1e-56) or (BCAL3137 - 9e-30) or (BCAL1384 - 3e-38))
rxn08086	1-hexadecanoyl-sn-glycerol 3-phosphate O-acyltransferase (n-C160)	cpd15277[c] + cpd15327[c] -> cpd11493[c] + cpd15524[c]	Palmitoyl-ACP + 1-hexadecanoyl-sn-glycerol_3-phosphate -> ACP + 1,2-dihexadecanoyl-sn-glycerol_3-phosphate	((PA14_00060) or (PA14_56570) or (PA14_31750))	PA14_00060 PA14_56570 PA14_31750		Glycerolipid metabolism	0	0	1000	0		2.3.1.51	*JAB 12/19/13 - fatty acid and lipid pathways from Burk mods, GPRs double checked by JAB
rxn08089	1-octadec-7-enoyl-sn-glycerol 3-phosphate O-acyltransferase (n-C181)	cpd11825[c] + cpd15328[c] -> cpd11493[c] + cpd15527[c]	Octadecenoyl-ACP + 1-octadec-11-enoyl-sn-glycerol_3-phosphate -> ACP + 1,2-dioctadec-11-enoyl-sn-glycerol_3-phosphate	((PA14_00060) or (PA14_56570) or (PA14_31750))	PA14_00060 PA14_56570 PA14_31750		Glycerolipid metabolism	0	0	1000	0		2.3.1.51	*JAB 12/13/13 - req. for cpd15534[c] synthesis, direct translation from Burk for lipid pathway GPRs, needs curation based on literature, originally ((BCAL0901 - 1e-56) or (BCAL3137 - 9e-30) or (BCAL1384 - 3e-38))
rxn08088	1-octadecanoyl-sn-glycerol 3-phosphate O-acyltransferase (n-C180)	cpd15268[c] + cpd15329[c] -> cpd11493[c] + cpd15526[c]	Octadecanoyl-ACP + 1-octadecanoyl-sn-glycerol_3-phosphate -> ACP + 1,2-dioctadecanoyl-sn-glycerol_3-phosphate	((PA14_00060) or (PA14_56570) or (PA14_31750))	PA14_00060 PA14_56570 PA14_31750		Glycerolipid metabolism	0	0	1000	0		2.3.1.51	*JAB 12/19/13 - fatty acid and lipid pathways from Burk mods, GPRs double checked by JAB
rxn08085	1-tetradec-7-enoyl-sn-glycerol 3-phosphate O-acyltransferase (n-C141)	cpd15294[c] + cpd15330[c] -> cpd11493[c] + cpd15523[c]	Tetradecenoyl-ACP + 1-tetradec-7-enoyl-sn-glycerol_3-phosphate -> ACP + 1,2-ditetradec-7-enoyl-sn-glycerol_3-phosphate	((PA14_00060) or (PA14_56570) or (PA14_31750))	PA14_00060 PA14_56570 PA14_31750		Glycerolipid metabolism	0	0	1000	0		2.3.1.51	*JAB 12/19/13 - fatty acid and lipid pathways from Burk mods, GPRs double checked by JAB
rxn08083	1-tetradecanoyl-sn-glycerol 3-phosphate O-acyltransferase (n-C120)	cpd11468[c] + cpd15325[c] -> cpd11493[c] + cpd15521[c]	Dodecanoyl-ACP + 1-dodecanoyl-sn-glycerol_3-phosphate -> ACP + 1,2-didodecanoyl-sn-glycerol_3-phosphate	((PA14_00060) or (PA14_56570) or (PA14_31750))	PA14_00060 PA14_56570 PA14_31750		Glycerolipid metabolism	0	0	1000	0		2.3.1.51	*JAB 12/19/13 - fatty acid and lipid pathways from Burk mods, GPRs double checked by JAB
rxn08084	1-tetradecanoyl-sn-glycerol 3-phosphate O-acyltransferase (n-C140)	cpd11466[c] + cpd15331[c] -> cpd11493[c] + cpd15522[c]	Myristoyl-ACP + 1-tetradecanoyl-sn-glycerol_3-phosphate -> ACP + 1,2-ditetradecanoyl-sn-glycerol_3-phosphate	((PA14_00060) or (PA14_56570) or (PA14_31750))	PA14_00060 PA14_56570 PA14_31750		Glycerolipid metabolism	0	0	1000	0		2.3.1.51	*JAB 12/19/13 - fatty acid and lipid pathways from Burk mods, GPRs double checked by JAB
rxn10215	anteisoheptadecanoyl-1-acylglycerol-3-phosphate O-acyltransferase	cpd11434[c] + cpd15672[c] -> cpd00010[c] + cpd15678[c]	fa12coa + 1-anteisoheptadecanoyl-sn-glycerol_3-phosphate -> CoA + 1,2-dianteisoheptadecanoyl-sn-glycerol_3-phosphate	((PA14_00060) or (PA14_56570) or (PA14_31750))	PA14_00060 PA14_56570 PA14_31750		Glycerolipid metabolism	0	0	1000	0		2.3.1.51	*JAB 12/19/13 - fatty acid and lipid pathways from Burk mods, GPRs double checked by JAB
rxn10218	anteisopentadecanoyl-1-acylglycerol-3-phosphate O-acyltransferase	cpd11439[c] + cpd15675[c] -> cpd00010[c] + cpd15681[c]	fa4coa + 1-anteisopentadecanoyl-sn-glycerol_3-phosphate -> CoA + 1,2-dianteisopentadecanoyl-sn-glycerol_3-phosphate	((PA14_00060) or (PA14_56570) or (PA14_31750))	PA14_00060 PA14_56570 PA14_31750		Glycerolipid metabolism	0	0	1000	0		2.3.1.51	*JAB 12/19/13 - fatty acid and lipid pathways from Burk mods, GPRs double checked by JAB
rxn10214	isoheptadecanoyl-1-acylglycerol-3-phosphate O-acyltransferase	cpd11432[c] + cpd15671[c] -> cpd00010[c] + cpd15677[c]	fa11coa + 1-isoheptadecanoyl-sn-glycerol_3-phosphate -> CoA + 1,2-diisoheptadecanoyl-sn-glycerol_3-phosphate	((PA14_00060) or (PA14_56570) or (PA14_31750))	PA14_00060 PA14_56570 PA14_31750		Glycerolipid metabolism	0	0	1000	0		2.3.1.51	*JAB 12/19/13 - fatty acid and lipid pathways from Burk mods, GPRs double checked by JAB
rxn10219	isohexadecanoyl-1-acylglycerol-3-phosphate O-acyltransferase	cpd11441[c] + cpd15676[c] -> cpd00010[c] + cpd15682[c]	fa6coa + 1-isohexadecanoyl-sn-glycerol_3-phosphate -> CoA + 1,2-diisohexadecanoyl-sn-glycerol_3-phosphate	((PA14_00060) or (PA14_56570) or (PA14_31750))	PA14_00060 PA14_56570 PA14_31750		Glycerolipid metabolism	0	0	1000	0		2.3.1.51	*JAB 12/19/13 - fatty acid and lipid pathways from Burk mods, GPRs double checked by JAB
rxn10217	isopentadecanoyl-1-acylglycerol-3-phosphate O-acyltransferase	cpd11437[c] + cpd15674[c] -> cpd00010[c] + cpd15680[c]	fa3coa + 1-isopentadecanoyl-sn-glycerol_3-phosphate -> CoA + 1,2-diisopentadecanoyl-sn-glycerol_3-phosphate	((PA14_00060) or (PA14_56570) or (PA14_31750))	PA14_00060 PA14_56570 PA14_31750		Glycerolipid metabolism	0	0	1000	0		2.3.1.51	*JAB 12/19/13 - fatty acid and lipid pathways from Burk mods, GPRs double checked by JAB
rxn10216	isotetradecanoyl-1-acylglycerol-3-phosphate O-acyltransferase	cpd11435[c] + cpd15673[c] -> cpd00010[c] + cpd15679[c]	fa1coa + 1-isotetradecanoyl-sn-glycerol_3-phosphate -> CoA + 1,2-diisotetradecanoyl-sn-glycerol_3-phosphate	((PA14_00060) or (PA14_56570) or (PA14_31750))	PA14_00060 PA14_56570 PA14_31750		Glycerolipid metabolism	0	0	1000	0		2.3.1.51	*JAB 12/19/13 - fatty acid and lipid pathways from Burk mods, GPRs double checked by JAB
rxn10212	myristoyl-1-acylglycerol-3-phosphate O-acyltransferase	cpd01695[c] + cpd15331[c] -> cpd00010[c] + cpd15522[c]	Myristoyl-CoA + 1-tetradecanoyl-sn-glycerol_3-phosphate -> CoA + 1,2-ditetradecanoyl-sn-glycerol_3-phosphate	((PA14_00060) or (PA14_56570) or (PA14_31750))	PA14_00060 PA14_56570 PA14_31750		Glycerolipid metabolism	0	0	1000	0		2.3.1.51	*JAB 12/19/13 - fatty acid and lipid pathways from Burk mods, GPRs double checked by JAB
rxn10211	palmitoyl-1-acylglycerol-3-phosphate O-acyltransferase	cpd00134[c] + cpd15327[c] -> cpd00010[c] + cpd15524[c]	Palmitoyl-CoA + 1-hexadecanoyl-sn-glycerol_3-phosphate -> CoA + 1,2-dihexadecanoyl-sn-glycerol_3-phosphate	((PA14_00060) or (PA14_56570) or (PA14_31750))	PA14_00060 PA14_56570 PA14_31750		Glycerolipid metabolism	0	0	1000	0		2.3.1.51	*JAB 12/19/13 - fatty acid and lipid pathways from Burk mods, GPRs double checked by JAB
rxn10213	stearoyl-1-acylglycerol-3-phosphate O-acyltransferase	cpd00327[c] + cpd15329[c] -> cpd00010[c] + cpd15526[c]	strcoa + 1-octadecanoyl-sn-glycerol_3-phosphate -> CoA + 1,2-dioctadecanoyl-sn-glycerol_3-phosphate	((PA14_00060) or (PA14_56570) or (PA14_31750))	PA14_00060 PA14_56570 PA14_31750		Glycerolipid metabolism	0	0	1000	0		2.3.1.51	*JAB 12/19/13 - fatty acid and lipid pathways from Burk mods, GPRs double checked by JAB
rxn05175	spermidine transport via ABC system	cpd00001[c] + cpd00002[c] + cpd00264[e] -> cpd00067[c] + cpd00008[c] + cpd00009[c] + cpd00264[c]	H2O + ATP + Spermidine -> H+ + ADP + Phosphate + Spermidine	((PA14_21910 and PA14_21930 and PA14_21920 and PA14_21960) or (PA14_04250 and PA14_04240 and PA14_04230 and PA14_04220) or (PA14_07860 and PA14_07890 and PA14_07900 and PA14_07870 and PA14_07850) or (PA14_17640 and PA14_17630 and PA14_17620 and PA14_17610) or (PA14_03920 and PA14_03930 and PA14_03940 and PA14_03950 and PA14_03960))	PA14_21910 PA14_21930 PA14_21920 PA14_21960 PA14_04250 PA14_04240 PA14_04230 PA14_04220 PA14_07860 PA14_07890 PA14_07900 PA14_07870 PA14_07850 PA14_17640 PA14_17630 PA14_17620 PA14_17610		Transport	0	0	1000	0		Undetermined	*JAB 12/02/14 - edited GPR; JAB 01/13/14 - edited
rxn03243	Decanoyl-CoAacetyl-CoA C-acyltransferase	cpd00022[c] + cpd03128[c] <=> cpd00010[c] + cpd03117[c]	Acetyl-CoA + Decanoyl-CoA <=> CoA + 3-Oxododecanoyl-CoA	((PA14_02790) or (PA14_17880) or (PA14_25090) or (PA14_26010))	PA14_02790 PA14_17880 PA14_25090 PA14_26010		Fatty acid metabolism	1	-1000	1000	0		2.3.1.16	*JAB 12/19/13 - fatty acid and lipid pathways from Burk mods, GPRs double checked by JAB
rxn03248	Hexanoyl-CoAacetyl-CoA C-acyltransferase	cpd00022[c] + cpd03124[c] <=> cpd00010[c] + cpd03121[c]	Acetyl-CoA + Hexanoyl-CoA <=> CoA + 3-Oxooctanoyl-CoA	((PA14_02790) or (PA14_17880) or (PA14_25090) or (PA14_26010))	PA14_02790 PA14_17880 PA14_25090 PA14_26010		Fatty acid metabolism	1	-1000	1000	0		2.3.1.16	*JAB 12/19/13 - fatty acid and lipid pathways from Burk mods, GPRs double checked by JAB
rxn06510	Lauroyl-CoAacetyl-CoA C-acyltransferase	cpd00022[c] + cpd01260[c] <=> cpd00010[c] + cpd12689[c]	Acetyl-CoA + Lauroyl-CoA <=> CoA + 3-Oxotetradecanoyl-CoA	((PA14_02790) or (PA14_17880) or (PA14_25090) or (PA14_26010))	PA14_02790 PA14_17880 PA14_25090 PA14_26010		Fatty acid metabolism	1	-1000	1000	0		2.3.1.16	*JAB 12/19/13 - fatty acid and lipid pathways from Burk mods, GPRs double checked by JAB
rxn02804	myristoyl-CoAacetylCoA C-myristoyltransferase	cpd00022[c] + cpd01695[c] <=> cpd00010[c] + cpd03114[c]	Acetyl-CoA + Myristoyl-CoA <=> CoA + 3-Oxopalmitoyl-CoA	((PA14_02790) or (PA14_17880) or (PA14_25090) or (PA14_26010))	PA14_02790 PA14_17880 PA14_25090 PA14_26010		Fatty acid metabolism	1	-1000	1000	0		2.3.1.16,2.3.1.155	*JAB 12/19/13 - fatty acid and lipid pathways from Burk mods, GPRs double checked by JAB
rxn02680	Octanoyl-CoAacetyl-CoA C-acyltransferase	cpd00022[c] + cpd01335[c] <=> cpd00010[c] + cpd03119[c]	Acetyl-CoA + Octanoyl-CoA <=> CoA + 3-Oxodecanoyl-CoA	((PA14_02790) or (PA14_17880) or (PA14_25090) or (PA14_26010))	PA14_02790 PA14_17880 PA14_25090 PA14_26010		Fatty acid metabolism	1	-1000	1000	0		2.3.1.16	*JAB 12/19/13 - fatty acid and lipid pathways from Burk mods, GPRs double checked by JAB
rxn05619	molybdate transport via ABC system	cpd00001[c] + cpd00002[c] + cpd11574[e] -> cpd00067[c] + cpd00008[c] + cpd00009[c] + cpd11574[c]	H2O + ATP + Molybdate -> H+ + ADP + Phosphate + Molybdate	((PA14_03670 and PA14_03650 and PA14_03680) or (PA14_40410 and PA14_40420 and PA14_40390))	PA14_03670 PA14_03650 PA14_03680 PA14_40410 PA14_40420 PA14_40390		Transport	0	0	1000	0		TC-3.A.1.8,3.A.1.8	*JAB 01/13/14 - added Burk-equivalent genes
rxn05163	putrescine transport via ABC system	cpd00001[c] + cpd00002[c] + cpd00118[e] -> cpd00067[c] + cpd00008[c] + cpd00009[c] + cpd00118[c]	H2O + ATP + Putrescine -> H+ + ADP + Phosphate + Putrescine	((PA14_04250 and PA14_04240 and PA14_04230 and PA14_04220) or (PA14_21910 and PA14_21930 and PA14_21920 and PA14_21960) or (PA14_17640 and PA14_17630 and PA14_17620 and PA14_17610) or (PA14_07860 and PA14_07890 and PA14_07900 and PA14_07870 and PA14_07850) or (PA14_03920 and PA14_03930 and PA14_03940 and PA14_03950 and PA14_03960))	PA14_04250 PA14_04240 PA14_04230 PA14_04220 PA14_21910 PA14_21930 PA14_21920 PA14_21960 PA14_17640 PA14_17630 PA14_17620 PA14_17610 PA14_07860 PA14_07890 PA14_07900 PA14_07870 PA14_07850 PA14_03920 PA14_03930 PA14_03940 PA14_03950 PA14_03960		Transport	0	0	1000	0		Undetermined	*JAB 12/02/14 - curated GPR
rxn10158	fumarate transport in via proton symport (3 h+)	3 cpd00067[e] + cpd00106[e] <=> 3 cpd00067[c] + cpd00106[c]	3 H+ + Fumarate <=> 3 H+ + Fumarate	((PA14_52810 and PA14_52840 and PA14_52820) or (PA14_68290 and PA14_68260 and PA14_68280))	PA14_52810 PA14_52840 PA14_52820 PA14_68290 PA14_68260 PA14_68280		Transport	1	-1000	1000	0
rxn05603	D-malate transport in via proton symport	cpd00067[e] + cpd00386[e] <=> cpd00067[c] + cpd00386[c]	H+ + D-Malate <=> H+ + D-Malate	((PA14_52810 and PA14_52840 and PA14_52820) or PA14_01460 or (PA14_68290 and PA14_68260 and PA14_68280) or PA14_49130)	PA14_52810 PA14_52840 PA14_52820 PA14_01460 PA14_68290 PA14_68260 PA14_68280 PA14_49130		Transport	1	-1000	1000	0
rxn05154	L-arginine transport via ABC system	cpd00001[c] + cpd00002[c] + cpd00051[e] -> cpd00067[c] + cpd00008[c] + cpd00009[c] + cpd00051[c]	H2O + ATP + L-Arginine -> H+ + ADP + Phosphate + L-Arginine	((PA14_52790 and PA14_52770 and PA14_52750 and PA14_52780) or (PA14_26240 and PA14_26230 and PA14_26220 and PA14_26210) or (PA14_68060 and PA14_68070 and PA14_68080 and PA14_68090))	PA14_52790 PA14_52770 PA14_52750 PA14_52780 PA14_26240 PA14_26230 PA14_26220 PA14_26210 PA14_68060 PA14_68070 PA14_68080 PA14_68090		Transport	0	0	1000	0			*JAB 01/13/14 - altered GPR (removed generic transporter, added histidine/arginine transporter)
rxn00727	anthranilate synthase	cpd00053[c] + cpd00216[c] -> cpd00067[c] + cpd00023[c] + cpd00020[c] + cpd00093[c]	L-Glutamine + Chorismate -> H+ + L-Glutamate + Pyruvate + Anthranilate	((PA14_51360 and PA14_51350) or (PA14_07940 and PA14_08340))	PA14_51360 PA14_51350 PA14_07940 PA14_08340		Phenylalanine, tyrosine and tryptophan biosynthesis	0	0	1000	0		4.1.3.27
rxn05161	L-leucine transport via ABC system	cpd00001[c] + cpd00002[c] + cpd00107[e] -> cpd00067[c] + cpd00008[c] + cpd00009[c] + cpd00107[c]	H2O + ATP + L-Leucine -> H+ + ADP + Phosphate + L-Leucine	((PA14_50520 and PA14_50530 and PA14_50540 and PA14_50550 and PA14_50560) or (PA14_64860 and PA14_64870 and PA14_64890 and PA14_64900 and PA14_64880))	PA14_50520 PA14_50530 PA14_50540 PA14_50550 PA14_50560 PA14_64860 PA14_64870 PA14_64890 PA14_64900 PA14_64880		Transport	0	0	1000	0		Undetermined	*JAB 01/13/14 - removed transporter genes most likely associated with urea transport
rxn05168	L-valine transport via ABC system	cpd00001[c] + cpd00002[c] + cpd00156[e] -> cpd00067[c] + cpd00008[c] + cpd00009[c] + cpd00156[c]	H2O + ATP + L-Valine -> H+ + ADP + Phosphate + L-Valine	((PA14_50520 and PA14_50530 and PA14_50540 and PA14_50550 and PA14_50560) or (PA14_64860 and PA14_64870 and PA14_64890 and PA14_64900 and PA14_64880))	PA14_50520 PA14_50530 PA14_50540 PA14_50550 PA14_50560 PA14_64860 PA14_64870 PA14_64890 PA14_64900 PA14_64880		Transport	0	0	1000	0		Undetermined	*JAB 01/13/14 - removed urea transport operon
rxn05155	L-glutamate transport via ABC system	cpd00001[c] + cpd00002[c] + cpd00053[e] -> cpd00067[c] + cpd00008[c] + cpd00009[c] + cpd00053[c]	H2O + ATP + L-Glutamine -> H+ + ADP + Phosphate + L-Glutamine	((PA14_46950 and PA14_46930 and PA14_46920 and PA14_46910) or (PA14_67030 and PA14_67040 and PA14_67050))	PA14_46950 PA14_46930 PA14_46920 PA14_67030 PA14_67040 PA14_67050		Transport	0	0	1000	0		3.A.1.3	*JAB 12/07/14 - removed one lower confidence transporter operon in PA14; JAB 01/13/14 - added genes from Burk rxns, removed generic AA transporter
rxn05201	Hypoxanthine ion-coupled transport	cpd00067[e] + cpd00226[e] <=> cpd00067[c] + cpd00226[c]	H+ + HYXN <=> H+ + HYXN	((PA14_44950) or (PA14_04610) or (PA14_61480) or (PA14_62440) or (PA14_44800))	PA14_44950 PA14_04610 PA14_61480 PA14_62440 PA14_44800		Transport	1	-1000	1000	0		Undetermined	*JAB 01/13/14 - added from Burk
rxn02831	o-succinylbenzoate-CoA ligase	cpd00067[c] + cpd00010[c] + cpd00002[c] + cpd01772[c] -> cpd00012[c] + cpd00018[c] + cpd02021[c]	H+ + CoA + ATP + Succinylbenzoate -> PPi + AMP + Succinylbenzoyl-CoA	((PA14_43610 or PA14_13110 or PA14_48600 or PA14_14060 or PA14_31470 or PA14_09660 or PA14_35940) or PA14_21370 or PA14_21340)	PA14_43610 PA14_13110 PA14_48600 PA14_14060 PA14_31470 PA14_09660 PA14_35940 PA14_21370 PA14_21340		None	0	0	1000	0			*JAB 12/08/14 - added a gene dupe for PA4198 in PA14
rxn13885	phenazine-1-carboxylic acid synthesis, step 3	2 cpd17077[c] <=> 2 cpd00001[c] + 4 cpd00067[c] + cpd17083[c] + cpd00011[c]	2 trans-2,3-dihydro-3-hydroxyanthranilic acid <=> 2 H2O + 4 H+ + phenazine-1-carboxylic acid + CO2	((PA14_39970 and PA14_39960 and PA14_39945 and PA14_39890 and PA14_39880) or (PA14_09480 and PA14_09470 and PA14_09460 and PA14_09420 and PA14_09410))	PA14_39970 PA14_39960 PA14_39945 PA14_39890 PA14_39880 PA14_09480 PA14_09470 PA14_09460 PA14_09420 PA14_09410		Phenazine biosynthesis	1	-1000	1000	0
rxn05512	butanesulfonate transport via ABC system	cpd00001[c] + cpd00002[c] + cpd11596[e] -> cpd00067[c] + cpd00008[c] + cpd00009[c] + cpd11596[c]	H2O + ATP + butanesulfonate -> H+ + ADP + Phosphate + butanesulfonate	((PA14_02330 and PA14_02340) or (PA14_34770 and PA14_34780 and PA14_34790) or (PA14_19520 and PA14_19510 and PA14_19500) or (PA14_19570 and PA14_19580))	PA14_02330 PA14_02340 PA14_34770 PA14_34780 PA14_34790 PA14_19520 PA14_19510 PA14_19500 PA14_19570 PA14_10580		Transport	0	0	1000	0		Undetermined	*ASB 12/08/14 - changed GPR parantheses; *JAB 12/2/14 - curated PA14_02330 and PA14_02340 and added PA14_19570 and PA14_19580; JAB 01/13/14 - merged iMO1056 and Burk-equivalent reactions
rxn08669	Glycerophosphodiester phosphodiesterase (Glycerophosphoglycerol)	cpd00001[c] + cpd02090[c] -> cpd00080[c] + cpd00100[c]	H2O + Glycerophosphoglycerol -> Glycerol-3-phosphate + Glycerol	((PA14_34250) or (PA14_04550))	PA14_34250 PA14_04550		Glycerophospholipid metabolism	0	0	1000	0		3.1.4.46	*JAB 12/19/13 - fatty acid and lipid pathways from Burk mods, GPRs double checked by JAB
rxn05156	ornithine transport via ABC system	cpd00001[c] + cpd00002[c] + cpd00064[e] -> cpd00067[c] + cpd00008[c] + cpd00009[c] + cpd00064[c]	H2O + ATP + Ornithine -> H+ + ADP + Phosphate + Ornithine	((PA14_26240 and PA14_26230 and PA14_26220 and PA14_26210) or (PA14_68070 and PA14_68080 and PA14_68090 and PA14_68060) or (PA14_52790 and PA14_52770 and PA14_52750 and PA14_52780))	PA14_26240 PA14_26230 PA14_26220 PA14_26210 PA14_68070 PA14_68080 PA14_68090 PA14_68060 PA14_52790 PA14_52770 PA14_52750 PA14_52780		Transport	0	0	1000	0		Undetermined	*JAB 01/13/14 - edited using Burk rxns
rxn05164	L-histidine transport via ABC system	cpd00001[c] + cpd00002[c] + cpd00119[e] -> cpd00067[c] + cpd00008[c] + cpd00009[c] + cpd00119[c]	H2O + ATP + L-Histidine -> H+ + ADP + Phosphate + L-Histidine	((PA14_26240 and PA14_26220 and PA14_38320 and PA14_26230) or (PA14_68070 and PA14_68080 and PA14_68090 and PA14_68060))	PA14_26240 PA14_26220 PA14_38320 PA14_26230 PA14_68070 PA14_68080 PA14_68090 PA14_68060		Transport	0	0	1000	0		Undetermined	*JAB 01/13/14 - switched nonspecific transporter for specific transporter
rxn13828	fatty-acid--CoA ligase (n-C14:0) transport	cpd00010[c] + cpd00002[c] + cpd03847[e] -> cpd00012[c] + cpd00018[c] + cpd01695[c]	CoA + ATP + Myristic acid -> PPi + AMP + Myristoyl-CoA	((PA14_21370 and PA14_47540) or (PA14_21370 and PA14_60730) or (PA14_21340 and PA14_60730) or (PA14_21340 and PA14_47540))	PA14_21370 PA14_47540 PA14_21370 PA14_60730 PA14_21340 PA14_60730 PA14_21340 PA14_47540		Transport	0	0	1000	0
rxn13829	fatty-acid--CoA ligase (hexadecanoate) transport	cpd00010[c] + cpd00002[c] + cpd00214[e] -> cpd00012[c] + cpd00018[c] + cpd00134[c]	CoA + ATP + Palmitate -> PPi + AMP + Palmitoyl-CoA	((PA14_21370 and PA14_47540) or (PA14_21340 and PA14_47540) or (PA14_21370 and PA14_60730) or (PA14_21340 and PA14_60730))	PA14_21370 PA14_47540 PA14_21340 PA14_47540 PA14_21370 PA14_60730 PA14_21340 PA14_60730		Transport	0	0	1000	0
rxn05247	FACOAL140(ISO)	cpd00067[c] + cpd00010[c] + cpd00002[c] + cpd11430[c] -> cpd00012[c] + cpd00018[c] + cpd11435[c]	H+ + CoA + ATP + fa1 -> PPi + AMP + fa1coa	((PA14_21370) or (PA14_21340) or (PA14_31470) or (PA14_13110) or (PA14_09660))	PA14_21370 PA14_21340 PA14_31470 PA14_13110 PA14_09660		Fatty acid metabolism	0	0	1000	0		6.2.1.3	*JAB 12/19/13 - fatty acid and lipid pathways from Burk mods, GPRs double checked by JAB
rxn05248	FACOAL150(anteiso)	cpd00067[c] + cpd00010[c] + cpd00002[c] + cpd11438[c] -> cpd00012[c] + cpd00018[c] + cpd11439[c]	H+ + CoA + ATP + fa4 -> PPi + AMP + fa4coa	((PA14_21370) or (PA14_21340) or (PA14_31470) or (PA14_13110) or (PA14_09660))	PA14_21370 PA14_21340 PA14_31470 PA14_13110 PA14_09660		Fatty acid metabolism	0	0	1000	0		6.2.1.3	*JAB 12/19/13 - fatty acid and lipid pathways from Burk mods, GPRs double checked by JAB
rxn05249	FACOAL150(ISO)	cpd00067[c] + cpd00010[c] + cpd00002[c] + cpd11436[c] -> cpd00012[c] + cpd00018[c] + cpd11437[c]	H+ + CoA + ATP + fa3 -> PPi + AMP + fa3coa	((PA14_21370) or (PA14_21340) or (PA14_31470) or (PA14_13110) or (PA14_09660))	PA14_21370 PA14_21340 PA14_31470 PA14_13110 PA14_09660		Fatty acid metabolism	0	0	1000	0		6.2.1.3	*JAB 12/19/13 - fatty acid and lipid pathways from Burk mods, GPRs double checked by JAB
rxn05250	FACOAL160(ISO)	cpd00067[c] + cpd00010[c] + cpd00002[c] + cpd11440[c] -> cpd00012[c] + cpd00018[c] + cpd11441[c]	H+ + CoA + ATP + fa6 -> PPi + AMP + fa6coa	((PA14_21370) or (PA14_21340) or (PA14_31470) or (PA14_13110) or (PA14_09660))	PA14_21370 PA14_21340 PA14_31470 PA14_13110 PA14_09660		Fatty acid metabolism	0	0	1000	0		6.2.1.3	*JAB 12/19/13 - fatty acid and lipid pathways from Burk mods, GPRs double checked by JAB
rxn05251	FACOAL170(anteiso)	cpd00067[c] + cpd00010[c] + cpd00002[c] + cpd11433[c] -> cpd00012[c] + cpd00018[c] + cpd11434[c]	H+ + CoA + ATP + fa12 -> PPi + AMP + fa12coa	((PA14_21370) or (PA14_21340) or (PA14_31470) or (PA14_13110) or (PA14_09660))	PA14_21370 PA14_21340 PA14_31470 PA14_13110 PA14_09660		Fatty acid metabolism	0	0	1000	0		6.2.1.3	*JAB 12/19/13 - fatty acid and lipid pathways from Burk mods, GPRs double checked by JAB
rxn05252	FACOAL170(ISO)	cpd00067[c] + cpd00010[c] + cpd00002[c] + cpd11431[c] -> cpd00012[c] + cpd00018[c] + cpd11432[c]	H+ + CoA + ATP + fa11 -> PPi + AMP + fa11coa	((PA14_21370) or (PA14_21340) or (PA14_31470) or (PA14_13110) or (PA14_09660))	PA14_21370 PA14_21340 PA14_31470 PA14_13110 PA14_09660		Fatty acid metabolism	0	0	1000	0		6.2.1.3	*JAB 12/19/13 - fatty acid and lipid pathways from Burk mods, GPRs double checked by JAB
rxn09450	fatty-acid--CoA ligase (hexadecenoate), peroxisomal	cpd00067[c] + cpd00010[c] + cpd00002[c] + cpd15237[c] -> cpd00012[c] + cpd00018[c] + cpd15238[c]	H+ + CoA + ATP + hexadecenoate -> PPi + AMP + Hexadecenoyl-CoA	((PA14_21370) or (PA14_21340) or (PA14_31470) or (PA14_13110) or (PA14_09660))	PA14_21370 PA14_21340 PA14_31470 PA14_13110 PA14_09660		Fatty acid metabolism	0	0	1000	0		6.2.1.3	*JAB 12/19/13 - fatty acid and lipid pathways from Burk mods, GPRs double checked by JAB
rxn09449	fatty-acid--CoA ligase (octadecanoate)	cpd00067[c] + cpd00010[c] + cpd00002[c] + cpd01080[c] -> cpd00012[c] + cpd00018[c] + cpd00327[c]	H+ + CoA + ATP + ocdca -> PPi + AMP + strcoa	((PA14_21370) or (PA14_21340) or (PA14_31470) or (PA14_13110) or (PA14_09660))	PA14_21370 PA14_21340 PA14_31470 PA14_13110 PA14_09660		Fatty acid metabolism	0	0	1000	0		6.2.1.3	*JAB 12/19/13 - fatty acid and lipid pathways from Burk mods, GPRs double checked by JAB
rxn09448	fatty-acid--CoA ligase (octadecenoate)	cpd00067[c] + cpd00010[c] + cpd00002[c] + cpd15269[c] -> cpd00012[c] + cpd00018[c] + cpd15274[c]	H+ + CoA + ATP + octadecenoate -> PPi + AMP + Octadecenoyl-CoA	((PA14_21370) or (PA14_21340) or (PA14_31470) or (PA14_13110) or (PA14_09660))	PA14_21370 PA14_21340 PA14_31470 PA14_13110 PA14_09660		Fatty acid metabolism	0	0	1000	0		6.2.1.3	*JAB 12/19/13 - fatty acid and lipid pathways from Burk mods, GPRs double checked by JAB
rxn05736	fatty-acid--CoA ligase (tetradecanoate)	cpd00067[c] + cpd00010[c] + cpd00002[c] + cpd03847[c] -> cpd00012[c] + cpd00018[c] + cpd01695[c]	H+ + CoA + ATP + Myristic_acid -> PPi + AMP + Myristoyl-CoA	((PA14_21370) or (PA14_21340) or (PA14_31470) or (PA14_13110) or (PA14_09660))	PA14_21370 PA14_21340 PA14_31470 PA14_13110 PA14_09660		Fatty acid metabolism	0	0	1000	0		6.2.1.3	*JAB 12/19/13 - fatty acid and lipid pathways from Burk mods, GPRs double checked by JAB
rxn00947	PalmitateCoA ligase (AMP-forming)	cpd00067[c] + cpd00010[c] + cpd00002[c] + cpd00214[c] -> cpd00012[c] + cpd00018[c] + cpd00134[c]	H+ + CoA + ATP + Palmitate -> PPi + AMP + Palmitoyl-CoA	((PA14_21370) or (PA14_21340) or (PA14_31470) or (PA14_13110) or (PA14_09660))	PA14_21370 PA14_21340 PA14_31470 PA14_13110 PA14_09660		Fatty acid metabolism	0	0	1000	0		6.2.1.3	*JAB 12/19/13 - fatty acid and lipid pathways from Burk mods, GPRs double checked by JAB
rxn13892	phosphonate transport via ABC system	cpd00001[c] + cpd00002[c] + cpd04099[e] -> cpd00067[c] + cpd00008[c] + cpd00009[c] + cpd04099[c]	H2O + ATP + Phosphonate -> H+ + ADP + Phosphate + Phosphonate	((PA14_21160 and PA14_21175 and PA14_21150 and PA14_21140) or (PA14_20400 and PA14_20420) or (PA14_20300 and PA14_20320 and PA14_20330))	PA14_21160 PA14_21175 PA14_21150 PA14_21140 PA14_20400 PA14_20420 PA14_20300 PA14_20320 PA14_20330		Transport	0	0	1000	0
rxn08002	3-oxoacyl-[acyl-carrier-protein] synthase (n-C18:1)	cpd15239[c] + cpd00067[c] + cpd11492[c] -> cpd11493[c] + cpd00011[c] + cpd15376[c]	Hexadecenoyl-ACP + H+ + Malonyl-acyl-carrierprotein- -> ACP + CO2 + 3-oxo-cis-vacc-11-enoyl-[acyl-carrier protein]	((PA14_20950 and PA14_46490) or (PA14_25690 and PA14_20950))	PA14_20950 PA14_46490 PA14_25690 PA14_20950		Fatty acid biosynthesis	0	0	1000	0			*JAB 12/13/13 - req. for cpd15534[c] synthesis, direct translation from Burk for lipid pathway GPRs, needs curation based on literature, switched rPY00158 for rxn08002, originally PA3333 < BCAL0992 (1e-55),PA2965 < BCAL0996 (1e-128), PA1373 < BCAL2874 and BCAL2878))
rxn05349	acetyl-CoA[acyl-carrier-protein] S-acetyltransferase	cpd11493[c] + cpd00022[c] <=> cpd00010[c] + cpd11494[c]	ACP + Acetyl-CoA <=> CoA + Acetyl-ACP	((PA14_20950 and PA14_46490) or (PA14_25690 and PA14_20950))	PA14_20950 PA14_46490 PA14_25690 PA14_20950		Fatty acid biosynthesis	1	-1000	1000	0		2.3.1.179,2.3.1.180,2.3.1.38,2.3.1.41,2.3.1.85,2.3.1.86	*JAB 12/12/13 - req. for cpd15531[c] synthesis, direct translation from Burk for lipid pathway GPRs, needs curation based on literature, originally from iPY1537: PA3333 < BCAL0992 (1e-55),PA2965 < BCAL0996 (1e-128), PA1373 < BCAL2874 and BCAL2878))
rxn00187	glutamine synthetase	cpd00013[c] + cpd00023[c] + cpd00002[c] -> cpd00067[c] + cpd00008[c] + cpd00009[c] + cpd00053[c]	NH3 + L-Glutamate + ATP -> H+ + ADP + Phosphate + L-Glutamine	((PA14_20670 or PA14_03860 or PA14_38140 or PA14_72850 or PA14_72690) or PA14_03880 or PA14_67600)	PA14_20670 PA14_03860 PA14_38140 PA14_72850 PA14_72690 PA14_03880 PA14_67600		Glutamate metabolism	0	0	1000	0		6.3.1.2
rxn05331	(3R)-3-Hydroxybutanoyl-[acyl-carrier-protein] hydro-lyase	cpd11480[c] <=> cpd00001[c] + cpd11469[c]	D-3-Hydroxydodecanoyl-[acp] <=> H2O + (2E)-Dodecenoyl-[acp]	((PA14_17190) or PA14_43680)	PA14_17190 PA14_43680		Fatty acid biosynthesis	1	-1000	1000	0		2.3.1.85,2.3.1.86,4.2.1.58,4.2.1.60,4.2.1.61
rxn05333	(3R)-3-Hydroxybutanoyl-[acyl-carrier-protein] hydro-lyase	cpd11482[c] <=> cpd00001[c] + cpd11475[c]	(R)-3-Hydroxydecanoyl-[acyl-carrier protein] <=> H2O + (2E)-Decenoyl-[acp]	((PA14_17190) or PA14_43680)	PA14_17190 PA14_43680		Fatty acid biosynthesis	1	-1000	1000	0		2.3.1.85,2.3.1.86,4.2.1.58,4.2.1.60,4.2.1.61
rxn10221	anteisoheptadecanoyl-phosphatidate cytidylyltransferase	cpd00052[c] + cpd15678[c] <=> cpd00012[c] + cpd15684[c]	CTP + 1,2-dianteisoheptadecanoyl-sn-glycerol_3-phosphate <=> PPi + CDP-1,2-dianteisoheptadecanoylglycerol	((PA14_17120) or (PA14_31760))	PA14_17120 PA14_31760		Glycerolipid metabolism	1	-1000	1000	0		2.7.7.41	*JAB 12/19/13 - fatty acid and lipid pathways from Burk mods, GPRs double checked by JAB
rxn10224	anteisopentadecanoyl-phosphatidate cytidylyltransferase	cpd00052[c] + cpd15681[c] <=> cpd00012[c] + cpd15687[c]	CTP + 1,2-dianteisopentadecanoyl-sn-glycerol_3-phosphate <=> PPi + CDP-1,2-dianteisopentadecanoylglycerol	((PA14_17120) or (PA14_31760))	PA14_17120 PA14_31760		Glycerolipid metabolism	1	-1000	1000	0		2.7.7.41	*JAB 12/19/13 - fatty acid and lipid pathways from Burk mods, GPRs double checked by JAB
rxn08306	CDP-diacylglycerol synthetase (n-C120)	cpd00052[c] + cpd15521[c] <=> cpd00012[c] + cpd15417[c]	CTP + 1,2-didodecanoyl-sn-glycerol_3-phosphate <=> PPi + CDP-1,2-didodecanoylglycerol	((PA14_17120) or (PA14_31760))	PA14_17120 PA14_31760		Glycerolipid metabolism	1	-1000	1000	0		2.7.7.41	*JAB 12/19/13 - fatty acid and lipid pathways from Burk mods, GPRs double checked by JAB
rxn08307	CDP-diacylglycerol synthetase (n-C140)	cpd00052[c] + cpd15522[c] <=> cpd00012[c] + cpd15423[c]	CTP + 1,2-ditetradecanoyl-sn-glycerol_3-phosphate <=> PPi + CDP-1,2-ditetradecanoylglycerol	((PA14_17120) or (PA14_31760))	PA14_17120 PA14_31760		Glycerolipid metabolism	1	-1000	1000	0		2.7.7.41	*JAB 12/19/13 - fatty acid and lipid pathways from Burk mods, GPRs double checked by JAB
rxn08308	CDP-diacylglycerol synthetase (n-C141)	cpd00052[c] + cpd15523[c] <=> cpd00012[c] + cpd15422[c]	CTP + 1,2-ditetradec-7-enoyl-sn-glycerol_3-phosphate <=> PPi + CDP-1,2-ditetradec-7-enoylglycerol	((PA14_17120) or (PA14_31760))	PA14_17120 PA14_31760		Glycerolipid metabolism	1	-1000	1000	0		2.7.7.41	*JAB 12/19/13 - fatty acid and lipid pathways from Burk mods, GPRs double checked by JAB
rxn08310	CDP-diacylglycerol synthetase (n-C161)	cpd00052[c] + cpd15525[c] <=> cpd00012[c] + cpd15418[c]	CTP + 1,2-dihexadec-9-enoyl-sn-glycerol_3-phosphate <=> PPi + CDP-1,2-dihexadec-9-enoylglycerol	((PA14_17120) or (PA14_31760))	PA14_17120 PA14_31760		Glycerolipid metabolism	1	-1000	1000	0		2.7.7.41	*JAB 12/12/13 - req. for cpd15532[c] synthesis, direct translation from Burk for lipid pathway GPRs, needs curation based on literature, originally ((BCAL2086 - 3e-24, annotated as cdsA) or (BCAL1383 - 8e-79))
rxn08311	CDP-diacylglycerol synthetase (n-C180)	cpd00052[c] + cpd15526[c] <=> cpd00012[c] + cpd15421[c]	CTP + 1,2-dioctadecanoyl-sn-glycerol_3-phosphate <=> PPi + CDP-1,2-dioctadecanoylglycerol	((PA14_17120) or (PA14_31760))	PA14_17120 PA14_31760		Glycerolipid metabolism	1	-1000	1000	0		2.7.7.41	*JAB 12/19/13 - fatty acid and lipid pathways from Burk mods, GPRs double checked by JAB
rxn08312	CDP-diacylglycerol synthetase (n-C181)	cpd00052[c] + cpd15527[c] <=> cpd00012[c] + cpd15420[c]	CTP + 1,2-dioctadec-11-enoyl-sn-glycerol_3-phosphate <=> PPi + CDP-1,2-dioctadec-11-enoylglycerol	((PA14_17120) or (PA14_31760))	PA14_17120 PA14_31760		Glycerolipid metabolism	1	-1000	1000	0		2.7.7.41	*JAB 12/13/13 - req. for cpd15534[c] synthesis, direct translation from Burk for lipid pathway GPRs, needs curation based on literature, originally ((BCAL2086 - 3e-24, annotated as cdsA) or (BCAL1383 - 8e-79))
rxn10220	isoheptadecanoyl-phosphatidate cytidylyltransferase	cpd00052[c] + cpd15677[c] <=> cpd00012[c] + cpd15683[c]	CTP + 1,2-diisoheptadecanoyl-sn-glycerol_3-phosphate <=> PPi + CDP-1,2-diisoheptadecanoylglycerol	((PA14_17120) or (PA14_31760))	PA14_17120 PA14_31760		Glycerolipid metabolism	1	-1000	1000	0		2.7.7.41	*JAB 12/19/13 - fatty acid and lipid pathways from Burk mods, GPRs double checked by JAB
rxn10225	isohexadecanoyl-phosphatidate cytidylyltransferase	cpd00052[c] + cpd15682[c] <=> cpd00012[c] + cpd15688[c]	CTP + 1,2-diisohexadecanoyl-sn-glycerol_3-phosphate <=> PPi + CDP-1,2-diisohexadecanoylglycerol	((PA14_17120) or (PA14_31760))	PA14_17120 PA14_31760		Glycerolipid metabolism	1	-1000	1000	0		2.7.7.41	*JAB 12/19/13 - fatty acid and lipid pathways from Burk mods, GPRs double checked by JAB
rxn10223	isopentadecanoyl-phosphatidate cytidylyltransferase	cpd00052[c] + cpd15680[c] <=> cpd00012[c] + cpd15686[c]	CTP + 1,2-diisopentadecanoyl-sn-glycerol_3-phosphate <=> PPi + CDP-1,2-diisopentadecanoylglycerol	((PA14_17120) or (PA14_31760))	PA14_17120 PA14_31760		Glycerolipid metabolism	1	-1000	1000	0		2.7.7.41	*JAB 12/19/13 - fatty acid and lipid pathways from Burk mods, GPRs double checked by JAB
rxn10222	isotetradecanoyl-phosphatidate cytidylyltransferase	cpd00052[c] + cpd15679[c] <=> cpd00012[c] + cpd15685[c]	CTP + 1,2-diisotetradecanoyl-sn-glycerol_3-phosphate <=> PPi + CDP-1,2-diisotetradecanoylglycerol	((PA14_17120) or (PA14_31760))	PA14_17120 PA14_31760		Glycerolipid metabolism	1	-1000	1000	0		2.7.7.41	*JAB 12/19/13 - fatty acid and lipid pathways from Burk mods, GPRs double checked by JAB
rxn10481	Copper transport via ABC system	cpd00001[c] + cpd00002[c] + cpd00058[e] -> cpd00067[c] + cpd00008[c] + cpd00009[c] + cpd00058[c]	H2O + ATP + Cu2+ -> H+ + ADP + Phosphate + Cu2+	((PA14_16660) or (PA14_13170))	PA14_16660 PA14_13170		Transport	0	0	1000	0		Undetermined	*JAB 01/13/14 - added from Burk
rxn10344	Lead (Pb+2) ABC transporter	cpd00001[c] + cpd00002[c] + cpd04097[c] -> cpd00067[c] + cpd00008[c] + cpd00009[c] + cpd04097[e]	H2O + ATP + Pb_Pb -> H+ + ADP + Phosphate + Pb_Pb	((PA14_16660) or (PA14_13170))	PA14_16660 PA14_13170		Transport	0	0	1000	0		Undetermined	*JAB 01/13/14 - added from Burk
rxn10343	Mercury (Hg+2) ABC transporter	cpd00001[c] + cpd00002[c] + cpd00531[c] -> cpd00067[c] + cpd00008[c] + cpd00009[c] + cpd00531[e]	H2O + ATP + Hg2+ -> H+ + ADP + Phosphate + Hg2+	((PA14_16660) or (PA14_13170))	PA14_16660 PA14_13170		Transport	0	0	1000	0		Undetermined	*JAB 01/13/14 - added from Burk
rxn01629	glutamate-1-semialdehyde aminotransferase	cpd00338[c] <=> cpd02345[c]	5-Aminolevulinate <=> L-Glutamate1-semialdehyde	((PA14_11030 or PA14_72870) or PA14_12390)	PA14_11030 PA14_72870 PA14_12390		Porphyrin and chlorophyll metabolism	1	-1000	1000	0		5.4.3.8
rxn00986	PropanoateCoA ligase (AMP-forming)	cpd00012[c] + cpd03560[c] -> cpd00002[c] + cpd00067[c] + cpd00141[c]	PPi + Propionyladenylate -> ATP + H+ + Propionate	((PA14_62630) or (PA14_52800) or (PA14_18150) or (PA14_31500))	PA14_62630 PA14_52800 PA14_18150 PA14_31500		Propanoate metabolism	0	0	0	0		6.2.1.1,6.2.1.17
rxn00675	Propinol adenylateCoA ligase (AMP-forming)	cpd00010[c] + cpd03560[c] <=> cpd00086[c] + cpd00018[c]	CoA + Propionyladenylate <=> Propionyl-CoA + AMP	((PA14_62630) or (PA14_52800) or (PA14_18150) or (PA14_31500))	PA14_62630 PA14_52800 PA14_18150 PA14_31500		Propanoate metabolism	1	-1000	1000	0		6.2.1.1,6.2.1.17
rxn05206	Potassium uptake	cpd00205[e] <=> cpd00205[c]	K+ <=> K+	((PA14_65040) or (PA14_67630) or (PA14_46240) or (PA14_16030) or (PA14_66380))	PA14_65040 PA14_67630 PA14_46240 PA14_16030 PA14_66380		Transport	1	-1000	1000	0		1.A.1	*ASB 02/19/14 - Remove PA2135, PA1057, PA1058, and PA1059 from GPR because BLAST values to other organisms were low. JAB 01/13/14 - added from Burk
rxn02911	(S)-3-Hydroxydodecanoyl-CoA hydro-lyase	cpd03116[c] <=> cpd00001[c] + cpd02060[c]	(S)-3-Hydroxydodecanoyl-CoA <=> H2O + (2E)-Dodecenoyl-CoA	((PA14_65840) or (PA14_43440) or (PA14_17860) or (PA14_56250) or (PA14_68530) or (PA14_54660) or (PA14_44970) or (PA14_42080) or (PA14_25080))	PA14_65840 PA14_43440 PA14_17860 PA14_56250 PA14_68530 PA14_54660 PA14_44970 PA14_42080 PA14_25080		Fatty acid metabolism	1	-1000	1000	0		4.2.1.17,4.2.1.74	*JAB 12/19/13 - fatty acid and lipid pathways from Burk mods, GPRs double checked by JAB
rxn03240	(S)-3-Hydroxyhexadecanoyl-CoA hydro-lyase	cpd03113[c] <=> cpd00001[c] + cpd03126[c]	(S)-3-Hydroxyhexadecanoyl-CoA <=> H2O + (2E)-Hexadecenoyl-CoA	((PA14_65840) or (PA14_43440) or (PA14_17860) or (PA14_56250) or (PA14_68530) or (PA14_54660) or (PA14_44970) or (PA14_42080) or (PA14_25080))	PA14_65840 PA14_43440 PA14_17860 PA14_56250 PA14_68530 PA14_54660 PA14_44970 PA14_42080 PA14_25080		Fatty acid metabolism	1	-1000	1000	0		4.2.1.17,4.2.1.74	*JAB 12/19/13 - fatty acid and lipid pathways from Burk mods, GPRs double checked by JAB
rxn03241	(S)-3-Hydroxytetradecanoyl-CoA hydro-lyase	cpd03115[c] <=> cpd00001[c] + cpd03127[c]	(S)-3-Hydroxytetradecanoyl-CoA <=> H2O + (2E)-Tetradecenoyl-CoA	((PA14_65840) or (PA14_43440) or (PA14_17860) or (PA14_56250) or (PA14_68530) or (PA14_54660) or (PA14_44970) or (PA14_42080) or (PA14_25080))	PA14_65840 PA14_43440 PA14_17860 PA14_56250 PA14_68530 PA14_54660 PA14_44970 PA14_42080 PA14_25080		Fatty acid metabolism	1	-1000	1000	0		4.2.1.17,4.2.1.74	*JAB 12/19/13 - fatty acid and lipid pathways from Burk mods, GPRs double checked by JAB
rxn03245	(S)-Hydroxydecanoyl-CoA hydro-lyase	cpd03118[c] <=> cpd00001[c] + cpd03129[c]	(S)-Hydroxydecanoyl-CoA <=> H2O + (2E)-Decenoyl-CoA	((PA14_65840) or (PA14_43440) or (PA14_17860) or (PA14_56250) or (PA14_68530) or (PA14_54660) or (PA14_44970) or (PA14_42080) or (PA14_25080))	PA14_65840 PA14_43440 PA14_17860 PA14_56250 PA14_68530 PA14_54660 PA14_44970 PA14_42080 PA14_25080		Fatty acid metabolism	1	-1000	1000	0		4.2.1.17,4.2.1.74	*JAB 12/19/13 - fatty acid and lipid pathways from Burk mods, GPRs double checked by JAB
rxn03250	(S)-Hydroxyhexanoyl-CoA hydro-lyase	cpd03122[c] <=> cpd00001[c] + cpd03125[c]	(S)-Hydroxyhexanoyl-CoA <=> H2O + (2E)-Hexenoyl-CoA	((PA14_65840) or (PA14_43440) or (PA14_17860) or (PA14_56250) or (PA14_68530) or (PA14_54660) or (PA14_44970) or (PA14_42080) or (PA14_25080))	PA14_65840 PA14_43440 PA14_17860 PA14_56250 PA14_68530 PA14_54660 PA14_44970 PA14_42080 PA14_25080		Fatty acid metabolism	1	-1000	1000	0		4.2.1.17,4.2.1.74	*JAB 12/19/13 - fatty acid and lipid pathways from Burk mods, GPRs double checked by JAB
rxn03247	(S)-Hydroxyoctanoyl-CoA hydro-lyase	cpd03120[c] <=> cpd00001[c] + cpd03130[c]	(S)-Hydroxyoctanoyl-CoA <=> H2O + (2E)-Octenoyl-CoA	((PA14_65840) or (PA14_43440) or (PA14_17860) or (PA14_56250) or (PA14_68530) or (PA14_54660) or (PA14_44970) or (PA14_42080) or (PA14_25080))	PA14_65840 PA14_43440 PA14_17860 PA14_56250 PA14_68530 PA14_54660 PA14_44970 PA14_42080 PA14_25080		Fatty acid metabolism	1	-1000	1000	0		4.2.1.17,4.2.1.74	*JAB 12/19/13 - fatty acid and lipid pathways from Burk mods, GPRs double checked by JAB
rxn05165	L-proline transport via ABC system	cpd00001[c] + cpd00002[c] + cpd00129[e] -> cpd00067[c] + cpd00008[c] + cpd00009[c] + cpd00129[c]	H2O + ATP + L-Proline -> H+ + ADP + Phosphate + L-Proline	((PA14_67270 and PA14_67280 and PA14_67300 and PA14_67310) or (PA14_13580 and PA14_13590 and PA14_13600))	PA14_67270 PA14_67280 PA14_67300 PA14_67310 PA14_13580 PA14_13590 PA14_13600		Transport	0	0	1000	0		Undetermined	*JAB 01/13/14 - combo of PA1056 and Burk gprs
rxn05181	glycine betaine transport via ABC system	cpd00001[c] + cpd00002[c] + cpd00540[e] -> cpd00067[c] + cpd00008[c] + cpd00009[c] + cpd00540[c]	H2O + ATP + BET -> H+ + ADP + Phosphate + BET	((PA14_67300 and PA14_67280 and PA14_67270) or (PA14_13580 and PA14_13590 and PA14_13600 and PA14_13610) or (PA14_71000 and PA14_71020 and PA14_71030))	PA14_67300 PA14_67280 PA14_67270 PA14_13580 PA14_13590 PA14_13600 PA14_13610 PA14_71000 PA14_71020 PA14_71030		Transport	0	0	1000	0		3.A.1.12	*JAB 01/13/14 - added transporter from Burk
rxn10978	orotate efflux via proton symport	cpd00067[e] + cpd00247[e] <=> cpd00067[c] + cpd00247[c]	H+ + Orotate <=> H+ + Orotate	((PA14_68290 and PA14_68260 and PA14_68280) or (PA14_52810 and PA14_52840 and PA14_52820) or PA14_49130 or PA14_01460)	PA14_68290 PA14_68260 PA14_68280 PA14_52810 PA14_52840 PA14_52820 PA14_49130 PA14_01460		Transport	1	-1000	1000	0			*JAB 04/28/14 - changed KEGGsubsys from Exchange to Transport
rxn13831	iron (II) transport via ABC system	cpd00001[c] + cpd00002[c] + cpd00021[e] -> cpd00067[c] + cpd00008[c] + cpd00009[c] + cpd00021[c]	H2O + ATP + Fe2+ -> H+ + ADP + Phosphate + Fe2+	((PA14_68900 and PA14_18600 and PA14_68890) or (PA14_62000 and PA14_62010))	PA14_68900 PA14_18600 PA14_68890 PA14_62000 PA14_62010		Transport	0	0	1000	0
rxn10338	anteisoheptadecanoyl-cardiolipin synthase	2 cpd15723[c] <=> cpd00100[c] + cpd15795[c]	2 Dianteisoheptadecanoylphosphatidylglycerol <=> Glycerol + Anteisoheptadecanoylcardiolipin_(B. subtilis)	((PA14_71220) or (PA14_70110) or (PA14_36690))	PA14_71220 PA14_70110 PA14_36690		Glycerolipid metabolism	1	-1000	1000	0		Undetermined	*JAB 12/19/13 - fatty acid and lipid pathways from Burk mods, GPRs double checked by JAB
rxn10341	anteisopentadecanoyl-cardiolipin synthase	2 cpd15726[c] <=> cpd00100[c] + cpd15798[c]	2 Dianteisopentadecanoylphosphatidylglycerol <=> Glycerol + Anteisopentadecanoylcardiolipin_(B. subtilis)	((PA14_71220) or (PA14_70110) or (PA14_36690))	PA14_71220 PA14_70110 PA14_36690		Glycerolipid metabolism	1	-1000	1000	0		Undetermined	*JAB 12/19/13 - fatty acid and lipid pathways from Burk mods, GPRs double checked by JAB
rxn10337	isoheptadecanoyl-cardiolipin synthase	2 cpd15722[c] <=> cpd00100[c] + cpd15794[c]	2 Diisoheptadecanoylphosphatidylglycerol <=> Glycerol + Isoheptadecanoylcardiolipin_(B. subtilis)	((PA14_71220) or (PA14_70110) or (PA14_36690))	PA14_71220 PA14_70110 PA14_36690		Glycerolipid metabolism	1	-1000	1000	0		Undetermined	*JAB 12/19/13 - fatty acid and lipid pathways from Burk mods, GPRs double checked by JAB
rxn10342	isohexadecanoyl-cardiolipin synthase	2 cpd15727[c] <=> cpd00100[c] + cpd15799[c]	2 Diisohexadecanoylphosphatidylglycerol <=> Glycerol + Isohexadecanoylcardiolipin_(B. subtilis)	((PA14_71220) or (PA14_70110) or (PA14_36690))	PA14_71220 PA14_70110 PA14_36690		Glycerolipid metabolism	1	-1000	1000	0		Undetermined	*JAB 12/19/13 - fatty acid and lipid pathways from Burk mods, GPRs double checked by JAB
rxn10340	isopentadecanoyl-cardiolipin synthase	2 cpd15725[c] <=> cpd00100[c] + cpd15797[c]	2 Diisopentadecanoylphosphatidylglycerol <=> Glycerol + Isopentadecanoylcardiolipin_(B. subtilis)	((PA14_71220) or (PA14_70110) or (PA14_36690))	PA14_71220 PA14_70110 PA14_36690		Glycerolipid metabolism	1	-1000	1000	0		Undetermined	*JAB 12/19/13 - fatty acid and lipid pathways from Burk mods, GPRs double checked by JAB
rxn10339	isotetradecanoyl-cardiolipin synthase	2 cpd15724[c] <=> cpd00100[c] + cpd15796[c]	2 Diisotetradecanoylphosphatidylglycerol <=> Glycerol + Isotetradecanoylcardiolipin_(B. subtilis)	((PA14_71220) or (PA14_70110) or (PA14_36690))	PA14_71220 PA14_70110 PA14_36690		Glycerolipid metabolism	1	-1000	1000	0		Undetermined	*JAB 12/19/13 - fatty acid and lipid pathways from Burk mods, GPRs double checked by JAB
rxn10335	myristoyl-cardiolipin synthase	2 cpd15536[c] <=> cpd00100[c] + cpd15792[c]	2 Phosphatidylglycerol_ditetradecanoyl <=> Glycerol + Myristoylcardiolipin_(B. subtilis)	((PA14_71220) or (PA14_70110) or (PA14_36690))	PA14_71220 PA14_70110 PA14_36690		Glycerolipid metabolism	1	-1000	1000	0		Undetermined	*JAB 12/19/13 - fatty acid and lipid pathways from Burk mods, GPRs double checked by JAB
rxn10334	palmitoyl-cardiolipin synthase	2 cpd15538[c] <=> cpd00100[c] + cpd15791[c]	2 Phosphatidylglycerol_dihexadecanoyl <=> Glycerol + Palmitoylcardiolipin_(B. subtilis)	((PA14_71220) or (PA14_70110) or (PA14_36690))	PA14_71220 PA14_70110 PA14_36690		Glycerolipid metabolism	1	-1000	1000	0		Undetermined	*JAB 12/19/13 - fatty acid and lipid pathways from Burk mods, GPRs double checked by JAB
rxn10336	stearoyl-cardiolipin synthase	2 cpd15540[c] <=> cpd00100[c] + cpd15793[c]	2 Phosphatidylglycerol_dioctadecanoyl <=> Glycerol + Stearoylcardiolipin_(B. subtilis)	((PA14_71220) or (PA14_70110) or (PA14_36690))	PA14_71220 PA14_70110 PA14_36690		Glycerolipid metabolism	1	-1000	1000	0		Undetermined	*JAB 12/19/13 - fatty acid and lipid pathways from Burk mods, GPRs double checked by JAB
rxn13785	1,2-diacyl-sn-glycerol 3-phosphate synthesis	0.5 cpd00080[c] + 0.13 cpd15239[c] + 0.03 cpd15268[c] + 0.33 cpd15277[c] + 0.51 cpd15572[c] <=> 0.01 cpd11422[c] + cpd11493[c]	0.5 Glycerol-3-phosphate + 0.13 Hexadecenoyl-ACP + 0.03 Octadecanoyl-ACP + 0.33 Palmitoyl-ACP + 0.51 trans-octadec-2-enoyl-[acyl-carrier protein] <=> 0.01 1,2-diacyl-sn-glycerol 3-phosphate + ACP	(PA14_00060 and PA14_16860)	PA14_00060 PA14_16860		Glycerolipid metabolism	1	-1000	1000	0
rPY00162	PA160161S	cpd15239[c] + cpd15327[c] -> cpd11493[c] + cPY00120[c]	Hexadecenoyl-ACP + 1-hexadecanoyl-sn-glycerol_3-phosphate -> ACP + pa160161	(PA14_00060) or (PA14_31750)	PA14_00060 PA14_31750		Fatty acid biosynthesis	0	0	1000	0		2.3.1.51	*PY 04/15/14 Added for the biomass production of clpn170cyc. Taken from Burk. Genes are orthologs from Burk. Closest match to BCAL3137 was PA4351 with E-value of 2E-35, so excluded that one.
rPY00167	PA180181S	cpd11825[c] + cpd15329[c] -> cpd11493[c] + cPY00125[c]	Octadecenoyl-ACP + 1-octadecanoyl-sn-glycerol_3-phosphate -> ACP + pa180181	(PA14_00060) or (PA14_31750)	PA14_00060 PA14_31750		Fatty acid biosynthesis	0	0	1000	0		2.3.1.51	*PY 04/15/14 Added for the biomass production of clpn190cyc. Taken from Burk. Genes are orthologs from Burk. Closest match to BCAL3137 was PA4351 with E-value of 2E-35, so excluded that one.
rxn02160	histidinol-phosphatase	cpd00001[c] + cpd00807[c] -> cpd00067[c] + cpd00009[c] + cpd00641[c]	H2O + L-histidinol-phosphate -> H+ + Phosphate + L-Histidinol	(PA14_00070 or PA14_43620)	PA14_00070 PA14_43620		Histidine metabolism	0	0	1000	0		3.1.3.15
rxn13872	Pseudomonas Lipid A Reaction	cpd11468[c] + cpd17046[c] + cpd17068[c] <=> 2 cpd11493[c] + cpd17066[c]	Dodecanoyl-ACP + 2-hydroxydodecanoyl-[acyl-carrier protein] + Pseudomonas aeruginosa Lipid A precursor <=> 2 ACP + Pseudomonas aeruginosa Lipid A	(PA14_00120 or PA14_22050)	PA14_00120 PA14_22050		Lipopolysaccharide biosynthesis	1	-1000	1000	0
rxn01964	tryptophan synthase (indoleglycerol phosphate)	cpd00054[c] + cpd02210[c] -> cpd00001[c] + cpd00102[c] + cpd00065[c]	L-Serine + Indoleglycerol phosphate -> H2O + Glyceraldehyde3-phosphate + L-Tryptophan	(PA14_00440 and PA14_00450)	PA14_00440 PA14_00450		Phenylalanine, tyrosine and tryptophan biosynthesis	0	0	1000	0		4.2.1.20
rxn00416	asparagine synthase (glutamine-hydrolysing)	cpd00001[c] + cpd00002[c] + cpd00053[c] + cpd00041[c] -> cpd00023[c] + cpd00012[c] + cpd00018[c] + cpd00132[c]	H2O + ATP + L-Glutamine + L-Aspartate -> L-Glutamate + PPi + AMP + L-Asparagine	(PA14_00640 or PA14_19370 or PA14_37560)	PA14_00640 PA14_19370 PA14_37560		Alanine, aspartate and glutamate metabolism	0	0	1000	0		6.3.5.4
rxn05651	sulfate transport in via proton symport	cpd00067[e] + cpd00048[e] -> cpd00067[c] + cpd00048[c]	H+ + Sulfate -> H+ + Sulfate	(PA14_01250)	PA14_01250		Transport	0	0	1000	0		TC-2.A.53,2.A.53	*JAB 01/13/14 - added from Burk, Changed to irrev... Transport in
rxn05564	Gamma-aminobutyrate permease	cpd00281[e] + cpd00067[e] <=> cpd00067[c] + cpd00281[c]	GABA + H+ <=> H+ + GABA	(PA14_01580) or (PA14_54040) or (PA14_25270) or (PA14_53050)	PA14_01580 PA14_54040 PA14_25270 PA14_53050		Transport	1	-1000	1000	0		Undetermined	*JAB 01/13/14 - added from Burk
rxn01192	Protocatechuate 3,4-dioxygenase	cpd00007[c] + cpd00197[c] -> 2 cpd00067[c] + cpd00856[c]	O2 + Protocatechuate -> 2 H+ + 3-Carboxy-cis,cis-muconate	(PA14_01910 and PA14_01900)	PA14_01910 PA14_01900		Benzoate degradation	0	0	1000	0		1.13.11.3
rxn12206	malonate decarboxylase	cpd00067[c] + cpd00308[c] -> cpd00011[c] + cpd00029[c]	H+ + Malonate -> CO2 + Acetate	(PA14_02550 and PA14_02570 and PA14_02580 and PA14_02590)	PA14_02550 PA14_02570 PA14_02580 PA14_02590		None	0	0	1000	0		Undetermined
rxn12432	malonate transport	cpd00971[e] + cpd00308[e] <=> cpd00971[c] + cpd00308[c]	Na+ + Malonate <=> Na+ + Malonate	(PA14_02630 and PA14_02640)	PA14_02630 PA14_02640		Transport	1	-1000	1000	0		Undetermined	*JAB 01/13/14 - checked
rxn00874	Acetyl-CoAacetyl-CoA C-acetyltransferase	cpd00022[c] + cpd00120[c] <=> cpd00010[c] + cpd03123[c]	Acetyl-CoA + Butyryl-CoA <=> CoA + 3-Oxohexanoyl-CoA	(PA14_02790) or (PA14_17880) or (PA14_38630) or (PA14_25090)	PA14_02790 PA14_17880 PA14_38630 PA14_25090		Fatty acid metabolism	1	-1000	1000	0		2.3.1.9,2.3.1.16	*JAB 12/19/13 - fatty acid and lipid pathways from Burk mods, GPRs double checked by JAB
rxn02483	4-carboxymuconolactone decarboxylase	cpd00067[c] + cpd00938[c] -> cpd00011[c] + cpd02255[c]	H+ + 4-Carboxymuconolactone -> CO2 + 3-oxoadipate-enol-lactone	(PA14_02850 or PA14_58220)	PA14_02850 PA14_58220		Benzoate degradation	0	0	1000	0		4.1.1.44
rxn01827	4-hydroxyphenylpyruvate dioxygenase	cpd00007[c] + cpd00868[c] -> cpd00011[c] + cpd00426[c]	O2 + p-hydroxyphenylpyruvate -> CO2 + Homogentisate	(PA14_03000 or PA14_53070)	PA14_03000 PA14_53070		Ubiquinone biosynthesis	0	0	1000	0		1.13.11.27
rxn03393	3-octaprenyl-4-hydroxybenzoate carboxy-lyase	cpd00067[c] + cpd03443[c] -> cpd00011[c] + cpd03444[c]	H+ + 3-Octaprenyl-4-hydroxybenzoate -> CO2 + 2-Octaprenylphenol	(PA14_03130 or PA14_69150)	PA14_03130 PA14_69150		Ubiquinone biosynthesis	0	0	1000	0		4.1.1.-
rxn05176	Thiosulfate-ABC transport	cpd00001[c] + cpd00002[c] + cpd00268[e] <=> cpd00067[c] + cpd00008[c] + cpd00009[c] + cpd00268[c]	H2O + ATP + H2S2O3 <=> H+ + ADP + Phosphate + H2S2O3	(PA14_03680 and PA14_03670 and PA14_03650)	PA14_03680 PA14_03670 PA14_03650		Transport	1	-1000	1000	0		Undetermined	*JAB 01/13/14 - added from Burk
rxn05153	sulfate transport via ABC system	cpd00001[c] + cpd00002[c] + cpd00048[e] -> cpd00067[c] + cpd00008[c] + cpd00009[c] + cpd00048[c]	H2O + ATP + Sulfate -> H+ + ADP + Phosphate + Sulfate	(PA14_03700 and PA14_03680 and PA14_03670 and PA14_03650)	PA14_03700 PA14_03680 PA14_03670 PA14_03650		Transport	0	0	1000	0		Undetermined
rxn00858	agmatinase	cpd00001[c] + cpd00152[c] -> cpd00073[c] + cpd00118[c]	H2O + Agmatine -> Urea + Putrescine	(PA14_03770 or PA14_46070)	PA14_03770 PA14_46070		Arginine and proline metabolism	0	0	1000	0		3.5.3.11
rxn05237	L-cysteine transport via ABC system	cpd00001[c] + cpd00002[c] + cpd00084[e] -> cpd00067[c] + cpd00008[c] + cpd00009[c] + cpd00084[c]	H2O + ATP + L-Cysteine -> H+ + ADP + Phosphate + L-Cysteine	(PA14_04080 and PA14_04090) or (PA14_36200 and PA14_36220 and PA14_36230)	PA14_04080 PA14_04090 PA14_36200 PA14_36220 PA14_36230		Transport	0	0	1000	0			*JAB 01/13/14 - altered GPR by adding (PA2204 and PA2203 and PA2202)
rxn11080	L-cystine transport via ABC system	cpd00002[c] + cpd00381[e] -> cpd00008[c] + cpd00009[c] + cpd00381[c]	ATP + L-Cystine -> ADP + Phosphate + L-Cystine	(PA14_04080 and PA14_04090) or (PA14_36200 and PA14_36220 and PA14_36230)	PA14_04080 PA14_04090 PA14_36200 PA14_36220 PA14_36230		Transport	0	0	1000	0			*JAB 01/13/14 - altered GPR by adding (PA2204 and PA2203 and PA2202)
rxn09657	Thiamine transport in via proton symport	cpd00067[e] + cpd00305[e] <=> cpd00067[c] + cpd00305[c]	H+ + Thiamin <=> H+ + Thiamin	(PA14_05700 or PA14_05790 or PA14_06230 or PA14_46100 or PA14_67340)	PA14_05700 PA14_05790 PA14_06230 PA14_46100 PA14_67340		Transport	1	-1000	1000	0		Undetermined	*JAB 01/13/14 - checked
rxn05202	xanthine transport in via proton symport	cpd00067[e] + cpd00309[e] <=> cpd00067[c] + cpd00309[c]	H+ + XAN <=> H+ + XAN	(PA14_05700 or PA14_06230 or PA14_67340 or PA14_44800 or PA14_46100 or PA14_02070 or PA14_04610 or PA14_26050 or PA14_05790 or PA14_61480 or PA14_44950 or PA14_62440)	PA14_05700 PA14_06230 PA14_67340 PA14_44800 PA14_46100 PA14_02070 PA14_04610 PA14_26050 PA14_05790 PA14_61480 PA14_44950 PA14_62440		Transport	1	-1000	1000	0		TC-2.A.40,2.A.40	*JAB 01/13/14 - added PA4719
rxn05682	allantoin transport in/out via proton symport	cpd00067[e] + cpd01092[e] <=> cpd00067[c] + cpd01092[c]	H+ + Allantoin <=> H+ + Allantoin	(PA14_05790 or PA14_46100 or PA14_05700 or PA14_06230 or PA14_67340)	PA14_05790 PA14_46100 PA14_05700 PA14_06230 PA14_67340		Transport	1	-1000	1000	0		Undetermined	*JAB 01/13/14 - checked
rxn05312	phosphate transport in/out via proton symporter	cpd00067[e] + cpd00009[e] <=> cpd00067[c] + cpd00009[c]	H+ + Phosphate <=> H+ + Phosphate	(PA14_05870 or PA14_68780 or PA14_55770)	PA14_05870 PA14_68780 PA14_55770		Transport	1	-1000	1000	0		TC-2.A.20,2.A.20	*JAB 01/13/14 - checked
rxn05527	cytosine transport in via proton symport	cpd00067[e] + cpd00307[e] <=> cpd00067[c] + cpd00307[c]	H+ + Cytosine <=> H+ + Cytosine	(PA14_06230 or PA14_46100 or PA14_05700 or PA14_67340 or PA14_05790)	PA14_06230 PA14_46100 PA14_05700 PA14_67340 PA14_05790		Transport	1	-1000	1000	0		Undetermined	*JAB 01/13/14 - checked
rxn05318	ADNt2r	cpd00067[e] + cpd00182[e] <=> cpd00067[c] + cpd00182[c]	H+ + Adenosine <=> H+ + Adenosine	(PA14_06230) or (PA14_05790) or (PA14_67340) or (PA14_46100)	PA14_06230 PA14_05790 PA14_67340 PA14_46100		Transport	1	-1000	1000	0		Undetermined	*JAB 01/13/14 - added from Burk, Implemented using generic purine transporters (no known specific inosine transport in bacteria?)
rxn05198	Cytidine ion-coupled transport	cpd00067[e] + cpd00367[e] <=> cpd00067[c] + cpd00367[c]	H+ + Cytidine <=> H+ + Cytidine	(PA14_06230) or (PA14_05790) or (PA14_67340) or (PA14_46100)	PA14_06230 PA14_05790 PA14_67340 PA14_46100		Transport	1	-1000	1000	0		Undetermined	*JAB 01/13/14 - added from Burk
rxn05317	DADNt2	cpd00067[e] + cpd00438[e] <=> cpd00067[c] + cpd00438[c]	H+ + Deoxyadenosine <=> H+ + Deoxyadenosine	(PA14_06230) or (PA14_05790) or (PA14_67340) or (PA14_46100)	PA14_06230 PA14_05790 PA14_67340 PA14_46100		Transport	1	-1000	1000	0		Undetermined	*JAB 01/13/14 - added from Burk, Implemented using generic purine transporters (no known specific inosine transport in bacteria?)
rxn05205	Deoxycytidine ion-coupled transport	cpd00067[e] + cpd00654[e] <=> cpd00067[c] + cpd00654[c]	H+ + Deoxycytidine <=> H+ + Deoxycytidine	(PA14_06230) or (PA14_05790) or (PA14_67340) or (PA14_46100)	PA14_06230 PA14_05790 PA14_67340 PA14_46100		Transport	1	-1000	1000	0		Undetermined	*JAB 01/13/14 - added from Burk
rxn05316	INSt2r	cpd00067[e] + cpd00246[e] <=> cpd00067[c] + cpd00246[c]	H+ + Inosine <=> H+ + Inosine	(PA14_06230) or (PA14_05790) or (PA14_67340) or (PA14_46100)	PA14_06230 PA14_05790 PA14_67340 PA14_46100		Transport	1	-1000	1000	0		Undetermined	*JAB 01/13/14 - added from Burk, Implemented using generic purine transporters (no known specific inosine transport in bacteria?)
rxn05200	Thymidine ion-coupled transport	cpd00067[e] + cpd00184[e] <=> cpd00067[c] + cpd00184[c]	H+ + Thymidine <=> H+ + Thymidine	(PA14_06230) or (PA14_05790) or (PA14_67340) or (PA14_46100)	PA14_06230 PA14_05790 PA14_67340 PA14_46100		Transport	1	-1000	1000	0		Undetermined	*JAB 01/13/14 - added from Burk
rxn05199	Uridine ion-coupled transport	cpd00067[e] + cpd00249[e] <=> cpd00067[c] + cpd00249[c]	H+ + Uridine <=> H+ + Uridine	(PA14_06230) or (PA14_05790) or (PA14_67340) or (PA14_46100)	PA14_06230 PA14_05790 PA14_67340 PA14_46100		Transport	1	-1000	1000	0		Undetermined	*JAB 01/13/14 - added from Burk
rxn09688	deoxyguanosine transport in via proton symport	cpd00067[e] + cpd00277[e] -> cpd00067[c] + cpd00277[c]	H+ + Deoxyguanosine -> H+ + Deoxyguanosine	(PA14_06230) or (PA14_46100) or (PA14_67340)	PA14_06230 PA14_46100 PA14_67340		Transport	0	0	1000	0		Undetermined	*JAB 01/13/14 - added from Burk, Changed to irrev... Transport in
rxn09687	deoxyinosine transport in via proton symport	cpd00067[e] + cpd03279[e] -> cpd00067[c] + cpd03279[c]	H+ + Deoxyinosine -> H+ + Deoxyinosine	(PA14_06230) or (PA14_46100) or (PA14_67340)	PA14_06230 PA14_46100 PA14_67340		Transport	0	0	1000	0		Undetermined	*JAB 01/13/14 - added from Burk, Changed to irrev... Transport in
rxn09685	deoxyuridine transport in via proton symport	cpd00067[e] + cpd00412[e] -> cpd00067[c] + cpd00412[c]	H+ + Deoxyuridine -> H+ + Deoxyuridine	(PA14_06230) or (PA14_46100) or (PA14_67340)	PA14_06230 PA14_46100 PA14_67340		Transport	0	0	1000	0		Undetermined	*JAB 01/13/14 - added from Burk, Changed to irrev... Transport in
rxn02287	uroporphyrinogen methyltransferase	2 cpd00017[c] + cpd00774[c] <=> 2 cpd00067[c] + 2 cpd00019[c] + cpd01620[c]	2 S-Adenosyl-L-methionine + UroporphyrinogenIII <=> 2 H+ + 2 S-Adenosyl-homocysteine + Precorrin 2	(PA14_06660 or PA14_41563 or PA14_69430 or PA14_30340)	PA14_06660 PA14_41563 PA14_69430 PA14_30340		Porphyrin and chlorophyll metabolism	1	-1000	1000	0		2.1.1.107
rxn00567	nitrite reductase (NO forming)	cpd00001[c] + cpd00109[c] + cpd00418[c] <=> 2 cpd00067[c] + cpd00075[c] + cpd00110[c]	H2O + Cytochrome c3+ + NO <=> 2 H+ + Nitrite + Cytochrome c2+	(PA14_06720 and PA14_06670 and PA14_06700 and PA14_06750)	PA14_06720 PA14_06670 PA14_06700 PA14_06750		Nitrogen metabolism	1	-1000	1000	0		1.7.2.1
rJB00273	nitric-oxide reductase	2 cpd00418[c] + cpd15561[c] <=> cpd00001[c] + cpd00659[c] + cpd15560[c]	2 Nitric oxide + Ubiquinol-8 <=> H2O + Nitrous oxide + Ubiquinone-8	(PA14_06830 and PA14_06810)	PA14_06830 PA14_06810		Nitrogen metabolism	1	-1000	1000	0			*JAB 04/16/14 - fixed ub8 ref; ASB 03/25/14 - tentative subsystem assignment
rJB00274	nitric-oxide reductase	2 cpd00418[c] + cJB00125[c] <=> cpd00001[c] + cpd00659[c] + cpd01351[c]	2 Nitric oxide + Ubiquinol-9 <=> H2O + Nitrous oxide + Ubiquinone-9	(PA14_06830 and PA14_06810)	PA14_06830 PA14_06810		Nitrogen metabolism	1	-1000	1000	0			*JAB 04/16/14 - ub8>ub9 fix; ASB 03/25/14 - tentative subsystem assignment
rxn04092	D-amino acid oxidase	cpd00001[c] + cpd00007[c] + cpd00117[c] -> cpd00013[c] + cpd00025[c] + cpd00020[c]	H2O + O2 + D-Alanine -> NH3 + H2O2 + Pyruvate	(PA14_06960 or PA14_45170 or PA14_44210 or PA14_19400 or PA14_70100 or PA14_60270 or PA14_51040 or PA14_39720 or PA14_14010 or PA14_36310 or PA14_47850 or PA14_44260 or PA14_19770 or PA14_67970 or PA14_28180)	PA14_06960 PA14_45170 PA14_44210 PA14_19400 PA14_70100 PA14_60270 PA14_51040 PA14_39720 PA14_14010 PA14_36310 PA14_47850 PA14_44260 PA14_19770 PA14_67970 PA14_28180		Alanine, aspartate and glutamate metabolism	0	0	1000	0		1.4.3.3, 1.4.3.19	*JAB 07/16/14 - corrected subsystem assignment
rxn08550	glycerol-3-phosphate acyltransferase (C161)	cpd00080[c] + cpd15239[c] -> cpd11493[c] + cpd15326[c]	Glycerol-3-phosphate + Hexadecenoyl-ACP -> ACP + 1-hexadec-9-enoyl-sn-glycerol_3-phosphate	(PA14_07580 and PA14_25640)	PA14_07580 PA14_25640		Glycerolipid metabolism	0	0	1000	0		2.3.1.15	*JAB 12/12/13 - req. for cpd15532[c] synthesis, direct translation from Burk for lipid pathway GPRs, needs curation based on literature, originally ((BCAL2770 - 3e-22, PlsY and BCAL2879 - 3e-71, PlsX) or (BCAL0991 - 3e-71, PlsX and BCAL2770 - 3e-22, PlsY))
rxn08552	glycerol-3-phosphate acyltransferase (C181)	cpd00080[c] + cpd11825[c] -> cpd11493[c] + cpd15328[c]	Glycerol-3-phosphate + Octadecenoyl-ACP -> ACP + 1-octadec-11-enoyl-sn-glycerol_3-phosphate	(PA14_07580 and PA14_25640)	PA14_07580 PA14_25640		Glycerolipid metabolism	0	0	1000	0		2.3.1.15	*JAB 12/13/13 - req. for cpd15534[c] synthesis, direct translation from Burk for lipid pathway GPRs, needs curation based on literature, originally ((BCAL2770 - 3e-22, PlsY and BCAL2879 - 3e-71, PlsX) or (BCAL0991 - 3e-71, PlsX and BCAL2770 - 3e-22, PlsY))
rxn02503	2-amino-4-hydroxy-6-hydroxymethyldihydropteridine diphosphokinase	cpd00002[c] + cpd00954[c] <=> cpd00018[c] + cpd02920[c]	ATP + 6-hydroxymethyl dihydropterin <=> AMP + 7,8-Dihydropterin pyrophosphate	(PA14_07600 or PA14_62570)	PA14_07600 PA14_62570		Folate biosynthesis	1	-1000	1000	0		2.7.6.3
rxn00256	citrate synthase	cpd00067[c] + cpd00010[c] + cpd00137[c] <=> cpd00001[c] + cpd00022[c] + cpd00032[c]	H+ + CoA + Citrate <=> H2O + Acetyl-CoA + Oxaloacetate	(PA14_53950 or PA14_44070)	PA14_53950 PA14_44070		Glyoxylate and dicarboxylate metabolism	1	-1000	1000	0		2.3.3.1,2.3.3.3,4.1.3.7	*JCT 02/17/14 changed to reversible // *JAB 01/28/14 - MetaCyc indicates reversibility, but bounds correct right now
rxn00225	acetate kinase	cpd00067[c] + cpd00002[c] + cpd00029[c] <=> cpd00008[c] + cpd00196[c]	H+ + ATP + Acetate <=> ADP + Acetylphosphate	(PA14_53470 or (PA14_15890 or PA14_53470))	PA14_53470 PA14_15890 PA14_53470		Pyruvate metabolism	1	-1000	1000	0		2.7.2.1, 2.7.2.15
rxn00799	fumarase	cpd00130[c] <=> cpd00001[c] + cpd00106[c]	L-Malate <=> H2O + Fumarate	(PA14_53220 or PA14_58030 or PA14_56300)	PA14_53220 PA14_58030 PA14_56300		Citrate cycle (TCA cycle)	1	-1000	1000	0		4.2.1.2
rxn05663	L-tryptophan transport in via proton symport	cpd00067[e] + cpd00065[e] <=> cpd00067[c] + cpd00065[c]	H+ + L-Tryptophan <=> H+ + L-Tryptophan	(PA14_53050 or PA14_25270 or PA14_71710)	PA14_53050 PA14_25270 PA14_71710		Transport	1	-1000	1000	0		TC-2.A.3.1,2.A.3.1	*JAB 01/13/14 - merged with Burk-equivalent GPR
rxn00806	leucine transaminase (irreversible)	cpd00024[c] + cpd00107[c] <=> cpd00023[c] + cpd00200[c]	2-Oxoglutarate + L-Leucine <=> L-Glutamate + 4MOP	(PA14_53010 or PA14_23500 or PA14_66260)	PA14_53010 PA14_23500 PA14_66260		Valine, leucine and isoleucine degradation	1	-1000	1000	0		2.6.1.42,2.6.1.6,2.6.1.67
rxn00493	phenylalanine transaminase	cpd00024[c] + cpd00066[c] <=> cpd00023[c] + cpd00143[c]	2-Oxoglutarate + L-Phenylalanine <=> L-Glutamate + Phenylpyruvate	(PA14_53010 or PA14_23500)	PA14_53010 PA14_23500		Phenylalanine, tyrosine and tryptophan biosynthesis	1	-1000	1000	0		2.6.1.1,2.6.1.1 or 2.6.1.9,2.6.1.5,2.6.1.57,2.6.1.58,2.6.1.9
rxn05108	tyrosine transaminase	cpd00023[c] + cpd00869[c] <=> cpd00024[c] + cpd00060[c]	L-Glutamate + 4-methylthio 2-oxobutyrate <=> 2-Oxoglutarate + L-Methionine	(PA14_53010 or PA14_23500)	PA14_53010 PA14_23500		Cysteine and methionine metabolism	1	-1000	1000	0		2.6.1.5, 2.6.1.57
rxn12562	Itaconate transporter	2 cpd00067[e] + cpd00380[e] <=> 2 cpd00067[c] + cpd00380[c]	2 H+[e] + Itaconate[e] <=> 2 H+ + Itaconate	(PA14_52840 and PA14_52820 and PA14_52810)	PA14_52840 PA14_52820 PA14_52810		Transport	1	-1000	1000	0			*JAB 02/08/14 - added from MetaCyc/lit for Biolog validation (Itaconate), rxn favored in forward dir but leaving rev for now, gene assignment is a stretch (near annotated itaconyl-CoA hydratase in genome, next to potential citramalyl lyase)
rJB00237	Sodium-citraconate symporter (dctA and dctPQM)	cpd00971[e] + cpd01502[e] <=> cpd00971[c] + cpd01502[c]	Na+ + Citraconate <=> Na+ + Citraconate	(PA14_52840 and PA14_52820 and PA14_52810) or (PA14_68290 and PA14_68280 and PA14_68260)	PA14_52840 PA14_52820 PA14_52810 PA14_68290 PA14_68280 PA14_68260		Transport	1	-1000	1000	0		Undetermined	*JAB 01/13/14 - added from Burk	Valentini et al. 2011., He et al. 2000.
rJB00240	Sodium-fumarate symporter (dctA and dctPQM)	cpd00971[e] + cpd00106[e] <=> cpd00106[c] + cpd00971[c]	Na+ + Fumarate <=> Fumarate + Na+	(PA14_52840 and PA14_52820 and PA14_52810) or (PA14_68290 and PA14_68280 and PA14_68260)	PA14_52840 PA14_52820 PA14_52810 PA14_68290 PA14_68280 PA14_68260		Transport	1	-1000	1000	0		Undetermined	*JAB 01/13/14 - added from Burk	Valentini et al. 2011.
rxn05207	Sodium-malate symporter (dctA and dctPQM)	cpd00971[e] + cpd00130[e] <=> cpd00971[c] + cpd00130[c]	Na+ + L-Malate <=> Na+ + L-Malate	(PA14_52840 and PA14_52820 and PA14_52810) or (PA14_68290 and PA14_68280 and PA14_68260)	PA14_52840 PA14_52820 PA14_52810 PA14_68290 PA14_68280 PA14_68260		Transport	1	-1000	1000	0		Undetermined	*JAB 01/13/14 - added from Burk	Valentini et al. 2011.
rJB00238	Sodium-succinate symporter (dctA and dctPQM)	cpd00971[e] + cpd00036[e] <=> cpd00971[c] + cpd00036[c]	Na+ + Succinate <=> Na+ + Succinate	(PA14_52840 and PA14_52820 and PA14_52810) or (PA14_68290 and PA14_68280 and PA14_68260)	PA14_52840 PA14_52820 PA14_52810 PA14_68290 PA14_68280 PA14_68260		Transport	1	-1000	1000	0		Undetermined	*JAB 01/13/14 - added from Burk	Valentini et al. 2011.
rxn03004	phosphoribosylglycinamide formyltransferase, irreversible	cpd00201[c] + cpd02394[c] -> cpd00067[c] + cpd00087[c] + cpd02678[c]	10-Formyltetrahydrofolate + GAR -> H+ + Tetrahydrofolate + N-Formyl-GAR	(PA14_52050 or PA14_15890)	PA14_52050 PA14_15890		Purine metabolism	0	0	1000	0		2.1.2.2	* JCT gene PA0836 has been deleted from this reaction. The reaction is turned irreversible: The reverse reaction is accounted for by rxn00691	*PY 06/12/14 Changed rev to 0.
rxn13841	HHQ synthesis	cpd00067[c] + cpd00093[c] + cpd11487[c] <=> cpd11493[c] + cpd00001[c] + cpd00011[c] + cpd17078[c]	H+ + Anthranilate + 3-oxodecanoyl-acp <=> ACP + H2O + CO2 + 2-heptyl-4-quinolone	(PA14_51430 and PA14_51420 and PA14_51410 and PA14_51390)	PA14_51430 PA14_51420 PA14_51410 PA14_51390		Quorum sensing	1	-1000	1000	0			*ASB 03/25/14 - tentative subsystem assigment
rxn01644	dihydrodipicolinate synthase	cpd00346[c] + cpd00020[c] -> 2 cpd00001[c] + cpd00067[c] + cpd02120[c]	L-Aspartate4-semialdehyde + Pyruvate -> 2 H2O + H+ + Dihydrodipicolinate	(PA14_51270)	PA14_51270		Lysine biosynthesis	0	0	1000	0		4.2.1.52	*ASB 02/18/14 - PA4188, PA1254 and PA0223 were removed from the GPR. PA1010 is speciifically annotated as the Pseudomonas dapA gene and it is essential. They other ones may be isozymes (possibly obtained by horizontal gene transfer?) but are not functional. For these reasons, we removed PA4188, PA1254 and PA0223 from the GPR.
rxn04093	glycine oxidase, sarcosine	cpd00001[c] + cpd00007[c] + cpd00183[c] -> cpd00025[c] + cpd00040[c] + cpd00187[c]	H2O + O2 + Sarcosine -> H2O2 + Glyoxalate + Methanamine	(PA14_51040 or PA14_45170 or PA14_39720 or PA14_14010 or PA14_60270 or PA14_44260 or PA14_19770 or PA14_67970 or PA14_28180 or PA14_06960 or PA14_47850 or PA14_44210 or PA14_19400 or PA14_70100 or PA14_36310)	PA14_51040 PA14_45170 PA14_39720 PA14_14010 PA14_60270 PA14_44260 PA14_19770 PA14_67970 PA14_28180 PA14_06960 PA14_47850 PA14_44210 PA14_19400 PA14_70100 PA14_36310		None	0	0	1000	0		1.4.3.19
rxn05179	L-isoleucine transport via ABC system	cpd00001[c] + cpd00002[c] + cpd00322[e] -> cpd00067[c] + cpd00008[c] + cpd00009[c] + cpd00322[c]	H2O + ATP + L-Isoleucine -> H+ + ADP + Phosphate + L-Isoleucine	(PA14_50560 and PA14_50550 and PA14_50540 and PA14_50530) or (PA14_64870 and PA14_64890 and PA14_64880 and PA14_64860)	PA14_50560 PA14_50550 PA14_50540 PA14_50530 PA14_64870 PA14_64890 PA14_64880 PA14_64860		Transport	0	0	1000	0		Undetermined	*JAB 01/13/14 - removed nonspecific transport operon
rxn13794	4-Aminobutyrate transport via ABC system	cpd00001[c] + cpd00002[c] + cpd00281[e] -> cpd00067[c] + cpd00281[c] + cpd00008[c] + cpd00009[c]	H2O + ATP + GABA -> H+ + GABA + ADP + Phosphate	(PA14_50520 and PA14_50530 and PA14_50540 and PA14_50550 and PA14_50560)	PA14_50520 PA14_50530 PA14_50540 PA14_50550 PA14_50560		Transport	0	0	1000	0
rxn10170	L-alanine transport via ABC system	cpd00001[c] + cpd00002[c] + cpd00035[e] -> cpd00067[c] + cpd00035[c] + cpd00008[c] + cpd00009[c]	H2O + ATP + L-Alanine -> H+ + L-Alanine + ADP + Phosphate	(PA14_50520 and PA14_50530 and PA14_50540 and PA14_50550 and PA14_50560)	PA14_50520 PA14_50530 PA14_50540 PA14_50550 PA14_50560		Transport	0	0	1000	0
rxn05169	L-threonine transport via ABC system	cpd00001[c] + cpd00002[c] + cpd00161[e] -> cpd00067[c] + cpd00008[c] + cpd00009[c] + cpd00161[c]	H2O + ATP + L-Threonine -> H+ + ADP + Phosphate + L-Threonine	(PA14_50520 and PA14_50530 and PA14_50540 and PA14_50550 and PA14_50560)	PA14_50520 PA14_50530 PA14_50540 PA14_50550 PA14_50560		Transport	0	0	1000	0
rxn01352	dGTPase	cpd00001[c] + cpd00241[c] <=> cpd00067[c] + cpd00277[c] + cpd00421[c]	H2O + dGTP <=> H+ + Deoxyguanosine + Triphosphate	(PA14_49840 or PA14_24730)	PA14_49840 PA14_24730		Purine metabolism	1	-1000	1000	0		3.1.5.1
rxn09016	Nucleoside triphosphate tripolyhydrolase	cpd00001[c] + cpd00038[c] <=> cpd00067[c] + cpd00421[c] + cpd00311[c]	H2O + GTP <=> H+ + Triphosphate + Guanosine	(PA14_49840 or PA14_24730)	PA14_49840 PA14_24730		Purine metabolism	1	-1000	1000	0		3.1.3.5
rxn05231	ribonucleoside-diphosphate reductase (ADP)	cpd00008[c] + cpd11421[c] -> cpd00001[c] + cpd00177[c] + cpd11420[c]	ADP + trdrd -> H2O + dADP + trdox	(PA14_49460 and PA14_49470)	PA14_49460 PA14_49470		Purine metabolism	0	0	1000	0		1.17.4.1
rxn06076	ribonucleoside-diphosphate reductase (CDP)	cpd00096[c] + cpd11421[c] -> cpd00001[c] + cpd00533[c] + cpd11420[c]	CDP + trdrd -> H2O + dCDP + trdox	(PA14_49460 and PA14_49470)	PA14_49460 PA14_49470		Pyrimidine metabolism	0	0	1000	0		1.17.4.1	*JAB 01/31/14 - switched reaction directionality syntax, function still matches SEED/MetaCyc
rxn05233	ribonucleoside-diphosphate reductase (GDP)	cpd00031[c] + cpd11421[c] -> cpd00001[c] + cpd00295[c] + cpd11420[c]	GDP + trdrd -> H2O + dGDP + trdox	(PA14_49460 and PA14_49470)	PA14_49460 PA14_49470		Purine metabolism	0	0	1000	0		1.17.4.1
rxn06075	ribonucleoside-diphosphate reductase (UDP)	cpd11421[c] + cpd00014[c] -> cpd00001[c] + cpd11420[c] + cpd00978[c]	trdrd + UDP -> H2O + trdox + dUDP	(PA14_49460 and PA14_49470)	PA14_49460 PA14_49470		Pyrimidine metabolism	0	0	1000	0		1.17.4.1	*JAB 01/31/14 - switched reaction directionality syntax, function still matches SEED/MetaCyc
rxn12498	Nitrate reductase (Ubiquinol-8)	cpd00209[c] + cpd15561[c] -> cpd00001[c] + cpd00075[c] + cpd15560[c]	Nitrate + Ubiquinol-8 -> H2O + Nitrite + Ubiquinone-8	(PA14_49250 or (PA14_13780 and PA14_13800 and PA14_13830 and PA14_13810))	PA14_49250 PA14_13780 PA14_13800 PA14_13830 PA14_13810		Nitrogen metabolism	0	0	1000	0			*PY 06/11/14 Changed => to -> *JAB 04/16/14 - fixed ub8 ref; ASB 03/25/14 - tentative subsystem assignment
rJB00269	Nitrate reductase (Ubiquinol-9)	cpd00209[c] + cJB00125[c] -> cpd00001[c] + cpd00075[c] + cpd01351[c]	Nitrate + Ubiquinol-9 -> H2O + Nitrite + Ubiquinone-9	(PA14_49250 or (PA14_13780 and PA14_13800 and PA14_13830 and PA14_13810))	PA14_49250 PA14_13780 PA14_13800 PA14_13830 PA14_13810		Nitrogen metabolism	0	0	1000	0			*PY 06/11/14 Changed => to -> *JAB 04/16/14 - ub8>ub9 fix; ASB 03/25/14 - tentative subsystem assignment
rxn05561	fumarate transport in/out via proton symport	cpd00067[e] + cpd00106[e] <=> cpd00067[c] + cpd00106[c]	H+ + Fumarate <=> H+ + Fumarate	(PA14_49130 or PA14_01460)	PA14_49130 PA14_01460		Transport	1	-1000	1000	0		TC-2.A.56,2.A.56	*JAB 01/13/14 - checked, not sure of GPR (dctA?), but leaving for now
rxn10154	Succinate efflux via proton symport	2 cpd00067[e] + cpd00036[e] <=> 2 cpd00067[c] + cpd00036[c]	2 H+ + Succinate <=> 2 H+ + Succinate	(PA14_49130 or PA14_01460)	PA14_49130 PA14_01460		Transport	1	-1000	1000	0
rxn00902	2-isopropylmalate synthase	cpd00001[c] + cpd00022[c] + cpd00123[c] -> cpd00067[c] + cpd00010[c] + cpd01646[c]	H2O + Acetyl-CoA + 3-Methyl-2-oxobutanoate -> H+ + CoA + 2-Isopropylmalate	(PA14_48570 or PA14_15030)	PA14_48570 PA14_15030		Valine, leucine and isoleucine biosynthesis	0	0	1000	0		2.3.3.13,4.1.3.12	*JAB 01/31/14 - switched reaction directionality syntax, function still matches SEED/MetaCyc
rxn00269	glycine oxidase	cpd00001[c] + cpd00007[c] + cpd00033[c] -> cpd00013[c] + cpd00025[c] + cpd00040[c]	H2O + O2 + Glycine -> NH3 + H2O2 + Glyoxalate	(PA14_47850 or PA14_44210 or PA14_67970 or PA14_28180 or PA14_06960 or PA14_45170 or PA14_39720 or PA14_19400 or PA14_70100 or PA14_60270 or PA14_51040 or PA14_44260 or PA14_19770 or PA14_14010 or PA14_36310)	PA14_47850 PA14_44210 PA14_67970 PA14_28180 PA14_06960 PA14_45170 PA14_39720 PA14_19400 PA14_70100 PA14_60270 PA14_51040 PA14_44260 PA14_19770 PA14_14010 PA14_36310		Glycine, serine and threonine metabolism	0	0	1000	0		1.4.3.3,1.4.3.19
rxn03541	adenosylcobinamide-phosphate synthase	cpd02039[c] + cpd03917[c] <=> cpd00001[c] + cpd03918[c]	1-Aminopropan-2-ol + Adenosylcobyric acid <=> H2O + Adenosyl cobinamide	(PA14_47720 or PA14_47730)	PA14_47720 PA14_47730		Porphyrin and chlorophyll metabolism	1	-1000	1000	0			*ASB 03/28/14 - tentative subsystem assignment
rxn05315	ZN2t4	cpd00067[e] + cpd00205[e] + cpd00034[c] <=> cpd00067[c] + cpd00205[c] + cpd00034[e]	H+ + K+ + Zn2+ <=> H+ + K+ + Zn2+	(PA14_47430)	PA14_47430		Transport	1	-1000	1000	0		Undetermined	*JAB 01/13/14 - added from Burk
rxn10113	cytochrome oxidase bo3 (ubiquinol-8: 2.5 protons)	0.5 cpd00007[c] + 2.5 cpd00067[c] + cpd15561[c] -> cpd00001[c] + 2.5 cpd00067[e] + cpd15560[c]	0.5 O2 + 2.5 H+ + Ubiquinol-8 -> H2O + 2.5 H+[e] + Ubiquinone-8	(PA14_47210 and PA14_47190 and PA14_47180 and PA14_47160 and PA14_47150)	PA14_47210 PA14_47190 PA14_47180 PA14_47160 PA14_47150		Oxidative phosphorylation	0	0	1000	0			*PY 06/11/14 Changed => to -> *JAB 04/16/14 - fixed ub8 ref;
rJB00267	cytochrome oxidase bo3 (ubiquinol-9: 2.5 protons)	0.5 cpd00007[c] + 2.5 cpd00067[c] + cJB00125[c] -> cpd00001[c] + 2.5 cpd00067[e] + cpd01351[c]	0.5 O2 + 2.5 H+ + Ubiquinol-9 -> H2O + 2.5 H+[e] + Ubiquinone-9	(PA14_47210 and PA14_47190 and PA14_47180 and PA14_47160 and PA14_47150)	PA14_47210 PA14_47190 PA14_47180 PA14_47160 PA14_47150		Oxidative phosphorylation	0	0	1000	0			*PY 06/11/14 Changed => to -> *JAB 04/16/14 - ub8>ub9 fix;
rxn05152	L-aspartate transport via ABC system	cpd00001[c] + cpd00002[c] + cpd00041[e] -> cpd00067[c] + cpd00008[c] + cpd00009[c] + cpd00041[c]	H2O + ATP + L-Aspartate -> H+ + ADP + Phosphate + L-Aspartate	(PA14_46950 and PA14_46930 and PA14_46920 and PA14_46910)	PA14_46950 PA14_46930 PA14_46920 PA14_46910		Transport	0	0	1000	0		Undetermined	*JAB 01/13/14 - removed generic transporter
rxn05146	L-Glutamate-ABC transport	cpd00001[c] + cpd00002[c] + cpd00023[e] -> cpd00067[c] + cpd00023[c] + cpd00008[c] + cpd00009[c]	H2O + ATP + L-Glutamate -> H+ + L-Glutamate + ADP + Phosphate	(PA14_46950 and PA14_46930 and PA14_46920 and PA14_46910)	PA14_46950 PA14_46930 PA14_46920 PA14_46910		Transport	0	0	1000	0		Undetermined	*JAB 01/13/14 - added from Burk
rxn08861	Malonyl-ACP decarboxylase	cpd00067[c] + cpd11492[c] -> cpd00011[c] + cpd11494[c]	H+ + Malonyl-acyl-carrierprotein- -> CO2 + Acetyl-ACP	(PA14_46490 or PA14_25690)	PA14_46490 PA14_25690		Fatty acid biosynthesis	0	0	1000	0		2.3.1.39, 2.3.1.85, 2.3.1.86
rxn00394	arginase	cpd00001[c] + cpd00051[c] -> cpd00064[c] + cpd00073[c]	H2O + L-Arginine -> Ornithine + Urea	(PA14_46070 or PA14_03770 or PA14_23170)	PA14_46070 PA14_03770 PA14_23170		Arginine and proline metabolism	0	0	1000	0		3.5.3.1
rxn05197	uracil transport in/out via proton symport	cpd00067[e] + cpd00092[e] <=> cpd00067[c] + cpd00092[c]	H+ + Uracil <=> H+ + Uracil	(PA14_44950 or PA14_26050 or PA14_05790 or PA14_05700 or PA14_06230 or PA14_46100 or PA14_67340 or PA14_44800 or PA14_61480 or PA14_02070 or PA14_04610 or PA14_62440)	PA14_44950 PA14_26050 PA14_05790 PA14_05700 PA14_06230 PA14_46100 PA14_67340 PA14_44800 PA14_61480 PA14_02070 PA14_04610 PA14_62440		Transport	1	-1000	1000	0		TC-2.A.40,2.A.40	*JAB 01/13/14 - added PA4719
rxn01225	guanine deaminase	cpd00001[c] + cpd00067[c] + cpd00207[c] -> cpd00013[c] + cpd00309[c]	H2O + H+ + Guanine -> NH3 + XAN	(PA14_44770 or PA14_01660)	PA14_44770 PA14_01660		Purine metabolism	0	0	1000	0		3.5.4.3
rxn08527	fumarate reductase	cpd00106[c] + cpd15499[c] <=> cpd00036[c] + cpd15500[c]	Fumarate + Menaquinol_8 <=> Succinate + Menaquinone_8	(PA14_44060 and PA14_44050 and PA14_44030 and PA14_44020)	PA14_44060 PA14_44050 PA14_44030 PA14_44020		Citrate cycle (TCA cycle)	1	0	0	0		1.3.99.1	*JAB 01/21/15 - active in anaerobic growth on lactate, formate, and glycerol, annotated as succinate dehydrogenase rather than fumarate reductase (but complementary functions); JAB 041714 - ubiquinone pathways have been curated, but no menaquinone synthesis pathways have been implemented so closing this for now, was enabling anaerobic growth without nitrate/NO; JCT 02/17/14 change to reversible /…
rxn01732	Itaconyl-CoA synthetase	cpd00010[c] + cpd00038[c] + cpd00380[c] <=> cpd00009[c] + cpd00031[c] + cpd00416[c]	CoA + GTP + Itaconate <=> Phosphate + GDP + Itaconyl-CoA	(PA14_43950 and PA14_43940)	PA14_43950 PA14_43940		Carbon Metabolism	1	-1000	1000	0			*JAB 02/08/14 - added from MetaCyc/lit for Biolog validation (Itaconate), hard to match genes to 1964 paper but MetaCyc indicates this reaction also enabled by succinyl-CoA synthetase	Cooper, R. a, & Kornberg, H. L. (1964). The utilization of itaconate by Pseudomonas sp. The Biochemical Journal, 91(1), 82–91. Retrieved from http://www.pubmedcentral.nih.gov/articlerender.fcgi?artid=1202819&tool=pmcentrez&rendertype=abstract
rxn00285	succinyl-CoA synthetase (ADP-forming)	cpd00010[c] + cpd00002[c] + cpd00036[c] <=> cpd00008[c] + cpd00009[c] + cpd00078[c]	CoA + ATP + Succinate <=> ADP + Phosphate + Succinyl-CoA	(PA14_43950 and PA14_43940)	PA14_43950 PA14_43940		Propanoate metabolism	1	-1000	1000	0		6.2.1.4,6.2.1.5
rxn05334	((3R)-3-Hydroxybutanoyl-[acyl-carrier-protein] hydro-lyase	cpd11483[c] <=> cpd00001[c] + cpd11471[c]	(R)-3-Hydroxyoctanoyl-[acyl-carrier protein] <=> H2O + (2E)-Octenoyl-[acp]	(PA14_43680 or (PA14_17190))	PA14_43680 PA14_17190		Fatty acid biosynthesis	1	-1000	1000	0		2.3.1.85,2.3.1.86,4.2.1.58,4.2.1.59,4.2.1.61
rxn05329	(3R)-3-Hydroxybutanoyl-[acyl-carrier-protein] hydro-lyase	cpd11478[c] <=> cpd00001[c] + cpd11465[c]	(R)-3-Hydroxybutanoyl-[acyl-carrier protein] <=> H2O + But-2-enoyl-[acyl-carrier protein]	(PA14_43680 or (PA14_17190))	PA14_43680 PA14_17190		Fatty acid biosynthesis	1	-1000	1000	0		4.2.1.58
rxn05330	(3R)-3-Hydroxybutanoyl-[acyl-carrier-protein] hydro-lyase	cpd11479[c] <=> cpd00001[c] + cpd11473[c]	D-3-Hydroxyhexanoyl-[acp] <=> H2O + (2E)-Hexenoyl-[acp]	(PA14_43680 or (PA14_17190))	PA14_43680 PA14_17190		Fatty acid biosynthesis	1	-1000	1000	0		2.3.1.85,2.3.1.86,4.2.1.58
rxn13843	(3R)-3-Hydroxyoctadecanoyl-[acyl-carrier-protein] hydro-lyase	cpd17051[c] <=> cpd15572[c] + cpd00001[c]	(3R)-3-Hydroxyoctadecanoyl-[acyl-carrier protein] <=> trans-octadec-2-enoyl-[acyl-carrier protein] + H2O	(PA14_43680 or (PA14_17190))	PA14_43680 PA14_17190		Fatty acid biosynthesis	1	-1000	1000	0			*ASB 03/25/14 - tentative subsystem assigment
rxn13840	(3R)-3-Hydroxypalmitoyl-[acyl-carrier-protein] hydro-lyase	cpd11481[c] <=> cpd15239[c] + cpd00001[c]	R-3-hydroxypalmitoyl-acyl-carrierprotein- <=> Hexadecenoyl-ACP + H2O	(PA14_43680 or (PA14_17190))	PA14_43680 PA14_17190		Fatty acid biosynthesis	1	-1000	1000	0		2.3.1.85, 2.3.1.86, 4.2.1.59	*ASB 02/18/14 - PA1610 and PA3645 have overlapping substrate specificity.
rxn13846	(3R)-3-Hydroxypalmitoyl-[acyl-carrier-protein] hydro-lyase	cpd11484[c] <=> cpd00001[c] + cpd15294[c]	HMA <=> H2O + Tetradecenoyl-ACP	(PA14_43680 or (PA14_17190))	PA14_43680 PA14_17190		Fatty acid biosynthesis	1	-1000	1000	0			*ASB 03/25/14 - tentative subsystem assigment
rxn10168	potassium transport via ABC system	cpd00001[c] + cpd00002[c] + cpd00205[e] -> cpd00067[c] + cpd00008[c] + cpd00009[c] + cpd00205[c]	H2O + ATP + K+ -> H+ + ADP + Phosphate + K+	(PA14_43400 and PA14_43380 and PA14_43370)	PA14_43400 PA14_43380 PA14_43370		Transport	0	0	1000	0		Undetermined	*JAB 01/13/14 - checked
rxn13842	H+/K+-exchanging ATPase	cpd00001[c] + cpd00067[c] + cpd00002[c] + cpd00205[e] <=> cpd00008[c] + cpd00009[c] + 2 cpd00067[e] + cpd00205[c]	H2O + H+ + ATP + K+ <=> ADP + Phosphate + 2 H+ + K+	(PA14_43380 or PA14_43370 or PA14_43400)	PA14_43380 PA14_43370 PA14_43400		Purine metabolism	1	-1000	1000	0			*ASB 03/25/14 - tentative subsystem assigment
rxn02276	maleylacetoacetate isomerase	cpd00763[c] <=> cpd00780[c]	4-Maleylacetoacetate <=> Fumarylacetoacetate	(PA14_43110 or PA14_38550 or PA14_32650 or PA14_24830)	PA14_43110 PA14_38550 PA14_32650 PA14_24830		Tyrosine metabolism	1	-1000	1000	0		5.2.1.2
rxn01332	3-deoxy-D-arabino-heptulosonate 7-phosphate synthetase	cpd00001[c] + cpd00061[c] + cpd00236[c] -> cpd00067[c] + cpd00009[c] + cpd02857[c]	H2O + Phosphoenolpyruvate + D-Erythrose4-phosphate -> H+ + Phosphate + DAHP	(PA14_41920 or PA14_25980)	PA14_41920 PA14_25980		Phenylalanine, tyrosine and tryptophan biosynthesis	0	0	1000	0		2.5.1.54,4.1.2.15
rxn01388	Aconitate hydratase	cpd00260[c] <=> cpd00001[c] + cpd00331[c]	Isocitrate <=> H2O + cis-Aconitate	(PA14_41470 or PA14_44290 or PA14_53970)	PA14_41470 PA14_44290 PA14_53970		Citrate cycle (TCA cycle)	1	-1000	1000	0			*JAB 02/07/14 - added from iMO1086 for Biolog validation (cis-Aconitate)
rxn00974	Aconitate hydratase	cpd00137[c] <=> cpd00001[c] + cpd00331[c]	Citrate <=> H2O + cis-Aconitate	(PA14_41470 or PA14_44290 or PA14_53970)	PA14_41470 PA14_44290 PA14_53970		Citrate cycle (TCA cycle)	1	-1000	1000	0			*JAB 02/07/14 - added from iMO1086 for Biolog validation (cis-Aconitate)
rxn00973	aconitase	cpd00137[c] <=> cpd00260[c]	Citrate <=> Isocitrate	(PA14_41470 or PA14_44290)	PA14_41470 PA14_44290		Citrate cycle (TCA cycle)	1	-1000	1000	0		4.2.1.3
rxn13886	peptide transport in via ABC transport	cpd00001[c] + cpd00002[c] + cpd11608[e] -> cpd00067[c] + cpd00008[c] + cpd00009[c] + cpd11608[c]	H2O + ATP + Peptide -> H+ + ADP + Phosphate + Peptide	(PA14_41160 and PA14_41150 and PA14_41140 and PA14_41130)	PA14_41160 PA14_41150 PA14_41140 PA14_41130		Transport	0	0	1000	0
rxn02177	isochorismatase	cpd00001[c] + cpd00658[c] -> cpd00020[c] + cpd02566[c]	H2O + Isochorismate -> Pyruvate + 2,3-Dihydroxy-2,3-dihydrobenzoate	(PA14_39925 or PA14_09450)	PA14_39925 PA14_09450		Biosynthesis of siderophore group nonribosomal peptides	0	0	1000	0		3.3.2.1
rxn05160	D-ribose transport via ABC system	cpd00001[c] + cpd00002[c] + cpd00105[e] -> cpd00067[c] + cpd00008[c] + cpd00009[c] + cpd00105[c]	H2O + ATP + D-Ribose -> H+ + ADP + Phosphate + D-Ribose	(PA14_39350) and (PA14_39330) and (PA14_39320)	PA14_39350 PA14_39330 PA14_39320		Transport	0	0	1000	0		3.A.1.2	*JAB 01/13/14 - removed low specificity transporter operon
rxn05549	Deoxyribose transport via ABC system	cpd00001[c] + cpd00002[c] + cpd01242[e] -> cpd00067[c] + cpd00008[c] + cpd00009[c] + cpd01242[c]	H2O + ATP + Thyminose -> H+ + ADP + Phosphate + Thyminose	(PA14_39320 and PA14_39330 and PA14_39350)	PA14_39320 PA14_39330 PA14_39350		Transport	0	0	1000	0		Undetermined	*JAB 01/13/14 - added from Burk
rxn05644	D-ribose transport out via ABC system	cpd00001[c] + cpd00002[c] + cpd00105[c] -> cpd00067[c] + cpd00008[c] + cpd00009[c] + cpd00105[e]	H2O + ATP + D-Ribose -> H+ + ADP + Phosphate + D-Ribose	(PA14_39320 and PA14_39330 and PA14_39350)	PA14_39320 PA14_39330 PA14_39350		Transport	0	0	1000	0		TC-3.A.1.2,3.A.1.2	*JAB 01/13/14 - added from Burk, Changed to reversible… was causing ATP loop in conjunction with rxn 05160.
rxn05167	D-xylose transport via ABC system	cpd00001[c] + cpd00002[c] + cpd00154[e] -> cpd00067[c] + cpd00008[c] + cpd00009[c] + cpd00154[c]	H2O + ATP + Xylose -> H+ + ADP + Phosphate + Xylose	(PA14_39320 and PA14_39330 and PA14_39350)	PA14_39320 PA14_39330 PA14_39350		Transport	0	0	1000	0		Undetermined	*JAB 01/13/14 - added additional operon genes
rxn05173	L-Arabinose-ABC transport	cpd00001[c] + cpd00002[c] + cpd00224[e] <=> cpd00067[c] + cpd00008[c] + cpd00009[c] + cpd00224[c]	H2O + ATP + L-Arabinose <=> H+ + ADP + Phosphate + L-Arabinose	(PA14_39320 and PA14_39330 and PA14_39350)	PA14_39320 PA14_39330 PA14_39350		Transport	1	-1000	1000	0		3.A.1.2	*JAB 01/13/14 - added from Burk
rxn02143	3-oxoadipate CoA-transferase	cpd00078[c] + cpd00630[c] <=> cpd01507[c] + cpd00036[c]	Succinyl-CoA + 3-Oxoadipate <=> 3-Oxoadipyl-CoA + Succinate	(PA14_38660 and PA14_38640)	PA14_38660 PA14_38640		Benzoate degradation	1	-1000	1000	0		2.8.3.6
rxn02889	Methylcrotonoyl-CoA carboxylase	cpd00002[c] + cpd00242[c] + cpd01966[c] <=> cpd00067[c] + cpd00008[c] + cpd00009[c] + cpd02068[c]	ATP + H2CO3 + Dimethylacryloyl-CoA <=> H+ + ADP + Phosphate + 3-Methylglutaconyl-CoA	(PA14_38460 and PA14_38480)	PA14_38460 PA14_38480		Valine, leucine and isoleucine degradation	1	-1000	1000	0		6.4.1.4
rxn05649	D-serine transport in/out via proton symport	cpd00067[e] + cpd00550[e] <=> cpd00067[c] + cpd00550[c]	H+ + D-Serine <=> H+ + D-Serine	(PA14_38130 and PA14_38110)	PA14_38130 PA14_38110		Transport	1	-1000	1000	0			*JAB 01/13/14 - added from Burk, BCAL1094 similar to ecoli's cycA (D-serine/D-alanine/glycine transporter)
rxn05307	L-Serine transport via ABC system	cpd00067[e] + cpd00054[e] <=> cpd00067[c] + cpd00054[c]	H+ + L-Serine <=> H+ + L-Serine	(PA14_38130 and PA14_38110)	PA14_38130 PA14_38110		Transport	1	-1000	1000	0			*JAB 01/13/14 - added Burk-equivalent GPR (no original associated genes)
rxn05300	L-threonine symport	cpd00067[e] + cpd00161[e] <=> cpd00067[c] + cpd00161[c]	H+ + L-Threonine <=> H+ + L-Threonine	(PA14_38130 and PA14_38110)	PA14_38130 PA14_38110		Transport	1	-1000	1000	0			*JAB 01/13/14 - added from Burk, No threonine ABC transporter, just symport
rxn13811	ascorbate transport in via proton symport	cpd00067[e] + cpd00059[e] <=> cpd00067[c] + cpd00059[c]	H+ + L-Ascorbate <=> H+ + L-Ascorbate	(PA14_02070 or PA14_26050 or PA14_06230 or PA14_67340 or PA14_04610 or PA14_05700 or PA14_05790 or PA14_46100 or PA14_61480 or PA14_44950)	PA14_02070 PA14_26050 PA14_06230 PA14_67340 PA14_04610 PA14_05700 PA14_05790 PA14_46100 PA14_61480 PA14_44950		Transport	1	-1000	1000	0
rxn00649	cysteine synthase	cpd00239[c] + cpd00722[c] -> cpd00067[c] + cpd00029[c] + cpd00084[c]	H2S + O-Acetyl-L-serine -> H+ + Acetate + L-Cysteine	(PA14_29110 or PA14_52210)	PA14_29110 PA14_52210		Cysteine and methionine metabolism	0	0	1000	0		2.5.1.47,2.5.1.65,4.2.99.8	*JAB 12/04/14 - removed unique PAO1 gene (PA2104)
rPY00184	Cardiolipin synthase (n-C16:0 16:1)	2 cPY00131[c] -> cpd00100[c] + cPY00142[c]	2 pg160161 -> Glycerol + clpn160161	(PA14_36690) or (PA14_71220)	PA14_36690 PA14_71220		Glycerophospholipid metabolism	0	0	1000	0		2.7.8.-	*PY 04/15/14 Added for the biomass production of clpn170cyc. Taken from Burk. Genes are orthologs from Burk.
rxn08229	Cardiolipin synthase (n-C16:0)	2 cpd15538[c] <=> cpd00100[c] + cpd15428[c]	2 Phosphatidylglycerol_dihexadecanoyl <=> Glycerol + clpn160	(PA14_36690) or (PA14_71220)	PA14_36690 PA14_71220		Glycerophospholipid metabolism	1	-1000	1000	0		2.7.8.-	*PY 04/15/14 Added for the biomass production of cardiolipin. Rxn name taken from SEED master list, but also is essentially rPY00178 from Burk. Genes are orthologs of Burk genes.
rxn08230	Cardiolipin synthase (n-C16:1)	2 cpd15539[c] <=> cpd00100[c] + cpd15429[c]	2 Phosphatidylglycerol_dihexadec-9-enoyl <=> Glycerol + clpn161	(PA14_36690) or (PA14_71220)	PA14_36690 PA14_71220		Glycerophospholipid metabolism	1	-1000	1000	0		2.7.8.-	*PY 04/15/14 Added for the biomass production of cardiolipin. Rxn name taken from SEED master list, but also is essentially rPY00179 from Burk. Genes are orthologs of Burk genes.
rPY00183	Cardiolipin synthase (n-C18:0 18:1)	2 cPY00134[c] -> cpd00100[c] + cPY00141[c]	2 pg180181 -> Glycerol + clpn180181	(PA14_36690) or (PA14_71220)	PA14_36690 PA14_71220		Glycerophospholipid metabolism	0	0	1000	0		2.7.8.-	*PY 04/15/14 Added for the biomass production of clpn190cyc. Taken from Burk. Genes are orthologs from Burk.
rxn08231	Cardiolipin synthase (n-C18:0)	2 cpd15540[c] <=> cpd00100[c] + cpd15430[c]	2 Phosphatidylglycerol_dioctadecanoyl <=> Glycerol + clpn180	(PA14_36690) or (PA14_71220)	PA14_36690 PA14_71220		Glycerophospholipid metabolism	1	-1000	1000	0		2.7.8.-	*PY 04/15/14 Added for the biomass production of cardiolipin. Rxn name taken from SEED master list. Genes are same as for rxn08229.
rxn08232	Cardiolipin synthase (n-C18:1)	2 cpd15541[c] <=> cpd00100[c] + cpd15431[c]	2 Phosphatidylglycerol_dioctadec-11-enoyl <=> Glycerol + clpn181	(PA14_36690) or (PA14_71220)	PA14_36690 PA14_71220		Glycerophospholipid metabolism	1	-1000	1000	0		2.7.8.-	*PY 04/15/14 Added for the biomass production of cardiolipin. Rxn name taken from SEED master list, but also is essentially rPY00181 from Burk. Genes are orthologs of Burk genes.
rxn13847	Threonine dehydrogenase	cpd00010[c] + cpd00161[c] <=> cpd00022[c] + cpd11640[c] + cpd00033[c]	CoA + L-Threonine <=> Acetyl-CoA + H2 + Glycine	(PA14_10900 or PA14_71560 or PA14_36660 or PA14_10230)	PA14_10900 PA14_71560 PA14_36660 PA14_10230		Glycine, serine and threonine metabolism	1	-1000	1000	0			*JAB 12/04/14 - curated PA14 gprs (removed two PAO1 genes with no equivalent matches)
rxn00065	adenylate cyclase	cpd00002[c] -> cpd00012[c] + cpd00446[c]	ATP -> PPi + cAMP	(PA14_36345 or PA14_69610 or PA14_22620)	PA14_36345 PA14_69610 PA14_22620		Purine metabolism	0	0	1000	0		4.6.1.1
rxn00342	L-asparaginase	cpd00001[c] + cpd00132[c] -> cpd00013[c] + cpd00041[c]	H2O + L-Asparagine -> NH3 + L-Aspartate	(PA14_35440 or PA14_46970)	PA14_35440 PA14_46970		Alanine, aspartate and glutamate metabolism	0	0	1000	0		3.5.1.1,3.5.1.38
rxn05171	nitrate transport via ABC system	cpd00001[c] + cpd00002[c] + cpd00209[e] -> cpd00067[c] + cpd00008[c] + cpd00009[c] + cpd00209[c]	H2O + ATP + Nitrate -> H+ + ADP + Phosphate + Nitrate	((PA14_02330 and PA14_02340) or (PA14_34770 and PA14_34780 and PA14_34790) or (PA14_19520 and PA14_19510 and PA14_19500) or (PA14_19570 and PA14_19580))	PA14_02330 PA14_02340 PA14_34770 PA14_34780 PA14_34790 PA14_19520 PA14_19510 PA14_19500 PA14_19570 PA14_10580		Transport	0	0	1000	0		Undetermined	*ASB 12/08/14 - changed GPR parentheses; JAB 12/02/14 - curated GPR; JAB 01/13/14 - merged iMO1056 GPR and Burk-derived GPRs
rxn13853	D-mannitol transport via ABC system	cpd00001[c] + cpd00002[c] + cpd00314[e] -> cpd00067[c] + cpd00008[c] + cpd00009[c] + cpd00314[c]	H2O + ATP + D-Mannitol -> H+ + ADP + Phosphate + D-Mannitol	(PA14_34420 and PA14_34410 and PA14_34390 and PA14_34370)	PA14_34420 PA14_34410 PA14_34390 PA14_34370		Transport	0	0	1000	0
rxn13849	D-mannose transport via ABC system	cpd00001[c] + cpd00002[c] + cpd00138[e] -> cpd00067[c] + cpd00008[c] + cpd00009[c] + cpd00138[c]	H2O + ATP + D-Mannose -> H+ + ADP + Phosphate + D-Mannose	(PA14_34420 and PA14_34410 and PA14_34390 and PA14_34370)	PA14_34420 PA14_34410 PA14_34390 PA14_34370		Transport	0	0	1000	0
rxn05608	Maltotriose transport via ABC system	cpd00001[c] + cpd00002[c] + cpd01262[e] -> cpd00067[c] + cpd00008[c] + cpd00009[c] + cpd01262[c]	H2O + ATP + Amylotriose -> H+ + ADP + Phosphate + Amylotriose	(PA14_34390 and PA14_34410 and PA14_34370)	PA14_34390 PA14_34410 PA14_34370		Transport	0	0	1000	0		Undetermined	*JAB 01/13/14 - added from Burk
rJB00222	Sorbitol-ABC transport	cpd00001[c] + cpd00002[c] + cpd00588[e] <=> cpd00067[c] + cpd00008[c] + cpd00009[c] + cpd00588[c]	H2O + ATP + Sorbitol <=> H+ + ADP + Phosphate + Sorbitol	(PA14_34370) and (PA14_34390) and (PA14_34410) and (PA14_34420)	PA14_34370 PA14_34390 PA14_34410 PA14_34420		Transport	1	-1000	1000	0		Undetermined	*JAB 01/13/14 - added from Burk, Added to improve growth predictions, more maltose specific
rxn05614	L-methionine R-oxide transport via ABC system	cpd00001[c] + cpd00002[c] + cpd11576[e] -> cpd00067[c] + cpd00008[c] + cpd00009[c] + cpd11576[c]	H2O + ATP + L-methionine_R-oxide -> H+ + ADP + Phosphate + L-methionine_R-oxide	(PA14_34260 and PA14_34270 and PA14_34280)	PA14_34260 PA14_34270 PA14_34280		Transport	0	0	1000	0		Undetermined	*JAB 01/13/14 - added from Burk
rxn05613	L-methionine S-oxide transport via ABC system	cpd00001[c] + cpd00002[c] + cpd01914[e] -> cpd00067[c] + cpd00008[c] + cpd00009[c] + cpd01914[c]	H2O + ATP + L-Methionine S-oxide -> H+ + ADP + Phosphate + L-Methionine S-oxide	(PA14_34260 and PA14_34270 and PA14_34280)	PA14_34260 PA14_34270 PA14_34280		Transport	0	0	1000	0		Undetermined	*JAB 01/13/14 - added from Burk
rPY00218	ferribactin synthase complex	cpd00023[c] + cpd00069[c] + cpd02095[c] + 2 cpd00054[c] + cpd00051[c] + 2 cPY00162[c] + cpd00039[c] + 2 cpd00161[c] -> cPY00163[c] + 2 cpd00067[c] + 12 cpd00001[c]	L-Glutamate + L-Tyrosine + L-2,4-Diaminobutyrate + 2 L-Serine + L-Arginine + 2 N5-formyl-N5-hydroxy-L-ornithine + L-Lysine + 2 L-Threonine -> ferribactin + 2 H+ + 12 H2O	(PA14_33650 and PA14_33630 and PA14_33610 and PA14_33280)	PA14_33650 PA14_33630 PA14_33610 PA14_33280	pvdD pvdJ pvdL	Biosynthesis of siderophore group nonribosomal peptides	0	0	1000	0			*PY 04/17/14 Added for pyoverdine I synthesis (virulence factor). Implemented from Metacyc (http://www.metacyc.org/META/NEW-IMAGE?type=PATHWAY&object=PWY-6409&detail-level=2&detail-level=3#). Genes are also known as pvdD, pvdJ, pvdI, and pvdL, respectively.The actual sequential steps are quite involved. Please see the Metacyc link for full details on what is currently known about pyoverdine synth…
rxn05149	manganese transport via ABC system	cpd00001[c] + cpd00002[c] + cpd00030[e] -> cpd00067[c] + cpd00008[c] + cpd00009[c] + cpd00030[c]	H2O + ATP + Mn2+ -> H+ + ADP + Phosphate + Mn2+	(PA14_33560 and PA14_33540 and PA14_33550)	PA14_33560 PA14_33540 PA14_33550		Transport	0	0	1000	0
rxn06600	aminomethyltransferase	cpd00087[c] + cpd11830[c] <=> cpd00013[c] + cpd00125[c] + cpd12225[c]	THF + S-Aminomethyldihydrolipoylprotein <=> NH3 + 5,10-Methylene-THF + Dihydrolipolprotein	(PA14_33040) or (PA14_68870)	PA14_33040 PA14_68870		Glycine, serine and threonine metabolism	1	-1000	1000	0		2.1.2.10	*JAB 07/16/14 - corrected subsystem assignment ;PY 06/11/14 Changed => to <=> * JCT 04/24/14 - added to replace the glycine cleavage system (rxn00908)
rxn00165	L-serine deaminase	cpd00054[c] <=> cpd00013[c] + cpd00020[c]	L-Serine <=> NH3 + Pyruvate	(PA14_33030 or PA14_71060)	PA14_33030 PA14_71060		Glycine, serine and threonine metabolism	1	-1000	1000	0		4.2.1.13,4.3.1.15,4.3.1.17,4.3.1.19	*JAB 01/18/14 - changed to reversible on comparison with J2315 model for peptidoglycan synthesis
rxn13803	Glutamine transaminase	cpd00023[c] + cpd00016[c] <=> cpd00024[c] + cpd00493[c]	L-Glutamate + Pyridoxal phosphate <=> 2-Oxoglutarate + Pyridoxamine phosphate	(PA14_33010 or PA14_71460)	PA14_33010 PA14_71460		Vitamin B6 metabolism	1	-1000	1000	0
rxn06377	glycine dehydrogenase	cpd00033[c] + cpd00067[c] + cpd12005[c] <=> cpd00011[c] + cpd11830[c]	Glycine + H+ + Lipoylprotein <=> CO2 + S-Aminomethyldihydrolipoylprotein	(PA14_33000) or (PA14_68850)	PA14_33000 PA14_68850		Glycine, serine and threonine metabolism	1	-1000	1000	0		1.4.4.2	*JAB 07/16/14 - corrected subsystem assignment ;PY 06/11/14 Changed => to <=> * JCT 04/24/14 - added to replace the glycine cleavage system (rxn00908)
rxn12549	4-Hydroxybenzoate transport	cpd00067[e] + cpd00136[e] <=> cpd00067[c] + cpd00136[c]	H+ + 4-Hydroxybenzoate <=> H+ + 4-Hydroxybenzoate	(PA14_32660) or (PA14_02900)	PA14_32660 PA14_02900		Transport	1	-1000	1000	0			*JAB 01/13/14 - merged with Burk-equivalent GPR
rxn13814	cadmium transport out via antiport	cpd00067[e] + cpd01012[c] <=> cpd00067[c] + cpd01012[e]	H+ + Cd2+ <=> H+ + Cd2+	(PA14_31010 and PA14_31030 and PA14_31040) or (PA14_31990 and PA14_31970)	PA14_31010 PA14_31030 PA14_31040 PA14_31990 PA14_31970		Transport	1	-1000	1000	0			*JAB 12/04/14 - added second cation efflux transporter from PA14
rxn13681	cobalt transport out via antiport	cpd00067[e] + cpd00149[c] <=> cpd00067[c] + cpd00149[e]	H+ + Co2+ <=> H+ + Co2+	(PA14_31010 and PA14_31030 and PA14_31040) or (PA14_31990 and PA14_31970)	PA14_31010 PA14_31030 PA14_31040 PA14_31990 PA14_31970		Transport	1	-1000	1000	0			*JAB 12/04/14 - added second cation efflux transporter from PA14
rxn13919	zinc transport out via antiport	cpd00067[e] + cpd00034[c] <=> cpd00067[c] + cpd00034[e]	H+ + Zn2+ <=> H+ + Zn2+	(PA14_31010 and PA14_31030 and PA14_31040) or (PA14_31990 and PA14_31970)	PA14_31010 PA14_31030 PA14_31040 PA14_31990 PA14_31970		Transport	1	-1000	1000	0			*JAB 12/04/14 - added second cation efflux transporter from PA14
rPY00172	Phosphatidylglycerol synthase (n-C16:0 16:1)	cPY00121[c] + cpd00080[c] -> cpd00067[c] + cpd00046[c] + cPY00130[c]	CDP-pa160161 + Glycerol-3-phosphate -> H+ + CMP + pgp160161	(PA14_31700) or (PA14_30670)	PA14_31700 PA14_30670		Glycerolipid synthesis	0	0	1000	0		2.7.8.5	*PY 04/15/14 Added for the biomass production of clpn170cyc. Taken from Burk. Genes are orthologs from Burk.
rPY00175	Phosphatidylglycerol synthase (n-C18:0 18:1)	cPY00126[c] + cpd00080[c] -> cpd00067[c] + cpd00046[c] + cPY00133[c]	CDP-pa180181 + Glycerol-3-phosphate -> H+ + CMP + pgp180181	(PA14_31700) or (PA14_30670)	PA14_31700 PA14_30670		Glycerolipid synthesis	0	0	1000	0		2.7.8.5	*PY 04/15/14 Added for the biomass production of clpn190cyc. Taken from Burk. Genes are orthologs from Burk.
rxn00175	acetyl-CoA synthetase	cpd00067[c] + cpd00010[c] + cpd00002[c] + cpd00029[c] <=> cpd00022[c] + cpd00012[c] + cpd00018[c]	H+ + CoA + ATP + Acetate <=> Acetyl-CoA + PPi + AMP	(PA14_31500 or PA14_62630 or PA14_52800)	PA14_31500 PA14_62630 PA14_52800		Pyruvate metabolism	1	-1000	1000	0		6.2.1.1
rxn05187	Vitamin B12 ABC transport	cpd00001[c] + cpd00002[c] + cpd03424[e] <=> cpd00067[c] + cpd00008[c] + cpd00009[c] + cpd03424[c]	H2O + ATP + Vitamin_B12 <=> H+ + ADP + Phosphate + Vitamin_B12	(PA14_26400 and PA14_26390 and PA14_26360)	PA14_26400 PA14_26390 PA14_26360		Transport	1	-1000	1000	0		Undetermined	*JAB 01/13/14 - added from Burk
rxn05151	L-lysine transport via ABC system	cpd00001[c] + cpd00002[c] + cpd00039[e] -> cpd00067[c] + cpd00008[c] + cpd00009[c] + cpd00039[c]	cpd00001[c] + cpd00002[c] + cpd00039[e] -> cpd00067[c] + cpd00008[c] + cpd00009[c] + cpd00039[c]	(PA14_26240 and PA14_26230 and PA14_26220 and PA14_26210) or (PA14_68070 and PA14_68080 and PA14_68090 and PA14_68060)	PA14_26240 PA14_26230 PA14_26220 PA14_26210 PA14_68070 PA14_68080 PA14_68090 PA14_68060		Transport	0	0	1000	0		Undetermined	*JAB 01/13/14 - replaced GPR with Burk conversion/curation
rxn06216	Enoyl-CoA hydratase	cpd11718[c] <=> cpd00001[c] + cpd11722[c]	(S)-3-Hydroxyacyl-CoA <=> H2O + trans-2-Enoyl-CoA	(PA14_25080 or PA14_42080)	PA14_25080 PA14_42080		None	1	-1000	1000	0
rxn01199	xylulokinase	cpd00002[c] + cpd00259[c] <=> cpd00008[c] + cpd00198[c]	ATP + D-Lyxulose <=> ADP + D-Xylulose5-phosphate	(PA14_24960 or PA14_34350)	PA14_24960 PA14_34350		Pentose and glucuronate interconversions	1	-1000	1000	0		2.7.1.17
rxn08556	glycerol-3-phosphate dehydrogenase (ubiquinone-8)	cpd00080[c] + cpd15560[c] -> cpd00095[c] + cpd15561[c]	GLYC-3-P + Ubiquinone-8 -> Glycerone phosphate + Ubiquinol-8	(PA14_24950 or PA14_17930)	PA14_24950 PA14_17930		Oxidative phosphorylation	0	0	1000	0		1.1.5.3	*PY 06/11/14 Changed => to -> *JAB 04/16/14 - fixed ub8 ref, changed reaction direction based on MetaCyc
rJB00260	glycerol-3-phosphate dehydrogenase (ubiquinone-9)	cpd00080[c] + cpd01351[c] -> cpd00095[c] + cJB00125[c]	GLYC-3-P + Ubiquinone-9 -> Glycerone phosphate + Ubiquinol-9	(PA14_24950 or PA14_17930)	PA14_24950 PA14_17930		Oxidative phosphorylation	0	0	1000	0		1.1.5.3	*PY 06/11/14 Changed => to -> *JAB 04/16/14 - ub8>ub9 fix, changed reaction direction based on MetaCyc
rxn02789	2-isopropylmalate hydratase	cpd01646[c] <=> cpd00001[c] + cpd01710[c]	2-Isopropylmalate <=> H2O + 2-Isopropylmaleate	(PA14_23750 and PA14_23760)	PA14_23750 PA14_23760		Valine, leucine and isoleucine biosynthesis	1	-1000	1000	0		4.2.1.33
rxn02811	3-isopropylmalate dehydratase	cpd02693[c] <=> cpd00001[c] + cpd01710[c]	3-Isopropylmalate <=> H2O + 2-Isopropylmaleate	(PA14_23750 and PA14_23760)	PA14_23750 PA14_23760		Valine, leucine and isoleucine biosynthesis	1	-1000	1000	0		4.2.1.33
rxn03884	2-dehydro-3-deoxy-phosphogluconate aldolase	cpd02711[c] <=> cpd00020[c] + cpd00102[c]	2-Keto-3-deoxy-6-phosphogluconate <=> Pyruvate + Glyceraldehyde3-phosphate	(PA14_23620 or PA14_23090)	PA14_23620 PA14_23090		Pentose phosphate pathway	1	-1000	1000	0		4.1.2.14
rxn00214	UDPglucose 4-epimerase	cpd00026[c] <=> cpd00043[c]	UDP-glucose <=> UDP-galactose	(PA14_23470 or PA14_23450 or PA14_11260)	PA14_23470 PA14_23450 PA14_11260		Galactose metabolism	1	-1000	1000	0		5.1.3.2	*JAB 12/07/14 - not sure about this annotation, may have too many genes in PAO1, but leaving them with their PA14 best hits for now (fewer hits in PA14, PA14_11260 is best match hit to galE), need to remove wbp genes possibly from PAO1 model
rxn03135	Imidazole-glycerol-3-phosphate synthase	cpd00053[c] + cpd02991[c] -> cpd00067[c] + cpd00023[c] + cpd02851[c] + cpd02843[c]	L-Glutamine + phosphoribulosylformimino-AICAR-phosphate -> H+ + L-Glutamate + AICAR + D-erythro-imidazol-glycerol-phosphate	PA14_67920 and PA14_67880	PA14_67920 PA14_67880		Histidine metabolism	0	0	1000	0		Undetermined; HisF, HisH	*JAB 01/15/15 - added hisF to hisH, virulence related and only single operon compared to duplicate operons in PAO1; JAB 01/31/14 - switched reaction directionality syntax, function still matches SEED/MetaCyc
rxn13877	Pseudomonas aeruginosa LPS B band synthesis	cpd17100[c] + cpd17065[c] <=> cpd02229[c] + cpd17057[c]	Man(2NAc3N)(3,-CH3C=NH)A-(beta1,4)-Man(2NAc3NAc)A-(beta1,3)-Fuc2NAc-PP-Undecaprenyl + Pseudomonas aeruginosa LPS core + KDO2-lipidA <=> Bactoprenyl diphosphate + Pseudomonas aeruginosa B-band lipopolysaccharide	(PA14_23390 and PA14_23360)	(PA14_23390 and PA14_23360)		Lipopolysaccharide biosynthesis	1	-1000	1000	0			*JAB 01/19/15 - Tentative assignment of PA14_23390 as homolog of PA3153 (1E-10 hit to wzx), PA14_23360 annotated as wzz, no guess at all for PA3154 (wzy) so removing for now	Raymond, C. K., Sims, E. H., Kas, a., Spencer, D. H., Kutyavin, T. V., Ivey, R. G., … Olson, M. V. (2002). Genetic Variation at the O-Antigen Biosynthetic Locus in Pseudomonas aeruginosa. Journal of Bacteriology, 184(13), 3614–3622. doi:10.1128/JB.184.13.3614-3622.2002
rxn13913	UDP-N-acetyl-mannosamine (2NAc3N) acid acetylase	cpd11494[c] + cpd17094[c] <=> cpd11493[c] + cpd17095[c]	Acetyl-ACP + UDP-N-acetyl-D-mannosamine (2NAc3N) acid <=> ACP + UDP-N-acetyl-D-manosamine (2NAc3NAc) acid	PA14_69170	PA14_69170		Amino sugar and nucleotide sugar metabolism	1	-1000	1000	0			*JAB 01/19/15 - Hit from PA3157 to PA14_69170 (1e-50), gene is well outside of operon but annotated o-antigen acetylase, no hits to PA3156 so removing; ASB 03/24/14 - tentative subsystem assignment
rxn00980	phosphoglycolate phosphatase	cpd00001[c] + cpd00727[c] -> cpd00067[c] + cpd00009[c] + cpd00139[c]	H2O + 2-Phosphoglycolate -> H+ + Phosphate + Glycolate	(PA14_23210 or PA14_12890 or PA14_07930)	PA14_23210 PA14_12890 PA14_07930		Glyoxylate and dicarboxylate metabolism	0	0	1000	0		3.1.3.18
rxn01639	formimidoylglutamase	cpd00001[c] + cpd00344[c] -> cpd00023[c] + cpd00378[c]	H2O + N-Formimino-L-glutamate -> L-Glutamate + Formamide	(PA14_23170 or PA14_67240)	PA14_23170 PA14_67240		Histidine metabolism	0	0	1000	0		3.5.3.8	*JAB 01/28/14 - SEED bounds wrong according to MetaCyc, switched irreversibility
rxn10174	maltohexaose transport via ABC system	cpd00001[c] + cpd00002[c] + cpd01329[e] -> cpd00067[c] + cpd00008[c] + cpd00009[c] + cpd01329[c]	H2O + ATP + Maltohexaose -> H+ + ADP + Phosphate + Maltohexaose	(PA14_23010 and PA14_22990 and PA14_23000)	PA14_23010 PA14_22990 PA14_23000		Transport	0	0	1000	0		Undetermined	*JAB 01/13/14 - added from Burk
rxn05158	sn-Glycerol ABC transport	cpd00001[c] + cpd00002[c] + cpd00080[e] <=> cpd00080[c] + cpd00067[c] + cpd00008[c] + cpd00009[c]	H2O + ATP + Glycerol-3-phosphate <=> Glycerol-3-phosphate + H+ + ADP + Phosphate	(PA14_23010 and PA14_22990 and PA14_23000)	PA14_23010 PA14_22990 PA14_23000		Transport	1	-1000	1000	0		Undetermined	*JAB 01/13/14 - added from Burk
rxn05147	D-glucose transport via ABC system	cpd00001[c] + cpd00002[c] + cpd00027[e] -> cpd00067[c] + cpd00008[c] + cpd00009[c] + cpd00027[c]	H2O + ATP + D-Glucose -> H+ + ADP + Phosphate + D-Glucose	(PA14_22980 and PA14_22990 and PA14_23000 and PA14_23010)	PA14_22980 PA14_22990 PA14_23000 PA14_23010		Transport	0	0	1000	0			*JAB 04/08/14 - glucose PTS system is missing, so glucose goes straight to glucokinase instead of being presented as glucose 1 phosphate, model says is more efficient than entner-doudoroff pathway
rxn00299	GTP cyclohydrolase I	cpd00001[c] + cpd00038[c] -> cpd00067[c] + cpd02978[c] + cpd00047[c]	H2O + GTP -> H+ + 7,8-Dihydroneopterin 3'-triphosphate + Formate	(PA14_19630 or PA14_42850)	PA14_19630 PA14_42850		Folate biosynthesis	0	0	1000	0		3.5.4.16
rxn05552	ethanesulfonate transport via ABC system	cpd00001[c] + cpd00002[c] + cpd11579[e] -> cpd00067[c] + cpd00008[c] + cpd00009[c] + cpd11579[c]	H2O + ATP + ethanesulfonate -> H+ + ADP + Phosphate + ethanesulfonate	((PA14_02330 and PA14_02340) or (PA14_34770 and PA14_34780 and PA14_34790) or (PA14_19520 and PA14_19510 and PA14_19500) or (PA14_19570 and PA14_19580))	PA14_02330 PA14_02340 PA14_34770 PA14_34780 PA14_34790 PA14_19520 PA14_19510 PA14_19500 PA14_19570 PA14_10580		Transport	0	0	1000	0		Undetermined	*ASB 12/08/14 - changed GPR parentheses; JAB 12/02/14 - curated GPR; JAB 01/13/14 - merged iMO1056 and Burk-equivalent GPRs
rxn05585	hexanesulfonate transport via ABC system	cpd00001[c] + cpd00002[c] + cpd11578[e] -> cpd00067[c] + cpd00008[c] + cpd00009[c] + cpd11578[c]	H2O + ATP + hexanesulfonate -> H+ + ADP + Phosphate + hexanesulfonate	((PA14_02330 and PA14_02340) or (PA14_34770 and PA14_34780 and PA14_34790) or (PA14_19520 and PA14_19510 and PA14_19500) or (PA14_19570 and PA14_19580))	PA14_02330 PA14_02340 PA14_34770 PA14_34780 PA14_34790 PA14_19520 PA14_19510 PA14_19500 PA14_19570 PA14_10580		Transport	0	0	1000	0		Undetermined	*ASB 12/08/14 - changed GPR parentheses; JAB 12/02/14 - curated GPR; JAB 01/13/14 - merged iMO1056 and Burk-equivalent GPRs
rxn05621	methanesulfonate transport via ABC system	cpd00001[c] + cpd00002[c] + cpd08023[e] -> cpd00067[c] + cpd00008[c] + cpd00009[c] + cpd08023[c]	H2O + ATP + methanesulfonate -> H+ + ADP + Phosphate + methanesulfonate	((PA14_02330 and PA14_02340) or (PA14_34770 and PA14_34780 and PA14_34790) or (PA14_19520 and PA14_19510 and PA14_19500) or (PA14_19570 and PA14_19580))	PA14_02330 PA14_02340 PA14_34770 PA14_34780 PA14_34790 PA14_19520 PA14_19510 PA14_19500 PA14_19570 PA14_10580		Transport	0	0	1000	0		Undetermined	*ASB 12/08/14 - changed GPR parentheses; JAB 12/02/14 - curated GPR; JAB 01/13/14 - merged iMO1056 and Burk-equivalent GPRs
rxn05620	MOPS transport via ABC system	cpd00001[c] + cpd00002[c] + cpd11575[e] -> cpd00067[c] + cpd00008[c] + cpd00009[c] + cpd11575[c]	H2O + ATP + MOPS -> H+ + ADP + Phosphate + MOPS	((PA14_02330 and PA14_02340) or (PA14_34770 and PA14_34780 and PA14_34790) or (PA14_19520 and PA14_19510 and PA14_19500) or (PA14_19570 and PA14_19580))	PA14_02330 PA14_02340 PA14_34770 PA14_34780 PA14_34790 PA14_19520 PA14_19510 PA14_19500 PA14_19570 PA14_10580		Transport	0	0	1000	0		Undetermined	*ASB 12/08/14 - changed GPR parentheses; JAB 12/02/14 - curated GPR; JAB 01/13/14 - merged iMO1056 and Burk-equivalent GPRs
rxn05656	sulfoacetate transport via ABC system	cpd00001[c] + cpd00002[c] + cpd09878[e] -> cpd00067[c] + cpd00008[c] + cpd00009[c] + cpd09878[c]	H2O + ATP + Sulfoacetate -> H+ + ADP + Phosphate + Sulfoacetate	((PA14_02330 and PA14_02340) or (PA14_34770 and PA14_34780 and PA14_34790) or (PA14_19520 and PA14_19510 and PA14_19500) or (PA14_19570 and PA14_19580))	PA14_02330 PA14_02340 PA14_34770 PA14_34780 PA14_34790 PA14_19520 PA14_19510 PA14_19500 PA14_19570 PA14_10580		Transport	0	0	1000	0		Undetermined	*ASB 12/08/14 - changed GPR parentheses; JAB 12/02/14 - curated GPR; JAB 01/13/14 - merged iMO1056 and Burk-equivalent GPRs
rxn08900	Malate dehydrogenase (ubiquinone 8 as acceptor)	cpd00130[c] + cpd15560[c] -> cpd00032[c] + cpd15561[c]	MALA + Ubiquinone-8 -> Oxaloacetate + Ubiquinol-8	(PA14_19470 or PA14_61400)	PA14_19470 PA14_61400		Citrate cycle (TCA cycle)	0	0	1000	0			*PY 06/11/14 Changed => to -> *JAB 04/16/14 - fixed ub8 ref; ASB 03/25/14 - tentative subsystem assignment; JAB 01/31/14 - switched reaction directionality according to MetaCyc
rJB00262	Malate dehydrogenase (ubiquinone-9 as acceptor)	cpd00130[c] + cpd01351[c] -> cpd00032[c] + cJB00125[c]	MALA + Ubiquinone-9 -> Oxaloacetate + Ubiquinol-9	(PA14_19470 or PA14_61400)	PA14_19470 PA14_61400		Citrate cycle (TCA cycle)	0	0	1000	0			*PY 06/11/14 Changed => to -> *JAB 04/16/14 - ub8>ub9 fix; ASB 03/25/14 - tentative subsystem assignment; JAB 01/31/14 - switched reaction directionality according to MetaCyc
rxn05215	probable AGCS sodium/alanine/glycine symporter	cpd00035[e] + cpd00971[e] <=> cpd00035[c] + cpd00971[c]	L-Alanine + Na+ <=> L-Alanine + Na+	(PA14_19350 or PA14_35460 or PA14_31800)	PA14_19350 PA14_35460 PA14_31800		Transport	1	-1000	1000	0		Undetermined
rxn01834	lactoylglutathione lyase	cpd02182[c] <=> cpd00042[c] + cpd00428[c]	(R)-S-Lactoylglutathione <=> GSH + 2-Oxopropanal	(PA14_18750 or PA14_55130 or PA14_67500)	PA14_18750 PA14_55130 PA14_67500		Pyruvate metabolism	1	-1000	1000	0		4.4.1.5
rxn01019	ornithine carbamoyltransferase	cpd00064[c] + cpd00146[c] -> 2 cpd00067[c] + cpd00009[c] + cpd00274[c]	Ornithine + Carbamoylphosphate -> 2 H+ + Phosphate + Citrulline	(PA14_18610 or PA14_68340)	PA14_18610 PA14_68340		Arginine and proline metabolism	0	0	1000	0		2.1.3.3
rxn13805	Poly(beta-d-mannuronate) lyase precursor	2 cpd00719[c] <=> 2 cpd00031[c] + cpd11949[c]	2 GDP-D-mannuronate <=> 2 GDP + Alginate	(PA14_18550 and PA14_18565)	PA14_18550 PA14_18565		Alginate synthesis	1	-1000	1000	0
rxn13807	alginate-c5-mannuronan-epimerase	cpd11949[c] <=> cpd17075[c]	Alginate <=> Epimerized Alginate Dimer	(PA14_18500 and PA14_18520 and PA14_18480)	PA14_18500 PA14_18520 PA14_18480		Alginate synthesis	1	-1000	1000	0
rxn13806	alginate o-acetyltransferase	cpd11494[c] + cpd17075[c] <=> cpd11493[c] + cpd17074[c]	Acetyl-ACP + Epimerized Alginate Dimer <=> ACP + Acetylated Alginate	(PA14_18410 and PA14_18450 and PA14_18430)	PA14_18410 PA14_18450 PA14_18430		Alginate synthesis	1	-1000	1000	0
rJB00225	D-Fructose transport via PEP:Pyr PTS	cpd00061[c] + cpd00082[e] -> cpd00020[c] + cpd00072[c]	Phosphoenolpyruvate + D-Fructose -> Pyruvate + D-fructose-6-phosphate	(PA14_18275 and PA14_18260 and PA14_18250)	PA14_18275 PA14_18260 PA14_18250		Transport	0	0	1000	0			JAB 1/7 addition - Pseudomonas/Burk specific
rxn05560	D-fructose transport via PEP:Pyr PTS	cpd00061[c] + cpd00082[e] <=> cpd00020[c] + cpd00802[c]	Phosphoenolpyruvate + D-Fructose <=> Pyruvate + D-fructose-1-phosphate	(PA14_18275 and PA14_18250)	PA14_18275 PA14_18250		Transport	1	-1000	1000	0
rxn00615	glycerol kinase	cpd00002[c] + cpd00100[c] <=> cpd00080[c] + cpd00008[c]	ATP + Glycerol <=> Glycerol-3-phosphate + ADP	(PA14_17960 or (PA14_18010 or PA14_45190))	PA14_17960 PA14_18010 PA14_45190		Glycerolipid metabolism	1	-1000	1000	0		2.7.1.30
rxn00533	acetyl-CoA carboxylase	cpd00002[c] + cpd00022[c] + cpd00242[c] <=> cpd00067[c] + cpd00008[c] + cpd00009[c] + cpd00070[c]	ATP + Acetyl-CoA + H2CO3 <=> H+ + ADP + Phosphate + Malonyl-CoA	(PA14_17270 and PA14_64100 and PA14_64110 and PA14_23860)	PA14_17270 PA14_64100 PA14_64110 PA14_23860		Propanoate metabolism	1	-1000	1000	0		6.4.1.2
rxn05332	(3R)-3-Hydroxypalmitoyl-[acyl-carrier-protein] hydro-lyase	cpd11481[c] <=> cpd00001[c] + cpd11477[c]	R-3-hydroxypalmitoyl-acyl-carrierprotein- <=> H2O + (2E)-Hexadecenoyl-[acp]	(PA14_17190)	PA14_17190		Fatty acid biosynthesis	1	-1000	1000	0		2.3.1.85,2.3.1.86,4.2.1.61	*JAB 12/12/13 - req. for cpd15531[c] synthesis, direct translation from Burk for lipid pathway GPRs, needs curation based on literature, originally BCAL2080
rxn05335	(3R)-3-Hydroxypalmitoyl-[acyl-carrier-protein] hydro-lyase	cpd11484[c] <=> cpd00001[c] + cpd11467[c]	HMA <=> H2O + (2E)-Tetradecenoyl-[acp]	(PA14_17190)	PA14_17190		Fatty acid biosynthesis	1	-1000	1000	0		2.3.1.85,2.3.1.86,4.2.1.61	*JAB 12/19/13 - fatty acid and lipid pathways from Burk mods, GPRs double checked by JAB
rxn05373	10-methyl-3-hydroxy-dodecanoyl-ACP hydro-lyase	cpd11509[c] <=> cpd00001[c] + cpd11510[c]	10-methyl-3-hydroxy-dodecanoyl-ACP <=> H2O + 10-methyl-trans-dodec-2-enoyl-ACP	(PA14_17190)	PA14_17190		Fatty acid biosynthesis	1	-1000	1000	0		4.2.1.0	*JAB 12/19/13 - fatty acid and lipid pathways from Burk mods, GPRs double checked by JAB
rxn05423	10-methyl-3-hydroxy-undecanoyl-ACP hydro-lyase	cpd11559[c] <=> cpd00001[c] + cpd11560[c]	10-methyl-3-hydroxy-undecanoyl-ACP <=> H2O + 10-methyl-trans-undec-2-enoyl-ACP	(PA14_17190)	PA14_17190		Fatty acid biosynthesis	1	-1000	1000	0		4.2.1.0	*JAB 12/19/13 - fatty acid and lipid pathways from Burk mods, GPRs double checked by JAB
rxn05398	11-methyl-3-hydroxy-dodecanoyl-ACP hydro-lyase	cpd11534[c] <=> cpd00001[c] + cpd11535[c]	11-methyl-3-hydroxy-dodecanoyl-ACP <=> H2O + 11-methyl-trans-dodec-2-enoyl-ACP	(PA14_17190)	PA14_17190		Fatty acid biosynthesis	1	-1000	1000	0		4.2.1.0	*JAB 12/19/13 - fatty acid and lipid pathways from Burk mods, GPRs double checked by JAB
rxn05377	12-methyl-3-hydroxy-tetra-decanoyl-ACP hydro-lyase	cpd11513[c] <=> cpd00001[c] + cpd11514[c]	12-methyl-3-hydroxy-tetra-decanoyl-ACP <=> H2O + 12-methyl-trans-tetra-dec-2-enoyl-ACP	(PA14_17190)	PA14_17190		Fatty acid biosynthesis	1	-1000	1000	0		4.2.1.0	*JAB 12/19/13 - fatty acid and lipid pathways from Burk mods, GPRs double checked by JAB
rxn05427	12-methyl-3-hydroxy-tridecanoyl-ACP hydro-lyase	cpd11563[c] <=> cpd00001[c] + cpd11564[c]	12-methyl-3-hydroxy-tridecanoyl-ACP <=> H2O + 12-methyl-trans-tridec-2-enoyl-ACP	(PA14_17190)	PA14_17190		Fatty acid biosynthesis	1	-1000	1000	0		4.2.1.0	*JAB 12/19/13 - fatty acid and lipid pathways from Burk mods, GPRs double checked by JAB
rxn05402	13-methyl-3-hydroxy-tetra-decanoyl-ACP hydro-lyase	cpd11538[c] <=> cpd00001[c] + cpd11539[c]	13-methyl-3-hydroxy-tetra-decanoyl-ACP <=> H2O + 13-methyl-trans-tetra-dec-2-enoyl-ACP	(PA14_17190)	PA14_17190		Fatty acid biosynthesis	1	-1000	1000	0		4.2.1.0	*JAB 12/19/13 - fatty acid and lipid pathways from Burk mods, GPRs double checked by JAB
rxn05381	14-methyl-3-hydroxy-hexa-decanoyl-ACP hydro-lyase	cpd11517[c] <=> cpd00001[c] + cpd11518[c]	14-methyl-3-hydroxy-hexa-decanoyl-ACP <=> H2O + 14-methyl-trans-hexa-dec-2-enoyl-ACP	(PA14_17190)	PA14_17190		Fatty acid biosynthesis	1	-1000	1000	0		4.2.1.0	*JAB 12/19/13 - fatty acid and lipid pathways from Burk mods, GPRs double checked by JAB
rxn05431	14-methyl-3-hydroxy-pentadecanoyl-ACP hydro-lyase	cpd11567[c] <=> cpd00001[c] + cpd11568[c]	14-methyl-3-hydroxy-pentadecanoyl-ACP <=> H2O + 14-methyl-trans-pentadec-2-enoyl-ACP	(PA14_17190)	PA14_17190		Fatty acid biosynthesis	1	-1000	1000	0		4.2.1.0	*JAB 12/19/13 - fatty acid and lipid pathways from Burk mods, GPRs double checked by JAB
rxn05406	15-methyl-3-hydroxy-hexa-decanoyl-ACP hydro-lyase	cpd11542[c] <=> cpd00001[c] + cpd11543[c]	15-methyl-3-hydroxy-hexa-decanoyl-ACP <=> H2O + 15-methyl-trans-hexa-dec-2-enoyl-ACP	(PA14_17190)	PA14_17190		Fatty acid biosynthesis	1	-1000	1000	0		4.2.1.0	*JAB 12/19/13 - fatty acid and lipid pathways from Burk mods, GPRs double checked by JAB
rxn07980	3-hydroxyacyl-[acyl-carrier-protein] dehydratase (n-C18:1)	cpd15370[c] <=> cpd00001[c] + cpd15568[c]	(R)-3-hydroxy-cis-vacc-11-enoyl-[acyl-carrier protein] <=> H2O + trans-3-cis-11-vacceoyl-[acyl-carrier protein]	(PA14_17190)	PA14_17190		Fatty acid biosynthesis	1	-1000	1000	0		4.2.1.0	*JAB 12/13/13 - req. for cpd15534[c] synthesis, direct translation from Burk for lipid pathway GPRs, needs curation based on literature, switched rPY00156 for rxn07980, originally BCAL2080 - 4e-28
rxn05361	4-methyl-3-hydroxy-hexanoyl-ACP hydro-lyase	cpd11497[c] <=> cpd00001[c] + cpd11498[c]	4-methyl-3-hydroxy-hexanoyl-ACP <=> H2O + 4-methyl-trans-hex-2-enoyl-ACP	(PA14_17190)	PA14_17190		Fatty acid biosynthesis	1	-1000	1000	0		4.2.1.0	*JAB 12/19/13 - fatty acid and lipid pathways from Burk mods, GPRs double checked by JAB
rxn05411	4-methyl-3-hydroxy-pentanoyl-ACP hydro-lyase	cpd11547[c] <=> cpd00001[c] + cpd11548[c]	4-methyl-3-hydroxy-pentanoyl-ACP <=> H2O + 4-methyl-trans-pent-2-enoyl-ACP	(PA14_17190)	PA14_17190		Fatty acid biosynthesis	1	-1000	1000	0		4.2.1.0	*JAB 12/19/13 - fatty acid and lipid pathways from Burk mods, GPRs double checked by JAB
rxn05386	5-methyl-3-hydroxy-hexanoyl-ACP hydro-lyase	cpd11522[c] <=> cpd00001[c] + cpd11523[c]	5-methyl-3-hydroxy-hexanoyl-ACP <=> H2O + 5-methyl-trans-hex-2-enoyl-ACP	(PA14_17190)	PA14_17190		Fatty acid biosynthesis	1	-1000	1000	0		4.2.1.0	*JAB 12/19/13 - fatty acid and lipid pathways from Burk mods, GPRs double checked by JAB
rxn05415	6-methyl-3-hydroxy-heptanoyl-ACP hydro-lyase	cpd11551[c] <=> cpd00001[c] + cpd11552[c]	6-methyl-3-hydroxy-heptanoyl-ACP <=> H2O + 6-methyl-trans-hept-2-enoyl-ACP	(PA14_17190)	PA14_17190		Fatty acid biosynthesis	1	-1000	1000	0		4.2.1.0	*JAB 12/19/13 - fatty acid and lipid pathways from Burk mods, GPRs double checked by JAB
rxn05365	6-methyl-3-hydroxy-octanoyl-ACP hydro-lyase	cpd11501[c] <=> cpd00001[c] + cpd11502[c]	6-methyl-3-hydroxy-octanoyl-ACP <=> H2O + 6-methyl-trans-oct-2-enoyl-ACP	(PA14_17190)	PA14_17190		Fatty acid biosynthesis	1	-1000	1000	0		4.2.1.0	*JAB 12/19/13 - fatty acid and lipid pathways from Burk mods, GPRs double checked by JAB
rxn05390	7-methyl-3-hydroxy-octanoyl-ACP hydro-lyase	cpd11526[c] <=> cpd00001[c] + cpd11527[c]	7-methyl-3-hydroxy-octanoyl-ACP <=> H2O + 7-methyl-trans-oct-2-enoyl-ACP	(PA14_17190)	PA14_17190		Fatty acid biosynthesis	1	-1000	1000	0		4.2.1.0	*JAB 12/19/13 - fatty acid and lipid pathways from Burk mods, GPRs double checked by JAB
rxn05369	8-methyl-3-hydroxy-decanoyl-ACP hydro-lyase	cpd11505[c] <=> cpd00001[c] + cpd11506[c]	8-methyl-3-hydroxy-decanoyl-ACP <=> H2O + 8-methyl-trans-dec-2-enoyl-ACP	(PA14_17190)	PA14_17190		Fatty acid biosynthesis	1	-1000	1000	0		4.2.1.0	*JAB 12/19/13 - fatty acid and lipid pathways from Burk mods, GPRs double checked by JAB
rxn05419	8-methyl-3-hydroxy-nonanoyl-ACP hydro-lyase	cpd11555[c] <=> cpd00001[c] + cpd11556[c]	8-methyl-3-hydroxy-nonanoyl-ACP <=> H2O + 8-methyl-trans-non-2-enoyl-ACP	(PA14_17190)	PA14_17190		Fatty acid biosynthesis	1	-1000	1000	0		4.2.1.0	*JAB 12/19/13 - fatty acid and lipid pathways from Burk mods, GPRs double checked by JAB
rxn05394	9-methyl-3-hydroxy-decanoyl-ACP hydro-lyase	cpd11530[c] <=> cpd00001[c] + cpd11531[c]	9-methyl-3-hydroxy-decanoyl-ACP <=> H2O + 9-methyl-trans-dec-2-enoyl-ACP	(PA14_17190)	PA14_17190		Fatty acid biosynthesis	1	-1000	1000	0		4.2.1.0	*JAB 12/19/13 - fatty acid and lipid pathways from Burk mods, GPRs double checked by JAB
rxn05462	trans-Octodec-2-enoyl-ACP hydro-lyase	cpd11571[c] <=> cpd00001[c] + cpd11572[c]	3-Hydroxyoctodecanoyl-ACP <=> H2O + trans-Octodec-2-enoyl-ACP	(PA14_17190)	PA14_17190		Fatty acid biosynthesis	1	-1000	1000	0		4.2.1.0	*JAB 12/19/13 - fatty acid and lipid pathways from Burk mods, GPRs double checked by JAB
rxn08309	CDP-diacylglycerol synthetase (n-C160)	cpd00052[c] + cpd15524[c] <=> cpd00012[c] + cpd15419[c]	CTP + 1,2-dihexadecanoyl-sn-glycerol_3-phosphate <=> PPi + CDP-1,2-dihexadecanoylglycerol	(PA14_17120)	PA14_17120		Glycerolipid metabolism	1	-1000	1000	0		2.7.7.41	*ASB 02/18/15 - PA2536 was removed from the GPR. PA2536 is a probable gene but may not be functional. PA3651 is essential in vitro. For these reasons, we removed PA2536 from the GPR // JAB 12/12/13 - req. for cpd15531[c] synthesis, direct translation from Burk for lipid pathway GPRs, needs curation based on literature, originally ((BCAL2086 - 3e-24, but annotated as cdsA) or (BCAL1383 - 8e-79))
rPY00163	CDP-diacylglycerol synthetase (n-C16:0 16:1)	cpd00067[c] + cPY00120[c] + cpd00052[c] -> cpd00012[c] + cPY00121[c]	H+ + pa160161 + CTP -> PPi + CDP-pa160161	(PA14_17120) or (PA14_31760)	PA14_17120 PA14_31760		Fatty acid biosynthesis	0	0	1000	0		2.7.7.41	*PY 04/15/14 Added for the biomass production of clpn170cyc. Taken from Burk. Genes are orthologs from Burk.
rPY00168	CDP-diacylglycerol synthetase (n-C18:0 18:1)	cpd00067[c] + cpd00052[c] + cPY00125[c] -> cpd00012[c] + cPY00126[c]	H+ + CTP + pa180181 + PPi + CDP-pa180181	(PA14_17120) or (PA14_31760)	PA14_17120 PA14_31760		Fatty acid biosynthesis	0	0	1000	0		2.7.7.41	*PY 04/15/14 Added for the biomass production of clpn190cyc. Taken from Burk. Genes are orthologs from Burk.
rxn05528	Copper export via ATPase	cpd00001[c] + cpd00002[c] + cpd00058[c] -> cpd00067[c] + cpd00008[c] + cpd00009[c] + cpd00058[e]	H2O + ATP + Cu2+ -> H+ + ADP + Phosphate + Cu2+	(PA14_16660) or (PA14_13170)	PA14_16660 PA14_13170		Transport	0	0	1000	0		TC-3.A.3,3.A.3	*JAB 01/13/14 - merged iMO1056 and Burk-equivalent GPRs
rxn05485	N-Acetyl-D-glucosamine transport via PEPPyr PTS	cpd00061[c] + cpd00122[e] <=> cpd00020[c] + cpd00293[c]	Phosphoenolpyruvate + N-Acetyl-D-glucosamine <=> Pyruvate + N-Acetyl-D-glucosamine 6-phosphate	(PA14_15780) and (PA14_15790)	PA14_15780 PA14_15790		Transport	1	-1000	1000	0		2.7.1.69	*JAB 01/13/14 - added from Burk, No changes; added BCAL0780
rxn05626	nitrite transport out via proton antiport	cpd00075[c] + cpd00067[e] <=> cpd00067[c] + cpd00075[e]	Nitrite + H+ <=> H+ + Nitrite	(PA14_13750 or PA14_13770)	PA14_13750 PA14_13770		Transport	1	-1000	1000	0
rxn05209	sodium transport in/out via proton antiport (one H+)	cpd00067[c] + cpd00971[e] <=> cpd00067[e] + cpd00971[c]	H+ + Na+ <=> H+ + Na+	(PA14_13620) or (PA14_66380) or (PA14_17010) or (PA14_36960)	PA14_13620 PA14_66380 PA14_17010 PA14_36960		Transport	1	-1000	1000	0		Undetermined	*ASB 02/19/14 - Remove PA1058, and PA1059 from GPR. PA3887 codes for NhaP, while the other genes are either probable (PA5021 and PA3660) or hypothetical (PA1057, PA1058 and PA1059). PA5021, PA3660, PA1057 have good BLAST results in other organisms, while PA1058 and PA1059 do not. Thus, PA1058 and PA1059 were removed from the GPR. PA2135 was added to the GPR due to BLAST results JAB 01/13/14 - mer…
rxn05582	glycine transport in/out via proton symport	cpd00067[e] + cpd00033[e] <=> cpd00067[c] + cpd00033[c]	H+ + Glycine <=> H+ + Glycine	(PA14_12990) or (PA14_69850) or (PA14_70980)	PA14_12990 PA14_69850 PA14_70980		Transport	1	-1000	1000	0			*JAB 01/13/14 - added from Burk, BCAL1094 similar to ecoli's cycA (D-serine/D-alanine/glycine transporter)
rxn05172	taurine transport via ABC system	cpd00001[c] + cpd00002[c] + cpd00210[e] -> cpd00067[c] + cpd00008[c] + cpd00009[c] + cpd00210[c]	H2O + ATP + Taurine -> H+ + ADP + Phosphate + Taurine	(PA14_12920 and PA14_12940 and PA14_12960)	PA14_12920 PA14_12940 PA14_12960		Transport	0	0	1000	0		3.A.1.17
rxn00539	ethanolamine ammonia-lyase	cpd00162[c] -> cpd00013[c] + cpd00071[c]	Aminoethanol -> NH3 + Acetaldehyde	(PA14_11770 and PA14_11760)	PA14_11770 PA14_11760		Glycerophospholipid metabolism	0	0	1000	0		4.3.1.7
rxn00300	GTP cyclohydrolase II	3 cpd00001[c] + cpd00038[c] -> cpd00067[c] + cpd00012[c] + cpd00047[c] + cpd00957[c]	3 H2O + GTP -> H+ + PPi + Formate + 2,5-Diamino-6-(5'-phosphoribosylamino)-4-pyrimidineone	(PA14_11420 or PA14_11510)	PA14_11420 PA14_11510		Riboflavin metabolism	0	0	1000	0		3.5.4.25
rxn00048	riboflavin synthase	2 cpd02656[c] -> cpd02882[c] + cpd00220[c]	2 6-7-Dimethyl-8--1-D-ribityllumazine -> 4--1-D-Ribitylamino-5-aminouracil + Riboflavin	(PA14_11410 and PA14_11430)	PA14_11410 PA14_11430		Riboflavin metabolism	0	0	1000	0		2.5.1.9
rJB00234	4-Hydroxyphenylacetate permease	cpd00067[e] + cpd00489[e] <=> cpd00067[c] + cpd00489[c]	H+ + 4-Hydroxyphenylacetate <=> H+ + 4-Hydroxyphenylacetate	(PA14_10600) or (PA14_36080)	PA14_10600 PA14_36080		Transport	1	-1000	1000	0		Undetermined	*JAB 01/13/14 - added from Burk
rxn12591	Tartrate permease	2 cpd00067[e] + cpd00666[e] <=> 2 cpd00067[c] + cpd00666[c]	2 H+ + Tartrate <=> 2 H+ + Tartrate	(PA14_10600) or (PA14_36080)	PA14_10600 PA14_36080		Transport	1	-1000	1000	0		Undetermined	*JAB 01/13/14 - added from Burk, best hits to ttuB (tartrate transporter) of Enterobacter cloacae EcWSU1
rxn06280	Tyrosyl-tRNA synthetase	cpd00067[c] + cpd00002[c] + cpd00069[c] + cpd11751[c] -> cpd00012[c] + cpd00018[c] + cpd12194[c]	H+ + ATP + L-Tyrosine + tRNA(Tyr) -> PPi + AMP + L-Tyrosyl-tRNA(Tyr)	(PA14_10420 or PA14_08560)	PA14_10420 PA14_08560		Aminoacyl-tRNA biosynthesis	0	0	1000	0		6.1.1.1	*ASB 03/24/14 - perhaps the subsystem should be Phenylalanine, tyrosine and tryptophan biosynthesis
rxn05190	Ferroxamine transport via ABC system	cpd00001[c] + cpd00002[c] + cpd03726[e] -> cpd00067[c] + cpd00008[c] + cpd00009[c] + cpd03726[c]	H2O + ATP + Fe-enterochlin -> H+ + ADP + Phosphate + Fe-enterochlin	(PA14_10170 and PA14_10180 and PA14_10160 and PA14_10140 and PA14_10200)	PA14_10170 PA14_10180 PA14_10160 PA14_10140 PA14_10200		Transport	0	0	1000	0
rxn13836	Gluconolactonase	cpd00001[c] + cpd00170[e] <=> cpd00067[c] + cpd00222[e]	H2O + Gluconolactone <=> H+ + GLCN	(PA14_09550 or PA14_47490)	PA14_09550 PA14_47490		Pentose phosphate pathway	1	-1000	1000	0			*JAB 04/05/14 - This reaction is not shown to exist in KEGG, but matters to gluconate/2-ketogluconate accumulation. PA1293 and PA1740 (orig genes from older models) are both hypothetical proteins; new gene periplasmic PA4204 shows gluconolactonase activity (Tarighi et al. 2008). PA1293 shows moderate similarity to Marinobacter gluconolactonase (58% I, 7e-145), PA1740 shows little similarity to an…
rxn13823	phenazine-1-carboxylic acid synthesis, step 2	cpd00001[c] + cpd17073[c] <=> cpd00067[c] + cpd00020[c] + cpd17077[c]	H2O + 2-amino-2-deoxyisochorismic acid <=> H+ + Pyruvate + trans-2,3-dihydro-3-hydroxyanthranilic acid	(PA14_09450 or PA14_39925)	PA14_09450 PA14_39925		Phenazine biosynthesis	1	-1000	1000	0
rxn13801	phenazine-1-carboxylic acid synthesis, step 1	cpd00053[c] + cpd00216[c] <=> cpd00023[c] + cpd17073[c]	L-Glutamine + Chorismate <=> L-Glutamate + 2-amino-2-deoxyisochorismic acid	(PA14_09440 or PA14_39910)	PA14_09440 PA14_39910		Phenazine biosynthesis	1	-1000	1000	0		2.6.1.86
rxn00006	catalase	2 cpd00025[c] -> 2 cpd00001[c] + cpd00007[c]	2 H2O2 -> 2 H2O + O2	(PA14_09150 or PA14_61040 or PA14_36810)	PA14_09150 PA14_61040 PA14_36810		None	0	0	0	0		1.11.1.6	*JAB 04/02/14 - closure prevents anaerobic O2 generation, unfortunately not biologically accurate
rxn00691	formyltetrahydrofolate deformylase	cpd00001[c] + cpd00201[c] -> cpd00067[c] + cpd00087[c] + cpd00047[c]	H2O + 10-Formyltetrahydrofolate -> H+ + Tetrahydrofolate + Formate	(PA14_56060 or PA14_71530)	PA14_56060 PA14_71530		Glyoxylate and dicarboxylate metabolism	0	0	1000	0		3.5.1.10
rxn00148	pyruvate kinase	cpd00067[c] + cpd00009[c] + cpd00018[c] + cpd00061[c] <=> cpd00001[c] + cpd00020[c] + cpd00002[c]	H+ + Phosphate + AMP + Phosphoenolpyruvate <=> H2O + Pyruvate + ATP	(PA14_56240 or PA14_45050)	PA14_56240 PA14_45050		Pyruvate metabolism	1	-1000	1000	0		2.7.1.40	*JAB 04/03/14 - made reversible to complete Entner-Doudoroff pathway, leaving rxn00147 forward only (synthase); * JCT 02/17/14 maybe this reaction is irreversible and rxn00147 is then responsible for the backward reaction?
rxn00206	superoxide dismutase	2 cpd00532[c] -> cpd00007[c] + cpd00025[c]	2 O2- -> O2 + H2O2	(PA14_56780 or PA14_58000)	PA14_56780 PA14_58000		None	0	0	1000	0		1.15.1.1
rxn02305	thiamine-phosphate diphosphorylase	cpd00067[c] + cpd02894[c] + cpd02654[c] <=> cpd00012[c] + cpd00793[c]	H+ + 4-Amino-2-methyl-5-diphosphomethylpyrimidine + 4-Methyl-5--2-phosphoethyl-thiazole <=> PPi + Thiamine phosphate	(PA14_57190 or PA14_12400)	PA14_57190 PA14_12400		Thiamine metabolism	1	-1000	1000	0		2.5.1.3
rxn13689	cytochrome-c reductase (ubiquinone)	2 cpd00067[c] + 2 cpd00109[c] + cpd15561[c] <=> 4 cpd00067[e] + 2 cpd00110[c] + cpd15560[c]	2 H+ + 2 Cytochrome c3+ + Ubiquinol-8 <=> 4 H+[e] + 2 Cytochrome c2+ + Ubiquinone-8	(PA14_57570 and PA14_57560 and PA14_57540)	PA14_57570 PA14_57560 PA14_57540		Oxidative phosphorylation	1	-1000	1000	0		1.10.2.2	*JAB 04/16/14 - fixed ub8 ref;
rJB00271	cytochrome-c reductase (ubiquinone)	2 cpd00067[c] + 2 cpd00109[c] + cJB00125[c] <=> 4 cpd00067[e] + 2 cpd00110[c] + cpd01351[c]	2 H+ + 2 Cytochrome c3+ + Ubiquinol-9 <=> 4 H+[e] + 2 Cytochrome c2+ + Ubiquinone-9	(PA14_57570 and PA14_57560 and PA14_57540)	PA14_57570 PA14_57560 PA14_57540		Oxidative phosphorylation	1	-1000	1000	0		1.10.2.2	*JAB 04/16/14 - ub8>ub9 fix;
rxn09240	sulfate adenylyltransferase	cpd00001[c] + cpd00002[c] + cpd00038[c] + cpd00048[c] <=> cpd00009[c] + cpd00012[c] + cpd00031[c] + cpd00193[c]	H2O + ATP + GTP + Sulfate <=> Phosphate + PPi + GDP + APS	(PA14_57720 and PA14_57710)	PA14_57720 PA14_57710		Sulfur metabolism	1	-1000	1000	0		2.7.7.4
rxn02320	histidinol-phosphate transaminase	cpd00024[c] + cpd00807[c] <=> cpd00023[c] + cpd00930[c]	2-Oxoglutarate + L-histidinol-phosphate <=> L-Glutamate + imidazole acetol-phosphate	(PA14_57770 or PA14_23290 or PA14_31820)	PA14_57770 PA14_23290 PA14_31820		Histidine metabolism	1	-1000	1000	0		2.6.1.9
rxn05174	nickel transport via ABC system	cpd00001[c] + cpd00002[c] + cpd00244[e] -> cpd00067[c] + cpd00008[c] + cpd00009[c] + cpd00244[c]	H2O + ATP + Ni2+ -> H+ + ADP + Phosphate + Ni2+	(PA14_58420 and PA14_58440 and PA14_58450 and PA14_58470)	PA14_58420 PA14_58440 PA14_58450 PA14_58470		Transport	0	0	1000	0		Undetermined	*JAB 01/13/14 - replaced microcin transporter with nickel transporter
rxn05533	Dipeptide transport via ABC system (ala-asp)	cpd00001[c] + cpd00002[c] + cpd11593[e] -> cpd00067[c] + cpd00008[c] + cpd00009[c] + cpd11593[c]	H2O + ATP + ala-L-asp-L -> H+ + ADP + Phosphate + ala-L-asp-L	(PA14_58440 and PA14_58450 and PA14_58470 and PA14_58490)	PA14_58440 PA14_58450 PA14_58470 PA14_58490		Transport	0	0	1000	0		TC-3.A.1.5,3.A.1.5	*JAB 01/13/14 - added from Burk, Toxic metal transported out
rxn05540	Dipeptide transport via ABC system (ala-gln)	cpd00001[c] + cpd00002[c] + cpd11587[e] -> cpd00067[c] + cpd00008[c] + cpd00009[c] + cpd11587[c]	H2O + ATP + Ala-Gln -> H+ + ADP + Phosphate + Ala-Gln	(PA14_58440 and PA14_58450 and PA14_58470 and PA14_58490)	PA14_58440 PA14_58450 PA14_58470 PA14_58490		Transport	0	0	1000	0		TC-3.A.1.5,3.A.1.5	*JAB 01/13/14 - added from Burk
rxn05541	Dipeptide transport via ABC system (ala-glu)	cpd00001[c] + cpd00002[c] + cpd11586[e] -> cpd00067[c] + cpd00008[c] + cpd00009[c] + cpd11586[c]	H2O + ATP + ala-L-glu-L -> H+ + ADP + Phosphate + ala-L-glu-L	(PA14_58440 and PA14_58450 and PA14_58470 and PA14_58490)	PA14_58440 PA14_58450 PA14_58470 PA14_58490		Transport	0	0	1000	0		TC-3.A.1.5,3.A.1.5	*JAB 01/13/14 - added from Burk
rxn05542	Dipeptide transport via ABC system (ala-gly)	cpd00001[c] + cpd00002[c] + cpd11585[e] -> cpd00067[c] + cpd00008[c] + cpd00009[c] + cpd11585[c]	H2O + ATP + L-alanylglycine -> H+ + ADP + Phosphate + L-alanylglycine	(PA14_58440 and PA14_58450 and PA14_58470 and PA14_58490)	PA14_58440 PA14_58450 PA14_58470 PA14_58490		Transport	0	0	1000	0		TC-3.A.1.5,3.A.1.5	*JAB 01/13/14 - added from Burk
rxn05543	Dipeptide transport via ABC system (ala-his)	cpd00001[c] + cpd00002[c] + cpd11584[e] -> cpd00067[c] + cpd00008[c] + cpd00009[c] + cpd11584[c]	H2O + ATP + Ala-His -> H+ + ADP + Phosphate + Ala-His	(PA14_58440 and PA14_58450 and PA14_58470 and PA14_58490)	PA14_58440 PA14_58450 PA14_58470 PA14_58490		Transport	0	0	1000	0		TC-3.A.1.5,3.A.1.5	*JAB 01/13/14 - added from Burk
rxn05544	Dipeptide transport via ABC system (ala-leu)	cpd00001[c] + cpd00002[c] + cpd11583[e] -> cpd00067[c] + cpd00008[c] + cpd00009[c] + cpd11583[c]	H2O + ATP + Ala-Leu -> H+ + ADP + Phosphate + Ala-Leu	(PA14_58440 and PA14_58450 and PA14_58470 and PA14_58490)	PA14_58440 PA14_58450 PA14_58470 PA14_58490		Transport	0	0	1000	0		TC-3.A.1.5,3.A.1.5	*JAB 01/13/14 - added from Burk
rxn05545	Dipeptide transport via ABC system (ala-thr)	cpd00001[c] + cpd00002[c] + cpd11582[e] -> cpd00067[c] + cpd00008[c] + cpd00009[c] + cpd11582[c]	H2O + ATP + ala-L-Thr-L -> H+ + ADP + Phosphate + ala-L-Thr-L	(PA14_58440 and PA14_58450 and PA14_58470 and PA14_58490)	PA14_58440 PA14_58450 PA14_58470 PA14_58490		Transport	0	0	1000	0		TC-3.A.1.5,3.A.1.5	*JAB 01/13/14 - added from Burk
rxn05539	Dipeptide transport via ABC system (cgly)	cpd00001[c] + cpd00002[c] + cpd01017[e] -> cpd00067[c] + cpd00008[c] + cpd00009[c] + cpd01017[c]	H2O + ATP + Cys-Gly -> H+ + ADP + Phosphate + Cys-Gly	(PA14_58440 and PA14_58450 and PA14_58470 and PA14_58490)	PA14_58440 PA14_58450 PA14_58470 PA14_58490		Transport	0	0	1000	0		TC-3.A.1.5,3.A.1.5	*JAB 01/13/14 - added from Burk
rxn05546	Dipeptide transport via ABC system (gly-asn)	cpd00001[c] + cpd00002[c] + cpd11581[e] -> cpd00067[c] + cpd00008[c] + cpd00009[c] + cpd11581[c]	H2O + ATP + gly-asn-L -> H+ + ADP + Phosphate + gly-asn-L	(PA14_58440 and PA14_58450 and PA14_58470 and PA14_58490)	PA14_58440 PA14_58450 PA14_58470 PA14_58490		Transport	0	0	1000	0		TC-3.A.1.5,3.A.1.5	*JAB 01/13/14 - added from Burk
rxn05537	Dipeptide transport via ABC system (gly-asp)	cpd00001[c] + cpd00002[c] + cpd11589[e] -> cpd00067[c] + cpd00008[c] + cpd00009[c] + cpd11589[c]	H2O + ATP + gly-asp-L -> H+ + ADP + Phosphate + gly-asp-L	(PA14_58440 and PA14_58450 and PA14_58470 and PA14_58490)	PA14_58440 PA14_58450 PA14_58470 PA14_58490		Transport	0	0	1000	0		TC-3.A.1.5,3.A.1.5	*JAB 01/13/14 - added from Burk
rxn05547	Dipeptide transport via ABC system (gly-gln)	cpd00001[c] + cpd00002[c] + cpd11580[e] -> cpd00067[c] + cpd00008[c] + cpd00009[c] + cpd11580[c]	H2O + ATP + Gly-Gln -> H+ + ADP + Phosphate + Gly-Gln	(PA14_58440 and PA14_58450 and PA14_58470 and PA14_58490)	PA14_58440 PA14_58450 PA14_58470 PA14_58490		Transport	0	0	1000	0		TC-3.A.1.5,3.A.1.5	*JAB 01/13/14 - added from Burk
rxn05534	Dipeptide transport via ABC system (gly-glu)	cpd00001[c] + cpd00002[c] + cpd11592[e] -> cpd00067[c] + cpd00008[c] + cpd00009[c] + cpd11592[c]	H2O + ATP + gly-glu-L -> H+ + ADP + Phosphate + gly-glu-L	(PA14_58440 and PA14_58450 and PA14_58470 and PA14_58490)	PA14_58440 PA14_58450 PA14_58470 PA14_58490		Transport	0	0	1000	0		TC-3.A.1.5,3.A.1.5	*JAB 01/13/14 - added from Burk
rxn05535	Dipeptide transport via ABC system (gly-met)	cpd00001[c] + cpd00002[c] + cpd11591[e] -> cpd00067[c] + cpd00008[c] + cpd00009[c] + cpd11591[c]	H2O + ATP + Gly-Met -> H+ + ADP + Phosphate + Gly-Met	(PA14_58440 and PA14_58450 and PA14_58470 and PA14_58490)	PA14_58440 PA14_58450 PA14_58470 PA14_58490		Transport	0	0	1000	0		TC-3.A.1.5,3.A.1.5	*JAB 01/13/14 - added from Burk
rxn05538	Dipeptide transport via ABC system (gly-pro-L)	cpd00001[c] + cpd00002[c] + cpd11588[e] -> cpd00067[c] + cpd00008[c] + cpd00009[c] + cpd11588[c]	H2O + ATP + gly-pro-L -> H+ + ADP + Phosphate + gly-pro-L	(PA14_58440 and PA14_58450 and PA14_58470 and PA14_58490)	PA14_58440 PA14_58450 PA14_58470 PA14_58490		Transport	0	0	1000	0		TC-3.A.1.5,3.A.1.5	*JAB 01/13/14 - added from Burk
rxn05536	Dipeptide transport via ABC system (met-ala)	cpd00001[c] + cpd00002[c] + cpd11590[e] -> cpd00067[c] + cpd00008[c] + cpd00009[c] + cpd11590[c]	H2O + ATP + met-L-ala-L -> H+ + ADP + Phosphate + met-L-ala-L	(PA14_58440 and PA14_58450 and PA14_58470 and PA14_58490)	PA14_58440 PA14_58450 PA14_58470 PA14_58490		Transport	0	0	1000	0		TC-3.A.1.5,3.A.1.5	*JAB 01/13/14 - added from Burk
rxn12848	Gly-Cys ABC transporters	cpd00001[c] + cpd00002[c] + cpd15603[e] -> cpd00008[c] + cpd00009[c] + cpd15603[c]	H2O + ATP + Gly-Cys -> ADP + Phosphate + Gly-Cys	(PA14_58440 and PA14_58450 and PA14_58470 and PA14_58490)	PA14_58440 PA14_58450 PA14_58470 PA14_58490		Transport	0	0	1000	0		3.A.1.5	*JAB 01/13/14 - added from Burk
rxn12849	Gly-Leu ABC transporters	cpd00001[c] + cpd00002[c] + cpd15604[e] -> cpd00008[c] + cpd00009[c] + cpd15604[c]	H2O + ATP + Gly-Leu -> ADP + Phosphate + Gly-Leu	(PA14_58440 and PA14_58450 and PA14_58470 and PA14_58490)	PA14_58440 PA14_58450 PA14_58470 PA14_58490		Transport	0	0	1000	0		3.A.1.5	*JAB 01/13/14 - added from Burk
rxn12850	Gly-Phe ABC transporters	cpd00001[c] + cpd00002[c] + cpd15605[e] -> cpd00008[c] + cpd00009[c] + cpd15605[c]	H2O + ATP + Gly-Phe -> ADP + Phosphate + Gly-Phe	(PA14_58440 and PA14_58450 and PA14_58470 and PA14_58490)	PA14_58440 PA14_58450 PA14_58470 PA14_58490		Transport	0	0	1000	0		3.A.1.5	*JAB 01/13/14 - added from Burk
rxn12851	Gly-Try ABC transporters	cpd00001[c] + cpd00002[c] + cpd15606[e] -> cpd00008[c] + cpd00009[c] + cpd15606[c]	H2O + ATP + Gly-Tyr -> ADP + Phosphate + Gly-Tyr	(PA14_58440 and PA14_58450 and PA14_58470 and PA14_58490)	PA14_58440 PA14_58450 PA14_58470 PA14_58490		Transport	0	0	1000	0		3.A.1.5	*JAB 01/13/14 - added from Burk
rxn13792	S-2-hydroxylauroyl-ACP synthase	0.5 cpd00007[c] + cpd11468[c] -> cpd17046[c]	0.5 O2 + Dodecanoyl-ACP -> 2-hydroxydodecanoyl-[acyl-carrier protein]	(PA14_58550 or PA14_52150)	PA14_58550 PA14_52150		Fatty acid biosynthesis	0	0	1000	0			*JAB 04/02/14 - made forward to prevent O2 generation in anaerobic conditions; *ASB 03/28/14 - tentative subsystem assignment
rxn13793	S-2-hydroxymyristoyl-ACP synthase	0.5 cpd00007[c] + cpd11466[c] -> cpd17047[c]	0.5 O2 + Myristoyl-ACP -> S-2-hydroxymyristoyl-[acyl-carrier protein]	(PA14_58550 or PA14_52150)	PA14_58550 PA14_52150		Fatty acid biosynthesis	0	0	1000	0			*JAB 04/02/14 - made forward to prevent O2 generation in anaerobic conditions; *ASB 03/28/14 - tentative subsystem assignment
rxn00470	ornithine decarboxylase	cpd00067[c] + cpd00064[c] -> cpd00011[c] + cpd00118[c]	H+ + Ornithine -> CO2 + Putrescine	(PA14_58630 or PA14_41020)	PA14_58630 PA14_41020		Glutathione metabolism	0	0	1000	0		4.1.1.17
rxn00711	uracil phosphoribosyltransferase	cpd00103[c] + cpd00092[c] -> cpd00012[c] + cpd00091[c]	PRPP + Uracil -> PPi + UMP	(PA14_61470 or PA14_05270)	PA14_61470 PA14_05270		Pyrimidine metabolism	0	0	1000	0		2.4.2.9	*JAB 01/31/14 - switched reaction directionality syntax, function still matches SEED/MetaCyc
rxn08043	2-aceto-2-hydroxybutanoate synthase	cpd00067[c] + cpd00020[c] + cpd00094[c] -> cpd00011[c] + cpd00498[c]	H+ + Pyruvate + 2-Oxobutyrate -> CO2 + 2-Aceto-2-hydroxybutanoate	(PA14_62150 and PA14_62160)	PA14_62150 PA14_62160		Valine, leucine and isoleucine degradation	0	0	1000	0		2.2.1.6
rxn00003	acetolactate synthase (Also catalyzes ACHBS)	cpd00011[c] + cpd00668[c] <=> cpd00067[c] + 2 cpd00020[c]	CO2 + ALCTT <=> H+ + 2 Pyruvate	(PA14_62150 and PA14_62160)	PA14_62150 PA14_62160		Pantothenate and CoA biosynthesis	1	-1000	1000	0		2.2.1.6	*JAB 01/28/14 - MetaCyc indicates this reaction is reversible, reaction written backwards (usually pyruvate > ALCTT)
rxn00527	tyrosine transaminase	cpd00024[c] + cpd00069[c] <=> cpd00023[c] + cpd00868[c]	2-Oxoglutarate + L-Tyrosine <=> L-Glutamate + p-hydroxyphenylpyruvate	(PA14_62480 or PA14_14940 or PA14_10530 or PA14_38250 or PA14_27500 or PA14_26590 or PA14_17030)	PA14_62480 PA14_14940 PA14_10530 PA14_38250 PA14_27500 PA14_26590 PA14_17030		Tyrosine metabolism	1	-1000	1000	0		2.6.1.1,2.6.1.1 or 2.6.1.9,2.6.1.5,2.6.1.57,2.6.1.9
rxn00776	yUMP synthetase	cpd00101[c] + cpd00092[c] -> cpd00001[c] + cpd00859[c]	ribose-5-phosphate + Uracil -> H2O + Pseudouridine 5'-phosphate	(PA14_62730 or PA14_25580 or PA14_22000 or PA14_23840 or PA14_60210)	PA14_62730 PA14_25580 PA14_22000 PA14_23840 PA14_60210		Pyrimidine metabolism	0	0	1000	0		4.2.1.70
rxn00414	carbamoyl-phosphate synthase (glutamine-hydrolysing)	cpd00001[c] + 2 cpd00002[c] + cpd00242[c] + cpd00053[c] -> cpd00067[c] + cpd00023[c] + 2 cpd00008[c] + cpd00009[c] + cpd00146[c]	H2O + 2 ATP + H2CO3 + L-Glutamine -> H+ + L-Glutamate + 2 ADP + Phosphate + Carbamoylphosphate	(PA14_62930 and PA14_62910)	PA14_62930 PA14_62910		Glutamate metabolism	0	0	1000	0		6.3.5.5
rxn08792	L-Lactate dehydrogenase (ubiquinone)	cpd00159[c] + cpd15560[c] -> cpd00020[c] + cpd15561[c]	LCTT + Ubiquinone-8 -> Pyruvate + Ubiquinol-8	(PA14_63090 or PA14_33860)	PA14_63090 PA14_33860		Glycolysis / Gluconeogenesis	0	0	1000	0			*PY 06/11/14 Changed => to -> *JAB 04/16/14 - fixed ub8 ref; ASB 03/25/14 - tentative subsystem assignment; JAB 01/31/14 - switched reaction directionality to Lactate > Pyruvate
rJB00261	L-Lactate dehydrogenase (ubiquinone)	cpd00159[c] + cpd01351[c] -> cpd00020[c] + cJB00125[c]	LCTT + Ubiquinone-9 -> Pyruvate + Ubiquinol-9	(PA14_63090 or PA14_33860)	PA14_63090 PA14_33860		Glycolysis / Gluconeogenesis	0	0	1000	0			*PY 06/11/14 Changed => to -> *JAB 04/16/14 - ub8>ub9 fix; ASB 03/25/14 - tentative subsystem assignment; JAB 01/31/14 - switched reaction directionality to Lactate > Pyruvate
rxn00405	arginine decarboxylase	cpd00067[c] + cpd00051[c] -> cpd00011[c] + cpd00152[c]	H+ + L-Arginine -> CO2 + Agmatine	(PA14_63990 or (PA14_58630 or PA14_41020))	PA14_63990 PA14_58630 PA14_41020		Urea cycle and metabolism of amino groups	0	0	1000	0		4.1.1.19
rxn02213	3-dehydroquinate dehydratase	cpd00699[c] -> cpd00001[c] + cpd01716[c]	5-Dehydroquinate -> H2O + 3-Dehydroshikimate	(PA14_64090 or PA14_03030)	PA14_64090 PA14_03030		Phenylalanine, tyrosine and tryptophan biosynthesis	0	0	1000	0		4.2.1.10
rxn00101	urease	cpd00001[c] + 2 cpd00067[c] + cpd00073[c] -> 2 cpd00013[c] + cpd00011[c]	H2O + 2 H+ + Urea -> 2 NH3 + CO2	(PA14_64390 or (PA14_64350 and PA14_64370))	PA14_64390 PA14_64350 PA14_64370		Urea cycle and metabolism of amino groups	0	0	1000	0		3.5.1.5
rxn13859	NAPRTase	cpd00067[c] + cpd00103[c] + cpd08325[c] -> cpd00012[c] + cpd00873[c]	H+ + PRPP + NAC -> PPi + Nicotinate ribonucleotide	(PA14_64960 or PA14_56900)	PA14_64960 PA14_56900		Nicotinate and nicotinamide metabolism	0	0	1000	0		6.3.4.21
rxn06439	Histidyl-tRNA synthetase	cpd00067[c] + cpd00002[c] + cpd00119[c] + cpd11914[c] -> cpd00012[c] + cpd00018[c] + cpd12228[c]	H+ + ATP + L-Histidine + tRNA(His) -> PPi + AMP + L-Histidyl-tRNA(His)	(PA14_65250 or PA14_14890)	PA14_65250 PA14_14890		Aminoacyl-tRNA biosynthesis	0	0	1000	0		6.1.1.21	*ASB 03/25/14 - consider changing subsystem to Histidine metabolism
rxn13870	Pseudomonas aeruginosa LPS lumped 2,4,and 6 heptokinases	3 cpd00002[c] + cpd17063[c] -> 3 cpd00008[c] + 3 cpd00067[c] + cpd17064[c]	3 ATP + PA_core6_lipidA -> 3 H+ + 3 ADP + PA_core7_lipidA	(PA14_66220 and PA14_66210)	PA14_66220 PA14_66210	waaP	Lipopolysaccharide biosynthesis	0	0	1000	0			*PY 04/23/14 Added for LPS antigen B-band synthesis (virulence factor). Taken from SEED master list, which was converted from iMO1056.
rxn13888	poly(3-hydroxyalkanoic acid) synthase	2 cpd03118[c] <=> cpd00010[c] + cpd17045[c]	2 (S)-Hydroxydecanoyl-CoA <=> CoA + beta-hydroxydecanoyl-beta-hydroxydecanoyl-S-CoA	(PA14_66820 or PA14_66840)	PA14_66820 PA14_66840		Butanoate metabolism	1	-1000	1000	0		2.3.1.-
rJB00232	trans-4-Hydroxy-L-proline-ABC transport	cpd00001[c] + cpd00002[c] + cpd00851[e] <=> cpd00067[c] + cpd00008[c] + cpd00009[c] + cpd00851[c]	H2O + ATP + trans-4-Hydroxy-L-proline <=> H+ + ADP + Phosphate + trans-4-Hydroxy-L-proline	(PA14_67270 and PA14_67280 and PA14_67300)	PA14_67270 PA14_67280 PA14_67300		Transport	1	-1000	1000	0		Undetermined	*JAB 01/13/14 - added from Burk
rxn00867	histidase	cpd00119[c] -> cpd00013[c] + cpd00581[c]	L-Histidine -> NH3 + Urocanate	(PA14_67320 or PA14_67260)	PA14_67320 PA14_67260		Nitrogen metabolism	0	0	1000	0		4.3.1.3
rxn05347	Acyl-[acyl-carrier-protein]:malonyl-[acyl-carrier-protein] C-acyltransferase (decarboxylating)	cpd00067[c] + cpd11492[c] + cpd11494[c] -> cpd11493[c] + cpd00011[c] + cpd11488[c]	H+ + Malonyl-acyl-carrierprotein- + Acetyl-ACP -> ACP + CO2 + Acetoacetyl-ACP	(PA14_68360 or PA14_25690 or PA14_43690)	PA14_68360 PA14_25690 PA14_43690		Fatty acid biosynthesis	0	0	1000	0		2.3.1.41,2.3.1.85,2.3.1.86,2.3.1.179,2.3.1.180
rxn05195	Fe3+-ABC transport	cpd00001[c] + cpd00002[c] + cpd10516[e] <=> cpd00067[c] + cpd00008[c] + cpd00009[c] + cpd10516[c]	H2O + ATP + fe3 <=> H+ + ADP + Phosphate + fe3	(PA14_68890 and PA14_68900 and PA14_68920)	PA14_68890 PA14_68900 PA14_68920		Transport	1	-1000	1000	0		3.6.3.30	Genes added from KEGG (used OR as logical structure by default)
rxn13107	2-Nonaprenylphenol hydroxylase	cpd00007[c] + 2 cpd00067[c] + cpd16768[c] <=> cpd00001[c] + cpd16765[c]	O2 + 2 H+ + 2-nonaprenylphenol <=> H2O + 2-nonaprenyl-6-hydroxyphenol	(PA14_69140 or PA14_66920)	PA14_69140 PA14_66920		Ubiquinone biosynthesis	1	-1000	1000	0		1.14.13.-	*JAB 041514 - adding ub9 synthesis (main Paeru ub)
rxn09044	2-Octaprenylphenol hydroxylase	0.5 cpd00007[c] + cpd03444[c] -> cpd03445[c]	0.5 O2 + 2-Octaprenylphenol -> 2-Octaprenyl-6-hydroxyphenol	(PA14_69140 or PA14_66920)	PA14_69140 PA14_66920		Ubiquinone biosynthesis	0	0	1000	0			*ASB 03/25/14 - tentative subsystem assignment
rxn05466	ammonium transport via diffusion	cpd00013[e] <=> cpd00013[c]	NH3 <=> NH3	(PA14_69795 or PA14_24780)	PA14_69795 PA14_24780		Transport	1	-1000	1000	0		Undetermined	*JAB 01/13/14 - checked
rxn09692	choline transport in via proton symport	cpd00067[e] + cpd00098[e] <=> cpd00067[c] + cpd00098[c]	H+ + Choline <=> H+ + Choline	(PA14_69850 or PA14_70980 or PA14_12990)	PA14_69850 PA14_70980 PA14_12990		Transport	1	-1000	1000	0		Undetermined	*JAB 01/13/14 - checked
rxn00283	alanine racemase (irreversible)	cpd00035[c] <=> cpd00117[c]	L-Alanine <=> D-Alanine	(PA14_69990) or (PA14_65110)	PA14_69990 PA14_65110		Alanine, aspartate and glutamate metabolism	1	-1000	1000	0		5.1.1.1	*JAB 07/16/14 - corrected subsystem assignment; JAB 02/18/14 - PA4930 added as isozyme to improve gene essentiality predictions
rxn05145	phosphate transport via ABC system	cpd00001[c] + cpd00002[c] + cpd00009[e] <=> cpd00067[c] + cpd00008[c] + 2 cpd00009[c]	H2O + ATP + Phosphate <=> H+ + ADP + 2 Phosphate	(PA14_70830 and PA14_70810 and PA14_70850 and PA14_70860)	PA14_70830 PA14_70810 PA14_70850 PA14_70860		Transport	1	-1000	1000	0		TC-3.A.1.7,3.A.1.7
rxn00737	L-threonine deaminase	cpd00161[c] -> cpd00013[c] + cpd00094[c]	L-Threonine -> NH3 + 2-Oxobutyrate	(PA14_71060 or PA14_33030 or PA14_04320 or (PA14_29410 and PA14_29410) or PA14_47100 or PA14_04320 or PA14_47100)	PA14_71060 PA14_33030 PA14_04320 PA14_29410 PA14_29410 PA14_47100 PA14_04320 PA14_47100		Valine, leucine and isoleucine biosynthesis	0	0	1000	0		4.3.1.19
rxn08103	alanine transaminase	cpd00035[c] + cpd00016[c] <=> cpd00020[c] + cpd00493[c]	L-Alanine + Pyridoxal phosphate <=> Pyruvate + Pyridoxamine phosphate	(PA14_71460 or PA14_33010 or PA14_60890)	PA14_71460 PA14_33010 PA14_60890		Phenazine biosynthesis	1	-1000	1000	0
rxn00692	glycine hydroxymethyltransferase	cpd00001[c] + cpd00033[c] + cpd00125[c] <=> cpd00087[c] + cpd00054[c]	H2O + Glycine + 5-10-Methylenetetrahydrofolate <=> Tetrahydrofolate + L-Serine	(PA14_71460 or PA14_33010 or PA14_60890)	PA14_71460 PA14_33010 PA14_60890		Glycine, serine and threonine metabolism	1	-1000	1000	0		2.1.2.1
rxn00433	sarcosine oxidase	cpd00001[c] + cpd00007[c] + cpd00183[c] -> cpd00025[c] + cpd00055[c] + cpd00033[c]	H2O + O2 + Sarcosine -> H2O2 + Formaldehyde + Glycine	(PA14_71500 and PA14_71470 and PA14_71490 and PA14_71510)	PA14_71500 PA14_71470 PA14_71490 PA14_71510		Glycine, serine and threonine metabolism	0	0	1000	0		1.5.3.1
rxn05229	NCAIR synthetase and NCAIR mutase	cpd00002[c] + cpd00242[c] + cpd02140[c] <=> cpd00067[c] + cpd00008[c] + cpd00009[c] + cpd02893[c]	ATP + bicarbonate + AIR <=> H+ + ADP + Phosphate + 5'-Phosphoribosyl-4-carboxy-5-aminoimidazole	(PA14_71600 and PA14_71620)	PA14_71600 PA14_71620		Purine metabolism	1	-1000	1000	0		Undetermined	*JAB 01/20/13 - Found during evaluation of CoA synthesis requirements in J2315 mod, added with rxn05256
rxn02938	phosphoribosylaminoimidazole carboxylase	cpd00067[c] + cpd02893[c] -> cpd00011[c] + cpd02140[c]	H+ + 5'-Phosphoribosyl-4-carboxy-5-aminoimidazole -> CO2 + AIR	(PA14_71600 or PA14_71620)	PA14_71600 PA14_71620		Purine metabolism	0	0	1000	0		4.1.1.21
rxn13804	alcohol dehydrogenase (ethanol, ubq8)	cpd00363[c] + cpd11669[c] -> cpd00071[c] + cpd15561[c]	Ethanol + Ubiquinone -> Acetaldehyde + Ubiquinol-8	(PA14_71630 or (PA14_38860 and PA14_38850))	PA14_71630 PA14_38860 PA14_38850		Glycolysis / Gluconeogenesis	0	-1000	0	0			*ASB 03/28/14 - tentative subsystem assigment
rxn00162	oxaloacetate decarboxylase;	cpd00067[c] + cpd00032[c] -> cpd00011[c] + cpd00020[c]	H+ + Oxaloacetate -> CO2 + Pyruvate	(PA14_71720 and PA14_71740)	PA14_71720 PA14_71740		Pyruvate metabolism	0	0	1000	0		1.1.1.38, 1.1.1.40, 4.1.1.3	* JCT 02/17/14 added PA5436 to list of genes involved in this reaction
rxn10196	Teichoic acid (D-alanine substituted) export	cpd15665[c] + cpd15663[c] <=> cpd00286[c] + cpd15668[c]	Peptidoglycan polymer (n subunits) + Prenol-45n teichoic acid-alanine substituted <=> Undecaprenylphosphate + glycerol teichoic acid (n=45), linked, D-ala substituted	(PA14_71940 and PA14_71960)	PA14_71940 PA14_71960		Transport	1	-1000	1000	0			*JAB 01/13/14 - added from Burk, Changed (n-1) subunit to n subunit
rxn10195	Teichoic acid (glucose substituted) export	cpd15665[c] + cpd15662[c] <=> cpd00286[c] + cpd15669[c]	Peptidoglycan polymer (n subunits) + Prenol-45n teichoic acid-glucose substituted <=> Undecaprenylphosphate + glycerol teichoic acid (n=45), linked, glucose substituted	(PA14_71940 and PA14_71960)	PA14_71940 PA14_71960		Transport	1	-1000	1000	0			*JAB 01/13/14 - added from Burk, Changed (n-1) subunit to n subunit
rxn10194	Teichoic acid (unsubstituted) export	cpd15661[c] + cpd15665[c] <=> cpd00286[c] + cpd15667[c]	Prenol-45n teichoic acid + Peptidoglycan polymer (n subunits) <=> Undecaprenylphosphate + glycerol teichoic acid (n=45), linked, unsubstituted	(PA14_71940 and PA14_71960)	PA14_71940 PA14_71960		Transport	1	-1000	1000	0			*JAB 01/13/14 - added from Burk, Changed (n-1) subunit to n subunit
rxn00640	mannose-1-phosphate guanylyltransferase (GDP) reversible	cpd00031[c] + cpd00485[c] <=> cpd00067[c] + cpd00009[c] + cpd00083[c]	GDP + D-Mannose1-phosphate <=> H+ + Phosphate + GDP-mannose	(PA14_71970 or PA14_18380)	PA14_71970 PA14_18380		Fructose and mannose metabolism	1	-1000	1000	0		2.7.7.22	*JAB 12/04/14 - removed unique PAO1 gene for PA14 model
rxn00559	mannose-6-phosphate isomerase	cpd00235[c] <=> cpd00072[c]	D-mannose-6-phosphate <=> D-fructose-6-phosphate	(PA14_71970 or PA14_18380)	PA14_71970 PA14_18380		Fructose and mannose metabolism	1	-1000	1000	0		5.3.1.8
rxn05605	L-malate transport in via proton symport	cpd00067[e] + cpd00130[e] <=> cpd00067[c] + cpd00130[c]	H+ + L-Malate <=> H+ + L-Malate	(PA14_72340) or (PA14_01460) or (PA14_49130)	PA14_72340 PA14_01460 PA14_49130		Transport	1	-1000	1000	0		TC-2.A.56,2.A.56	*JAB 01/13/14 - replaced with Burk-equivalent GPR
rxn05654	succinate transporter in/out via proton symport	cpd00067[e] + cpd00036[e] <=> cpd00067[c] + cpd00036[c]	H+ + Succinate <=> H+ + Succinate	(PA14_72340) or (PA14_01460) or (PA14_49130)	PA14_72340 PA14_01460 PA14_49130		Transport	1	-1000	1000	0		TC-2.A.56,2.A.56	*JAB 01/13/14 - added from Burk
rxn01300	homoserine kinase	cpd00002[c] + cpd00227[c] <=> cpd00008[c] + cpd00809[c]	ATP + L-Homoserine <=> ADP + O-Phospho-L-homoserine	(PA14_72510 or PA14_41830)	PA14_72510 PA14_41830		Glycine, serine and threonine metabolism	1	-1000	1000	0		2.7.1.39
rxn05150	zinc transport in via ABC system	cpd00001[c] + cpd00002[c] + cpd00034[e] -> cpd00067[c] + cpd00008[c] + cpd00009[c] + cpd00034[c]	H2O + ATP + Zn2+ -> H+ + ADP + Phosphate + Zn2+	(PA14_72550 and PA14_72590 and PA14_72580)	PA14_72550 PA14_72590 PA14_72580		Transport	0	0	1000	0		TC-3.A.1.15,3.A.1.15
rxn13918	zinc transport out via ABC system	cpd00001[c] + cpd00002[c] + cpd00034[c] -> cpd00067[c] + cpd00008[c] + cpd00009[c] + cpd00034[e]	H2O + ATP + Zn2+ -> H+ + ADP + Phosphate + Zn2+	(PA14_72550 and PA14_72590 and PA14_72580)	PA14_72550 PA14_72590 PA14_72580		Transport	0	0	1000	0
rxn05183	D-methionine transport via ABC system	cpd00001[c] + cpd00002[c] + cpd00637[e] -> cpd00067[c] + cpd00008[c] + cpd00009[c] + cpd00637[c]	H2O + ATP + D-Methionine -> H+ + ADP + Phosphate + D-Methionine	(PA14_72640 and PA14_72630 and PA14_72620) or (PA14_34280 and PA14_34270 and PA14_34260)	PA14_72640 PA14_72630 PA14_72620 PA14_34280 PA14_34270 PA14_34260		Transport	0	0	1000	0		Undetermined	*JAB 01/13/14 - completed second transport operon
rxn05219	L-methionine transport via ABC system	cpd00001[c] + cpd00002[c] + cpd00060[e] -> cpd00067[c] + cpd00008[c] + cpd00009[c] + cpd00060[c]	H2O + ATP + L-Methionine -> H+ + ADP + Phosphate + L-Methionine	(PA14_72640 and PA14_72630 and PA14_72620) or (PA14_34280 and PA14_34270 and PA14_34260)	PA14_72640 PA14_72630 PA14_72620 PA14_34280 PA14_34270 PA14_34260		Transport	0	0	1000	0		Undetermined	*JAB 01/13/14 - merged with Burk-equivalent GPR
rxn10042	ATP synthase (four protons for one ATP)	cpd00008[c] + cpd00009[c] + 4 cpd00067[e] <=> cpd00001[c] + 3 cpd00067[c] + cpd00002[c]	ADP + Phosphate + 4 H+ <=> H2O + 3 H+ + ATP	(PA14_73260 and PA14_73310 and PA14_73230 and PA14_73240 and PA14_73300 and PA14_73290 and PA14_73250 and PA14_73280 and PA14_73320)	PA14_73260 PA14_73310 PA14_73230 PA14_73240 PA14_73300 PA14_73290 PA14_73250 PA14_73280 PA14_73320		Oxidative phosphorylation	1	-1000	1000	0		3.6.3.14	*JAB 02/19/14 - removed PA1104 or PA1697 isozymes from ATP synthase operon
rxn03919	D-glycero-D-manno-heptose 1,7-bisphosphate phosphatase	cpd00001[c] + cpd08316[c] -> cpd00067[c] + cpd00009[c] + cpd04920[c]	H2O + D-Glycero-D-manno-heptose1-7-bisphosphate -> H+ + Phosphate + D-Glycero-D-manno-heptose1-phosphate	PA14_00070	PA14_00070		Lipopolysaccharide biosynthesis	0	0	1000	0		3.1.-.-
rxn02303	coproporphyrinogen oxidase	cpd00007[c] + 2 cpd00067[c] + cpd02083[c] -> 2 cpd00001[c] + 2 cpd00011[c] + cpd00791[c]	O2 + 2 H+ + CoproporphyrinogenIII -> 2 H2O + 2 CO2 + ProtoporphyrinogenIX	PA14_00280	PA14_00280		Porphyrin and chlorophyll metabolism	0	0	1000	0		1.3.3.3	*JAB 04/02/14 - changed to forward only to prevent O2 generation
rxn13890	phenazine-1-carboxamide synthetase	cpd00001[c] + cpd17083[c] + cpd00002[c] + cpd00053[c] <=> 2 cpd00067[c] + cpd00023[c] + cpd00012[c] + cpd00018[c] + cpd17084[c]	H2O + phenazine-1-carboxylic acid + ATP + L-Glutamine <=> 2 H+ + L-Glutamate + PPi + AMP + phenazine-1-carboxamide	PA14_00640	PA14_00640		Phenazine biosynthesis	1	-1000	1000	0
rxn00656	beta-alanine--pyruvate transaminase	cpd00035[c] + cpd00191[c] <=> cpd00020[c] + cpd00085[c]	L-Alanine + 3-Oxopropanoate <=> Pyruvate + beta-Alanine	PA14_01620	PA14_01620		Propanoate metabolism	1	-1000	1000	0		2.6.1.18
rxn00927	purine nucleosidase (adenosine)	cpd00001[c] + cpd00182[c] <=> cpd00128[c] + cpd00105[c]	H2O + Adenosine <=> Adenine + D-Ribose	PA14_01760	PA14_01760		Purine metabolism	1	-1000	1000	0		3.2.2.1, 3.2.2.7, 3.2.2.8
rxn01299	purine nucleosidase (inosine)	cpd00001[c] + cpd00246[c] <=> cpd00226[c] + cpd00105[c]	H2O + Inosine <=> HYXN + D-Ribose	PA14_01760	PA14_01760		Purine metabolism	1	-1000	1000	0		3.2.2.1, 3.2.2.2, 3.2.2.8
rxn00926	adenine deaminase	cpd00001[c] + cpd00067[c] + cpd00128[c] -> cpd00013[c] + cpd00226[c]	H2O + H+ + Adenine -> NH3 + HYXN	PA14_01830	PA14_01830		Purine metabolism	0	0	1000	0		3.5.4.2
rxn01137	Adenosine deaminase	cpd00001[c] + cpd00067[c] + cpd00182[c] -> cpd00013[c] + cpd00246[c]	H2O + H+ + Adenosine -> NH3 + Inosine	PA14_01830	PA14_01830		Purine metabolism	0	0	1000	0		3.5.4.4
rxn01858	Deoxyadenosine deaminase	cpd00001[c] + cpd00067[c] + cpd00438[c] -> cpd00013[c] + cpd03279[c]	H2O + H+ + Deoxyadenosine -> NH3 + Deoxyinosine	PA14_01830	PA14_01830		Purine metabolism	0	0	1000	0		3.5.4.4
rxn00598	3-oxoadipyl-CoA thiolase	cpd00022[c] + cpd00078[c] <=> cpd00010[c] + cpd01507[c]	Acetyl-CoA + Succinyl-CoA <=> CoA + 3-Oxoadipyl-CoA	PA14_02790	PA14_02790		Benzoate degradation	1	-1000	1000	0		2.3.1.16,2.3.1.174
rxn13865	2-oxohexanedioic acid transport in via proton symport	cpd00067[e] + cpd15901[e] <=> cpd00067[c] + cpd15901[c]	H+ + 2-oxohexanedioic acid <=> H+ + 2-oxohexanedioic acid	PA14_02810	PA14_02810		Transport	1	-1000	1000	0
rxn02369	3-carboxy-cis,cis-muconate cycloisomerase	cpd00938[c] <=> cpd00067[c] + cpd00856[c]	4-Carboxymuconolactone <=> H+ + 3-Carboxy-cis,cis-muconate	PA14_02830	PA14_02830		Benzoate degradation	1	-1000	1000	0		5.5.1.2
rxn02144	3-oxoadipate enol-lactonase	cpd00001[c] + cpd02255[c] -> cpd00067[c] + cpd00630[c]	H2O + 3-oxoadipate-enol-lactone -> H+ + 3-Oxoadipate	PA14_02840	PA14_02840		Benzoate degradation	0	0	1000	0		3.1.1.24
rxn05673	galacturonate transport in via proton symport	cpd00067[e] + cpd00280[e] -> cpd00067[c] + cpd00280[c]	H+ + D-Galacturonate -> H+ + D-Galacturonate	PA14_02990	PA14_02990		Transport	0	0	1000	0		TC-2.A.1.14,2.A.1.14	*JAB 01/13/14 - added from Burk, Changed to irrev... Transport in
rxn05574	glucuronate transport in via proton symport	cpd00067[e] + cpd00164[e] -> cpd00067[c] + cpd00164[c]	H+ + Glucuronate -> H+ + Glucuronate	PA14_02990	PA14_02990		Transport	0	0	1000	0		TC-2.A.1.14,2.A.1.14	*JAB 01/13/14 - added from Burk, Changed to irrev... Transport in	similar to E. coli hexuronate transporter ExuT
rxn01204	4-aminobutyrate transaminase	cpd00281[c] + cpd00024[c] <=> cpd00023[c] + cpd00199[c]	GABA + 2-Oxoglutarate <=> L-Glutamate + 4-Oxobutanoate	PA14_03450	PA14_03450		Butanoate metabolism	1	-1000	1000	0		2.6.1.19
rxn10132	Cyanate transport via proton symport	cpd00067[e] + cpd01015[e] <=> cpd00067[c] + cpd01015[c]	H+ + Cyanate <=> H+ + Cyanate	PA14_03550	PA14_03550		Transport	1	-1000	1000	0			no match in BM
rxn01029	agmatine deiminase	cpd00001[c] + cpd00152[c] -> cpd00013[c] + cpd00341[c]	H2O + Agmatine -> NH3 + N-Carbamoylputrescine	PA14_03810	PA14_03810		Arginine and proline metabolism	0	0	1000	0		3.5.3.12
rxn00853	N-carbamoylputrescine amidohydrolase	cpd00001[c] + 2 cpd00067[c] + cpd00341[c] -> cpd00013[c] + cpd00011[c] + cpd00118[c]	H2O + 2 H+ + N-Carbamoylputrescine -> NH3 + CO2 + Putrescine	PA14_03830 or PA14_48470	PA14_03830 PA14_48470		Arginine and proline metabolism	0	0	1000	0		3.5.1.53	*JAB 12/3/2014 - added PA14 gene dupe
rxn00856	Putrescine Transaminase	cpd00024[c] + cpd00118[c] <=> cpd00023[c] + cpd00434[c]	2-Oxoglutarate + Putrescine <=> L-Glutamate + 4-Aminobutanal	PA14_03900	PA14_03900		Arginine and proline metabolism	1	-1000	1000	0		2.6.1.29, 2.6.1.82
rxn05508	L-asparagine permease	cpd00067[e] + cpd00132[e] <=> cpd00067[c] + cpd00132[c]	H+ + L-Asparagine <=> H+ + L-Asparagine	PA14_04210	PA14_04210		Transport	1	-1000	1000	0		Undetermined	*JAB 01/13/14 - added from Burk, very low confidence CDD prediction for asparagine transporter (4e-10) on PGD
rxn00777	ribose-5-phosphate isomerase	cpd00101[c] <=> cpd00171[c]	ribose-5-phosphate <=> D-Ribulose5-phosphate	PA14_04310	PA14_04310		Pentose phosphate pathway	1	-1000	1000	0		5.3.1.6
rxn01520	thymidylate synthase	cpd00299[c] + cpd00125[c] -> cpd00330[c] + cpd00298[c]	dUMP + 5-10-Methylenetetrahydrofolate -> Dihydrofolate + dTMP	PA14_04480	PA14_04480		Pyrimidine metabolism	0	0	1000	0		2.1.1.45	*JAB 07/16/14 - corrected subsystem assignment
rxn01073	Glycerophosphodiester phosphodiesterase (Glycerophosphoethanolamine)	cpd00001[c] + cpd00908[c] -> cpd00080[c] + cpd00162[c]	H2O + Glycerophosphoethanolamine -> Glycerol-3-phosphate + Aminoethanol	PA14_04550	PA14_04550		Glycerophospholipid metabolism	0	0	1000	0		3.1.4.2,3.1.4.46
rxn00758	Glycerophosphodiester phosphodiesterase (sn-Glycero-3-phosphocholine)	cpd00001[c] + cpd00507[c] -> cpd00080[c] + cpd00098[c]	H2O + Glycerophosphocholine -> Glycerol-3-phosphate + Choline	PA14_04550	PA14_04550		Glycerophospholipid metabolism	0	0	1000	0		3.1.4.2,3.1.4.46
rxn00898	dihydroxy-acid dehydratase (2,3-dihydroxy-3-methylbutanoate)	cpd02498[c] -> cpd00001[c] + cpd00123[c]	2,3-Dihydroxy-isovalerate -> H2O + 3-Methyl-2-oxobutanoate	PA14_04630	PA14_04630		Pantothenate and CoA biosynthesis	0	0	1000	0		4.2.1.9
rxn09889	dihydroxy-acid dehydratase (2,3-dihydroxy-3-methylpentanoate)	cpd02535[c] -> cpd00001[c] + cpd03577[c]	2,3-Dihydroxy-3-methylvalerate -> H2O + (R)-2-Oxo-3-methylpentanoate	PA14_04630	PA14_04630		Pantothenate and CoA biosynthesis	0	0	1000	0
rxn02175	pantetheine-phosphate adenylyltransferase	cpd00002[c] + cpd00834[c] <=> cpd00012[c] + cpd00655[c]	ATP + Phosphopantetheine <=> PPi + Dephospho-CoA	PA14_04760	PA14_04760		Pantothenate and CoA biosynthesis	1	-1000	1000	0		2.7.7.3
rxn01303	Acetyl-CoA:L-homoserine O-acetyltransferase	cpd00022[c] + cpd00227[c] -> cpd00010[c] + cpd00790[c]	Acetyl-CoA + L-Homoserine -> CoA + O-Acetyl-L-homoserine	PA14_05080	PA14_05080		Methionine metabolism	0	0	1000	0		2.3.1.31
rxn01304	homoserine O-succinyltransferase	cpd00078[c] + cpd00227[c] -> cpd00010[c] + cpd00822[c]	Succinyl-CoA + L-Homoserine -> CoA + O-Succinyl-L-homoserine	PA14_05080	PA14_05080		Cysteine and methionine metabolism	0	0	1000	0		2.3.1.46
rxn00953	cystathionine b-synthase	cpd00135[c] + cpd00054[c] <=> cpd00001[c] + cpd00424[c]	Homocysteine + L-Serine <=> H2O + Cystathionine	PA14_05220	PA14_05220		Cysteine and methionine metabolism	1	-1000	1000	0		4.2.1.22
rxn00950	cystathionine b-lyase reversible	cpd00001[c] + cpd00424[c] -> cpd00013[c] + cpd00020[c] + cpd00135[c]	H2O + Cystathionine -> NH3 + Pyruvate + Homocysteine	PA14_05230	PA14_05230		Methionine metabolism	0	0	1000	0		4.4.1.8
rxn00742	cystathionine g-lyase	cpd00001[c] + cpd00424[c] -> cpd00013[c] + cpd00094[c] + cpd00084[c]	H2O + Cystathionine -> NH3 + 2-Oxobutyrate + L-Cysteine	PA14_05230	PA14_05230		Cysteine and methionine metabolism	0	0	1000	0		4.4.1.1
rxn02302	O-acetylhomoserine lysase (L-cysteine)	cpd00790[c] + cpd00084[c] <=> cpd00029[c] + cpd00424[c]	O-Acetyl-L-homoserine + L-Cysteine <=> Acetate + Cystathionine	PA14_05230	PA14_05230		Cysteine and methionine metabolism	1	-1000	1000	0		2.5.1.48
rxn01816	O-succinylhomoserine lyase (L-cysteine)	cpd00424[c] + cpd00036[c] <=> cpd00084[c] + cpd00822[c]	Cystathionine + Succinate <=> L-Cysteine + O-Succinyl-L-homoserine	PA14_05230	PA14_05230		Cysteine and methionine metabolism	1	-1000	1000	0		2.5.1.48
rxn01018	aspartate carbamoyltransferase	cpd00041[c] + cpd00146[c] -> 2 cpd00067[c] + cpd00009[c] + cpd00343[c]	L-Aspartate + Carbamoylphosphate -> 2 H+ + Phosphate + N-Carbamoyl-L-aspartate	PA14_05260	PA14_05260		Pyrimidine metabolism	0	0	1000	0		2.1.3.2
rxn00351	glutathione synthase	cpd00002[c] + cpd00033[c] + cpd00506[c] -> cpd00067[c] + cpd00008[c] + cpd00009[c] + cpd00042[c]	ATP + Glycine + gamma-Glutamylcysteine -> H+ + ADP + Phosphate + GSH	PA14_05310	PA14_05310		Glutathione metabolism	0	0	1000	0		6.3.2.3
rxn02312	adenosylmethionine-8-amino-7-oxononanoate transaminase	cpd00017[c] + cpd00800[c] <=> cpd00764[c] + cpd02701[c]	S-Adenosyl-L-methionine + 8-Amino-7-oxononanoate <=> 7-8-Diaminononanoate + S-Adenosyl-4-methylthio-2-oxobutanoate	PA14_05460	PA14_05460		Biotin metabolism	1	-1000	1000	0		2.6.1.62
rxn00141	adenosylhomocysteinase	cpd00001[c] + cpd00019[c] <=> cpd00182[c] + cpd00135[c]	H2O + S-Adenosyl-homocysteine <=> Adenosine + Homocysteine	PA14_05620	PA14_05620		Methionine metabolism	1	-1000	1000	0		3.3.1.1
rxn00717	Cytosine deaminase	cpd00001[c] + cpd00067[c] + cpd00307[c] -> cpd00013[c] + cpd00092[c]	H2O + H+ + Cytosine -> NH3 + Uracil	PA14_05690	PA14_05690		Pyrimidine metabolism	0	0	1000	0		3.5.4.1
rxn01626	dihydropyrimidinase	cpd00001[c] + cpd00337[c] -> cpd00067[c] + cpd01720[c]	H2O + Hydrouracil -> H+ + 3-Ureidopropanoate	PA14_05770	PA14_05770		Pantothenate and CoA biosynthesis	0	0	1000	0		3.5.2.2
rxn11268	phosphate ABC transporter permease protein	cpd00067[c] + cpd00012[c] -> cpd00067[e] + cpd00012[e]	H+ + PPi -> H+ + PPi	PA14_05870	PA14_05870		Transport	0	0	1000	0		Undetermined	*JAB 01/13/14 - added from Burk
rxn00330	malate synthase	cpd00001[c] + cpd00022[c] + cpd00040[c] <=> cpd00067[c] + cpd00010[c] + cpd00130[c]	H2O + Acetyl-CoA + Glyoxalate <=> H+ + CoA + L-Malate	PA14_06290	PA14_06290		Glyoxylate and dicarboxylate metabolism	1	-1000	1000	0		2.3.3.9,4.1.3.2	* JCT 02/17/14 changed to reversible. // *JAB 01/31/14 - switched reaction directionality syntax, function still matches SEED/MetaCyc
rxn00796	biotin synthase	2 cpd00074[c] + cpd01311[c] <=> cpd00104[c] + cpd00239[c]	2 S + Dethiobiotin <=> BIOT + H2S	PA14_06500	PA14_06500		Biotin metabolism	1	-1000	1000	0			*ASB 03/27/14 - tentative subsystem assignment
rxn02297	8-amino-7-oxononanoate synthase	cpd00067[c] + cpd00035[c] + cpd00782[c] -> cpd00011[c] + cpd00010[c] + cpd00800[c]	H+ + L-Alanine + Pimeloyl-CoA -> CO2 + CoA + 8-Amino-7-oxononanoate	PA14_06510	PA14_06510		Biotin metabolism	0	0	1000	0		2.3.1.47
rxn02277	dethiobiotin synthase	cpd00011[c] + cpd00002[c] + cpd00764[c] -> 3 cpd00067[c] + cpd00008[c] + cpd00009[c] + cpd01311[c]	CO2 + ATP + 7-8-Diaminononanoate -> 3 H+ + ADP + Phosphate + Dethiobiotin	PA14_06570	PA14_06570		Biotin metabolism	0	0	1000	0		6.3.3.3
rxn00126	methionine adenosyltransferase	cpd00001[c] + cpd00002[c] + cpd00060[c] -> cpd00009[c] + cpd00017[c] + cpd00012[c]	H2O + ATP + L-Methionine -> Phosphate + S-Adenosyl-L-methionine + PPi	PA14_07090	PA14_07090		Methionine metabolism	0	0	1000	0		2.5.1.6
rxn01200	transketolase	cpd00102[c] + cpd00238[c] <=> cpd00101[c] + cpd00198[c]	Glyceraldehyde3-phosphate + Sedoheptulose7-phosphate <=> ribose-5-phosphate + D-Xylulose5-phosphate	PA14_07130	PA14_07130		Pentose phosphate pathway	1	-1000	1000	0		2.2.1.1
rxn00785	transketolase	cpd00102[c] + cpd00072[c] <=> cpd00236[c] + cpd00198[c]	Glyceraldehyde3-phosphate + D-fructose-6-phosphate <=> D-Erythrose4-phosphate + D-Xylulose5-phosphate	PA14_07130	PA14_07130		Pentose phosphate pathway	1	-1000	1000	0		2.2.1.1
rxn01100	phosphoglycerate kinase	cpd00067[c] + cpd00002[c] + cpd00169[c] <=> cpd00008[c] + cpd00203[c]	H+ + ATP + 3-Phosphoglycerate <=> ADP + 1,3-Bisphospho-D-glycerate	PA14_07190	PA14_07190		Glycolysis / Gluconeogenesis	1	-1000	1000	0		2.7.2.3
rxn00786	fructose-bisphosphate aldolase	cpd00290[c] <=> cpd00095[c] + cpd00102[c]	D-fructose-1,6-bisphosphate <=> Glycerone-phosphate + Glyceraldehyde3-phosphate	PA14_07230	PA14_07230		Glycolysis / Gluconeogenesis	1	-1000	1000	0		4.1.2.13
rxn02504	dihydroneopterin aldolase	cpd02961[c] <=> cpd00229[c] + cpd00954[c]	Dihydroneopterin <=> Glycolaldehyde + 6-hydroxymethyl dihydropterin	PA14_07590	PA14_07590		Folate biosynthesis	1	-1000	1000	0		4.1.2.25
rxn00095	Ap4A hydrolase, reversible	cpd00001[c] + cpd00924[c] -> 2 cpd00008[c]	H2O + AppppA -> 2 ADP	PA14_07700	PA14_07700		Purine metabolism	0	0	1000	0		3.6.1.41
rxn01116	ribulose 5-phosphate 3-epimerase	cpd00171[c] <=> cpd00198[c]	D-Ribulose5-phosphate <=> D-Xylulose5-phosphate	PA14_07910	PA14_07910		Pentose phosphate pathway	1	-1000	1000	0		5.1.3.1
rxn00791	anthranilate phosphoribosyltransferase	cpd00103[c] + cpd00093[c] -> cpd00012[c] + cpd02642[c]	PRPP + Anthranilate -> PPi + N-5-phosphoribosyl-anthranilate	PA14_08350	PA14_08350		Phenylalanine, tyrosine and tryptophan biosynthesis	0	0	1000	0		2.4.2.18	*JAB 01/31/14 - reaction written backwards in SEED, flipped, left irreversible even though MetaCyc says may be reversible
rxn02507	indole-3-glycerol-phosphate synthase	cpd00067[c] + cpd00956[c] -> cpd00001[c] + cpd00011[c] + cpd02210[c]	H+ + 1-(2-carboxyphenylamino)-1-deoxyribulose 5-phosphate -> H2O + CO2 + Indoleglycerol phosphate	PA14_08360	PA14_08360		Phenylalanine, tyrosine and tryptophan biosynthesis	0	0	1000	0		4.1.1.48
rxn00127	Adenosylmethionine decarboxylase	cpd00067[c] + cpd00017[c] -> cpd00011[c] + cpd00837[c]	H+ + S-Adenosyl-L-methionine -> CO2 + S-Adenosylmethioninamine	PA14_08390	PA14_08390		Methionine metabolism	0	0	1000	0		4.1.1.50
rxn12880	5-demethoxyubiquinol hydroxylyase	cpd00007[c] + cpd16764[c] <=> cJB00124[c]	O2 + 2-nonaprenyl-3-methyl-6-methoxy-1,4-benzoquinol <=> 3-Demethylubiquinol-9	PA14_08400	PA14_08400		Ubiquinone biosynthesis	1	-1000	1000	0		1.14.-.-	*JAB 041514 - adding ub9 synthesis (main Paeru ub)
rxn12510	pantothenate kinase	cpd00002[c] + cpd00644[c] <=> cpd00008[c] + cpd02201[c]	ATP + PAN <=> ADP + 4-phosphopantothenate	PA14_08630	PA14_08630		Pantothenate and CoA biosynthesis	1	-1000	1000	0		2.7.1.33	*JAB 12/08/14 - bad PAO1 model annotation corrected, correct PA14 gene added
rxn02934	2-Methylprop-2-enoyl-CoA (2-Methylbut-2-enoyl-CoA)	cpd02691[c] <=> cpd00001[c] + cpd02125[c]	2-methyl-3-hydroxy-butyryl-CoA <=> H2O + Tiglyl-CoA	PA14_54660	PA14_54660		Valine, leucine and isoleucine degradation	1	-1000	1000	0		4.2.1.17
rxn12788	cis-Aconitate porin opdH	cpd00331[e] <=> cpd00331[c]	cis-Aconitate <=> cis-Aconitate	PA14_54520	PA14_54520		Transport	1	-1000	1000	0			*JAB 02/07/14 - added from PGD for Biolog validation (cis-Aconitate)
rxn05221	sodium-proline symport	cpd00971[e] + cpd00129[e] <=> cpd00971[c] + cpd00129[c]	Na+ + L-Proline <=> Na+ + L-Proline	PA14_54150	PA14_54150		Transport	1	-1000	1000	0		Undetermined	*JAB 01/13/14 - added from Burk
rxn13819	carboxyphosphonoenolpyruvate phosphonomutase	cpd03803[c] + 0.5 cpd11640[c] <=> cpd00011[c] + cpd03804[c]	Carboxyphosphonoenolpyruvate + 0.5 H2 <=> CO2 + (Hydroxyphosphinyl)pyruvate	PA14_53940	PA14_53940		None	1	-1000	1000	0		2.7.8.23
rxn00670	acetyl-CoAphosphate acetyltransferase	cpd00067[c] + cpd00009[c] + cpd00086[c] <=> cpd00010[c] + cpd01844[c]	H+ + Phosphate + Propionyl-CoA <=> CoA + Propionyl_phosphate	PA14_53480	PA14_53480		Propanoate metabolism	1	0	0	0		2.3.1.8	Based off PTAr from ecoli due to gene orthology
rxn00985	ATPacetate phosphotransferase	cpd00002[c] + cpd00067[c] + cpd00141[c] <=> cpd00008[c] + cpd01844[c]	ATP + H+ + Propionate <=> ADP + Propionyl_phosphate	PA14_53470	PA14_53470		Propanoate metabolism	1	0	0	0		2.7.2.1,2.7.2.15
rxn03236	4a-hydroxytetrahydrobiopterin dehydratase;	cpd03897[c] <=> cpd00001[c] + cpd00231[c]	4a-Hydroxytetrahydrobiopterin <=> H2O + Dihydrobiopterin	PA14_53000	PA14_53000		Folate biosynthesis	1	-1000	1000	0		4.2.1.96
rxn04989	phenylalanine 4-monooxygenase	cpd00007[c] + cpd00233[c] + cpd00066[c] -> cpd03897[c] + cpd00069[c]	O2 + Tetrahydrobiopterin + L-Phenylalanine -> 4a-Hydroxytetrahydrobiopterin + L-Tyrosine	PA14_52990	PA14_52990		Folate biosynthesis	0	0	1000	0		1.14.16.1
rJB00258	Itaconyl-CoA hydratase	cpd00416[c] + cpd00001[c] <=> cpd00743[c]	Itaconyl-CoA + H2O <=> L-Citramalyl-CoA	PA14_52910	PA14_52910		Carbon Metabolism	1	-1000	1000	0			*JAB 02/08/14 - added from MetaCyc/lit for Biolog validation (Itaconate), rxn favored in forward dir but leaving rev for now	Cooper, R. a, & Kornberg, H. L. (1964). The utilization of itaconate by Pseudomonas sp. The Biochemical Journal, 91(1), 82–91. Retrieved from http://www.pubmedcentral.nih.gov/articlerender.fcgi?artid=1202819&tool=pmcentrez&rendertype=abstract
rxn01734	Succinyl-CoA:itaconate-CoA transferase	cpd00078[c] + cpd00380[c] <=> cpd00036[c] + cpd00416[c]	Succinyl-CoA + Itaconate <=> Succinate + Itaconyl-CoA	PA14_52870	PA14_52870		Carbon Metabolism	1	-1000	1000	0			*JAB 02/08/14 - added from MetaCyc/lit for Biolog validation (Itaconate), low gene hit from soil bacterium Novosphingobium aromaticivorans succinyl-CoA:(R)-citramalate CoA-transferase Saro_0741 (6e-41 - there were better matches but this was near a potential transporter and annotated itaconyl-CoA hydratase)	Cooper, R. a, & Kornberg, H. L. (1964). The utilization of itaconate by Pseudomonas sp. The Biochemical Journal, 91(1), 82–91. Retrieved from http://www.pubmedcentral.nih.gov/articlerender.fcgi?artid=1202819&tool=pmcentrez&rendertype=abstract
rxn00177	Citramalyl-CoA lyase	cpd00743[c] <=> cpd00020[c] + cpd00022[c]	L-Citramalyl-CoA <=> Pyruvate + Acetyl-CoA	PA14_52850	PA14_52850		Carbon Metabolism	1	-1000	1000	0			*JAB 02/08/14 - added from MetaCyc/lit for Biolog validation (Itaconate), rxn favored in forward dir but leaving rev for now, gene assignment is a stretch (malyl lyase, near annotated itaconyl-CoA hydratase in genome, next to c4-dicarboxylate transporter)	Cooper, R. a, & Kornberg, H. L. (1964). The utilization of itaconate by Pseudomonas sp. The Biochemical Journal, 91(1), 82–91. Retrieved from http://www.pubmedcentral.nih.gov/articlerender.fcgi?artid=1202819&tool=pmcentrez&rendertype=abstract
rxn01637	acetylornithine transaminase	cpd00024[c] + cpd00342[c] <=> cpd00023[c] + cpd00918[c]	2-Oxoglutarate + N-Acetylornithine <=> L-Glutamate + 2-Acetamido-5-oxopentanoate	PA14_52720	PA14_52720		Arginine and proline metabolism	1	-1000	1000	0		2.6.1.11
rxn00467	ornithine transaminase	cpd00024[c] + cpd00064[c] <=> cpd00023[c] + cpd00858[c]	2-Oxoglutarate + Ornithine <=> L-Glutamate + L-Glutamate5-semialdehyde	PA14_52720	PA14_52720		Arginine and proline metabolism	1	-1000	1000	0		2.6.1.13
rxn00291	Succinylglutamate desuccinylase	cpd00001[c] + cpd03525[c] <=> cpd00023[c] + cpd00036[c]	H2O + N-Succinyl-L-glutamate <=> L-Glutamate + Succinate	PA14_52630	PA14_52630		Arginine and proline metabolism	1	-1000	1000	0		3.5.1.96
rxn00541	L-Threonine acetaldehyde-lyase	cpd00161[c] -> cpd00033[c] + cpd00071[c]	L-Threonine -> Glycine + Acetaldehyde	PA14_52610 or PA14_71440	PA14_52610 PA14_71440		Glycine, serine and threonine metabolism	0	0	1000	0		4.1.2.5	No major changes
rxn00337	aspartate kinase	cpd00067[c] + cpd00002[c] + cpd00041[c] <=> cpd00008[c] + cpd01977[c]	H+ + ATP + L-Aspartate <=> ADP + 4-Phospho-L-aspartate	PA14_52580	PA14_52580		Lysine biosynthesis	1	-1000	1000	0		2.7.2.4
rxn10474	cobalt transport in/out via permease (no H+)	cpd00149[c] <=> cpd00149[e]	Co2+ <=> Co2+	PA14_52460 or PA14_05200 or PA14_12300	PA14_52460 PA14_05200 PA14_12300		Transport	1	-1000	1000	0		Undetermined	*JAB 01/13/14 - merged with Burk-equivalent GPR
rxn00303	GTP diphosphokinase	cpd00002[c] + cpd00038[c] <=> cpd00018[c] + cpd02740[c]	ATP + GTP <=> AMP + Guanosine 5'-triphosphate,3'-diphosphate	PA14_52180	PA14_52180		Purine metabolism	1	-1000	1000	0		2.7.6.5
rxn02937	phosphoribosylaminoimidazole synthetase	cpd00002[c] + cpd02826[c] <=> cpd00067[c] + cpd00008[c] + cpd00009[c] + cpd02140[c]	ATP + 5'-Phosphoribosylformylglycinamidine <=> H+ + ADP + Phosphate + AIR	PA14_52040	PA14_52040		Purine metabolism	1	-1000	1000	0		6.3.3.1
rxn13810	arsenate reductase	cpd01048[c] + cpd15481[c] <=> cpd04098[c] + cpd13050[c]	Arsenate + glutaredoxin (reduced) <=> Arsenite + Glutaredoxin disulfide	PA14_51980	PA14_51980		None	1	-1000	1000	0		1.20.4.1
rxn02988	quinolinate synthase	2 cpd00001[c] + cpd00067[c] + cpd00009[c] + cpd02333[c] -> cpd03470[c] + cpd00095[c]	2 H2O + H+ + Phosphate + Quinolinate -> Iminoaspartate + Glycerone-phosphate	PA14_51330	PA14_51330		Nicotinate and nicotinamide metabolism	0	-1000	0	0		Undetermined
rxn03147	phosphoribosylaminoimidazolesuccinocarboxamide synthase	cpd00002[c] + cpd00041[c] + cpd02893[c] -> 2 cpd00067[c] + cpd00008[c] + cpd00009[c] + cpd02921[c]	ATP + L-Aspartate + 5'-Phosphoribosyl-4-carboxy-5-aminoimidazole -> 2 H+ + ADP + Phosphate + SAICAR	PA14_51240	PA14_51240		Purine metabolism	0	0	1000	0		6.3.2.6
rxn13854	muconate transport in via proton symport	cpd00067[e] + cpd01630[e] <=> cpd00067[c] + cpd01630[c]	H+ + cis,cis-Muconate <=> H+ + cis,cis-Muconate	PA14_51150	PA14_51150		Transport	1	-1000	1000	0
rxn00019	2-Nitropropane Dioxygenase	cpd00007[c] + 2 cpd01433[c] <=> 2 cpd00067[c] + 2 cpd00075[c] + 2 cpd00178[c]	O2 + 2 2-Nitropropane <=> 2 H+ + 2 Nitrite + 2 Acetone	PA14_51080	PA14_51080		Nitrogen metabolism	1	-1000	1000	0			*ASB 03/28/14 - tentative subsystem assignment
rxn09566	pyridoxal oxidase	2 cpd00001[c] + 0.5 cpd00007[c] + cpd00013[c] + cpd00215[c] -> 2 cpd00025[c] + cpd00419[c]	2 H2O + 0.5 O2 + NH3 + Pyridoxal -> 2 H2O2 + PM	PA14_50800	PA14_50800		Vitamin B6 metabolism	0	0	1000	0		1.2.3.1, 1.2.3.8	*JAB 04/02/14 - made forward only to prevent O2 generation; *ASB 03/25/14 - complete reaction formula does not match kegg; JAB 01/31/14 - switched reaction directionality syntax from (-1000,0) to (-1000,1000) as forward direction makes sense for oxidase and MetaCyc has little info
rxn00208	pyridoxamine-phosphate oxidase	cpd00001[c] + cpd00007[c] + cpd00493[c] -> cpd00013[c] + cpd00025[c] + cpd00016[c]	H2O + O2 + Pyridoxamine phosphate -> NH3 + H2O2 + Pyridoxal phosphate	PA14_50800	PA14_50800		Vitamin B6 metabolism	0	0	1000	0		1.4.3.5
rxn01252	pyridoxine 5'-phosphate oxidase	cpd00007[c] + cpd00263[c] -> cpd00025[c] + cpd00215[c]	O2 + Pyridoxol -> H2O2 + Pyridoxal	PA14_50800	PA14_50800		Vitamin B6 metabolism	0	0	1000	0		1.1.3.12, 1.4.3.5
rxn00209	pyridoxine oxidase	cpd00007[c] + cpd00478[c] -> cpd00025[c] + cpd00016[c]	O2 + Pyridoxine phosphate -> H2O2 + Pyridoxal phosphate	PA14_50800	PA14_50800		Vitamin B6 metabolism	0	0	1000	0		1.4.3.5
rxn01102	glycerate kinase	cpd00002[c] + cpd00223[c] <=> cpd00008[c] + cpd00169[c]	ATP + Glycerate <=> ADP + 3-Phosphoglycerate	PA14_50760	PA14_50760		Glycerolipid metabolism	1	-1000	1000	0		2.7.1.31
rxn00455	formylmethionine deformylase	cpd00001[c] + cpd02012[c] <=> cpd00060[c] + cpd00047[c]	H2O + N-Formyl-L-methionine <=> L-Methionine + Formate	PA14_49870	PA14_49870		Cysteine and methionine metabolism	1	-1000	1000	0		3.5.1.31
rxn13904	rhamnosyltransferase 2	cpd00067[c] + cpd00522[c] + cpd17081[c] <=> cpd00297[c] + cpd17080[c]	H+ + dTDP-4-oxo-L-rhamnose + L-rhamnosyl-3-hydroxydecanoyl-3-hydroxydecanoate <=> dTDP + L-rhamnosyl-Lrhamnosyl-3-hydroxydecanoyl-3-hydroxydecanoate	PA14_49760	PA14_49760		Rhamnolipid synthesis	1	-1000	1000	0
rxn01973	succinyl-diaminopimelate desuccinylase	cpd00001[c] + cpd02698[c] <=> cpd00504[c] + cpd00036[c]	H2O + N-Succinyl-L-2,6-diaminopimelate <=> LL-2,6-Diaminopimelate + Succinate	PA14_49380	PA14_49380		Lysine biosynthesis	1	-1000	1000	0		3.5.1.18	*JAB 02/18/14 - added PA5390 as part of previous lysine/ornithine biosynthesis parallel pathway evaluations	Xu, Y., Labedan, B., & Glansdorff, N. (2007). Surprising arginine biosynthesis: a reappraisal of the enzymology and evolution of the pathway in microorganisms. Microbiology and Molecular Biology Reviews : MMBR, 71(1), 36–47. doi:10.1128/MMBR.00032-06; Fondi, M., Brilli, M., Emiliani, G., Paffetti, D., & Fani, R. (2007). The primordial metabolism: an ancestral interconnection between leucine, argi…
rxn06023	acyl-carrier protein synthase	cpd00010[c] + cpd12370[c] <=> cpd11493[c] + cpd00045[c]	CoA + apo-ACP <=> ACP + Adenosine 3-5-bisphosphate	PA14_49340	PA14_49340		Pantothenate and CoA biosynthesis	1	-1000	1000	0		2.7.8.7
rxn13827	enterochelin synthase	3 cpd02494[c] + 3 cpd03452[c] <=> 9 cpd00067[c] + 6 cpd00018[c] + cpd03453[c]	3 (2,3-Dihydroxybenzoyl)adenylate + 3 (L-Seryl)adenylate <=> 9 H+ + 6 AMP + Enterobactin	PA14_49340	PA14_49340		Biosynthesis of siderophore group nonribosomal peptides	1	-1000	1000	0		6.3.2.14
rxn10090	Cobinamide adenyltransferase	cpd00001[c] + cpd00002[c] + cpd03422[c] <=> cpd00009[c] + cpd00012[c] + cpd03918[c]	H2O + ATP + Cobinamide <=> Phosphate + PPi + Adenosyl cobinamide	PA14_47790	PA14_47790		Porphyrin and chlorophyll metabolism	1	-1000	1000	0		2.5.1.17
rxn11544	Hydrogenobyrinate a,c diamide synthase	cpd00001[c] + 2 cpd00002[c] + 2 cpd00053[c] + cpd03832[c] <=> 2 cpd00023[c] + 2 cpd00008[c] + cpd00012[c] + cpd03913[c]	H2O + 2 ATP + 2 L-Glutamine + Hydrogenobyrinate <=> 2 L-Glutamate + 2 ADP + PPi + Hydrogenobyrinate diamide	PA14_47760	PA14_47760		Porphyrin and chlorophyll metabolism	1	-1000	1000	0		Undetermined
rxn03540	adenosylcobyric acid synthase	4 cpd00001[c] + 4 cpd00002[c] + 4 cpd00053[c] + cpd03916[c] <=> 4 cpd00067[c] + 4 cpd00023[c] + 4 cpd00008[c] + 4 cpd00009[c] + cpd03917[c]	4 H2O + 4 ATP + 4 L-Glutamine + Adenosyl cobyrinate diamide <=> 4 H+ + 4 L-Glutamate + 4 ADP + 4 Phosphate + Adenosylcobyric acid	PA14_47690	PA14_47690		Porphyrin and chlorophyll metabolism	1	-1000	1000	0		6.3.5.10
rxn13861	nicotinate-nucleotide-dimethylbenzimidazole phosphoribosyltransferase	cpd00873[c] + cpd01997[c] -> cpd00067[c] + cpd08325[c] + cpd02904[c]	Nicotinate ribonucleotide + Dimethylbenzimidazole -> H+ + NAC + alpha-Ribazole 5'-phosphate	PA14_47670	PA14_47670		Porphyrin and chlorophyll metabolism	0	0	1000	0		2.4.2.21	*JAB 01/31/14 - switched reaction directionality syntax
rxn05517	cadminum transport out via antiport	cpd00067[e] + cpd01012[c] + cpd00205[e] <=> cpd00067[c] + cpd01012[e] + cpd00205[c]	H+ + Cd2+ + K+ <=> H+ + Cd2+ + K+	PA14_47430	PA14_47430		Transport	1	-1000	1000	0		Undetermined	*JAB 01/13/14 - added from Burk, Toxic metal transported out
rxn02900	2-aminoethylphosphonate:pyruvate aminotransferase	cpd00020[c] + cpd02233[c] <=> cpd00035[c] + cpd02024[c]	Pyruvate + Ciliatine <=> L-Alanine + Phosphonoacetaldehyde	PA14_47300	PA14_47300		Phosphonate and phosphinate metabolism	1	-1000	1000	0		2.6.1.37
rxn00537	2-phosphonoacetaldehyde hydrolase	cpd00001[c] + cpd02024[c] -> cpd00009[c] + cpd00071[c]	H2O + Phosphonoacetaldehyde -> Phosphate + Acetaldehyde	PA14_47280	PA14_47280		Phosphonate and phosphinate metabolism	0	0	1000	0		3.11.1.1
rxn08707	Heme O synthase	cpd00001[c] + cpd00028[c] + cpd00350[c] <=> cpd00012[c] + cpd11313[c]	H2O + Heme + Farnesyldiphosphate <=> PPi + hemeO	PA14_47150	PA14_47150		Porphyrin and chlorophyll metabolism	1	-1000	1000	0		2.5.1.-
rxn05039	pyrimidine phosphatase	cpd00001[c] + cpd02720[c] -> cpd00067[c] + cpd00009[c] + cpd02882[c]	H2O + 5-Amino-6--5-phosphoribitylaminouracil -> H+ + Phosphate + 4--1-D-Ribitylamino-5-aminouracil				Riboflavin metabolism	0	0	1000	0			*JAB 09/25/14 - while fixing subsystem, noticed very erroneous GPR assignment, removed PA1376 with no replacement
rxn00361	adenylyl-sulfate kinase	cpd00002[c] + cpd00193[c] <=> cpd00008[c] + cpd00044[c]	ATP + APS <=> ADP + 3-phosphoadenylylsulfate	PA14_57710	PA14_57710		Sulfur metabolism	1	-1000	1000	0		2.7.1.25	*JAB 12/07/14 - replaced original PAO1 gene with bifunctional PA14 isozyme
rxn00250	pyruvate carboxylase	cpd00020[c] + cpd00002[c] + cpd00242[c] -> cpd00067[c] + cpd00008[c] + cpd00009[c] + cpd00032[c]	Pyruvate + ATP + H2CO3 -> H+ + ADP + Phosphate + Oxaloacetate	PA14_46320	PA14_46320		Citrate cycle (TCA cycle)	0	0	1000	0		6.4.1.1	*JAB 02/03/14 - made irreversible according to MetaCyc, high activity in NCminmedia growth issue, and creation of incorrect loops
rxn01462	guanidinobutyrase	cpd00001[c] + cpd00762[c] -> cpd00281[c] + cpd00073[c]	H2O + 4-Guanidinobutanoate -> GABA + Urea	PA14_46070	PA14_46070		Arginine and proline metabolism	0	0	1000	0		3.5.3.7
rxn13855	N-(3-oxo-dodecanoyl)-L-homoserine lactone synthase	cpd00017[c] + cpd11489[c] <=> cpd11493[c] + cpd00067[c] + cpd17082[c] + cpd00147[c]	S-Adenosyl-L-methionine + 3-oxododecanoyl-acp <=> ACP + H+ + N-(3-oxo-dodecanoyl)-L-homoserine lactone + 5-Methylthioadenosine	PA14_45940	PA14_45940		Quorum sensing	1	-1000	1000	0		2.3.1.184
rxn05305	LYSt3r	cpd00067[e] + cpd00039[c] -> cpd00067[c] + cpd00039[e]	H+ + L-Lysine -> H+ + L-Lysine	PA14_45240	PA14_45240		Transport	0	0	1000	0		Undetermined	*JAB 01/13/14 - added from Burk, Changed to irrev based on ecoli (LYSt3pp)
rxn09653	urea reversible transport via proton symport (2 H+)	2 cpd00067[e] + cpd00073[e] <=> 2 cpd00067[c] + cpd00073[c]	2 H+ + Urea <=> 2 H+ + Urea	PA14_45060	PA14_45060		Transport	1	-1000	1000	0
rxn00010	glyoxalate carboligase	cpd00067[c] + 2 cpd00040[c] -> cpd00011[c] + cpd00843[c]	H+ + 2 Glyoxalate -> CO2 + Tartronate semialdehyde	PA14_45000	PA14_45000		Glyoxylate and dicarboxylate metabolism	0	0	1000	0		4.1.1.47
rxn00327	Ureidoglycolate hydrolase	cpd00001[c] + 2 cpd00067[c] + cpd00465[c] -> 2 cpd00013[c] + cpd00011[c] + cpd00040[c]	H2O + 2 H+ + Ureidoglycolate -> 2 NH3 + CO2 + Glyoxalate	PA14_44860	PA14_44860		Purine metabolism	0	0	1000	0		3.5.3.19
rxn01746	allantoicase	cpd00001[c] + cpd00388[c] <=> cpd00073[c] + cpd00465[c]	H2O + Allantoate <=> Urea + Ureidoglycolate	PA14_44850	PA14_44850		Purine metabolism	1	-1000	1000	0		3.5.3.4
rxn00139	adenine phosphoribosyltransferase	cpd00128[c] + cpd00103[c] -> cpd00012[c] + cpd00018[c]	Adenine + PRPP -> PPi + AMP	PA14_44500	PA14_44500		Purine metabolism	0	0	1000	0		2.4.2.7,2.4.2.8	*JAB 01/28/14 - reaction just written backwards according to MetaCyc, switched (?)
rxn02271	S-(2-Methylbutanoyl)-dihydrolipoamide	cpd00449[c] + cpd00760[c] <=> cpd00010[c] + cpd03045[c]	Dihydrolipoamide + 2-Methylbutyryl-CoA <=> CoA + S-(2-Methylbutanoyl)-dihydrolipoamide	PA14_44000	PA14_44000		Valine, leucine and isoleucine degradation	1	-1000	1000	0		2.3.1.168
rxn02867	S-(3-Methylbutanoyl)-dihydrolipoamide	cpd00449[c] + cpd01882[c] <=> cpd00010[c] + cpd03046[c]	Dihydrolipoamide + Isovaleryl-CoA <=> CoA + S-(3-Methylbutanoyl)-dihydrolipoamide	PA14_44000	PA14_44000		Valine, leucine and isoleucine degradation	1	-1000	1000	0
rxn05241	L-isoleucine transport in via proton symport	cpd00971[e] + cpd00322[e] <=> cpd00971[c] + cpd00322[c]	Na+ + L-Isoleucine <=> Na+ + L-Isoleucine	PA14_43920	PA14_43920		Transport	1	-1000	1000	0
rxn05240	L-leucine transport in via proton symport	cpd00971[e] + cpd00107[e] <=> cpd00971[c] + cpd00107[c]	Na+ + L-Leucine <=> Na+ + L-Leucine	PA14_43920	PA14_43920		Transport	1	-1000	1000	0
rxn05242	L-valine transport in via proton symport	cpd00971[e] + cpd00156[e] <=> cpd00971[c] + cpd00156[c]	Na+ + L-Valine <=> Na+ + L-Valine	PA14_43920	PA14_43920		Transport	1	-1000	1000	0
rxn05375	10-methyl-dodecanoyl-ACPmalonyl-[acyl-carrier-protein] C-acyltransferase (decarboxylating)	cpd00067[c] + cpd11492[c] + cpd11511[c] -> cpd11493[c] + cpd00011[c] + cpd11512[c]	H+ + Malonyl-acyl-carrierprotein- + 10-methyl-dodecanoyl-ACP -> ACP + CO2 + 12-methyl-3-oxo-tetra-decanoyl-ACP	PA14_43690	PA14_43690		Fatty acid biosynthesis	0	0	1000	0		2.3.1.0	*JAB 12/19/13 - fatty acid and lipid pathways from Burk mods, GPRs double checked by JAB
rxn05425	10-methyl-undecanoyl-ACPmalonyl-[acyl-carrier-protein] C-acyltransferase (decarboxylating)	cpd00067[c] + cpd11492[c] + cpd11561[c] -> cpd11493[c] + cpd00011[c] + cpd11562[c]	H+ + Malonyl-acyl-carrierprotein- + 10-methyl-undecanoyl-ACP -> ACP + CO2 + 12-methyl-3-oxo-tridecanoyl-ACP	PA14_43690	PA14_43690		Fatty acid biosynthesis	0	0	1000	0		2.3.1.0	*JAB 12/19/13 - fatty acid and lipid pathways from Burk mods, GPRs double checked by JAB
rxn05400	11-methyl-dodecanoyl-ACPmalonyl-[acyl-carrier-protein] C-acyltransferase (decarboxylating)	cpd00067[c] + cpd11492[c] + cpd11536[c] -> cpd11493[c] + cpd00011[c] + cpd11537[c]	H+ + Malonyl-acyl-carrierprotein- + 11-methyl-dodecanoyl-ACP -> ACP + CO2 + 13-methyl-3-oxo-tetra-decanoyl-ACP	PA14_43690	PA14_43690		Fatty acid biosynthesis	0	0	1000	0		2.3.1.0	*JAB 12/19/13 - fatty acid and lipid pathways from Burk mods, GPRs double checked by JAB
rxn05379	12-methyl-tetra-decanoyl-ACPmalonyl-[acyl-carrier-protein] C-acyltransferase (decarboxylating)	cpd00067[c] + cpd11492[c] + cpd11515[c] -> cpd11493[c] + cpd00011[c] + cpd11516[c]	H+ + Malonyl-acyl-carrierprotein- + 12-methyl-tetra-decanoyl-ACP -> ACP + CO2 + 14-methyl-3-oxo-hexa-decanoyl-ACP	PA14_43690	PA14_43690		Fatty acid biosynthesis	0	0	1000	0		2.3.1.0	*JAB 12/19/13 - fatty acid and lipid pathways from Burk mods, GPRs double checked by JAB
rxn05429	12-methyl-tridecanoyl-ACPmalonyl-[acyl-carrier-protein] C-acyltransferase (decarboxylating)	cpd00067[c] + cpd11492[c] + cpd11565[c] -> cpd11493[c] + cpd00011[c] + cpd11566[c]	H+ + Malonyl-acyl-carrierprotein- + 12-methyl-tridecanoyl-ACP -> ACP + CO2 + 14-methyl-3-oxo-pentadecanoyl-ACP	PA14_43690	PA14_43690		Fatty acid biosynthesis	0	0	1000	0		2.3.1.0	*JAB 12/19/13 - fatty acid and lipid pathways from Burk mods, GPRs double checked by JAB
rxn05404	13-methyl-tetra-decanoyl-ACPmalonyl-[acyl-carrier-protein] C-acyltransferase (decarboxylating)	cpd00067[c] + cpd11492[c] + cpd11540[c] -> cpd11493[c] + cpd00011[c] + cpd11541[c]	H+ + Malonyl-acyl-carrierprotein- + 13-methyl-tetra-decanoyl-ACP -> ACP + CO2 + 15-methyl-3-oxo-hexa-decanoyl-ACP	PA14_43690	PA14_43690		Fatty acid biosynthesis	0	0	1000	0		2.3.1.0	*JAB 12/19/13 - fatty acid and lipid pathways from Burk mods, GPRs double checked by JAB
rxn05409	2-methylpropionyl-ACPmalonyl-[acyl-carrier-protein] C-acyltransferase (decarboxylating)	cpd00067[c] + cpd11492[c] + cpd11545[c] -> cpd11493[c] + cpd00011[c] + cpd11546[c]	H+ + Malonyl-acyl-carrierprotein- + isobutyryl-ACP -> ACP + CO2 + 4-methyl-3-oxo-pentanoyl-ACP	PA14_43690	PA14_43690		Fatty acid biosynthesis	0	0	1000	0		2.3.1.0	*JAB 12/19/13 - fatty acid and lipid pathways from Burk mods, GPRs double checked by JAB
rxn05384	3-methylbutanoyl-ACPmalonyl-[acyl-carrier-protein] C-acyltransferase (decarboxylating)	cpd00067[c] + cpd11492[c] + cpd11520[c] -> cpd11493[c] + cpd00011[c] + cpd11521[c]	H+ + Malonyl-acyl-carrierprotein- + isovaleryl-ACP -> ACP + CO2 + 5-methyl-3-oxo-hexanoyl-ACP	PA14_43690	PA14_43690		Fatty acid biosynthesis	0	0	1000	0		2.3.1.0	*JAB 12/19/13 - fatty acid and lipid pathways from Burk mods, GPRs double checked by JAB
rxn05460	3-Oxooctodecanoyl-ACPmalonyl-[acyl-carrier-protein] C-acyltransferase (decarboxylating)	cpd00067[c] + cpd11492[c] + cpd11476[c] -> cpd11493[c] + cpd00011[c] + cpd11570[c]	H+ + Malonyl-acyl-carrierprotein- + hexadecanoyl-acp -> ACP + CO2 + 3-Oxooctodecanoyl-ACP	PA14_43690	PA14_43690		Fatty acid biosynthesis	0	0	1000	0		2.3.1.0	*JAB 12/19/13 - fatty acid and lipid pathways from Burk mods, GPRs double checked by JAB
rxn05359	4-methyl-3-oxo-hexanoyl-ACPmalonyl-[acyl-carrier-protein] C-acyltransferase (decarboxylating)	cpd00067[c] + cpd11492[c] + cpd11495[c] -> cpd11493[c] + cpd00011[c] + cpd11496[c]	H+ + Malonyl-acyl-carrierprotein- + 2-methylbutyryl-ACP -> ACP + CO2 + 4-methyl-3-oxo-hexanoyl-ACP	PA14_43690	PA14_43690		Fatty acid biosynthesis	0	0	1000	0		2.3.1.0	*JAB 12/19/13 - fatty acid and lipid pathways from Burk mods, GPRs double checked by JAB
rxn05363	4-methyl-hexanoyl-ACPmalonyl-[acyl-carrier-protein] C-acyltransferase (decarboxylating)	cpd00067[c] + cpd11492[c] + cpd11499[c] -> cpd11493[c] + cpd00011[c] + cpd11500[c]	H+ + Malonyl-acyl-carrierprotein- + 4-methyl-hexanoyl-ACP -> ACP + CO2 + 6-methyl-3-oxo-octanoyl-ACP	PA14_43690	PA14_43690		Fatty acid biosynthesis	0	0	1000	0		2.3.1.0	*JAB 12/19/13 - fatty acid and lipid pathways from Burk mods, GPRs double checked by JAB
rxn05413	4-methyl-pentanoyl-ACPmalonyl-[acyl-carrier-protein] C-acyltransferase (decarboxylating)	cpd00067[c] + cpd11492[c] + cpd11549[c] -> cpd11493[c] + cpd00011[c] + cpd11550[c]	H+ + Malonyl-acyl-carrierprotein- + 4-methyl-pentanoyl-ACP -> ACP + CO2 + 6-methyl-3-oxo-heptanoyl-ACP	PA14_43690	PA14_43690		Fatty acid biosynthesis	0	0	1000	0		2.3.1.0	*JAB 12/19/13 - fatty acid and lipid pathways from Burk mods, GPRs double checked by JAB
rxn05388	5-methyl-hexanoyl-ACPmalonyl-[acyl-carrier-protein] C-acyltransferase (decarboxylating)	cpd00067[c] + cpd11492[c] + cpd11524[c] -> cpd11493[c] + cpd00011[c] + cpd11525[c]	H+ + Malonyl-acyl-carrierprotein- + 5-methyl-hexanoyl-ACP -> ACP + CO2 + 7-methyl-3-oxo-octanoyl-ACP	PA14_43690	PA14_43690		Fatty acid biosynthesis	0	0	1000	0		2.3.1.0	*JAB 12/19/13 - fatty acid and lipid pathways from Burk mods, GPRs double checked by JAB
rxn05417	6-methyl-heptanoyl-ACPmalonyl-[acyl-carrier-protein] C-acyltransferase (decarboxylating)	cpd00067[c] + cpd11492[c] + cpd11553[c] -> cpd11493[c] + cpd00011[c] + cpd11554[c]	H+ + Malonyl-acyl-carrierprotein- + 6-methyl-heptanoyl-ACP -> ACP + CO2 + 8-methyl-3-oxo-nonanoyl-ACP	PA14_43690	PA14_43690		Fatty acid biosynthesis	0	0	1000	0		2.3.1.0	*JAB 12/19/13 - fatty acid and lipid pathways from Burk mods, GPRs double checked by JAB
rxn05367	6-methyl-octanoyl-ACPmalonyl-[acyl-carrier-protein] C-acyltransferase (decarboxylating)	cpd00067[c] + cpd11492[c] + cpd11503[c] -> cpd11493[c] + cpd00011[c] + cpd11504[c]	H+ + Malonyl-acyl-carrierprotein- + 6-methyl-octanoyl-ACP -> ACP + CO2 + 8-methyl-3-oxo-decanoyl-ACP	PA14_43690	PA14_43690		Fatty acid biosynthesis	0	0	1000	0		2.3.1.0	*JAB 12/19/13 - fatty acid and lipid pathways from Burk mods, GPRs double checked by JAB
rxn05392	7-methyl-octanoyl-ACPmalonyl-[acyl-carrier-protein] C-acyltransferase (decarboxylating)	cpd00067[c] + cpd11492[c] + cpd11528[c] -> cpd11493[c] + cpd00011[c] + cpd11529[c]	H+ + Malonyl-acyl-carrierprotein- + 7-methyl-octanoyl-ACP -> ACP + CO2 + 9-methyl-3-oxo-decanoyl-ACP	PA14_43690	PA14_43690		Fatty acid biosynthesis	0	0	1000	0		2.3.1.0	*JAB 12/19/13 - fatty acid and lipid pathways from Burk mods, GPRs double checked by JAB
rxn05371	8-methyl-decanoyl-ACPmalonyl-[acyl-carrier-protein] C-acyltransferase (decarboxylating)	cpd00067[c] + cpd11492[c] + cpd11507[c] -> cpd11493[c] + cpd00011[c] + cpd11508[c]	H+ + Malonyl-acyl-carrierprotein- + 8-methyl-decanoyl-ACP -> ACP + CO2 + 10-methyl-3-oxo-dodecanoyl-ACP	PA14_43690	PA14_43690		Fatty acid biosynthesis	0	0	1000	0		2.3.1.0	*JAB 12/19/13 - fatty acid and lipid pathways from Burk mods, GPRs double checked by JAB
rxn05421	8-methyl-nonanoyl-ACPmalonyl-[acyl-carrier-protein] C-acyltransferase (decarboxylating)	cpd00067[c] + cpd11492[c] + cpd11557[c] -> cpd11493[c] + cpd00011[c] + cpd11558[c]	H+ + Malonyl-acyl-carrierprotein- + 8-methyl-nonanoyl-ACP -> ACP + CO2 + 10-methyl-3-oxo-undecanoyl-ACP	PA14_43690	PA14_43690		Fatty acid biosynthesis	0	0	1000	0		2.3.1.0	*JAB 12/19/13 - fatty acid and lipid pathways from Burk mods, GPRs double checked by JAB
rxn05396	9-methyl-decanoyl-ACPmalonyl-[acyl-carrier-protein] C-acyltransferase (decarboxylating)	cpd00067[c] + cpd11492[c] + cpd11532[c] -> cpd11493[c] + cpd00011[c] + cpd11533[c]	H+ + Malonyl-acyl-carrierprotein- + 9-methyl-decanoyl-ACP -> ACP + CO2 + 11-methyl-3-oxo-dodecanoyl-ACP	PA14_43690	PA14_43690		Fatty acid biosynthesis	0	0	1000	0		2.3.1.0	*JAB 12/19/13 - fatty acid and lipid pathways from Burk mods, GPRs double checked by JAB
rxn05346	Butyryl-[acyl-carrier protein]:malonyl-[acyl-carrier-protein]C-acyltransferase (decarboxylating)	cpd00067[c] + cpd11492[c] + cpd11464[c] -> cpd11493[c] + cpd00011[c] + cpd11486[c]	H+ + Malonyl-acyl-carrierprotein- + Butyryl-ACP -> ACP + CO2 + 3-Oxohexanoyl-[acp]	PA14_43690	PA14_43690		Fatty acid biosynthesis	0	0	1000	0		2.3.1.41,2.3.1.85,2.3.1.86,2.3.1.179,2.3.1.180
rxn05348	Decanoyl-[acyl-carrier protein]:malonyl-[acyl-carrier-protein] C-acyltransferase	cpd00067[c] + cpd11492[c] + cpd11474[c] -> cpd11493[c] + cpd00011[c] + cpd11489[c]	H+ + Malonyl-acyl-carrierprotein- + Decanoyl-ACP -> ACP + CO2 + 3-oxododecanoyl-acp	PA14_43690	PA14_43690		Fatty acid biosynthesis	0	0	1000	0		2.3.1.41,2.3.1.85,2.3.1.86,2.3.1.179,2.3.1.180
rxn05345	Dodecanoyl-[acyl-carrier-protein]:malonyl-[acyl-carrier-protein] C-acyltransferase	cpd00067[c] + cpd11468[c] + cpd11492[c] -> cpd11493[c] + cpd00011[c] + cpd11491[c]	H+ + Dodecanoyl-ACP + Malonyl-acyl-carrierprotein- -> ACP + CO2 + 3-oxotetradecanoyl-acp	PA14_43690	PA14_43690		Fatty acid biosynthesis	0	0	1000	0		2.3.1.41,2.3.1.85,2.3.1.86,2.3.1.179,2.3.1.180
rxn13851	Hexadecanoyl-[acyl-carrier-protein]:malonyl-[acyl-carrier-protein] C-acyltransferase	cpd15277[c] + cpd00067[c] + cpd11492[c] -> cpd11493[c] + cpd00011[c] + cpd14938[c]	Palmitoyl-ACP + H+ + Malonyl-acyl-carrierprotein- -> ACP + CO2 + 3-Oxostearoyl-[acp]	PA14_43690	PA14_43690		Fatty acid biosynthesis	0	0	1000	0			*ASB 03/25/14 - tentative subsystem assignment; JAB 01/31/14 - changed bounds to match other related reactions
rxn05350	Hexanoyl-[acyl-carrier protein]:malonyl-[acyl-carrier-protein] C-acyltransferase	cpd00067[c] + cpd11492[c] + cpd11472[c] -> cpd11493[c] + cpd00011[c] + cpd11490[c]	H+ + Malonyl-acyl-carrierprotein- + Hexanoyl-ACP -> ACP + CO2 + 3-oxooctanoyl-acp	PA14_43690	PA14_43690		Fatty acid biosynthesis	0	0	1000	0		2.3.1.41,2.3.1.85,2.3.1.86,2.3.1.179,2.3.1.180
rxn05343	Octanoyl-[acyl-carrier protein]:malonyl-[acyl-carrier-protein] C-acyltransferase (decarboxylating)	cpd00067[c] + cpd11492[c] + cpd11470[c] -> cpd11493[c] + cpd00011[c] + cpd11487[c]	H+ + Malonyl-acyl-carrierprotein- + Octanoyl-ACP -> ACP + CO2 + 3-oxodecanoyl-acp	PA14_43690	PA14_43690		Fatty acid biosynthesis	0	0	1000	0		2.3.1.41,2.3.1.85,2.3.1.86,2.3.1.179,2.3.1.180
rxn05344	Tetradecanoyl-[acyl-carrier-protein]:malonyl-[acyl-carrier-protein] C-acyltransferase	cpd00067[c] + cpd11466[c] + cpd11492[c] -> cpd11493[c] + cpd00011[c] + cpd11485[c]	H+ + Myristoyl-ACP + Malonyl-acyl-carrierprotein- -> ACP + CO2 + 3-oxohexadecanoyl-acp	PA14_43690	PA14_43690		Fatty acid biosynthesis	0	0	1000	0		2.3.1.41,2.3.1.85,2.3.1.86,2.3.1.179,2.3.1.180
rxn00189	glutaminase	cpd00001[c] + cpd00053[c] -> cpd00013[c] + cpd00023[c]	H2O + L-Glutamine -> NH3 + L-Glutamate	PA14_43320	PA14_43320		Alanine, aspartate and glutamate metabolism	0	0	1000	0		3.5.1.2,3.5.1.38,6.3.5.5
rxn02569	Selenophosphate synthase	cpd00001[c] + cpd00002[c] + cpd01078[c] <=> 2 cpd00067[c] + cpd00009[c] + cpd00018[c] + cpd03078[c]	H2O + ATP + Selenide <=> 2 H+ + Phosphate + AMP + Selenophosphate	PA14_43280	PA14_43280		Selenoamino acid metabolism	1	-1000	1000	0		2.7.9.3
rxn01255	chorismate synthase	cpd00932[c] -> cpd00067[c] + cpd00009[c] + cpd00216[c]	5-O--1-Carboxyvinyl-3-phosphoshikimate -> H+ + Phosphate + Chorismate	PA14_42760	PA14_42760		Phenylalanine, tyrosine and tryptophan biosynthesis	0	0	1000	0		4.2.3.5
rxn05104	5-Methylthio-5-deoxy-D-ribulose 1-phosphate dehydratase	cpd02791[c] -> cpd00001[c] + cpd11295[c]	methylthioribulose-1-phosphate -> H2O + 2,3-diketo5-methylthio-1-phosphopentane	PA14_42740	PA14_42740		Cysteine and methionine metabolism	0	0	1000	0
rxn01620	L-fuculose 1-phosphate aldolase	cpd00806[c] <=> cpd00095[c] + cpd00334[c]	L-Fuculose1-phosphate <=> Glycerone-phosphate + L-Lactaldehyde	PA14_42740	PA14_42740		Fructose and mannose metabolism	1	-1000	1000	0		4.1.2.17
rxn05092	1,2-dihydroxy-3-keto-5-methylthiopentene dioxygenase (2-keto-4-methylthiobutyrate)	cpd00007[c] + cpd11255[c] -> cpd00067[c] + cpd00047[c] + cpd00869[c]	O2 + 1,2-dihydroxy-3-keto-5-methylthiopentene -> H+ + Formate + 4-methylthio 2-oxobutyrate	PA14_42730	PA14_42730		Cysteine and methionine metabolism	0	0	1000	0		1.13.11.54
rxn05091	1,2-dihydroxy-3-keto-5-methylthiopentene dioxygenase (3-methylthiopropionate)	cpd00007[c] + cpd11255[c] <=> cpd00047[c] + cpd00204[c] + cpd05191[c]	O2 + 1,2-dihydroxy-3-keto-5-methylthiopentene <=> Formate + CO + 3-Methylthiopropionate	PA14_42730	PA14_42730		Cysteine and methionine metabolism	1	-1000	1000	0		1.13.11.53
rxn05107	enolase-phosphatase E-1	cpd00001[c] + cpd11295[c] <=> 2 cpd00067[c] + cpd00009[c] + cpd11255[c]	H2O + 2,3-diketo5-methylthio-1-phosphopentane <=> 2 H+ + Phosphate + 1,2-dihydroxy-3-keto-5-methylthiopentene	PA14_42720	PA14_42720		Cysteine and methionine metabolism	1	-1000	1000	0		3.1.3.77
rxn01406	spermidine synthase	cpd00837[c] + cpd00118[c] -> cpd00067[c] + cpd00147[c] + cpd00264[c]	S-Adenosylmethioninamine + Putrescine -> H+ + 5-Methylthioadenosine + Spermidine	PA14_42690	PA14_42690		Glutathione metabolism	0	0	1000	0		2.5.1.16
rxn00222	beta-D-Glucoside glucohydrolase	cpd00001[c] + cpd00158[c] -> 2 cpd00027[c]	H2O + CELB -> 2 Glucose	PA14_42230	PA14_42230		Carbohydrate Metabolism	0	0	1000	0			*PY 06/11/14 Changed => to -> *JAB 02/08/14 - gene may be performing this function, but definitely no cellobiose transporter matches so that may be what is preventing degradation
rxn00676	acetyl-CoA C-acyltransferase (2-Methyl-3-acetoacetyl-CoA)	cpd00022[c] + cpd00086[c] <=> cpd00010[c] + cpd02124[c]	Acetyl-CoA + Propionyl-CoA <=> CoA + 2-Methylacetoacetyl-CoA	PA14_42090	PA14_42090		Valine, leucine and isoleucine degradation	1	-1000	1000	0		2.3.1.16
rxn02167	(S)-3-Hydroxybutanoyl-CoA hydro-lyase|3-hydroxyacyl-CoA dehydratase (3-hydroxybutanoyl-CoA)|crotonyl-coa hydratase	cpd00842[c] <=> cpd00001[c] + cpd00650[c]	(S)-3-Hydroxybutyryl-CoA <=> H2O + Crotonyl-CoA	PA14_41950 or PA14_68530	PA14_41950 PA14_68530		Butanoate metabolism	1	-1000	1000	0		4.2.1.17	*JAB 12/19/13 from iBsu1103: Bsu1716|Bsu2850, Bsu gene mappings are wrong (peg to locus tag is offset somewhere, but gene identifiers and start sequence location seems to match)
rxn05256	APSPTi	cpd00193[c] + cpd11421[c] <=> cpd00081[c] + cpd00018[c] + cpd11420[c]	APS + trdrd <=> Sulfite + AMP + trdox	PA14_41840	PA14_41840		Sulfur metabolism	1	-1000	1000	0		1.8.4.10	*JAB 01/20/13 - This reaction enabled both cysteine and methionine synthesis on glc-min media
rxn01257	4-amino-4-deoxychorismate synthase	cpd00053[c] + cpd00216[c] <=> cpd00023[c] + cpd08210[c]	L-Glutamine + Chorismate <=> L-Glutamate + ADC	PA14_41820	PA14_41820		Folate biosynthesis	1	-1000	1000	0		2.6.1.85
rxn00147	phosphoenolpyruvate synthase	cpd00001[c] + cpd00020[c] + cpd00002[c] -> cpd00067[c] + cpd00009[c] + cpd00018[c] + cpd00061[c]	H2O + Pyruvate + ATP -> H+ + Phosphate + AMP + Phosphoenolpyruvate	PA14_41670	PA14_41670		Pyruvate metabolism	0	0	1000	0		2.7.9.2	*JAB 02/04/14 - reverted to rev for some reason, changed back to irrev based on MetaCyc directionality and inaccurate loops created with phosphoenolpyruvate carboxylyase and carboxykinase *JAB 01/18/14 - changed to irrev on comparison with J2315 model for peptidoglycan synthesis
rxn06831	S-adenosylmethione:2-demethylmenaquinone methyltransferase	cpd00067[c] + cpd00017[c] + cpd11425[c] -> cpd00019[c] + cpd11451[c]	H+ + S-Adenosyl-L-methionine + 2dmmq7 -> S-Adenosyl-homocysteine + mql7	PA14_41640	PA14_41640		None	0	0	1000	0
rxn05627	nitrate transport in via proton symport	cpd00067[e] + cpd00209[e] <=> cpd00067[c] + cpd00209[c]	H+ + Nitrate <=> H+ + Nitrate	PA14_41510 or PA14_13770 or (PA14_13770 and PA14_13750)	PA14_41510 PA14_13770 PA14_13770 PA14_13750		Transport	1	-1000	1000	0		Undetermined
rxn13884	UDP-diacyl-GlcN pyrophosphatase	cpd00001[c] + cpd17070[c] <=> 2 cpd00067[c] + cpd00091[c] + cpd17069[c]	H2O + UDP-2-NH-(3OH-C12:0),3-O-(3OH-C10:0)glucosamine <=> 2 H+ + Pseudomonas aeruginosa Lipid X + UMP	PA14_41400	PA14_41400		Lipopolysaccharide biosynthesis	1	-1000	1000	0			*JAB 02/21/14 - added to enable lipid-A synthesis
rxn01211	methenyltetrahydrofolate cyclohydrolase	cpd00001[c] + cpd00347[c] <=> cpd00067[c] + cpd00201[c]	H2O + 5-10-Methenyltetrahydrofolate <=> H+ + 10-Formyltetrahydrofolate	PA14_41350	PA14_41350		One carbon pool by folate	1	-1000	1000	0		3.5.4.9,6.3.4.3	*JAB 07/16/14 - corrected subsystem assignment
rxn00322	lysine decarboxylase	cpd00067[c] + cpd00039[c] -> cpd00011[c] + cpd01155[c]	H+ + L-Lysine -> CO2 + Cadaverine	PA14_41020	PA14_41020		Lysine degradation	0	0	1000	0		4.1.1.18
rxn13809	Arginine:Agmatine antiporter	cpd00152[c] + cpd00051[e] <=> cpd00051[c] + cpd00152[e]	Agmatine + L-Arginine <=> L-Arginine + Agmatine	PA14_41010	PA14_41010		Transport	1	-1000	1000	0
rxn05687	Putrescine transport in via proton symport	cpd00067[e] + cpd00118[e] -> cpd00067[c] + cpd00118[c]	H+ + Putrescine -> H+ + Putrescine	PA14_41010	PA14_41010		Transport	0	0	1000	0		Undetermined	*JAB 01/13/14 - added from Burk, Changed to irrev… transport IN
rxn10182	putrescine/ornithine antiporter	cpd00064[c] + cpd00118[e] <=> cpd00118[c] + cpd00064[e]	Ornithine + Putrescine <=> Putrescine + Ornithine	PA14_41010	PA14_41010		Transport	1	-1000	1000	0		Undetermined	*JAB 01/13/14 - added from Burk
rxn09660	Spermidine transport in via proton symport	cpd00067[e] + cpd00264[e] -> cpd00067[c] + cpd00264[c]	H+ + Spermidine -> H+ + Spermidine	PA14_41010	PA14_41010		Transport	0	0	1000	0		Undetermined	*JAB 01/13/14 - added from Burk
rxn00693	methionine synthase	cpd00135[c] + cpd00345[c] <=> cpd00060[c] + cpd00087[c]	Homocysteine + 5-Methyltetrahydrofolate <=> L-Methionine + Tetrahydrofolate	PA14_40670	PA14_40670		Cysteine and methionine metabolism	1	-1000	1000	0		2.1.1.13,2.1.1.14	*JAB 07/16/14 - corrected subsystem assignment
rxn05232	ribonucleoside-triphosphate reductase (ATP)	cpd00002[c] + cpd11421[c] -> cpd00001[c] + cpd11420[c] + cpd00115[c]	ATP + trdrd -> H2O + trdox + dATP	PA14_39690	PA14_39690		Purine metabolism	0	0	1000	0		1.17.4.2
rxn05235	ribonucleoside-triphosphate reductase (CTP)	cpd00052[c] + cpd11421[c] -> cpd00001[c] + cpd00356[c] + cpd11420[c]	CTP + trdrd -> H2O + dCTP + trdox	PA14_39690	PA14_39690		Purine metabolism	0	0	1000	0		1.17.4.2
rxn05234	ribonucleoside-triphosphate reductase (GTP)	cpd00038[c] + cpd11421[c] -> cpd00001[c] + cpd00241[c] + cpd11420[c]	GTP + trdrd -> H2O + dGTP + trdox	PA14_39690	PA14_39690		Purine metabolism	0	0	1000	0		1.17.4.2
rxn05236	ribonucleoside-triphosphate reductase (UTP)	cpd00062[c] + cpd11421[c] -> cpd00001[c] + cpd00358[c] + cpd11420[c]	UTP + trdrd -> H2O + dUTP + trdox	PA14_39690	PA14_39690		Purine metabolism	0	0	1000	0		1.17.4.2
rxn03052	5-methyltetrahydropteroyltriglutamate-homocysteine S-methyltransferase	cpd00135[c] + cpd02738[c] <=> cpd00060[c] + cpd02555[c]	Homocysteine + 5-Methyltetrahydropteroyltri-L-glutamate <=> L-Methionine + Tetrahydropteroyltri-L-glutamate	PA14_39590	PA14_39590		Methionine metabolism	1	-1000	1000	0		2.1.1.14
rxn00134	adenosine kinase	cpd00002[c] + cpd00182[c] <=> cpd00008[c] + cpd00018[c]	ATP + Adenosine <=> ADP + AMP	PA14_39280	PA14_39280		Purine metabolism	1	-1000	1000	0		2.7.1.20, 2.7.1.74
rxn01987	Deoxyribokinase	cpd00008[c] + cpd00510[c] <=> cpd00002[c] + cpd01242[c]	ADP + deoxyribose-5-phosphate <=> ATP + Thyminose	PA14_39280	PA14_39280		Pentose phosphate pathway	1	-1000	1000	0		2.7.1.15	*JAB 01/16/14 - need to check source of this reaction (in Burk as well)
rxn00772	ribokinase	cpd00002[c] + cpd00105[c] <=> cpd00008[c] + cpd00101[c]	ATP + D-Ribose <=> ADP + ribose-5-phosphate	PA14_39280	PA14_39280		Pentose phosphate pathway	1	-1000	1000	0		2.7.1.15
rxn01538	thiamine kinase	cpd00002[c] + cpd00305[c] <=> cpd00008[c] + cpd00793[c]	ATP + Thiamin <=> ADP + Thiamine phosphate	PA14_39280	PA14_39280		Thiamine metabolism	1	-1000	1000	0		2.7.1.89
rxn03900	undecaprenol kinase	cpd00002[c] + cpd01352[c] <=> cpd00008[c] + cpd00286[c]	ATP + Undecaprenol <=> ADP + Undecaprenylphosphate	PA14_39190	PA14_39190		Peptidoglycan biosynthesis	1	-1000	1000	0
rxn03901	undecaprenyl-diphosphatase	cpd00001[c] + cpd02229[c] -> cpd00067[c] + cpd00009[c] + cpd00286[c]	H2O + Bactoprenyl diphosphate -> H+ + Phosphate + Undecaprenylphosphate	PA14_39190	PA14_39190		Peptidoglycan biosynthesis	0	0	1000	0		3.6.1.27	*JAB 02/18/14 - involved in peptidoglycan synthesis, essentiality is likely due to biomass formulation (and function is important even though gene is not indicated essential?)
rxn05244	L-isoleucine transport in via proton symport	cpd00067[e] + cpd00322[e] <=> cpd00067[c] + cpd00322[c]	H+ + L-Isoleucine <=> H+ + L-Isoleucine	PA14_39050	PA14_39050		Transport	1	-1000	1000	0
rxn05243	L-leucine transport in/out via proton symport	cpd00067[e] + cpd00107[e] <=> cpd00067[c] + cpd00107[c]	H+ + L-Leucine <=> H+ + L-Leucine	PA14_39050	PA14_39050		Transport	1	-1000	1000	0
rxn00988	acetoacetyl-CoAsynthetase	cpd00067[c] + cpd00010[c] + cpd00002[c] + cpd00142[c] -> cpd00012[c] + cpd00018[c] + cpd00279[c]	H+ + CoA + ATP + Acetoacetate -> PPi + AMP + Acetoacetyl-CoA	PA14_38690	PA14_38690		Butanoate metabolism	0	0	1000	0		6.2.1.16
rxn00290	3-oxoacid CoA-transferase (Succinyl-CoA: acetoacetate)	cpd00142[c] + cpd00078[c] <=> cpd00279[c] + cpd00036[c]	Acetoacetate + Succinyl-CoA <=> Acetoacetyl-CoA + Succinate	PA14_38660	PA14_38660		Butanoate metabolism	1	-1000	1000	0		2.8.3.5
rxn05484	acetoacetate transport via proton symport	cpd00067[e] + cpd00142[e] <=> cpd00067[c] + cpd00142[c]	H+ + Acetoacetate <=> H+ + Acetoacetate	PA14_38610	PA14_38610		Transport	1	-1000	1000	0		Undetermined	*JAB 01/13/14 - added from Burk
rxn05683	butanoate transport in via proton symport	cpd00067[e] + cpd00211[e] -> cpd00067[c] + cpd00211[c]	H+ + Butyrate -> H+ + Butyrate	PA14_38610	PA14_38610		Transport	0	0	1000	0		Undetermined	*JAB 01/13/14 - added from Burk, Changed to irrev... Transport in
rxn12405	transport of (r)-3-hydroxybutanoate [extraorganism-cytosol](passive)	cpd00797[e] <=> cpd00797[c]	(R)-3-Hydroxybutanoate <=> (R)-3-Hydroxybutanoate	PA14_38580	PA14_38580		Transport	1	-1000	1000	0		Undetermined	*JAB 01/13/14 - added from Burk
rxn00993	fumarylacetoacetase	cpd00001[c] + cpd00780[c] -> cpd00067[c] + cpd00142[c] + cpd00106[c]	H2O + Fumarylacetoacetate -> H+ + Acetoacetate + Fumarate	PA14_38530	PA14_38530		Tyrosine metabolism	0	0	1000	0		3.7.1.2	*JAB 04/24/14 - rewrote reaction to work in forward direction instead of rev direction only; JAB 01/28/14 - bounds seem correct according to MetaCyc
rxn01825	homogentisate 1,2-dioxygenase	cpd00007[c] + cpd00426[c] -> cpd00067[c] + cpd00763[c]	O2 + Homogentisate -> H+ + 4-Maleylacetoacetate	PA14_38510	PA14_38510		Tyrosine metabolism	0	0	1000	0		1.13.11.5
rxn00991	hydroxymethylglutaryl-CoA lyase	cpd00292[c] <=> cpd00142[c] + cpd00022[c]	HMG-CoA <=> Acetoacetate + Acetyl-CoA	PA14_38490	PA14_38490		Butanoate metabolism	1	-1000	1000	0		4.1.3.4
rxn01355	Propionyl-CoA carboxylase	cpd00002[c] + cpd00086[c] + cpd00242[c] -> cpd00067[c] + cpd00008[c] + cpd00009[c] + cpd00519[c]	ATP + Propionyl-CoA + H2CO3 -> H+ + ADP + Phosphate + D-methylmalonyl-CoA	PA14_38480	PA14_38480		Glyoxylate and dicarboxylate metabolism	0	0	1000	0		6.4.1.3
rxn01504	methylglutaconyl-CoA hydratase	cpd00292[c] <=> cpd00001[c] + cpd02068[c]	HMG-CoA <=> H2O + 3-Methylglutaconyl-CoA	PA14_38470	PA14_38470		Valine, leucine and isoleucine degradation	1	-1000	1000	0		4.2.1.18
rxn02898	naphthoate synthase	cpd02021[c] -> cpd00010[c] + cpd02295[c]	Succinylbenzoyl-CoA -> CoA + 1-4-Dihydroxy-2-naphthoate	PA14_38470	PA14_38470		Ubiquinone biosynthesis	0	0	1000	0		4.1.3.36	*ASB 03/25/14 - tentative subsystem assignment
rxn00701	UDPglucose--hexose-1-phosphate uridylyltransferase	cpd00026[c] + cpd00348[c] <=> cpd00089[c] + cpd00043[c]	UDP-glucose + D-Galactose 1-phosphate <=> Glucose-1-phosphate + UDP-galactose	PA14_38350	PA14_38350		Galactose metabolism	1	-1000	1000	0		2.7.7.12
rxn00213	UTP-glucose-1-phosphate uridylyltransferase	cpd00062[c] + cpd00089[c] <=> cpd00012[c] + cpd00026[c]	UTP + Glucose-1-phosphate <=> PPi + UDP-glucose	PA14_38350	PA14_38350	galU	Lipopolysaccharide biosynthesis	1	-1000	1000	0			*PY 04/24/14 Added for LPS antigen B-band synthesis (virulence factor). Taken from SEED master list. Gene is also known as galU.
rxn05063	carbamate hydro-lyase	cpd00001[c] + cpd01015[c] <=> cpd01101[c]	H2O + Cyanate <=> Carbamate	PA14_37965	PA14_37965		Nitrogen metabolism	1	-1000	1000	0		4.2.1.104	no match in BM
rxn08277	Cyanate aminohydrolase	3 cpd00067[c] + cpd00242[c] + cpd01015[c] -> cpd00013[c] + 2 cpd00011[c]	3 H+ + H2CO3 + Cyanate -> NH3 + 2 CO2	PA14_37965	PA14_37965		Nitrogen metabolism	0	0	1000	0		4.2.1.104
rxn00102	carbonate dehydratase (HCO3 equilibration reaction)	cpd00067[c] + cpd00242[c] <=> cpd00001[c] + cpd00011[c]	H+ + H2CO3 <=> H2O + CO2	PA14_37950	PA14_37950		Nitrogen metabolism	1	-1000	1000	0		4.2.1.1
rxn00728	kynureninase	cpd00001[c] + cpd00275[c] -> cpd00067[c] + cpd00035[c] + cpd00093[c]	H2O + L-Kynurenine -> H+ + L-Alanine + Anthranilate	PA14_37610	PA14_37610		Tryptophan metabolism	0	0	1000	0		3.7.1.3
rxn01437	N-Formyl-L-kynurenine amidohydrolase	cpd00001[c] + cpd01749[c] <=> cpd00067[c] + cpd00047[c] + cpd00275[c]	H2O + N-Formylkynurenine <=> H+ + Formate + L-Kynurenine	PA14_37590	PA14_37590		Tryptophan metabolism	1	-1000	1000	0		3.5.1.9
rxn13299	glycogen phosphorylase	cpd00009[c] + cpd00155[c] -> cpd00089[c]	Phosphate + Glycogen -> Glucose-1-phosphate	PA14_36840	PA14_36840		Starch and sucrose metabolism	0	0	1000	0			*ASB 03/26/14 - tentative subsystem assignment; JAB 01/31/14 - MetaCyc supports glycogen degradation, changed bounds
rxn01134	maltose alpha-D-glucosyltransferase;	cpd00179[c] <=> cpd00794[c]	Maltose <=> TRHL	PA14_36730	PA14_36730		Starch and sucrose metabolism	1	-1000	1000	0		5.4.99.16		Lee JH et al. 2005. Cloning and expression of a trehalose synthase from Pseudomonas stutzeri CJ38 in Escherichia coli for the production of trehalose. Appl. Microbiol. Biotechnol. 68:213–219.
rxn13817	cardiolipin synthetase	0.02 cpd11427[c] + 0.02 cpd11652[c] -> cpd00067[c] + cpd00046[c] + 0.02 cpd12801[c]	0.02 CDP-diacylglycerol + 0.02 Phosphatidylglycerol -> H+ + CMP + 0.02 Cardiolipin	PA14_36690	PA14_36690		Glycerophospholipid metabolism	0	0	1000	0		2.7.8.-
rxn13643	glycogen synthase (ADPGlc)	cpd00387[c] -> cpd00067[c] + cpd00008[c] + cpd00155[c]	ADPglucose -> H+ + ADP + Glycogen	PA14_36570	PA14_36570		Starch and sucrose metabolism	0	0	1000	0			*ASB 03/26/14 - tentative subsystem assignment; JAB 02/18/14 - predicted essential but not essential IV, because glycogen is not absolutely essential, just important to cell function (why it's been included in biomass). Mutants for this gene exist.
rxn10160	D-galactonate transport via proton symport, reversible	cpd00067[e] + cpd00653[e] <=> cpd00067[c] + cpd00653[c]	H+ + D-Galactonate <=> H+ + D-Galactonate	PA14_36120	PA14_36120		Transport	1	-1000	1000	0		Undetermined	*JAB 01/13/14 - added from Burk
rxn05565	galactarate transport in via proton symport	cpd00067[e] + cpd00652[e] -> cpd00067[c] + cpd00652[c]	H+ + D-Mucic_acid -> H+ + D-Mucic_acid	PA14_36120	PA14_36120		Transport	0	0	1000	0		TC-2.A.3.1,2.A.3.1	*JAB 01/13/14 - added from Burk, Changed to irrev... Transport in
rxn05572	glucarate transport in via proton symport	cpd00067[e] + cpd00609[e] -> cpd00067[c] + cpd00609[c]	H+ + D-Glucarate -> H+ + D-Glucarate	PA14_36120	PA14_36120		Transport	0	0	1000	0		TC-2.A.3.1,2.A.3.1	*JAB 01/13/14 - added from Burk, Changed to irrev... Transport in
rxn01245	3-methyl-2-oxobutanoate dehydrogenase (2-methylpropanoyl-transferring).	cpd00067[c] + cpd00200[c] + cpd00213[c] -> cpd00011[c] + cpd03046[c]	H+ + 4MOP + Lipoamide -> CO2 + S-(3-Methylbutanoyl)-dihydrolipoamide	PA14_35530	PA14_35530		Valine, leucine and isoleucine degradation	0	0	1000	0			*ASB 03/25/14 - tentative subsystem assignment
rxn02950	3-Methyl-2-oxopentanoate:lipoamide oxidoreductase(decarboxylating and acceptor-2-methylpropanoylating)	cpd00067[c] + cpd00508[c] + cpd00213[c] -> cpd00011[c] + cpd03045[c]	H+ + 3MOP + Lipoamide -> CO2 + S-(2-Methylbutanoyl)-dihydrolipoamide	PA14_35530	PA14_35530		Valine, leucine and isoleucine degradation	0	0	1000	0			*ASB 03/25/14 - tentative subsystem assignment
rxn10537	probable AGCS sodium/alanine/glycine symporter	cpd00971[e] + cpd00033[e] <=> cpd00971[c] + cpd00033[c]	Na+ + Glycine <=> Na+ + Glycine	PA14_35460	PA14_35460		Transport	1	-1000	1000	0
rxn01921	Dehydrogluconokinase	cpd00480[c] + cpd00002[c] <=> cpd00008[c] + cpd00896[c]	2-Dehydro-D-gluconate + ATP <=> ADP + 6-Phospho-2-dehydro-D-gluconate	PA14_35340	PA14_35340		Pentose phosphate pathway	1	-1000	1000	0		2.7.1.13	*JAB 04/05/14 - this reaction may only go in the forward direction (indicated as so in KEGG and 'forward preferred' in MetaCyc
rxn13791	2-dehydro-D-gluconate transport (irreversible)	cpd00480[e] -> cpd00480[c]	2-Dehydro-D-gluconate -> 2-Dehydro-D-gluconate	PA14_35330	PA14_35330		Transport	0	0	1000	0			*JCT 02/17/14 I suggest this reaction is irreversible
rJB00278	quinoprotein glucose dehydrogenase	cpd15560[c] + cpd00027[e] -> cpd15561[c] + cpd00170[e]	Ubiquinone-8 + D-Glucose -> Ubiquinol-8 + Gluconolactone	PA14_34970	PA14_34970		Pentose phosphate pathway	0	0	1000	0		1.1.5.2	*JAB 07/08/14 - turned on again to enable secondary gluconate pathway to operate (changes gene essentiality predictions), and changed Ubiquinone to Ubiquinone-8, made extracellular (really periplasmic); JAB 04/16/14 - turned off, gcd needs PQQ as cofactor, need to think about implementation (is this reaction active in P. aeru?), if active need to fix ubq > ubq8|ubq9; JAB 01/31/14 - switched react…
rxn01275	gluconokinase	cpd00002[c] + cpd00222[c] <=> cpd00008[c] + cpd00284[c]	ATP + GLCN <=> ADP + 6-Phospho-D-gluconate	PA14_34640	PA14_34640		Pentose phosphate pathway	1	-1000	1000	0		2.7.1.12	*JCT 04/24/14 Duplicate gene corrected to single gene *JAB 04/05/14 - KEGG and MetaCyc seem to indicate at minimum forward direction is preferred
rxn05571	D-gluconate transport via proton symport	cpd00222[e] + cpd00067[e] <=> cpd00067[c] + cpd00222[c]	GLCN + H+ <=> H+ + GLCN	PA14_34630	PA14_34630		Transport	1	-1000	1000	0
rxn00547	fructokinase	cpd00002[c] + cpd00082[c] <=> cpd00008[c] + cpd00072[c]	ATP + D-Fructose <=> ADP + D-fructose-6-phosphate	PA14_34340	PA14_34340		Glycolysis / Gluconeogenesis	1	-1000	1000	0		2.7.1.1,2.7.1.4
rxn09370	uricase	2 cpd00001[c] + cpd00007[c] + cpd00300[c] -> cpd00025[c] + cpd00011[c] + cpd01092[c]	2 H2O + O2 + Urate -> H2O2 + CO2 + Allantoin	PA14_34050	PA14_34050		Purine metabolism	0	0	1000	0		1.7.3.3	*ASB 03/24/14 - This is a multistep reaction, part of which is spontaneous. How to determine EC number?
rxn13797	3-oxo-C12-homoserine lactone acylase	cpd00001[c] + cpd17082[c] <=> cpd00067[c] + cpd01581[c] + cpd16660[c]	H2O + N-(3-oxo-dodecanoyl)-L-homoserine lactone <=> H+ + 3-Oxododecanoate + homoserine lactone	PA14_33820	PA14_33820	pvdQ	Quorum sensing	1	-1000	1000	0
rxn13813	C4-homoserine lactone acylase	cpd00001[c] + cpd08635[c] <=> cpd00067[c] + cpd16660[c] + cpd00211[c]	H2O + N-Butyryl-L-homoserine lactone <=> H+ + homoserine lactone + Butyrate	PA14_33820	PA14_33820	pvdQ	Quorum sensing	1	-1000	1000	0
rPY00217	hydroxy-L-ornithine formylase	cPY00161[c] + cpd00201[c] -> cpd00087[c] + cPY00162[c]	N5-hydroxy-L-ornithine + 10-Formyltetrahydrofolate -> Tetrahydrofolate + N5-formyl-N5-hydroxy-L-ornithine	PA14_33700	PA14_33700	pvdF	Biosynthesis of siderophore group nonribosomal peptides	0	0	1000	0			*PY 04/17/14 Added for pyoverdine I synthesis (virulence factor). Implemented from Metacyc (http://www.metacyc.org/META/NEW-IMAGE?type=PATHWAY&object=PWY-6409&detail-level=2&detail-level=3#). Gene is also known as pvdF.
rxn04786	L-2,4-diaminobutyrate:2-ketoglutarate 4-aminotransferase, PvdH	cpd00023[c] + cpd00346[c] <=> cpd00024[c] + cpd02095[c]	L-Glutamate + L-Aspartate4-semialdehyde <=> 2-Oxoglutarate + L-2,4-Diaminobutyrate	(PA14_33500 or PA14_35890)	PA14_33500 PA14_35890		Glycine, serine and threonine metabolism	1	-1000	1000	0		2.6.1.76, 2.6.1.-	*JAB 12/04/14 - added PA14 specific duplicate gene
rxn00007	alpha,alpha-trehalase	cpd00001[c] + cpd00794[c] <=> 2 cpd00027[c]	H2O + TRHL <=> 2 D-Glucose	PA14_33450	PA14_33450		Starch and sucrose metabolism	1	-1000	1000	0		3.2.1.28
rxn10974	Tyrosine porin opdT	cpd00069[e] <=> cpd00069[c]	L-Tyrosine <=> L-Tyrosine	PA14_32270	PA14_32270		Transport	1	-1000	1000	0			*JAB 01/13/14 - added from Burk	Choi et al. 2011. PMID: 21751344
rxn00588	Catechol 1,2-dioxygenase	cpd00007[c] + cpd00077[c] -> 2 cpd00067[c] + cpd01630[c]	O2 + Catechol -> 2 H+ + cis,cis-Muconate	PA14_32240	PA14_32240		Benzoate degradation	0	0	1000	0		1.13.11.1
rxn02971	Muconolactone delta-isomerase	cpd02536[c] <=> cpd02255[c]	Muconolactone <=> 3-oxoadipate-enol-lactone	PA14_32230	PA14_32230		Benzoate degradation	1	-1000	1000	0		5.3.3.4
rxn02782	Muconate cycloisomerase	cpd02536[c] <=> cpd00067[c] + cpd01630[c]	Muconolactone <=> H+ + cis,cis-Muconate	PA14_32220	PA14_32220		Benzoate degradation	1	-1000	1000	0		5.5.1.1
rxn00478	L-Tryptophan:oxygen 2,3-oxidoreductase (decyclizing)	cpd00007[c] + cpd00065[c] -> cpd01749[c]	O2 + L-Tryptophan -> N-Formylkynurenine	PA14_30750	PA14_30750		Tryptophan metabolism	0	0	1000	0		1.13.11.11,1.13.11.52
rxn10260	anteisoheptadecanoyl-CDPdiacylglycerolsn-glycerol-3-phosphate 3-phosphatidyltransferase	cpd00080[c] + cpd15684[c] <=> cpd00046[c] + cpd15717[c]	Glycerol-3-phosphate + CDP-1,2-dianteisoheptadecanoylglycerol <=> CMP + Dianteisoheptadecanoylphosphatidylglycerophosphate	PA14_30670	PA14_30670		Glycerolipid metabolism	1	-1000	1000	0		2.7.8.5	*JAB 12/19/13 - fatty acid and lipid pathways from Burk mods, GPRs double checked by JAB
rxn10263	anteisopentadecanoyl-CDPdiacylglycerolsn-glycerol-3-phosphate 3-phosphatidyltransferase	cpd00080[c] + cpd15687[c] <=> cpd00046[c] + cpd15720[c]	Glycerol-3-phosphate + CDP-1,2-dianteisopentadecanoylglycerol <=> CMP + Dianteisopentadecanoylphosphatidylglycerophosphate	PA14_30670	PA14_30670		Glycerolipid metabolism	1	-1000	1000	0		2.7.8.5	*JAB 12/19/13 - fatty acid and lipid pathways from Burk mods, GPRs double checked by JAB
rxn13815	CDPdiacylglycerol:sn-glycerol-3-phosphate 3-phosphatidyltransferase reversible	cpd00080[c] + 0.02 cpd11427[c] -> cpd00067[c] + cpd00046[c] + 0.02 cpd11454[c]	Glycerol-3-phosphate + 0.02 CDP-diacylglycerol -> H+ + CMP + 0.02 Phosphatidylglycerophosphate	PA14_30670	PA14_30670		Glycerophospholipid metabolism	0	0	1000	0		2.7.8.5
rxn10259	isoheptadecanoyl-CDPdiacylglycerolsn-glycerol-3-phosphate 3-phosphatidyltransferase	cpd00080[c] + cpd15683[c] <=> cpd00046[c] + cpd15716[c]	Glycerol-3-phosphate + CDP-1,2-diisoheptadecanoylglycerol <=> CMP + Diisoheptadecanoylphosphatidylglycerophosphate	PA14_30670	PA14_30670		Glycerolipid metabolism	1	-1000	1000	0		2.7.8.5	*JAB 12/19/13 - fatty acid and lipid pathways from Burk mods, GPRs double checked by JAB
rxn10264	isohexadecanoyl-CDPdiacylglycerolsn-glycerol-3-phosphate 3-phosphatidyltransferase	cpd00080[c] + cpd15688[c] <=> cpd00046[c] + cpd15721[c]	Glycerol-3-phosphate + CDP-1,2-diisohexadecanoylglycerol <=> CMP + Diisohexadecanoylphosphatidylglycerophosphate	PA14_30670	PA14_30670		Glycerolipid metabolism	1	-1000	1000	0		2.7.8.5	*JAB 12/19/13 - fatty acid and lipid pathways from Burk mods, GPRs double checked by JAB
rxn10262	isopentadecanoyl-CDPdiacylglycerolsn-glycerol-3-phosphate 3-phosphatidyltransferase	cpd00080[c] + cpd15686[c] <=> cpd00046[c] + cpd15719[c]	Glycerol-3-phosphate + CDP-1,2-diisopentadecanoylglycerol <=> CMP + Diisopentadecanoylphosphatidylglycerophosphate	PA14_30670	PA14_30670		Glycerolipid metabolism	1	-1000	1000	0		2.7.8.5	*JAB 12/19/13 - fatty acid and lipid pathways from Burk mods, GPRs double checked by JAB
rxn10261	isotetradecanoyl-CDPdiacylglycerolsn-glycerol-3-phosphate 3-phosphatidyltransferase	cpd00080[c] + cpd15685[c] <=> cpd00046[c] + cpd15718[c]	Glycerol-3-phosphate + CDP-1,2-diisotetradecanoylglycerol <=> CMP + Diisotetradecanoylphosphatidylglycerophosphate	PA14_30670	PA14_30670		Glycerolipid metabolism	1	-1000	1000	0		2.7.8.5	*JAB 12/19/13 - fatty acid and lipid pathways from Burk mods, GPRs double checked by JAB
rxn09108	Phosphatidylglycerol synthase (n-C120)	cpd00080[c] + cpd15417[c] <=> cpd00046[c] + cpd15542[c]	Glycerol-3-phosphate + CDP-1,2-didodecanoylglycerol <=> CMP + Phosphatidylglycerophosphate_didodecanoyl	PA14_30670	PA14_30670		Glycerophospholipid metabolism	1	-1000	1000	0		2.7.8.5	*JAB 12/19/13 - fatty acid and lipid pathways from Burk mods, GPRs double checked by JAB
rxn09109	Phosphatidylglycerol synthase (n-C140)	cpd00080[c] + cpd15423[c] <=> cpd00046[c] + cpd15543[c]	Glycerol-3-phosphate + CDP-1,2-ditetradecanoylglycerol <=> CMP + Phosphatidylglycerophosphate_ditetradecanoyl	PA14_30670	PA14_30670		Glycerophospholipid metabolism	1	-1000	1000	0		2.7.8.5	*JAB 12/19/13 - fatty acid and lipid pathways from Burk mods, GPRs double checked by JAB
rxn09110	Phosphatidylglycerol synthase (n-C141)	cpd00080[c] + cpd15422[c] <=> cpd00046[c] + cpd15544[c]	Glycerol-3-phosphate + CDP-1,2-ditetradec-7-enoylglycerol <=> CMP + Phosphatidylglycerophosphate_ditetradec-7-enoyl	PA14_30670	PA14_30670		Glycerophospholipid metabolism	1	-1000	1000	0		2.7.8.5	*JAB 12/19/13 - fatty acid and lipid pathways from Burk mods, GPRs double checked by JAB
rxn09111	Phosphatidylglycerol synthase (n-C160)	cpd00080[c] + cpd15419[c] <=> cpd00046[c] + cpd15545[c]	Glycerol-3-phosphate + CDP-1,2-dihexadecanoylglycerol <=> CMP + Phosphatidylglycerophosphate_dihexadecanoyl	PA14_30670	PA14_30670		Glycerophospholipid metabolism	1	-1000	1000	0		2.7.8.5	*JAB 12/19/13 - fatty acid and lipid pathways from Burk mods, GPRs double checked by JAB
rxn09112	Phosphatidylglycerol synthase (n-C161)	cpd00080[c] + cpd15418[c] <=> cpd00046[c] + cpd15546[c]	Glycerol-3-phosphate + CDP-1,2-dihexadec-9-enoylglycerol <=> CMP + Phosphatidylglycerophosphate_dihexadec-9-enoyl	PA14_30670	PA14_30670		Glycerophospholipid metabolism	1	-1000	1000	0		2.7.8.5	*JAB 12/19/13 - fatty acid and lipid pathways from Burk mods, GPRs double checked by JAB
rxn09113	Phosphatidylglycerol synthase (n-C180)	cpd00080[c] + cpd15421[c] <=> cpd00046[c] + cpd15547[c]	Glycerol-3-phosphate + CDP-1,2-dioctadecanoylglycerol <=> CMP + Phosphatidylglycerophosphate_dioctadecanoyl	PA14_30670	PA14_30670		Glycerophospholipid metabolism	1	-1000	1000	0		2.7.8.5	*JAB 12/19/13 - fatty acid and lipid pathways from Burk mods, GPRs double checked by JAB
rxn09114	Phosphatidylglycerol synthase (n-C181)	cpd00080[c] + cpd15420[c] <=> cpd00046[c] + cpd15548[c]	Glycerol-3-phosphate + CDP-1,2-dioctadec-11-enoylglycerol <=> CMP + Phosphatidylglycerophosphate_dioctadec-11-enoyl	PA14_30670	PA14_30670		Glycerophospholipid metabolism	1	-1000	1000	0		2.7.8.5	*JAB 12/19/13 - fatty acid and lipid pathways from Burk mods, GPRs double checked by JAB
rxn12221	sirohydrochlorin ferrochetalase	cpd00021[c] + cpd03426[c] <=> 2 cpd00067[c] + cpd00557[c]	Fe2+ + Sirohydrochlorin <=> 2 H+ + Siroheme	PA14_30340	PA14_30340		Porphyrin and chlorophyll metabolism	1	-1000	1000	0		4.99.1.4
rxn03136	adenylosuccinate lyase	cpd02921[c] <=> cpd00106[c] + cpd02851[c]	SAICAR <=> Fumarate + AICAR	PA14_30110	PA14_30110		Purine metabolism	1	-1000	1000	0		4.3.2.2	*JAB 02/18/14 - PA3516 and PA1517 both are potential adenylosuccinate lyases, but PA2629 is predicted essential in Manoil library and likely the main driver of this reaction
rxn00800	adenylsuccinate lyase	cpd02375[c] <=> cpd00018[c] + cpd00106[c]	Adenylosuccinate <=> AMP + Fumarate	PA14_30110	PA14_30110		Purine metabolism	1	-1000	1000	0		4.3.2.2	*JAB 02/18/14 - PA3516 and PA1517 both are potential adenylosuccinate lyases, but PA2629 is predicted essential in Manoil library and likely the main driver of this reaction
rxn00336	Isocitrate lyase	cpd00260[c] -> cpd00040[c] + cpd00036[c]	Isocitrate -> Glyoxalate + Succinate	PA14_30050	PA14_30050		Glyoxylate and dicarboxylate metabolism	0	0	1000	0		4.1.3.1	* JCT 02/17/14 Changed to irreversible
rxn02986	6-pyruvoyltetrahydropterin synthase	cpd02978[c] <=> cpd00067[c] + cpd00421[c] + cpd02315[c]	7,8-Dihydroneopterin 3'-triphosphate <=> H+ + Triphosphate + 6-Pyruvoyltetrahydropterin	PA14_29600	PA14_29600		Folate biosynthesis	1	-1000	1000	0		4.2.3.12
rxn06447	Threonyl-tRNA synthetase	cpd00002[c] + cpd00161[c] + cpd11922[c] -> cpd00012[c] + cpd00018[c] + cpd12229[c]	ATP + L-Threonine + tRNA(Thr) -> PPi + AMP + L-Threonyl-tRNA(Thr)	PA14_28650	PA14_28650		Aminoacyl-tRNA biosynthesis	0	0	1000	0		6.1.1.3	*ASB 03/24/14 - perhaps the subsystem should be Glycine, serine and threonine metabolism
rxn05559	Formate transporter	cpd00067[e] + cpd00047[e] <=> cpd00067[c] + cpd00047[c]	H+ + Formate <=> H+ + Formate	PA14_28170	PA14_28170		Transport	1	-1000	1000	0		Undetermined	*JAB 02/05/14 - added to improve Biolog predictions, also included in Burk (rJB00236) - found appropriate SEED identifier for same reaction, gene matches ppu nitrite/formate transporter PP_1156 (1e-107)
rxn01333	transaldolase	cpd00102[c] + cpd00238[c] <=> cpd00236[c] + cpd00072[c]	Glyceraldehyde3-phosphate + Sedoheptulose7-phosphate <=> D-Erythrose4-phosphate + D-fructose-6-phosphate	PA14_27960	PA14_27960		Pentose phosphate pathway	1	-1000	1000	0		2.2.1.2
rxn00191	L-alanine transaminase	cpd00024[c] + cpd00035[c] <=> cpd00023[c] + cpd00020[c]	2-Oxoglutarate + L-Alanine <=> L-Glutamate + Pyruvate	PA14_27500	PA14_27500		Alanine, aspartate and glutamate metabolism	1	-1000	1000	0		2.6.1.2
rxn00710	orotidine-5'-phosphate decarboxylase	cpd00067[c] + cpd00810[c] -> cpd00011[c] + cpd00091[c]	H+ + Orotidylic acid -> CO2 + UMP	PA14_26890	PA14_26890		Pyrimidine metabolism	0	0	1000	0		4.1.1.23
rxn03513	precorrin-3B C17-methyltransferase	cpd00017[c] + cpd03833[c] <=> 2 cpd00067[c] + cpd00019[c] + cpd03834[c]	S-Adenosyl-L-methionine + Precorrin 3B <=> 2 H+ + S-Adenosyl-homocysteine + Precorrin 4	PA14_26530	PA14_26530		Porphyrin and chlorophyll metabolism	1	-1000	1000	0		2.1.1.131
rxn02775	precorrin-2 C20-methyltransferase	cpd00067[c] + cpd00017[c] + cpd01620[c] <=> cpd00019[c] + cpd03420[c]	H+ + S-Adenosyl-L-methionine + Precorrin 2 <=> S-Adenosyl-homocysteine + Precorrin 3A	PA14_26510	PA14_26510		Porphyrin and chlorophyll metabolism	1	-1000	1000	0		2.1.1.130
rxn03512	precorrin-8X methylmutase	cpd00067[c] + cpd03835[c] <=> cpd03832[c]	H+ + Precorrin 8 <=> Hydrogenobyrinate	PA14_26500	PA14_26500		Porphyrin and chlorophyll metabolism	1	-1000	1000	0		5.4.1.2
rxn03491	precorrin-6Y C5,15-methyltransferase (decarboxylating)	2 cpd00017[c] + cpd03760[c] <=> 2 cpd00067[c] + cpd00011[c] + 2 cpd00019[c] + cpd03835[c]	2 S-Adenosyl-L-methionine + Precorrin 6B <=> 2 H+ + CO2 + 2 S-Adenosyl-homocysteine + Precorrin 8	PA14_26480	PA14_26480		Porphyrin and chlorophyll metabolism	1	-1000	1000	0		2.1.1.132
rxn13800	Aerobactin transport via ABC system	cpd00001[c] + cpd00002[c] + cpd03294[e] -> cpd00067[c] + cpd00008[c] + cpd00009[c] + cpd03294[c]	H2O + ATP + Aerobactin -> H+ + ADP + Phosphate + Aerobactin	PA14_26400	PA14_26400		Transport	0	0	1000	0
rxn05188	ferrichrome transport via ABC system	cpd00001[c] + cpd00002[c] + cpd03724[e] -> cpd00067[c] + cpd00008[c] + cpd00009[c] + cpd03724[c]	H2O + ATP + Ferrichrome -> H+ + ADP + Phosphate + Ferrichrome	PA14_26400	PA14_26400		Transport	0	0	1000	0		Undetermined
rxn03514	precorrin-4 C11-methyltransferase	cpd00017[c] + cpd03834[c] <=> cpd00067[c] + cpd00019[c] + cpd03839[c]	S-Adenosyl-L-methionine + Precorrin 4 <=> H+ + S-Adenosyl-homocysteine + Precorrin 5	PA14_25920	PA14_25920		Porphyrin and chlorophyll metabolism	1	-1000	1000	0		2.1.1.133
rxn01513	dTMP kinase	cpd00002[c] + cpd00298[c] <=> cpd00008[c] + cpd00297[c]	ATP + dTMP <=> ADP + dTDP	PA14_25740	PA14_25740		Pyrimidine metabolism	1	-1000	1000	0		2.7.4.12,2.7.4.9
rxn03841	4-aminobenzoate synthase	cpd08210[c] -> cpd00067[c] + cpd00020[c] + cpd00443[c]	ADC -> H+ + Pyruvate + ABEE	PA14_25710	PA14_25710		Folate biosynthesis	0	0	1000	0		4.1.3.38
rxn05451	12-methyl-tetra-decanoyl-ACP[acyl-carrier-protein] transferase	cpd00010[c] + cpd11515[c] <=> cpd11493[c] + cpd11439[c]	CoA + 12-methyl-tetra-decanoyl-ACP <=> ACP + fa4coa	PA14_25650	PA14_25650		Fatty acid biosynthesis	1	-1000	1000	0		2.3.1.0	*JAB 12/19/13 - fatty acid and lipid pathways from Burk mods, GPRs double checked by JAB
rxn05455	12-methyl-tridecanoyl-ACP[acyl-carrier-protein] transferase	cpd00010[c] + cpd11565[c] <=> cpd11493[c] + cpd11435[c]	CoA + 12-methyl-tridecanoyl-ACP <=> ACP + fa1coa	PA14_25650	PA14_25650		Fatty acid biosynthesis	1	-1000	1000	0		2.3.1.0	*JAB 12/19/13 - fatty acid and lipid pathways from Burk mods, GPRs double checked by JAB
rxn05453	13-methyl-tetra-decanoyl-ACP[acyl-carrier-protein] transferase	cpd00010[c] + cpd11540[c] <=> cpd11493[c] + cpd11437[c]	CoA + 13-methyl-tetra-decanoyl-ACP <=> ACP + fa3coa	PA14_25650	PA14_25650		Fatty acid biosynthesis	1	-1000	1000	0		2.3.1.0	*JAB 12/19/13 - fatty acid and lipid pathways from Burk mods, GPRs double checked by JAB
rxn05452	14-methyl-hexa-decanoyl-ACP[acyl-carrier-protein] transferase	cpd00010[c] + cpd11519[c] <=> cpd11493[c] + cpd11434[c]	CoA + 14-methyl-hexa-decanoyl-ACP <=> ACP + fa12coa	PA14_25650	PA14_25650		Fatty acid biosynthesis	1	-1000	1000	0		2.3.1.0	*JAB 12/19/13 - fatty acid and lipid pathways from Burk mods, GPRs double checked by JAB
rxn05456	14-methyl-pentadecanoyl-ACP[acyl-carrier-protein] transferase	cpd00010[c] + cpd11569[c] <=> cpd11493[c] + cpd11441[c]	CoA + 14-methyl-pentadecanoyl-ACP <=> ACP + fa6coa	PA14_25650	PA14_25650		Fatty acid biosynthesis	1	-1000	1000	0		2.3.1.0	*JAB 12/19/13 - fatty acid and lipid pathways from Burk mods, GPRs double checked by JAB
rxn05454	15-methyl-hexa-decanoyl-ACP[acyl-carrier-protein] transferase	cpd00010[c] + cpd11544[c] <=> cpd11493[c] + cpd11432[c]	CoA + 15-methyl-hexa-decanoyl-ACP <=> ACP + fa11coa	PA14_25650	PA14_25650		Fatty acid biosynthesis	1	-1000	1000	0		2.3.1.0	*JAB 12/19/13 - fatty acid and lipid pathways from Burk mods, GPRs double checked by JAB
rxn05358	2-methylbutanoyl-CoA[acyl-carrier-protein] transferase	cpd11493[c] + cpd00760[c] <=> cpd00010[c] + cpd11495[c]	ACP + 2-Methylbutyryl-CoA <=> CoA + 2-methylbutyryl-ACP	PA14_25650	PA14_25650		Fatty acid biosynthesis	1	-1000	1000	0		2.3.1.0	*JAB 12/19/13 - fatty acid and lipid pathways from Burk mods, GPRs double checked by JAB
rxn05408	2-methylpropionyl-CoA[acyl-carrier-protein] transferase	cpd11493[c] + cpd00481[c] <=> cpd00010[c] + cpd11545[c]	ACP + Isobutyryl-CoA <=> CoA + isobutyryl-ACP	PA14_25650	PA14_25650		Fatty acid biosynthesis	1	-1000	1000	0		2.3.1.0	*JAB 12/19/13 - fatty acid and lipid pathways from Burk mods, GPRs double checked by JAB
rxn05383	3-methylbutanoyl-CoA[acyl-carrier-protein] transferase	cpd11493[c] + cpd01882[c] <=> cpd00010[c] + cpd11520[c]	ACP + Isovaleryl-CoA <=> CoA + isovaleryl-ACP	PA14_25650	PA14_25650		Fatty acid biosynthesis	1	-1000	1000	0		2.3.1.0	*JAB 12/19/13 - fatty acid and lipid pathways from Burk mods, GPRs double checked by JAB
rxn05458	hexadecanoyl-ACP[acyl-carrier-protein] transferase	cpd00010[c] + cpd11476[c] <=> cpd11493[c] + cpd00134[c]	CoA + hexadecanoyl-acp <=> ACP + Palmitoyl-CoA	PA14_25650	PA14_25650		Fatty acid biosynthesis	1	-1000	1000	0		2.3.1.2	*JAB 12/19/13 - fatty acid and lipid pathways from Burk mods, GPRs double checked by JAB
rxn05465	Malonyl-CoA-ACP transacylase	cpd11493[c] + cpd00070[c] <=> cpd00010[c] + cpd11492[c]	ACP + Malonyl-CoA <=> CoA + Malonyl-acyl-carrierprotein-	PA14_25650	PA14_25650		Fatty acid biosynthesis	1	-1000	1000	0		2.3.1.0,2.3.1.39,2.3.1.85,2.3.1.86
rxn05459	stearyl-ACP[acyl-carrier-protein] transferase	cpd00010[c] + cpd11573[c] <=> cpd11493[c] + cpd00327[c]	CoA + Octodecanoyl-ACP <=> ACP + strcoa	PA14_25650	PA14_25650		Fatty acid biosynthesis	1	-1000	1000	0		2.3.1.3	*JAB 12/19/13 - fatty acid and lipid pathways from Burk mods, GPRs double checked by JAB
rxn05457	tetradecanoyl-ACP[acyl-carrier-protein] transferase	cpd11466[c] + cpd00010[c] <=> cpd11493[c] + cpd01695[c]	Myristoyl-ACP + CoA <=> ACP + Myristoyl-CoA	PA14_25650	PA14_25650		Fatty acid biosynthesis	1	-1000	1000	0		2.3.1.1	*JAB 12/19/13 - fatty acid and lipid pathways from Burk mods, GPRs double checked by JAB
rxn02405	3-deoxy-manno-octulosonate cytidylyltransferase	cpd00052[c] + cpd00875[c] -> cpd00012[c] + cpd02546[c]	CTP + KDO -> PPi + CMP-KDO	PA14_25530	PA14_25530		Lipopolysaccharide biosynthesis	0	0	1000	0		2.7.7.38
rxn13880	Pseudomonas Tetraacyldisaccharide 4'kinase	cpd00002[c] + cpd17067[c] <=> cpd00067[c] + cpd00008[c] + cpd17068[c]	ATP + Pseudomonas Lipid A Disaccharide <=> H+ + ADP + Pseudomonas aeruginosa Lipid A precursor	PA14_25510	PA14_25510		Lipopolysaccharide biosynthesis	1	-1000	1000	0
rxn05306	L-phenylalanine transport in/out via proton symport	cpd00067[e] + cpd00066[e] <=> cpd00067[c] + cpd00066[c]	H+ + L-Phenylalanine <=> H+ + L-Phenylalanine	PA14_25270 or PA14_53050 or PA14_17740	PA14_25270 PA14_53050 PA14_17740		Transport	1	-1000	1000	0		TC-2.A.3.1,2.A.3.1	*JAB 01/13/14 - merged with Burk-equivalent GPR
rxn01022	5'-methylthioadenosine phosphorylase	cpd00067[c] + cpd00009[c] + cpd00147[c] <=> cpd00128[c] + cpd02574[c]	H+ + Phosphate + 5-Methylthioadenosine <=> Adenine + methylthioribose-1-phosphate	PA14_25210	PA14_25210		Cysteine and methionine metabolism	1	-1000	1000	0		2.4.2.28
rxn01360	(S)-Dihydroorotateoxygen oxidoreductase	cpd00007[c] + cpd00282[c] -> cpd00025[c] + cpd00247[c]	O2 + S-Dihydroorotate -> H2O2 + Orotate	PA14_24640	PA14_24640		Pyrimidine metabolism	0	0	1000	0		1.3.3.1,1.3.99.11
rxn08335	dihydoorotic acid dehydrogenase (quinone8)	cpd00282[c] + cpd15560[c] <=> cpd00247[c] + cpd15561[c]	L-Dihydroorotate + Ubiquinone-8 <=> Orotate + Ubiquinol-8	PA14_24640	PA14_24640		Pyrimidine metabolism	1	-1000	1000	0			*PY 06/11/14 Fixed the arrow from => to <=>. Was causing problems when I was checking mass imbalances. *JAB 04/16/14 - fixed ub8 ref; ASB 03/27/14 - tentative subsystem assignment; JAB 01/28/14 - MetaCyc indicates irreversibility
rJB00259	dihydoorotic acid dehydrogenase (quinone9)	cpd00282[c] + cpd01351[c] <=> cpd00247[c] + cJB00125[c]	L-Dihydroorotate + Ubiquinone-9 <=> Orotate + Ubiquinol-9	PA14_24640	PA14_24640		Pyrimidine metabolism	1	-1000	1000	0			*PY 06/11/14 Changed => to <=> *JAB 04/16/14 - ub8>ub9 fix; ASB 03/27/14 - tentative subsystem assignment; JAB 01/28/14 - MetaCyc indicates irreversibility
rxn08336	dihydroorotic acid (menaquinone-8)	cpd00282[c] + cpd15500[c] -> cpd00247[c] + cpd15499[c]	S-Dihydroorotate + Menaquinone_8 -> Orotate + Menaquinol_8	PA14_24640	PA14_24640		Pyrimidine metabolism	0	0	0	0		1.3.3.1	*JAB 041714 - ubiquinone pathways have been curated, but no menaquinone synthesis pathways have been implemented so closing this for now, was enabling anaerobic growth without nitrate/NO
rxn02028	glycine betaine transmethylase	cpd00135[c] + cpd00540[c] -> cpd00060[c] + cpd00756[c]	Homocysteine + BET -> L-Methionine + Dimethylglycine	PA14_24290	PA14_24290		Glycine, serine and threonine metabolism	0	0	1000	0		2.1.1.5
rxn05957	O-succinylhomoserine lyase (H2S)	cpd00239[c] + cpd00822[c] -> cpd00067[c] + cpd00135[c] + cpd00036[c]	H2S + O-Succinyl-L-homoserine -> H+ + Homocysteine + Succinate	PA14_23930	PA14_23930		Cysteine and methionine metabolism	0	0	1000	0		2.5.1.48,4.2.99.9,2.5.1.-
rxn00790	glutamine phosphoribosyldiphosphate amidotransferase	cpd00001[c] + cpd00053[c] + cpd00103[c] -> cpd00023[c] + cpd00012[c] + cpd01982[c]	H2O + L-Glutamine + PRPP -> L-Glutamate + PPi + 5-Phosphoribosylamine	PA14_23920	PA14_23920		Glutamate metabolism	0	0	1000	0		2.4.2.14	*JAB 01/31/14 - swapped direction chemical reaction was written, functionality stays same as in SEED
rxn01603	dihydrofolate synthase	cpd00023[c] + cpd00002[c] + cpd00683[c] -> cpd00067[c] + cpd00008[c] + cpd00009[c] + cpd00330[c]	L-Glutamate + ATP + Dihydropteroate -> H+ + ADP + Phosphate + Dihydrofolate	PA14_23880	PA14_23880		Folate biosynthesis	0	0	1000	0		6.3.2.12,6.3.2.17
rxn00689	Tetrahydrofolate:L-glutamate gamma-ligase (ADP-forming)	cpd00023[c] + cpd00002[c] + cpd00087[c] <=> cpd00067[c] + cpd00008[c] + cpd00009[c] + cpd06227[c]	L-Glutamate + ATP + Tetrahydrofolate <=> H+ + ADP + Phosphate + THF-L-glutamate	PA14_23880	PA14_23880		Folate biosynthesis	1	-1000	1000	0		6.3.2.17	*JAB 05/30/14 - made this reaction reversible
rxn02508	phosphoribosylanthranilate isomerase	cpd02642[c] <=> cpd00956[c]	N-5-phosphoribosyl-anthranilate <=> 1-(2-carboxyphenylamino)-1-deoxyribulose 5-phosphate	PA14_23850	PA14_23850		Phenylalanine, tyrosine and tryptophan biosynthesis	1	-1000	1000	0		5.3.1.24
rxn06937	Glutamyl-tRNA synthetase	cpd00067[c] + cpd00023[c] + cpd00002[c] + cpd11912[c] -> cpd00012[c] + cpd00018[c] + cpd12227[c]	H+ + L-Glutamate + ATP + tRNA-Glu -> PPi + AMP + L-Glutamyl-tRNA-Glu	PA14_23560	PA14_23560		Glutamate metabolism	0	0	1000	0		6.1.1.17,6.1.1.24	*JAB 02/19/14 - removed PA4724 as PA3134 is annotated and essential, PA4724 is low similarity (2e-26) and may have slightly different function
rxn13915	2-keto-4-methylthiobutyrate transamination	cpd00869[c] + cpd00066[c] <=> cpd00060[c] + cpd17048[c]	4-methylthio 2-oxobutyrate + L-Phenylalanine <=> L-Methionine + 2-oxo-3-p-tolylpropanate	PA14_23500	PA14_23500		Cysteine and methionine metabolism	1	-1000	1000	0
rxn13916	2-keto-4-methylthiobutyrate transamination	cpd00869[c] + cpd00069[c] <=> cpd00060[c] + cpd17079[c]	4-methylthio 2-oxobutyrate + L-Tyrosine <=> L-Methionine + 3-(4-hydroxyphenyl)-2-oxopropanoate	PA14_23500	PA14_23500		Cysteine and methionine metabolism	1	-1000	1000	0
rxn13917	2-keto-4-methylthiobutyrate transamination	cpd00053[c] + cpd00869[c] <=> cpd00060[c] + cpd17052[c]	L-Glutamine + 4-methylthio 2-oxobutyrate <=> L-Methionine + 4-carbamoyl-2-oxobutanate	PA14_23500	PA14_23500		Cysteine and methionine metabolism	1	-1000	1000	0		2.6.1.5, 2.6.1.57	*ASB 03/24/14 - Change L-Glutamine to L-Glutamate?
rxn00295	UDP-N-acetylglucosamine 4-epimerase	cpd00037[c] <=> cpd00175[c]	UDP-N-acetylglucosamine <=> UDP-N-acetyl-D-galactosamine	PA14_23470	PA14_23470		Amino sugar and nucleotide sugar metabolism	1	-1000	1000	0		5.1.3.7
rxn13833	Fuc2NAc-PP-undecap synthesis	cpd00286[c] + cpd17092[c] <=> cpd00091[c] + cpd17098[c]	Undecaprenylphosphate + UDP-N-acetyl fucosamine <=> UMP + Fuc2NAc-PP-Undecaprenyl	PA14_23460	PA14_23460		Lipopolysaccharide biosynthesis	1	-1000	1000	0
rxn08040	GlcNac-pyrophosphorylundecaprenol synthesis	cpd00286[c] + cpd00037[c] <=> cpd00091[c] + cpd00946[c]	Undecaprenylphosphate + UDP-N-acetylglucosamine <=> UMP + Undecaprenyl diphospho N-acetyl-glucosamine	PA14_23460	PA14_23460		Lipopolysaccharide biosynthesis	1	-1000	1000	0		Undetermined
rxn13922	Man(2NAc3NAc)A-(beta1,3)-Fuc2NAc-PP-undecap synthesis	cpd17098[c] + cpd17093[c] <=> cpd00091[c] + cpd17099[c]	Fuc2NAc-PP-Undecaprenyl + UDP-N-acetyl-D-mannosamine (2NAc(CH3C=NH)) acid <=> UMP + Man(2NAc3NAc)A-(beta1,3)-Fuc2NAc-PP-Undecaprenyl	PA14_23410	PA14_23410		Lipopolysaccharide biosynthesis	1	-1000	1000	0			*JAB 01/19/15 - Tentative assignment of PA14_23410 as closest homolog of PA3147; ASB 03/24/14 - tentative subsystem assignment	Raymond, C. K., Sims, E. H., Kas, a., Spencer, D. H., Kutyavin, T. V., Ivey, R. G., … Olson, M. V. (2002). Genetic Variation at the O-Antigen Biosynthetic Locus in Pseudomonas aeruginosa. Journal of Bacteriology, 184(13), 3614–3622. doi:10.1128/JB.184.13.3614-3622.2002
rxn00297	UDP-N-acetylglucosamine 2-epimerase	cpd00037[c] <=> cpd00861[c]	UDP-N-acetylglucosamine <=> UDP-N-acetyl-D-mannosamine	PA14_23370	PA14_23370		Lipopolysaccharide biosynthesis	1	-1000	1000	0		5.1.3.14	*JAB 01/19/15 - Tentative assignment of PA14_23370 as closest homolog of PA3148; ASB 03/24/14 - tentative subsystem assignment	Raymond, C. K., Sims, E. H., Kas, a., Spencer, D. H., Kutyavin, T. V., Ivey, R. G., … Olson, M. V. (2002). Genetic Variation at the O-Antigen Biosynthetic Locus in Pseudomonas aeruginosa. Journal of Bacteriology, 184(13), 3614–3622. doi:10.1128/JB.184.13.3614-3622.2002
rxn13923	Man(2NAc3N)(3,-CH3C=NH)A-(beta1,4)-Man(2NAc3NAc)A-(beta1,3)-Fuc2NAc-PP-undecap synthesis	cpd17099[c] + cpd17095[c] <=> cpd00091[c] + cpd17100[c]	Man(2NAc3NAc)A-(beta1,3)-Fuc2NAc-PP-Undecaprenyl + UDP-N-acetyl-D-manosamine (2NAc3NAc) acid <=> UMP + Man(2NAc3N)(3,-CH3C=NH)A-(beta1,4)-Man(2NAc3NAc)A-(beta1,3)-Fuc2NAc-PP-Undecaprenyl	PA14_23440	PA14_23440		Lipopolysaccharide biosynthesis	1	-1000	1000	0			*JAB 01/19/15 - Tentative assignment of PA14_23440 as closest homolog of PA3149; ASB 03/24/14 - tentative subsystem assignment	Raymond, C. K., Sims, E. H., Kas, a., Spencer, D. H., Kutyavin, T. V., Ivey, R. G., … Olson, M. V. (2002). Genetic Variation at the O-Antigen Biosynthetic Locus in Pseudomonas aeruginosa. Journal of Bacteriology, 184(13), 3614–3622. doi:10.1128/JB.184.13.3614-3622.2002
rxn13912	UDP-N-acetyl-mannosamine aminase	cpd00013[c] + cpd00861[c] <=> cpd00067[c] + cpd17096[c]	NH3 + UDP-N-acetyl-D-mannosamine <=> H+ + UDP-N-acetyl-D-mannosamine-3-N	unassigned	unassigned		Lipopolysaccharide biosynthesis	1	-1000	1000	0			*JAB 01/19/15 - no good hit to PA3155, leaving as unassigned to complete pathway, but slim chance there is link to PA14_69150; ASB 03/24/14 - tentative subsystem assignment	Raymond, C. K., Sims, E. H., Kas, a., Spencer, D. H., Kutyavin, T. V., Ivey, R. G., … Olson, M. V. (2002). Genetic Variation at the O-Antigen Biosynthetic Locus in Pseudomonas aeruginosa. Journal of Bacteriology, 184(13), 3614–3622. doi:10.1128/JB.184.13.3614-3622.2002
rxn13911	UDP-N-acetyl-mannosamine-3-N dehydrogenase	cpd17096[c] <=> cpd00067[c] + cpd17094[c]	UDP-N-acetyl-D-mannosamine-3-N <=> H+ + UDP-N-acetyl-D-mannosamine (2NAc3N) acid	PA14_23380	PA14_23380		Lipopolysaccharide biosynthesis	1	-1000	1000	0			*JAB 01/19/15 - Tentative assignment of PA14_23380 as closest homolog of PA3159 (wbpA); ASB 03/24/14 - tentative subsystem assignment	Raymond, C. K., Sims, E. H., Kas, a., Spencer, D. H., Kutyavin, T. V., Ivey, R. G., … Olson, M. V. (2002). Genetic Variation at the O-Antigen Biosynthetic Locus in Pseudomonas aeruginosa. Journal of Bacteriology, 184(13), 3614–3622. doi:10.1128/JB.184.13.3614-3622.2002
rxn00364	cytidylate kinase (CMP)	cpd00002[c] + cpd00046[c] <=> cpd00008[c] + cpd00096[c]	ATP + CMP <=> ADP + CDP	PA14_23320	PA14_23320		Pyrimidine metabolism	1	-1000	1000	0		2.7.4.14
rxn01219	cytidylate kinase (dCMP)	cpd00002[c] + cpd00206[c] <=> cpd00008[c] + cpd00533[c]	ATP + dCMP <=> ADP + dCDP	PA14_23320	PA14_23320		Pyrimidine metabolism	1	-1000	1000	0		2.7.4.14
rxn02476	3-phosphoshikimate 1-carboxyvinyltransferase	cpd00061[c] + cpd02030[c] <=> cpd00067[c] + cpd00009[c] + cpd00932[c]	Phosphoenolpyruvate + 3-phosphoshikimate <=> H+ + Phosphate + 5-O--1-Carboxyvinyl-3-phosphoshikimate	PA14_23310	PA14_23310		Phenylalanine, tyrosine and tryptophan biosynthesis	1	-1000	1000	0		2.5.1.19
rxn01256	chorismate mutase	cpd00216[c] -> cpd00219[c]	Chorismate -> Prephenate	PA14_23280	PA14_23280		Phenylalanine, tyrosine and tryptophan biosynthesis	0	0	1000	0		5.4.99.5
rxn01000	prephenate dehydratase	cpd00067[c] + cpd00219[c] <=> cpd00001[c] + cpd00011[c] + cpd00143[c]	H+ + Prephenate <=> H2O + CO2 + Phenylpyruvate	PA14_23280 or PA14_19140	PA14_23280 PA14_19140		Phenylalanine, tyrosine and tryptophan biosynthesis	1	-1000	1000	0		4.2.1.51,4.2.1.91	*JAB 04/14/14 - made reversible according to MetaCyc and added P. aeru specific isozyme (PA3475)
rxn03445	O-Phospho-4-hydroxy-L-threonine:2-oxoglutarate aminotransferase	cpd00024[c] + cpd03607[c] <=> cpd00023[c] + cpd03606[c]	2-Oxoglutarate + 4-(Phosphonooxy)-threonine <=> L-Glutamate + 2-Oxo-3-hydroxy-4-phosphobutanoate	PA14_23270	PA14_23270		Vitamin B6 metabolism	1	-1000	1000	0		2.6.1.52
rxn02914	phosphoserine transaminase	cpd00024[c] + cpd00738[c] <=> cpd00023[c] + cpd02069[c]	2-Oxoglutarate + phosphoserine <=> L-Glutamate + 3-Phosphonooxypyruvate	PA14_23270	PA14_23270		Glycine, serine and threonine metabolism	1	-1000	1000	0		2.6.1.52	*JCT Gene PA3167 added to the reaction
rxn03057	5-methylthioribose-1-phosphate isomerase	cpd02574[c] <=> cpd02791[c]	methylthioribose-1-phosphate <=> methylthioribulose-1-phosphate	PA14_23250	PA14_23250		Cysteine and methionine metabolism	1	-1000	1000	0		5.3.1.23
rxn12892	2-polyprenyl-6-hydroxyphenol methylase	cpd00017[c] + cpd16765[c] <=> cpd00019[c] + cpd16767[c]	S-Adenosyl-L-methionine + 2-nonaprenyl-6-hydroxyphenol <=> S-Adenosyl-homocysteine + 2-nonaprenyl-6-methoxyphenol	PA14_23220	PA14_23220		Ubiquinone biosynthesis	1	-1000	1000	0		2.1.1.222	*JAB 041514 - adding ub9 synthesis (main Paeru ub)
rxn05003	3-demethylubiquinone-9 3-methyltransferase	cpd00017[c] + cJB00124[c] <=> cpd00019[c] + cJB00125[c]	S-Adenosyl-L-methionine + 3-Demethylubiquinol-9 <=> S-Adenosyl-homocysteine + Ubiquinol-9	PA14_23220	PA14_23220		Ubiquinone biosynthesis	1	-1000	1000	0		2.1.1.64	*JAB 041514 - adding ub9 synthesis (main Paeru ub)
rxn08353	3-Dimethylubiquinonol 3-methyltransferase	cpd00017[c] + cpd15360[c] <=> cpd00067[c] + cpd00019[c] + cpd15561[c]	S-Adenosyl-L-methionine + 2-Octaprenyl-3-methyl-5-hydroxy-6-methoxy-1,4-benzoquinol <=> H+ + S-Adenosyl-homocysteine + Ubiquinol-8	PA14_23220	PA14_23220		Ubiquinone biosynthesis	1	-1000	1000	0			*ASB 03/27/14 - tentative subsystem assignment
rxn03395	R04988	cpd00017[c] + cpd03445[c] <=> cpd00067[c] + cpd00019[c] + cpd03446[c]	S-Adenosyl-L-methionine + 2-Octaprenyl-6-hydroxyphenol <=> H+ + S-Adenosyl-homocysteine + 2-Octaprenyl-6-methoxyphenol	PA14_23220	PA14_23220		Ubiquinone biosynthesis	1	-1000	1000	0		2.1.1.64
rxn05672	D-glutamate transport in via proton symport	cpd00067[e] + cpd00186[e] <=> cpd00067[c] + cpd00186[c]	H+ + D-Glutamate <=> H+ + D-Glutamate	PA14_23160	PA14_23160		Transport	1	-1000	1000	0
rxn05298	Na+/glutamate symport	cpd00971[e] + cpd00023[e] <=> cpd00023[c] + cpd00971[c]	Na+ + L-Glutamate <=> L-Glutamate + Na+	PA14_23160	PA14_23160		Transport	1	-1000	1000	0
rxn01476	6-phosphogluconolactonase	cpd00001[c] + cpd00911[c] -> cpd00067[c] + cpd00284[c]	H2O + 6-phospho-D-glucono-1-5-lactone -> H+ + 6-Phospho-D-gluconate	PA14_23080	PA14_23080		Pentose phosphate pathway	0	0	1000	0		3.1.1.31
rxn09502	Glucokinase	cpd00002[c] + cpd00027[c] -> cpd00008[c] + cpd00863[c]	ATP + D-Glucose -> ADP + beta-D-Glucose 6-phosphate	PA14_22930	PA14_22930		Glycolysis / Gluconeogenesis	0	0	1000	0		2.7.1.1, 2.7.1.2	* JCT 02/17/14 I suggest that this reaction is irreversible
rxn00216	hexokinase (D-glucose:ATP)	cpd00002[c] + cpd00027[c] -> cpd00008[c] + cpd00079[c]	ATP + D-Glucose -> ADP + D-glucose-6-phosphate	PA14_22930	PA14_22930		Glycolysis / Gluconeogenesis	0	0	1000	0		2.7.1.1,2.7.1.2	* JCT 02/17/14 I suggest that this reaction is irreversible similar to rxn09502
rxn01477	phosphogluconate dehydratase	cpd00284[c] -> cpd00001[c] + cpd02711[c]	6-Phospho-D-gluconate -> H2O + 2-Keto-3-deoxy-6-phosphogluconate	PA14_22910	PA14_22910		Pentose phosphate pathway	0	0	1000	0		4.2.1.12
rxn05595	potassium transport in/out via proton symport	cpd00067[e] + cpd00205[e] <=> cpd00067[c] + cpd00205[c]	H+ + K+ <=> H+ + K+	PA14_22690 or PA14_40470	PA14_22690 PA14_40470		Transport	1	-1000	1000	0			*JAB 12/07/14 - added PA14 gene dupe
rJB00226	Sodium-propionate symporter	cpd00141[e] + cpd00971[e] <=> cpd00141[c] + cpd00971[c]	Propionate + Na+ <=> Propionate + Na+	PA14_22350 or PA14_35920 or PA14_54150	PA14_22350 PA14_35920 PA14_54150		Transport	1	-1000	1000	0		Undetermined	*JAB 12/07/14 - added PA14 duplication for PA3234; putP (PA0783) mainly proline transport but propionate transport is also suggested, MctC of C. glutamicum matches acetate permease PA3234 (Jolkver et al), sodium symport reaction already formulated for Burk but not in SEED DB	Jolkver, E., Emer, D., Ballan, S., Krämer, R., Eikmanns, B. J., & Marin, K. (2009). Identification and characterization of a bacterial transport system for the uptake of pyruvate, propionate, and acetate in Corynebacterium glutamicum. Journal of Bacteriology, 191(3), 940–8. doi:10.1128/JB.01155-08
rxn13873	Pseudomonas lipid A reaction 2	2 cpd11468[c] + cpd17068[c] <=> 2 cpd11493[c] + cpd17066[c]	2 Dodecanoyl-ACP + Pseudomonas aeruginosa Lipid A precursor <=> 2 ACP + Pseudomonas aeruginosa Lipid A	PA14_22050	PA14_22050		Lipopolysaccharide biosynthesis	1	-1000	1000	0
rxn03167	alkaline phosphatase (Dihydroneopterin)	3 cpd00001[c] + cpd02978[c] -> 3 cpd00067[c] + 3 cpd00009[c] + cpd02961[c]	3 H2O + 7,8-Dihydroneopterin 3'-triphosphate -> 3 H+ + 3 Phosphate + Dihydroneopterin	PA14_21410	PA14_21410		Folate biosynthesis	0	0	1000	0		3.1.3.1
rxn01398	Pyridoxine 5-phosphate phosphatase	cpd00001[c] + cpd00478[c] -> cpd00067[c] + cpd00009[c] + cpd00263[c]	H2O + Pyridoxine phosphate -> H+ + Phosphate + Pyridoxol	PA14_21410	PA14_21410		Vitamin B6 metabolism	0	0	1000	0		3.1.3.74	*JAB 01/31/14 - switched reaction directionality syntax, function still matches SEED/MetaCyc
rxn08766	b-ketoacyl synthase	cpd00067[c] + cpd00022[c] + cpd11492[c] -> cpd00011[c] + cpd00010[c] + cpd11488[c]	H+ + Acetyl-CoA + Malonyl-acyl-carrierprotein- -> CO2 + CoA + Acetoacetyl-ACP	PA14_20950	PA14_20950		Fatty acid biosynthesis	0	0	1000	0		2.3.1.41, 2.3.1.85, 2.3.1.86, 2.3.1.179, 2.3.1.180
rxn03511	ADP-D-glycero-D-manno-heptose epimerase	cpd03830[c] -> cpd03831[c]	ADP-D-glycero-D-manno-heptose -> ADP-L-glycero-D-manno-heptose	PA14_20890	PA14_20890		Lipopolysaccharide biosynthesis	0	0	1000	0
rxn00166	D-serine deaminase	cpd00550[c] -> cpd00013[c] + cpd00020[c]	D-Serine -> NH3 + Pyruvate	PA14_20650	PA14_20650		Glycine, serine and threonine metabolism	0	0	1000	0		4.3.1.18
rxn00374	formamidase	cpd00001[c] + cpd00378[c] -> cpd00013[c] + cpd00047[c]	H2O + Formamide -> NH3 + Formate	PA14_20560	PA14_20560		Glyoxylate and dicarboxylate metabolism	0	0	1000	0		3.5.1.49
rxn13864	nitrous-oxide reductase precursor	cpd15561[c] + cpd00659[c] -> cpd00001[c] + cpd11669[c] + cpd00528[c]	Ubiquinol-8 + Nitrous oxide -> H2O + Ubiquinone + N2	PA14_20200	PA14_20200		Ubiquinone biosynthesis	0	0	1000	0			*ASB 03/25/14 - tentative subsystem assignment
rxn13860	N-butyryl-L-homoserine lactone synthase	cpd00017[c] + cpd11464[c] -> cpd11493[c] + cpd00067[c] + cpd00147[c] + cpd08635[c]	S-Adenosyl-L-methionine + Butyryl-ACP -> ACP + H+ + 5-Methylthioadenosine + N-Butyryl-L-homoserine lactone	PA14_19130	PA14_19130		Quorum sensing	0	0	1000	0		2.3.1.184
rxn13903	rhamnosyltransferase chain B	cpd00067[c] + cpd17050[c] + cpd00522[c] <=> cpd00297[c] + cpd17081[c]	H+ + 3-hydroxydecanoyl-3-hydroxydecanoate + dTDP-4-oxo-L-rhamnose <=> dTDP + L-rhamnosyl-3-hydroxydecanoyl-3-hydroxydecanoate	PA14_19110	PA14_19110		Rhamnolipid synthesis	1	-1000	1000	0
rxn13902	rhamnosyltransferase chain A	cpd00010[c] + cpd11482[c] <=> cpd11493[c] + cpd03118[c]	CoA + (R)-3-Hydroxydecanoyl-[acyl-carrier protein] <=> ACP + (S)-Hydroxydecanoyl-CoA	PA14_19100	PA14_19100		Rhamnolipid synthesis	1	-1000	1000	0
rxn01672	dCTP deaminase	cpd00001[c] + cpd00067[c] + cpd00356[c] -> cpd00013[c] + cpd00358[c]	H2O + H+ + dCTP -> NH3 + dUTP	PA14_19090 or PA14_60120	PA14_19090 PA14_60120		Pyrimidine metabolism	0	0	1000	0		3.5.4.13	*JAB 12/07/14 - two PA14 genes are quite dissimilar (isozymes vs gene duplication), PAO1 single gene is low confidence
rxn06443	Methionyl-tRNA synthetase	cpd00067[c] + cpd00002[c] + cpd00060[c] + cpd11918[c] -> cpd00012[c] + cpd00018[c] + cpd12105[c]	H+ + ATP + L-Methionine + tRNA(Met) -> PPi + AMP + L-Methionyl-tRNA	PA14_19050	PA14_19050		Aminoacyl-tRNA biosynthesis	0	0	1000	0		6.1.1.10	*ASB 03/25/14 - consider changing subsystem to Cysteine and methionine metabolism
rPY00215	phospholipase D	cpd11624[c] + cpd00001[c] -> cpd11422[c] + cpd00098[c]	Lecithin + H2O -> 1,2-diacyl-sn-glycerol 3-phosphate + Choline	PA14_18970	PA14_18970		Glycerophospholipid metabolism	0	0	1000	0		3.1.4.4	*PY 04/14/14 - PAO1 can hydrolyze phosphatidylcholine via phospholipase D (pldA). This reaction is essentially rxn05963 from the SEED master list. "PldA has also been shown to contribute to the pathogenesis of P. auerginosa in the rat lung model of infection."	Wilderman P, Vasil A (2002) Pseudomonas aeruginosa synthesizes phosphatidylcholine by use of the phosphatidylcholine synthase pathway. J Bacteriol 184. Available at: http://jb.asm.org/content/184/17/4792.short [Accessed April 14, 2014].
rxn01434	argininosuccinate synthase	cpd00002[c] + cpd00041[c] + cpd00274[c] <=> cpd00012[c] + cpd00018[c] + cpd02152[c]	ATP + L-Aspartate + Citrulline <=> PPi + AMP + L-Argininosuccinate	PA14_18740	PA14_18740		Arginine and proline metabolism	1	-1000	1000	0		6.3.4.5
rxn01465	dihydroorotase	cpd00001[c] + cpd00282[c] <=> cpd00067[c] + cpd00343[c]	H2O + S-Dihydroorotate <=> H+ + N-Carbamoyl-L-aspartate	PA14_18710	PA14_18710		Pyrimidine metabolism	1	-1000	1000	0		3.5.2.3
rxn13920	Alginate production outer membrane protein	cpd17074[c] <=> cpd17074[e]	Acetylated Alginate <=> Acetylated Alginate	PA14_18510	PA14_18510		Transport	1	-1000	1000	0
rxn01492	fructose-1-phosphate kinase	cpd00002[c] + cpd00802[c] <=> cpd00008[c] + cpd00290[c]	ATP + D-fructose-1-phosphate <=> ADP + D-fructose-1,6-bisphosphate	PA14_18260	PA14_18260		Fructose and mannose metabolism	1	-1000	1000	0		2.7.1.56
rxn02314	Phosphofructokinase	cpd00002[c] + cpd00805[c] <=> cpd00008[c] + cpd02371[c]	ATP + D-Tagatose 6-phosphate <=> ADP + D-Tagatose 1,6-biphosphate	PA14_18260	PA14_18260		Galactose metabolism	1	-1000	1000	0		2.7.1.11,2.7.1.144,2.7.1.145,2.7.1.56
rxn05581	glycerol transport in/out via diffusion reversible	cpd00100[c] <=> cpd00100[e]	Glycerol <=> Glycerol	PA14_17980	PA14_17980		Transport	1	-1000	1000	0		Undetermined	*JAB 01/13/14 - added Burk-equivalent gene (initially left with no gene association)
rxn10254	anteisoheptadecanoyl-Diacylglycerol kinase	cpd00002[c] + cpd15702[c] <=> cpd00008[c] + cpd15678[c]	ATP + 1,2-Dianteisoheptadecanoyl-sn-glycerol <=> ADP + 1,2-dianteisoheptadecanoyl-sn-glycerol_3-phosphate	PA14_17675	PA14_17675		Glycerolipid metabolism	1	-1000	1000	0			*JAB 12/19/13 from iBsu1103: Bsu2527, Bsu gene mappings are wrong (peg to locus tag is offset somewhere, but gene identifiers and start sequence location seems to match)
rxn10257	anteisopentadecanoyl-Diacylglycerol kinase	cpd00002[c] + cpd15705[c] <=> cpd00008[c] + cpd15681[c]	ATP + 1,2-Dianteisopentadecanoyl-sn-glycerol <=> ADP + 1,2-dianteisopentadecanoyl-sn-glycerol_3-phosphate	PA14_17675	PA14_17675		Glycerolipid metabolism	1	-1000	1000	0			*JAB 12/19/13 from iBsu1103: Bsu2527, Bsu gene mappings are wrong (peg to locus tag is offset somewhere, but gene identifiers and start sequence location seems to match)
rxn06139	diacylglycerol kinase	cpd00002[c] + cpd11423[c] <=> cpd11422[c] + cpd00008[c]	ATP + 1,2-Diacyl-sn-glycerol <=> 1,2-diacyl-sn-glycerol 3-phosphate + ADP	PA14_17675	PA14_17675		Glycerolipid metabolism	1	-1000	1000	0		2.7.1.107
rxn08294	diacylglycerol kinase (n-C120)	cpd00002[c] + cpd15306[c] <=> cpd00008[c] + cpd15521[c]	ATP + 1,2-Diacyl-sn-glycerol_didodecanoyl <=> ADP + 1,2-didodecanoyl-sn-glycerol_3-phosphate	PA14_17675	PA14_17675		Glycerolipid metabolism	1	-1000	1000	0		2.7.1.107	*JAB 12/19/13 - fatty acid and lipid pathways from Burk mods, GPRs double checked by JAB
rxn08295	diacylglycerol kinase (n-C140)	cpd00002[c] + cpd15307[c] <=> cpd00008[c] + cpd15522[c]	ATP + 1,2-Diacyl-sn-glycerol_ditetradecanoyl <=> ADP + 1,2-ditetradecanoyl-sn-glycerol_3-phosphate	PA14_17675	PA14_17675		Glycerolipid metabolism	1	-1000	1000	0		2.7.1.107	*JAB 12/19/13 - fatty acid and lipid pathways from Burk mods, GPRs double checked by JAB
rxn08296	diacylglycerol kinase (n-C141)	cpd00002[c] + cpd15308[c] <=> cpd00008[c] + cpd15523[c]	ATP + 1,2-Diacyl-sn-glycerol_ditetradec-7-enoyl <=> ADP + 1,2-ditetradec-7-enoyl-sn-glycerol_3-phosphate	PA14_17675	PA14_17675		Glycerolipid metabolism	1	-1000	1000	0		2.7.1.107	*JAB 12/19/13 - fatty acid and lipid pathways from Burk mods, GPRs double checked by JAB
rxn08297	diacylglycerol kinase (n-C160)	cpd00002[c] + cpd15309[c] <=> cpd00008[c] + cpd15524[c]	ATP + 1,2-Diacyl-sn-glycerol_dihexadecanoyl <=> ADP + 1,2-dihexadecanoyl-sn-glycerol_3-phosphate	PA14_17675	PA14_17675		Glycerolipid metabolism	1	-1000	1000	0		2.7.1.107	*JAB 12/19/13 - fatty acid and lipid pathways from Burk mods, GPRs double checked by JAB
rxn08298	diacylglycerol kinase (n-C161)	cpd00002[c] + cpd15310[c] <=> cpd00008[c] + cpd15525[c]	ATP + 1,2-Diacyl-sn-glycerol_dihexadec-9-enoyl <=> ADP + 1,2-dihexadec-9-enoyl-sn-glycerol_3-phosphate	PA14_17675	PA14_17675		Glycerolipid metabolism	1	-1000	1000	0		2.7.1.107	*JAB 12/19/13 - fatty acid and lipid pathways from Burk mods, GPRs double checked by JAB
rxn08299	diacylglycerol kinase (n-C180)	cpd00002[c] + cpd15311[c] <=> cpd00008[c] + cpd15526[c]	ATP + 1,2-Diacyl-sn-glycerol_dioctadecanoyl <=> ADP + 1,2-dioctadecanoyl-sn-glycerol_3-phosphate	PA14_17675	PA14_17675		Glycerolipid metabolism	1	-1000	1000	0		2.7.1.107	*JAB 12/19/13 - fatty acid and lipid pathways from Burk mods, GPRs double checked by JAB
rxn08300	diacylglycerol kinase (n-C181)	cpd00002[c] + cpd15312[c] <=> cpd00008[c] + cpd15527[c]	ATP + 1,2-Diacyl-sn-glycerol_dioctadec-11-enoyl <=> ADP + 1,2-dioctadec-11-enoyl-sn-glycerol_3-phosphate	PA14_17675	PA14_17675		Glycerolipid metabolism	1	-1000	1000	0		2.7.1.107	*JAB 12/19/13 - fatty acid and lipid pathways from Burk mods, GPRs double checked by JAB
rxn10253	isoheptadecanoyl-Diacylglycerol kinase	cpd00002[c] + cpd15701[c] <=> cpd00008[c] + cpd15677[c]	ATP + 1,2-Diisoheptadecanoyl-sn-glycerol <=> ADP + 1,2-diisoheptadecanoyl-sn-glycerol_3-phosphate	PA14_17675	PA14_17675		Glycerolipid metabolism	1	-1000	1000	0			*JAB 12/19/13 from iBsu1103: Bsu2527, Bsu gene mappings are wrong (peg to locus tag is offset somewhere, but gene identifiers and start sequence location seems to match)
rxn10258	isohexadecanoyl-Diacylglycerol kinase	cpd00002[c] + cpd15706[c] <=> cpd00008[c] + cpd15682[c]	ATP + 1,2-Diisohexadecanoyl-sn-glycerol <=> ADP + 1,2-diisohexadecanoyl-sn-glycerol_3-phosphate	PA14_17675	PA14_17675		Glycerolipid metabolism	1	-1000	1000	0			*JAB 12/19/13 from iBsu1103: Bsu2527, Bsu gene mappings are wrong (peg to locus tag is offset somewhere, but gene identifiers and start sequence location seems to match)
rxn10256	isopentadecanoyl-Diacylglycerol kinase	cpd00002[c] + cpd15704[c] <=> cpd00008[c] + cpd15680[c]	ATP + 1,2-Diisopentadecanoyl-sn-glycerol <=> ADP + 1,2-diisopentadecanoyl-sn-glycerol_3-phosphate	PA14_17675	PA14_17675		Glycerolipid metabolism	1	-1000	1000	0			*JAB 12/19/13 from iBsu1103: Bsu2527, Bsu gene mappings are wrong (peg to locus tag is offset somewhere, but gene identifiers and start sequence location seems to match)
rxn10255	isotetradecanoyl-Diacylglycerol kinase	cpd00002[c] + cpd15703[c] <=> cpd00008[c] + cpd15679[c]	ATP + 1,2-Diisotetradecanoyl-sn-glycerol <=> ADP + 1,2-diisotetradecanoyl-sn-glycerol_3-phosphate	PA14_17675	PA14_17675		Glycerolipid metabolism	1	-1000	1000	0			*JAB 12/19/13 from iBsu1103: Bsu2527, Bsu gene mappings are wrong (peg to locus tag is offset somewhere, but gene identifiers and start sequence location seems to match)
rxn00132	5'-nucleotidase (AMP)	cpd00001[c] + cpd00018[c] -> cpd00067[c] + cpd00009[c] + cpd00182[c]	H2O + AMP -> H+ + Phosphate + Adenosine	PA14_17450	PA14_17450		Purine metabolism	0	0	1000	0		3.1.3.5
rxn00363	5'-nucleotidase (CMP)	cpd00001[c] + cpd00046[c] -> cpd00067[c] + cpd00009[c] + cpd00367[c]	H2O + CMP -> H+ + Phosphate + Cytidine	PA14_17450	PA14_17450		Pyrimidine metabolism	0	0	1000	0		3.1.3.5
rxn01507	5'-nucleotidase (dAMP)	cpd00001[c] + cpd00294[c] -> cpd00067[c] + cpd00009[c] + cpd00438[c]	H2O + dAMP -> H+ + Phosphate + Deoxyadenosine	PA14_17450	PA14_17450		Purine metabolism	0	0	1000	0		3.1.3.5
rxn01218	5'-nucleotidase (dCMP)	cpd00001[c] + cpd00206[c] -> cpd00067[c] + cpd00009[c] + cpd00654[c]	H2O + dCMP -> H+ + Phosphate + Deoxycytidine	PA14_17450	PA14_17450		Pyrimidine metabolism	0	0	1000	0		3.1.3.5
rxn01445	5'-nucleotidase (dGMP)	cpd00001[c] + cpd00296[c] -> cpd00067[c] + cpd00009[c] + cpd00277[c]	H2O + dGMP -> H+ + Phosphate + Deoxyguanosine	PA14_17450	PA14_17450		Purine metabolism	0	0	1000	0		3.1.3.5
rxn01145	5'-nucleotidase (dTMP)	cpd00001[c] + cpd00298[c] -> cpd00067[c] + cpd00009[c] + cpd00184[c]	H2O + dTMP -> H+ + Phosphate + Thymidine	PA14_17450	PA14_17450		Pyrimidine metabolism	0	0	1000	0		3.1.3.5
rxn01521	5'-nucleotidase (dUMP)	cpd00001[c] + cpd00299[c] -> cpd00067[c] + cpd00009[c] + cpd00412[c]	H2O + dUMP -> H+ + Phosphate + Deoxyuridine	PA14_17450	PA14_17450		Folate biosynthesis	0	0	1000	0		3.1.3.5,3.1.3.5)
rxn00913	5'-nucleotidase (GMP)	cpd00001[c] + cpd00126[c] -> cpd00067[c] + cpd00009[c] + cpd00311[c]	H2O + GMP -> H+ + Phosphate + Guanosine	PA14_17450	PA14_17450		Purine metabolism	0	0	1000	0		3.1.3.5
rxn00831	5'-nucleotidase (IMP)	cpd00001[c] + cpd00114[c] -> cpd00067[c] + cpd00009[c] + cpd00246[c]	H2O + IMP -> H+ + Phosphate + Inosine	PA14_17450	PA14_17450		Purine metabolism	0	0	1000	0		3.1.3.5
rxn00708	5'-nucleotidase (UMP)	cpd00001[c] + cpd00091[c] -> cpd00067[c] + cpd00009[c] + cpd00249[c]	H2O + UMP -> H+ + Phosphate + Uridine	PA14_17450	PA14_17450		Pyrimidine metabolism	0	0	1000	0		3.1.3.5
rxn01961	5'-nucleotidase (XMP)	cpd00001[c] + cpd00497[c] -> cpd00067[c] + cpd00009[c] + cpd01217[c]	H2O + XMP -> H+ + Phosphate + Xanthosine	PA14_17450	PA14_17450		Purine metabolism	0	0	1000	0		3.1.3.5
rxn03910	2-C-methyl-D-erythritol 2,4-cyclodiphosphate synthase	cpd08288[c] <=> cpd00046[c] + cpd08301[c]	2-phospho-4--cytidine5-diphospho-2-C-methyl-D-erythritol <=> CMP + 2-C-methyl-D-erythritol2-4-cyclodiphosphate	PA14_17420	PA14_17420		Biosynthesis of steroids	1	-1000	1000	0		4.6.1.12
rxn03907	2-C-methyl-D-erythritol 4-phosphate cytidylyltransferase	cpd00052[c] + cpd08286[c] <=> cpd00012[c] + cpd08287[c]	CTP + 2-C-methyl-D-erythritol4-phosphate <=> PPi + 4--cytidine5-diphospho-2-C-methyl-D-erythritol	PA14_17340	PA14_17340		Biosynthesis of steroids	1	-1000	1000	0		2.7.7.60
rxn00459	enolase	cpd00482[c] <=> cpd00001[c] + cpd00061[c]	2-Phospho-D-glycerate <=> H2O + Phosphoenolpyruvate	PA14_17320	PA14_17320		Glycolysis / Gluconeogenesis	1	-1000	1000	0		4.2.1.11
rxn02331	2-dehydro-3-deoxy-phosphooctonate aldolase	cpd00001[c] + cpd00817[c] + cpd00061[c] -> cpd00067[c] + cpd00009[c] + cpd02730[c]	H2O + D-Arabinose5-phosphate + Phosphoenolpyruvate -> H+ + Phosphate + 3-Deoxy-D-manno-octulosonate8-phosphate	PA14_17310	PA14_17310		Lipopolysaccharide biosynthesis	0	0	1000	0		2.5.1.55,4.1.2.16	*JAB 01/31/14 - switched reaction directionality syntax, function still matches SEED/MetaCyc
rxn00412	CTP synthase (glutamine)	cpd00001[c] + cpd00002[c] + cpd00053[c] + cpd00062[c] -> 2 cpd00067[c] + cpd00023[c] + cpd00008[c] + cpd00009[c] + cpd00052[c]	H2O + ATP + L-Glutamine + UTP -> 2 H+ + L-Glutamate + ADP + Phosphate + CTP	PA14_17290	PA14_17290		Pyrimidine metabolism	0	0	1000	0		6.3.4.2
rxn00410	UTPammonia ligase(ADP-forming)	cpd00002[c] + cpd00013[c] + cpd00062[c] <=> 2 cpd00067[c] + cpd00008[c] + cpd00009[c] + cpd00052[c]	ATP + NH3 + UTP <=> 2 H+ + ADP + Phosphate + CTP	PA14_17290	PA14_17290		Pyrimidine metabolism	1	-1000	1000	0		6.3.4.2
rxn06673	Acetyl-CoA:carbon-dioxide ligase (ADP-forming)	cpd00022[c] + cpd12543[c] -> cpd00070[c] + cpd12848[c]	Acetyl-CoA + Carboxybiotin-carboxyl-carrier protein -> Malonyl-CoA + Holo-[carboxylase]	PA14_17270 and PA14_64100 and PA14_64110 and PA14_23860	PA14_17270 PA14_64100 PA14_64110 PA14_23860		Pyruvate metabolism	0	0	1000	0		6.4.1.2	*JAB 12/19/13 from iBsu1103: Bsu2917+Bsu2916, Bsu gene mappings are wrong (peg to locus tag is offset somewhere, but gene identifiers and start sequence location seems to match)
rxn13874	pseudomonas Lipid A disaccaride synthase	cpd17069[c] + cpd17070[c] <=> cpd00067[c] + cpd00014[c] + cpd17067[c]	Pseudomonas aeruginosa Lipid X + UDP-2-NH-(3OH-C12:0),3-O-(3OH-C10:0)glucosamine <=> H+ + UDP + Pseudomonas Lipid A Disaccharide	PA14_17220	PA14_17220		Lipopolysaccharide biosynthesis	1	-1000	1000	0		2.4.1.182
rxn13882	acyl-[acyl-carrier-protein]-UDP-N-acetylglucosamine O-acyltransferase	cpd00037[c] + cpd11482[c] <=> cpd11493[c] + cpd17071[c]	UDP-N-acetylglucosamine + (R)-3-Hydroxydecanoyl-[acyl-carrier protein] <=> ACP + UDP-3-O-(3OH-C10:0)-N-acetylglucosamine	PA14_17210	PA14_17210		Lipopolysaccharide biosynthesis	1	-1000	1000	0
rxn13881	Pseudomonas UDP-3-O-(acyl)glucosamine acyltransferase	cpd11480[c] + cpd17072[c] <=> cpd11493[c] + cpd00067[c] + cpd17070[c]	D-3-Hydroxydodecanoyl-[acp] + UDP-3-O-(3OH-C10:0)-D-glucosamine <=> ACP + H+ + UDP-2-NH-(3OH-C12:0),3-O-(3OH-C10:0)glucosamine	PA14_17180	PA14_17180		Lipopolysaccharide biosynthesis	1	-1000	1000	0
rxn13889	phosphatidate cytidylyltransferase reversible	0.02 cpd11422[c] + cpd00067[c] + cpd00052[c] <=> cpd00012[c] + 0.02 cpd11427[c]	0.02 1,2-diacyl-sn-glycerol 3-phosphate + H+ + CTP <=> PPi + 0.02 CDP-diacylglycerol	PA14_17120	PA14_17120		Glycerophospholipid metabolism	1	-1000	1000	0		2.7.7.41	*JAB 01/31/14 - made reversible, should check stoichiometry
rxn05030	undecaprenyl-diphosphate synthase	cpd00113[c] + cpd02746[c] -> cpd00012[c] + cpd02229[c]	Isopentenyldiphosphate + all trans Decaprenyl diphosphate -> PPi + Bactoprenyl diphosphate	PA14_17110	PA14_17110		Terpenoid backbone biosynthesis	0	0	1000	0			*ASB 03/24/14 - could not find exact reaction match in KEGG but found similar ones
rxn00119	UMP kinase	cpd00002[c] + cpd00091[c] <=> cpd00008[c] + cpd00014[c]	ATP + UMP <=> ADP + UDP	PA14_17080	PA14_17080		Pyrimidine metabolism	1	-1000	1000	0		2.7.4.4,2.7.4.14,2.7.4.22,2.7.4.-
rxn01517	uridylate kinase (dUMP)	cpd00002[c] + cpd00299[c] <=> cpd00008[c] + cpd00978[c]	ATP + dUMP <=> ADP + dUDP	PA14_17080	PA14_17080		Pyrimidine metabolism	1	-1000	1000	0		2.7.4.4,2.7.4.9
rxn03087	succinyldiaminopimelate transaminase	cpd00024[c] + cpd02698[c] <=> cpd00023[c] + cpd02724[c]	2-Oxoglutarate + N-Succinyl-L-2,6-diaminopimelate <=> L-Glutamate + N-Succinyl-L-2-amino-6-oxopimelate	PA14_17030	PA14_17030		Lysine biosynthesis	1	-1000	1000	0		2.6.1.17	*JAB 02/18/14 - added PA0895 as part of previous lysine/ornithine biosynthesis parallel pathway evaluations	Ledwidge, R., & Blanchard, J. S. (1999). The dual biosynthetic capability of N-acetylornithine aminotransferase in arginine and lysine biosynthesis. Biochemistry, 38(10), 3019–24. doi:10.1021/bi982574a; Fondi, M., Brilli, M., Emiliani, G., Paffetti, D., & Fani, R. (2007). The primordial metabolism: an ancestral interconnection between leucine, arginine, and lysine biosynthesis. BMC Evolutionary B…
rxn03031	tetrahydropicolinate succinylase	cpd00001[c] + cpd00078[c] + cpd02465[c] -> cpd00010[c] + cpd02724[c]	H2O + Succinyl-CoA + tetrahydrodipicolinate -> CoA + N-Succinyl-L-2-amino-6-oxopimelate	PA14_16950	PA14_16950		Lysine biosynthesis	0	0	1000	0		2.3.1.117	*JAB 01/20/14 - reaction direction symbol and bounds conflicted, preventing activity, changed bounds from -1000/0 to 0/1000, likely some conversion syntax error > enabled Lysine biosynthesis in glc-min media
rxn10206	anteisoheptadecanoyl-glycerol-3-phosphate O-acyltransferase	cpd00080[c] + cpd11434[c] -> cpd00010[c] + cpd15672[c]	Glycerol-3-phosphate + fa12coa -> CoA + 1-anteisoheptadecanoyl-sn-glycerol_3-phosphate	PA14_16860 or PA14_07580	PA14_16860 PA14_07580		Glycerolipid metabolism	0	0	1000	0		2.3.1.15	*JAB 12/19/13 - fatty acid and lipid pathways from Burk mods, GPRs double checked by JAB
rxn10209	anteisopentadecanoyl-glycerol-3-phosphate O-acyltransferase	cpd00080[c] + cpd11439[c] -> cpd00010[c] + cpd15675[c]	Glycerol-3-phosphate + fa4coa -> CoA + 1-anteisopentadecanoyl-sn-glycerol_3-phosphate	PA14_16860 or PA14_07580	PA14_16860 PA14_07580		Glycerolipid metabolism	0	0	1000	0		2.3.1.15	*JAB 12/19/13 - fatty acid and lipid pathways from Burk mods, GPRs double checked by JAB
rxn08546	glycerol-3-phosphate acyltransferase (C120)	cpd00080[c] + cpd11468[c] -> cpd11493[c] + cpd15325[c]	Glycerol-3-phosphate + Dodecanoyl-ACP -> ACP + 1-dodecanoyl-sn-glycerol_3-phosphate	PA14_16860 or PA14_07580	PA14_16860 PA14_07580		Glycerolipid metabolism	0	0	1000	0		2.3.1.15	*JAB 12/19/13 - fatty acid and lipid pathways from Burk mods, GPRs double checked by JAB
rxn08547	glycerol-3-phosphate acyltransferase (C140)	cpd00080[c] + cpd11466[c] -> cpd11493[c] + cpd15331[c]	Glycerol-3-phosphate + Myristoyl-ACP -> ACP + 1-tetradecanoyl-sn-glycerol_3-phosphate	PA14_16860 or PA14_07580	PA14_16860 PA14_07580		Glycerolipid metabolism	0	0	1000	0		2.3.1.15	*JAB 12/19/13 - fatty acid and lipid pathways from Burk mods, GPRs double checked by JAB
rxn08548	glycerol-3-phosphate acyltransferase (C141)	cpd00080[c] + cpd15294[c] -> cpd11493[c] + cpd15330[c]	Glycerol-3-phosphate + Tetradecenoyl-ACP -> ACP + 1-tetradec-7-enoyl-sn-glycerol_3-phosphate	PA14_16860 or PA14_07580	PA14_16860 PA14_07580		Glycerolipid metabolism	0	0	1000	0		2.3.1.15	*JAB 12/19/13 - fatty acid and lipid pathways from Burk mods, GPRs double checked by JAB
rxn08549	glycerol-3-phosphate acyltransferase (C160)	cpd00080[c] + cpd15277[c] -> cpd11493[c] + cpd15327[c]	Glycerol-3-phosphate + Palmitoyl-ACP -> ACP + 1-hexadecanoyl-sn-glycerol_3-phosphate	PA14_16860 or PA14_07580	PA14_16860 PA14_07580		Glycerolipid metabolism	0	0	1000	0		2.3.1.15	*JAB 12/19/13 - fatty acid and lipid pathways from Burk mods, GPRs double checked by JAB
rxn08551	glycerol-3-phosphate acyltransferase (C180)	cpd00080[c] + cpd15268[c] -> cpd11493[c] + cpd15329[c]	Glycerol-3-phosphate + Octadecanoyl-ACP -> ACP + 1-octadecanoyl-sn-glycerol_3-phosphate	PA14_16860 or PA14_07580	PA14_16860 PA14_07580		Glycerolipid metabolism	0	0	1000	0		2.3.1.15	*JAB 12/19/13 - fatty acid and lipid pathways from Burk mods, GPRs double checked by JAB
rxn10205	isoheptadecanoyl-glycerol-3-phosphate O-acyltransferase	cpd00080[c] + cpd11432[c] -> cpd00010[c] + cpd15671[c]	Glycerol-3-phosphate + fa11coa -> CoA + 1-isoheptadecanoyl-sn-glycerol_3-phosphate	PA14_16860 or PA14_07580	PA14_16860 PA14_07580		Glycerolipid metabolism	0	0	1000	0		2.3.1.15	*JAB 12/19/13 - fatty acid and lipid pathways from Burk mods, GPRs double checked by JAB
rxn10210	isohexadecanoyl-glycerol-3-phosphate O-acyltransferase	cpd00080[c] + cpd11441[c] -> cpd00010[c] + cpd15676[c]	Glycerol-3-phosphate + fa6coa -> CoA + 1-isohexadecanoyl-sn-glycerol_3-phosphate	PA14_16860 or PA14_07580	PA14_16860 PA14_07580		Glycerolipid metabolism	0	0	1000	0		2.3.1.15	*JAB 12/19/13 - fatty acid and lipid pathways from Burk mods, GPRs double checked by JAB
rxn10208	isopentadecanoyl-glycerol-3-phosphate O-acyltransferase	cpd00080[c] + cpd11437[c] -> cpd00010[c] + cpd15674[c]	Glycerol-3-phosphate + fa3coa -> CoA + 1-isopentadecanoyl-sn-glycerol_3-phosphate	PA14_16860 or PA14_07580	PA14_16860 PA14_07580		Glycerolipid metabolism	0	0	1000	0		2.3.1.15	*JAB 12/19/13 - fatty acid and lipid pathways from Burk mods, GPRs double checked by JAB
rxn10207	isotetradecanoyl-glycerol-3-phosphate O-acyltransferase	cpd00080[c] + cpd11435[c] -> cpd00010[c] + cpd15673[c]	Glycerol-3-phosphate + fa1coa -> CoA + 1-isotetradecanoyl-sn-glycerol_3-phosphate	PA14_16860 or PA14_07580	PA14_16860 PA14_07580		Glycerolipid metabolism	0	0	1000	0		2.3.1.15	*JAB 12/19/13 - fatty acid and lipid pathways from Burk mods, GPRs double checked by JAB
rxn10203	myristoyl-glycerol-3-phosphate O-acyltransferase	cpd00080[c] + cpd01695[c] -> cpd00010[c] + cpd15331[c]	Glycerol-3-phosphate + Myristoyl-CoA -> CoA + 1-tetradecanoyl-sn-glycerol_3-phosphate	PA14_16860 or PA14_07580	PA14_16860 PA14_07580		Glycerolipid metabolism	0	0	1000	0		2.3.1.15	*JAB 12/19/13 - fatty acid and lipid pathways from Burk mods, GPRs double checked by JAB
rxn10202	palmitoyl-glycerol-3-phosphate O-acyltransferase	cpd00080[c] + cpd00134[c] -> cpd00010[c] + cpd15327[c]	Glycerol-3-phosphate + Palmitoyl-CoA -> CoA + 1-hexadecanoyl-sn-glycerol_3-phosphate	PA14_16860 or PA14_07580	PA14_16860 PA14_07580		Glycerolipid metabolism	0	0	1000	0		2.3.1.15	*JAB 12/19/13 - fatty acid and lipid pathways from Burk mods, GPRs double checked by JAB
rxn10204	stearoyl-glycerol-3-phosphate O-acyltransferase	cpd00080[c] + cpd00327[c] -> cpd00010[c] + cpd15329[c]	Glycerol-3-phosphate + strcoa -> CoA + 1-octadecanoyl-sn-glycerol_3-phosphate	PA14_16860 or PA14_07580	PA14_16860 PA14_07580		Glycerolipid metabolism	0	0	1000	0		2.3.1.15	*JAB 12/19/13 - fatty acid and lipid pathways from Burk mods, GPRs double checked by JAB
rxn08067	adentylate kinase (ITP)	cpd00018[c] + cpd00068[c] <=> cpd00008[c] + cpd00090[c]	AMP + ITP <=> ADP + IDP	PA14_16700	PA14_16700		Purine metabolism	1	-1000	1000	0		2.7.4.3
rxn00097	adenylate kinase	cpd00002[c] + cpd00018[c] <=> 2 cpd00008[c]	ATP + AMP <=> 2 ADP	PA14_16700	PA14_16700		Purine metabolism	1	-1000	1000	0		2.7.4.3
rxn01127	deoxyadenylate kinase	cpd00002[c] + cpd00294[c] <=> cpd00008[c] + cpd00177[c]	ATP + dAMP <=> ADP + dADP	PA14_16700	PA14_16700		Purine metabolism	1	-1000	1000	0		2.7.4.11,2.7.4.3	*JAB 02/18/14 - Transposon insertion for this gene is at very tail end of sequence, likely not disabling gene (is predicted essential in other species), adding gene to essential gene list
rxn08066	guanylate kinase (aMP:gTP)	cpd00018[c] + cpd00038[c] <=> cpd00008[c] + cpd00031[c]	AMP + GTP <=> ADP + GDP	PA14_16700	PA14_16700		Purine metabolism	1	-1000	1000	0			*ASB 03/28/14 - tentative subsystem assignment
rxn00251	phosphoenolpyruvate carboxylase	2 cpd00067[c] + cpd00009[c] + cpd00032[c] <=> cpd00001[c] + cpd00011[c] + cpd00061[c]	2 H+ + Phosphate + Oxaloacetate <=> H2O + CO2 + Phosphoenolpyruvate	PA14_16690	PA14_16690		Glyoxylate and dicarboxylate metabolism	1	-1000	1000	0		4.1.1.31
rxn05516	cadmium transport out via ABC system	cpd00001[c] + cpd00002[c] + cpd01012[c] -> cpd00067[c] + cpd00008[c] + cpd00009[c] + cpd01012[e]	H2O + ATP + Cd2+ -> H+ + ADP + Phosphate + Cd2+	PA14_16660	PA14_16660		Transport	0	0	1000	0		TC-3.A.3,3.A.3	*JAB 01/13/14 - added from Burk, Toxic metal transported out
rxn03446	4-Hydroxy-L-threonine synthase	cpd00001[c] + cpd03607[c] -> cpd00067[c] + cpd00009[c] + cpd03608[c]	H2O + 4-(Phosphonooxy)-threonine -> H+ + Phosphate + 4-Hydroxy-L-threonine	PA14_16090	PA14_16090		Vitamin B6 metabolism	0	0	1000	0		4.2.3.1
rxn01069	threonine synthase	cpd00001[c] + cpd00809[c] -> cpd00067[c] + cpd00009[c] + cpd00161[c]	H2O + O-Phospho-L-homoserine -> H+ + Phosphate + L-Threonine	PA14_16090	PA14_16090		Glycine, serine and threonine metabolism	0	0	1000	0		4.2.3.1,4.2.99.2
rxn04783	Phosphoribosylglycinamide formyltransferase 2	cpd00002[c] + cpd00047[c] + cpd02394[c] -> cpd00067[c] + cpd00008[c] + cpd00009[c] + cpd02678[c]	ATP + Formate + GAR -> H+ + ADP + Phosphate + N-Formyl-GAR	PA14_15890	PA14_15890		Purine metabolism	0	0	1000	0		2.1.2.-,Undetermined	* JCT gene PA0836 has been deleted from this reaction
rxn01484	N-acetylglucosamine-6-phosphate deacetylase	cpd00001[c] + cpd00293[c] <=> cpd00029[c] + cpd00288[c]	H2O + N-Acetyl-D-glucosamine 6-phosphate <=> Acetate + D-Glucosamine phosphate	PA14_15820	PA14_15820		Amino sugar and nucleotide sugar metabolism	1	-1000	1000	0		3.5.1.25
rxn02005	trehalose transport via PEP:Pyr PTS	cpd00061[c] + cpd00794[e] <=> cpd00020[c] + cpd00523[c]	Phosphoenolpyruvate + TRHL <=> Pyruvate + Trehalose 6-phosphate	PA14_15790	PA14_15790		Transport	1	-1000	1000	0
rxn03084	phosphoribosylformylglycinamidine synthase	cpd00001[c] + cpd00002[c] + cpd00053[c] + cpd02678[c] -> cpd00067[c] + cpd00023[c] + cpd00008[c] + cpd00009[c] + cpd02826[c]	H2O + ATP + L-Glutamine + N-Formyl-GAR -> H+ + L-Glutamate + ADP + Phosphate + 5'-Phosphoribosylformylglycinamidine	PA14_15740	PA14_15740		Purine metabolism	0	0	1000	0		6.3.5.3
rxn05301	L-tyrosine transport in/out via proton symport	cpd00067[e] + cpd00069[e] <=> cpd00067[c] + cpd00069[c]	H+ + L-Tyrosine <=> H+ + L-Tyrosine	PA14_15700 or PA14_71710 or PA14_39750	PA14_15700 PA14_71710 PA14_39750		Transport	1	-1000	1000	0		TC-2.A.3.1,2.A.3.1	*JAB 01/13/14 - originally used gamma-aminobutyric acid transporters (PA0866 or PA3000), switched to lower confidence tyrosine specific permeases
rxn00917	GMP synthase (glutamine-hydrolysing)	cpd00001[c] + cpd00002[c] + cpd00053[c] + cpd00497[c] -> cpd00067[c] + cpd00023[c] + cpd00012[c] + cpd00018[c] + cpd00126[c]	H2O + ATP + L-Glutamine + XMP -> H+ + L-Glutamate + PPi + AMP + GMP	PA14_15340	PA14_15340		Purine metabolism	0	0	1000	0		6.3.5.2	*JAB 09/02/14 - switched from glutamine metabolism to purine metabolism; JAB 02/19/14 - PA1742 removed to make PA3769 essential gene (correct IV), PA1742 (pauD) is shortened section only performing one function of PA3769 (guaA)
rxn00409	nucleoside-diphosphate kinase (ATP:CDP)	cpd00002[c] + cpd00096[c] <=> cpd00008[c] + cpd00052[c]	ATP + CDP <=> ADP + CTP	PA14_14820	PA14_14820		Pyrimidine metabolism	1	-1000	1000	0		2.7.4.6
rxn00839	nucleoside-diphosphate kinase (ATP:dADP)	cpd00002[c] + cpd00177[c] <=> cpd00008[c] + cpd00115[c]	ATP + dADP <=> ADP + dATP	PA14_14820	PA14_14820		Purine metabolism	1	-1000	1000	0		2.7.4.6
rxn01673	nucleoside-diphosphate kinase (ATP:dCDP)	cpd00002[c] + cpd00533[c] <=> cpd00008[c] + cpd00356[c]	ATP + dCDP <=> ADP + dCTP	PA14_14820	PA14_14820		Pyrimidine metabolism	1	-1000	1000	0		2.7.4.6
rxn01353	nucleoside-diphosphate kinase (ATP:dGDP)	cpd00002[c] + cpd00295[c] <=> cpd00008[c] + cpd00241[c]	ATP + dGDP <=> ADP + dGTP	PA14_14820	PA14_14820		Purine metabolism	1	-1000	1000	0		2.7.4.6
rxn01512	nucleoside-diphosphate kinase (ATP:dTDP)	cpd00002[c] + cpd00297[c] <=> cpd00008[c] + cpd00357[c]	ATP + dTDP <=> ADP + TTP	PA14_14820	PA14_14820		Pyrimidine metabolism	1	-1000	1000	0		2.7.4.6
rxn01678	nucleoside-diphosphate kinase (ATP:dUDP)	cpd00002[c] + cpd00978[c] <=> cpd00008[c] + cpd00358[c]	ATP + dUDP <=> ADP + dUTP	PA14_14820	PA14_14820		Pyrimidine metabolism	1	-1000	1000	0		2.7.4.6
rxn00237	nucleoside-diphosphate kinase (ATP:GDP)	cpd00002[c] + cpd00031[c] <=> cpd00008[c] + cpd00038[c]	ATP + GDP <=> ADP + GTP	PA14_14820	PA14_14820		Purine metabolism	1	-1000	1000	0		2.7.4.6
rxn00117	nucleoside-diphosphate kinase (ATP:UDP)	cpd00002[c] + cpd00014[c] <=> cpd00008[c] + cpd00062[c]	ATP + UDP <=> ADP + UTP	PA14_14820	PA14_14820		Pyrimidine metabolism	1	-1000	1000	0		2.7.4.6
rxn00423	serine O-acetyltransferase	cpd00022[c] + cpd00054[c] -> cpd00010[c] + cpd00722[c]	Acetyl-CoA + L-Serine -> CoA + O-Acetyl-L-serine	PA14_14700 or PA14_54880	PA14_14700 PA14_54880		Cysteine and methionine metabolism	0	0	1000	0		2.3.1.30	*JAB 12/07/14 - added PA14 gene (moderately similar sequence)
rPY00214	phosphatidylcholine synthase	cpd00098[c] + cpd11427[c] -> cpd11624[c] + cpd00046[c]	Choline + CDP-diacylglycerol -> Lecithin + CMP	PA14_14110	PA14_14110		Glycerophospholipid metabolism	0	0	1000	0		2.7.8.24	*PY 04/14/14 - PAO1 can produce phosphatidylcholine (aka PC, lecithin) when grown on rich media and minimal media when choline is provided, but cannot produce PC on minimal media when choline isn't provided. PA3857 is the phosphatidylchoine synthase (Pcs) gene. There also appears to be a PmtA gene (PA0798), which in other bacteria, produces PC from the triple methylation of phosphatidylethanolami…	Wilderman P, Vasil A (2002) Pseudomonas aeruginosa synthesizes phosphatidylcholine by use of the phosphatidylcholine synthase pathway. J Bacteriol 184. Available at: http://jb.asm.org/content/184/17/4792.short [Accessed April 14, 2014].
rxn10144	L-asparagine transport via ABC system	cpd00001[c] + cpd00002[c] + cpd00132[e] -> cpd00067[c] + cpd00008[c] + cpd00009[c] + cpd00132[c]	H2O + ATP + L-Asparagine -> H+ + ADP + Phosphate + L-Asparagine	PA14_14100	PA14_14100		Transport	0	0	1000	0
rxn05625	nitrite transport in via proton symport	cpd00067[e] + cpd00075[e] -> cpd00067[c] + cpd00075[c]	H+ + Nitrite -> H+ + Nitrite	PA14_13770 or (PA14_13770 and PA14_13750)	PA14_13770 PA14_13770 PA14_13750		Transport	0	0	1000	0		Undetermined	*JAB 01/13/14 - added from Burk, Changed to irrev... Transport in.
rxn05557	iron (III) dicitrate transport via ABC system	cpd00001[c] + cpd00002[c] + 2 cpd00137[e] + cpd10516[e] -> cpd00067[c] + cpd00008[c] + cpd00009[c] + 2 cpd00137[c] + cpd10516[c]	H2O + ATP + 2 Citrate + fe3 -> H+ + ADP + Phosphate + 2 Citrate + fe3	PA14_13430	PA14_13430		Transport	0	0	1000	0
rxn00131	AMP nucleosidase	cpd00001[c] + cpd00018[c] <=> cpd00128[c] + cpd00101[c]	H2O + AMP <=> Adenine + ribose-5-phosphate	PA14_12490	PA14_12490		Purine metabolism	1	-1000	1000	0		3.2.2.4
rxn02484	hydroxymethylpyrimidine kinase (ATP)	cpd00002[c] + cpd00939[c] <=> cpd00008[c] + cpd02775[c]	ATP + Toxopyrimidine <=> ADP + 4-Amino-5-phosphomethyl-2-methylpyrimidine	PA14_12410	PA14_12410		Thiamine metabolism	1	-1000	1000	0		2.7.1.49
rxn03108	phosphomethylpyrimidine kinase	cpd00002[c] + cpd02775[c] <=> cpd00008[c] + cpd02894[c]	ATP + 4-Amino-5-phosphomethyl-2-methylpyrimidine <=> ADP + 4-Amino-2-methyl-5-diphosphomethylpyrimidine	PA14_12410	PA14_12410		Thiamine metabolism	1	-1000	1000	0		2.7.4.7
rxn06441	Leucyl-tRNA synthetase	cpd00067[c] + cpd00002[c] + cpd00107[c] + cpd11916[c] -> cpd00012[c] + cpd00018[c] + cpd12003[c]	H+ + ATP + L-Leucine + tRNA(Leu) -> PPi + AMP + L-Leucyl-tRNA	PA14_12230	PA14_12230		Aminoacyl-tRNA biosynthesis	0	0	1000	0		6.1.1.4	*ASB 03/25/14 - consider changing subsystem to Valine, leucine, and isoleucine biosynthesis
rxn10199	Peptidoglycan subunit synthesis	cpd03495[c] <=> cpd02229[c] + cpd15665[c]	Undecaprenyl-diphospho-N-acetylmuramoyl-N-acetylglucosamine-L-ala-D-glu-meso-2-6-diaminopimeloyl-D-ala-D-ala <=> Bactoprenyl_diphosphate + Peptidoglycan polymer (n subunits)	PA14_12060	PA14_12060		Peptidoglycan biosynthesis	1	-1000	1000	0		Undetermined	*JAB 02/19/14 - all penicillin-binding proteins, but pbpA (PA4003) is essential in IV and other species, so removing other potential binding proteins from this particular reaction to improve gene essentiality predictions : (PA0378) or (PA0869) or (PA2272) or (PA3047) or (PA3999) or (PA4418) or (PA4700) or (PA5045)
rxn02155	nicotinate-nucleotide adenylyltransferase	cpd00002[c] + cpd00873[c] <=> cpd00012[c] + cpd00638[c]	ATP + Nicotinate ribonucleotide <=> PPi + Deamido-NAD	PA14_12020	PA14_12020		Nicotinate and nicotinamide metabolism	1	-1000	1000	0		2.7.7.1,2.7.7.18
rxn13044	nonaprenyl-4-hydroxybenzoate decarboxylase	cpd00067[c] + cpd02419[c] <=> cpd00011[c] + cpd16768[c]	H+ + Nonaprenyl-4-hydroxybenzoate <=> CO2 + 2-nonaprenylphenol	PA14_11860 or PA14_69150	PA14_11860 PA14_69150		Ubiquinone biosynthesis	1	-1000	1000	0		4.1.1.-	*JAB 041514 - adding ub9 synthesis (main Paeru ub), PA4019 - nonaprenyl, PA5237 - octaprenyl
rxn05551	ethanolamine transport in/out via proton symport	cpd00067[e] + cpd00162[e] -> cpd00067[c] + cpd00162[c]	H+ + Aminoethanol -> H+ + Aminoethanol	PA14_11790	PA14_11790		Transport	0	0	1000	0		TC-2.A.3.5,2.A.3.5	*JAB 01/13/14 - added from Burk
rxn00001	inorganic diphosphatase	cpd00001[c] + cpd00012[c] -> cpd00067[c] + 2 cpd00009[c]	H2O + PPi -> H+ + 2 Phosphate	PA14_11690	PA14_11690		Oxidative phosphorylation	0	0	1000	0		3.6.1.1	*PY 06/11/14 Changed number of H+ in products from 2 to 1 to fix mass imbalance.
rxn13826	dimethylallyltranstransferase	cpd00113[c] + cpd00202[c] <=> cpd00012[c] + cpd00283[c]	Isopentenyldiphosphate + DMAPP <=> PPi + Geranyldiphosphate	PA14_11560	PA14_11560		Terpenoid biosynthesis	1	-1000	1000	0		2.5.1.29	*JAB 04/09/14 - updated reactions to latest SEED db format (DMAPP used to be DMPP), cpd id also updated
rxn01466	geranyltranstransferase	cpd00113[c] + cpd00283[c] -> cpd00012[c] + cpd00350[c]	Isopentenyldiphosphate + Geranyldiphosphate -> PPi + Farnesyldiphosphate	PA14_11560	PA14_11560		Terpenoid biosynthesis	0	0	1000	0		2.5.1.1,2.5.1.10,2.5.1.29
rxn03909	1-deoxy-D-xylulose 5-phosphate synthase	cpd00067[c] + cpd00020[c] + cpd00102[c] -> cpd00011[c] + cpd08289[c]	H+ + Pyruvate + Glyceraldehyde3-phosphate -> CO2 + 1-deoxy-D-xylulose5-phosphate	PA14_11550	PA14_11550		Biosynthesis of steroids	0	0	1000	0		2.2.1.7
rxn05515	Cobalamin uptake in via ABC transport	cpd00001[c] + cpd00002[c] + cpd00423[e] -> cpd00067[c] + cpd00008[c] + cpd00009[c] + cpd00423[c]	H2O + ATP + Vitamin_B12r -> H+ + ADP + Phosphate + Vitamin_B12r	PA14_11530	PA14_11530		Transport	0	0	1000	0		Undetermined	*JAB 01/13/14 - added from Burk ,Removed BCAL2665
rxn10266	anteisoheptadecanoyl-Phosphatidylglycerophosphate phosphohydrolase	cpd00001[c] + cpd15717[c] -> cpd00067[c] + cpd00009[c] + cpd15723[c]	H2O + Dianteisoheptadecanoylphosphatidylglycerophosphate -> H+ + Phosphate + Dianteisoheptadecanoylphosphatidylglycerol	PA14_11470	PA14_11470		Glycerolipid metabolism	0	0	1000	0		3.1.3.27	*JAB 12/19/13 - fatty acid and lipid pathways from Burk mods, GPRs double checked by JAB
rxn10269	anteisopentadecanoyl-Phosphatidylglycerophosphate phosphohydrolase	cpd00001[c] + cpd15720[c] -> cpd00067[c] + cpd00009[c] + cpd15726[c]	H2O + Dianteisopentadecanoylphosphatidylglycerophosphate -> H+ + Phosphate + Dianteisopentadecanoylphosphatidylglycerol	PA14_11470	PA14_11470		Glycerolipid metabolism	0	0	1000	0		3.1.3.27	*JAB 12/19/13 - fatty acid and lipid pathways from Burk mods, GPRs double checked by JAB
rxn10265	isoheptadecanoyl-Phosphatidylglycerophosphate phosphohydrolase	cpd00001[c] + cpd15716[c] -> cpd00067[c] + cpd00009[c] + cpd15722[c]	H2O + Diisoheptadecanoylphosphatidylglycerophosphate -> H+ + Phosphate + Diisoheptadecanoylphosphatidylglycerol	PA14_11470	PA14_11470		Glycerolipid metabolism	0	0	1000	0		3.1.3.27	*JAB 12/19/13 - fatty acid and lipid pathways from Burk mods, GPRs double checked by JAB
rxn10270	isohexadecanoyl-Phosphatidylglycerophosphate phosphohydrolase	cpd00001[c] + cpd15721[c] -> cpd00067[c] + cpd00009[c] + cpd15727[c]	H2O + Diisohexadecanoylphosphatidylglycerophosphate -> H+ + Phosphate + Diisohexadecanoylphosphatidylglycerol	PA14_11470	PA14_11470		Glycerolipid metabolism	0	0	1000	0		3.1.3.27	*JAB 12/19/13 - fatty acid and lipid pathways from Burk mods, GPRs double checked by JAB
[truncated: 435 more rows]

## Sheet: metabolites
Abbreviation	Name	Formula (neutral)	Formula (Charged)	Charge	Compartment	KEGG ID	PubChemID	CheBI ID	Inchi String	Smiles
cpd00080[c]	Glycerol-3-phosphate		C3H8O6P	-1		C00623|C00093
[truncated: 1,285 more rows]
