# Supplementary material for: Reconstruction of the metabolic network of Pseudomonas aeruginosa to interrogate virulence factor synthesis
Source: Nat Commun. 2017 Mar 7;8:14631. doi: 10.1038/ncomms14631 (PMC5344303; doi:10.1038/ncomms14631)
Supplement: Supplementary Data 4 — Genome-scale metabolic network model of Pseudomonas aeruginosa PAO1, iPae1146. Our model accounts for the function of 1146 genes and is provided in spreadsheetformat consistent with usage of COBRA Toolbox 2.0 using SEED notation for reactions and metabolites. [file ncomms14631-s5.xlsx]

## Sheet: reactions
Supplementary Data 4: Genome-scale metabolic network model of Pseudomonas aeruginosa PAO1, iPae1146.
Abbreviation	Name	Reaction	Reactions with MetNames	GPR	Genes	Protein	Subsystems	Reversible	Lower bound	Upper bound	Objective	Confidence Score	EC. Number	Notes	References
rxn03253	acyl-CoA dehydrogenase (decanoyl-CoA)	cpd00015[c] + cpd03128[c] -> cpd00982[c] + cpd03129[c]	FAD + Decanoyl-CoA -> FADH2 + (2E)-Decenoyl-CoA	((PA0879) or (PA0506) or (PA2550))	PA0879 PA0506 PA2550		Fatty acid metabolism	0	0	1000	0			*JAB 06/23/14 - switched out NAD for FAD based on literature, switched direction of reaction (SEED is wrong), rxn03252 > rxn03253, PA2550 equivalent in putida shows clear affinity for dodecanoyl-CoA; JAB 12/19/13 - fatty acid and lipid pathways from Burk mods, GPRs double checked by JAB	Guzik, M. W., Narancic, T., Ilic-Tomic, T., Vojnovic, S., Kenny, S. T., Casey, W. T., … O’Connor, K. E. (2014). Identification and characterisation of an acyl-CoA dehydrogenase from Pseudomonas putida KT2440 that shows preference towards medium to long chain fatty acids. Microbiology (Reading, England). doi:10.1099/mic.0.078758-0
rxn02720	acyl-CoA dehydrogenase (dodecanoyl-CoA)	cpd00015[c] + cpd01260[c] -> cpd00982[c] + cpd02060[c]	FAD + Lauroyl-CoA -> FADH2 + (2E)-Dodecenoyl-CoA	((PA0879) or (PA0506) or (PA2550))	PA0879 PA0506 PA2550		Fatty acid metabolism	0	0	1000	0			*JAB 06/23/14 - switched out NAD for FAD based on literature, switched direction of reaction (SEED is wrong), rxn10013 > rxn02702, PA2550 equivalent in putida shows clear affinity for med-long chain FAs; JAB 12/19/13 - fatty acid and lipid pathways from Burk mods, GPRs double checked by JAB	Guzik, M. W., Narancic, T., Ilic-Tomic, T., Vojnovic, S., Kenny, S. T., Casey, W. T., … O’Connor, K. E. (2014). Identification and characterisation of an acyl-CoA dehydrogenase from Pseudomonas putida KT2440 that shows preference towards medium to long chain fatty acids. Microbiology (Reading, England). doi:10.1099/mic.0.078758-0
rxn00946	acyl-CoA dehydrogenase (hexadecanoyl-CoA)	cpd00015[c] + cpd00134[c] -> cpd00982[c] + cpd03126[c]	FAD + Palmitoyl-CoA -> FADH2 + (2E)-Hexadecenoyl-CoA	((PA0879) or (PA0506) or (PA2550))	PA0879 PA0506 PA2550		Fatty acid metabolism	0	0	1000	0			*JAB 06/23/14 - switched out NAD for FAD based on literature, switched direction of reaction (SEED is wrong), rxn05732 > rxn00946; JAB 12/19/13 - fatty acid and lipid pathways from Burk mods, GPRs double checked by JAB	Guzik, M. W., Narancic, T., Ilic-Tomic, T., Vojnovic, S., Kenny, S. T., Casey, W. T., … O’Connor, K. E. (2014). Identification and characterisation of an acyl-CoA dehydrogenase from Pseudomonas putida KT2440 that shows preference towards medium to long chain fatty acids. Microbiology (Reading, England). doi:10.1099/mic.0.078758-0
rxn02679	acyl-CoA dehydrogenase (octanoyl-CoA)	cpd00015[c] + cpd01335[c] -> cpd00982[c] + cpd03130[c]	FAD + Octanoyl-CoA -> FADH2 + (2E)-Octenoyl-CoA	((PA0879) or (PA0506) or (PA2550))	PA0879 PA0506 PA2550		Fatty acid metabolism	0	0	1000	0			*JAB 06/23/14 - switched out NAD for FAD based on literature, switched direction of reaction (SEED is wrong), rxn10011 > rxn02679; JAB 12/19/13 - fatty acid and lipid pathways from Burk mods, GPRs double checked by JAB	Guzik, M. W., Narancic, T., Ilic-Tomic, T., Vojnovic, S., Kenny, S. T., Casey, W. T., … O’Connor, K. E. (2014). Identification and characterisation of an acyl-CoA dehydrogenase from Pseudomonas putida KT2440 that shows preference towards medium to long chain fatty acids. Microbiology (Reading, England). doi:10.1099/mic.0.078758-0
rxn02803	acyl-CoA dehydrogenase (tetradecanoyl-CoA)	cpd00015[c] + cpd01695[c] -> cpd00982[c] + cpd03127[c]	FAD + Myristoyl-CoA -> FADH2 + (2E)-Tetradecenoyl-CoA	((PA0879) or (PA0506) or (PA2550))	PA0879 PA0506 PA2550		Fatty acid metabolism	0	0	1000	0			*JAB 06/23/14 - switched out NAD for FAD based on literature, switched direction of reaction (SEED is wrong), PA2550 putida equivalent shows affinity for med-long chain FAs rxn10014 > rxn02803; JAB 12/19/13 - fatty acid and lipid pathways from Burk mods, GPRs double checked by JAB	Guzik, M. W., Narancic, T., Ilic-Tomic, T., Vojnovic, S., Kenny, S. T., Casey, W. T., … O’Connor, K. E. (2014). Identification and characterisation of an acyl-CoA dehydrogenase from Pseudomonas putida KT2440 that shows preference towards medium to long chain fatty acids. Microbiology (Reading, England). doi:10.1099/mic.0.078758-0
rxn03251	acyl-CoA dehydrogenase (hexanoyl-CoA)	cpd00015[c] + cpd03124[c] -> cpd00982[c] + cpd03125[c]	FAD + Hexanoyl-CoA -> FADH2 + (2E)-Hexenoyl-CoA	((PA0879) or (PA0506) or (PA2552))	PA0879 PA0506 PA2552		Fatty acid metabolism	0	0	1000	0			*JAB 06/23/14 - switched out NAD for FAD based on literature, switched direction of reaction (SEED is wrong), rxn10013 > rxn02702, PA2552 equivalent in putida shows clear affinity for hexanoyl-CoA; JAB 12/19/13 - fatty acid and lipid pathways from Burk mods, GPRs double checked by JAB	McMahon, B., Gallagher, M. E., & Mayhew, S. G. (2005). The protein coded by the PP2216 gene of Pseudomonas putida KT2440 is an acyl-CoA dehydrogenase that oxidises only short-chain aliphatic substrates. FEMS Microbiology Letters, 250(1), 121–7. doi:10.1016/j.femsle.2005.06.049
rxn00872	Butanoyl-CoAoxygen 2-oxidoreductase	cpd00015[c] + cpd00120[c] -> cpd00650[c] + cpd00982[c]	FAD + Butyryl-CoA -> Crotonyl-CoA + FADH2	((PA0879) or (PA0506) or (PA2552))	PA0879 PA0506 PA2552		Fatty acid metabolism	0	0	1000	0		1.3.3.6,1.3.99.2,1.3.99.3,1.3.99.-	*JAB 06/23/14 - switched out NAD for FAD based on literature, switched direction of reaction (SEED is wrong), rxn10013 > rxn02702, PA2552 equivalent in putida shows clear affinity for butyryl-CoA; JAB 12/19/13 - fatty acid and lipid pathways from Burk mods, GPRs double checked by JAB	McMahon, B., Gallagher, M. E., & Mayhew, S. G. (2005). The protein coded by the PP2216 gene of Pseudomonas putida KT2440 is an acyl-CoA dehydrogenase that oxidises only short-chain aliphatic substrates. FEMS Microbiology Letters, 250(1), 121–7. doi:10.1016/j.femsle.2005.06.049
rxn01451	(S)-3-Hydroxybutanoyl-CoANAD+ oxidoreductase	cpd00003[c] + cpd00842[c] <=> cpd00004[c] + cpd00067[c] + cpd00279[c]	NAD + (S)-3-Hydroxybutyryl-CoA <=> NADH + H+ + Acetoacetyl-CoA	((PA1737) or (PA3014) or (PA3590) or (PA1628) or (PA5188))	PA1737 PA3014 PA3590 PA1628 PA5188		Fatty acid metabolism	1	-1000	1000	0		1.1.1.35,1.1.1.211	*JAB 06/23/14 - correctly using NAD as cofactor; ASB 2/7/14 - added parenthesis to front of GPR; JAB 12/19/13 - fatty acid and lipid pathways from Burk mods, GPRs double checked by JAB
rxn03242	(S)-3-Hydroxydodecanoyl-CoANAD+ oxidoreductase	cpd00003[c] + cpd03116[c] <=> cpd00004[c] + cpd00067[c] + cpd03117[c]	NAD + (S)-3-Hydroxydodecanoyl-CoA <=> NADH + H+ + 3-Oxododecanoyl-CoA	((PA1737) or (PA3014) or (PA3590) or (PA1628) or (PA5188))	PA1737 PA3014 PA3590 PA1628 PA5188		Fatty acid metabolism	1	-1000	1000	0		1.1.1.35,1.1.1.211	*JAB 06/23/14 - correctly using NAD as cofactor; ASB 2/7/14 - added parenthesis to front of GPR; JAB 12/19/13 - fatty acid and lipid pathways from Burk mods, GPRs double checked by JAB
rxn03239	(S)-3-Hydroxyhexadecanoyl-CoANAD+ oxidoreductase	cpd00003[c] + cpd03113[c] <=> cpd00004[c] + cpd00067[c] + cpd03114[c]	NAD + (S)-3-Hydroxyhexadecanoyl-CoA <=> NADH + H+ + 3-Oxopalmitoyl-CoA	((PA1737) or (PA3014) or (PA3590) or (PA1628) or (PA5188))	PA1737 PA3014 PA3590 PA1628 PA5188		Fatty acid metabolism	1	-1000	1000	0		1.1.1.35,1.1.1.211	*JAB 06/23/14 - correctly using NAD as cofactor; ASB 2/7/14 - added parenthesis to front of GPR; JAB 12/19/13 - fatty acid and lipid pathways from Burk mods, GPRs double checked by JAB
rxn06777	(S)-3-Hydroxytetradecanoyl-CoANAD+ oxidoreductase	cpd00003[c] + cpd03115[c] <=> cpd00004[c] + cpd00067[c] + cpd12689[c]	NAD + (S)-3-Hydroxytetradecanoyl-CoA <=> NADH + H+ + 3-Oxotetradecanoyl-CoA	((PA1737) or (PA3014) or (PA3590) or (PA1628) or (PA5188))	PA1737 PA3014 PA3590 PA1628 PA5188		Fatty acid metabolism	1	-1000	1000	0		1.1.1.35,1.1.1.211	*JAB 06/23/14 - correctly using NAD as cofactor; ASB 2/7/14 - added parenthesis to front of GPR; JAB 12/19/13 - fatty acid and lipid pathways from Burk mods, GPRs double checked by JAB
rxn03244	(S)-Hydroxydecanoyl-CoANAD+ oxidoreductase	cpd00003[c] + cpd03118[c] <=> cpd00004[c] + cpd00067[c] + cpd03119[c]	NAD + (S)-Hydroxydecanoyl-CoA <=> NADH + H+ + 3-Oxodecanoyl-CoA	((PA1737) or (PA3014) or (PA3590) or (PA1628) or (PA5188))	PA1737 PA3014 PA3590 PA1628 PA5188		Fatty acid metabolism	1	-1000	1000	0		1.1.1.35,1.1.1.211	*JAB 06/23/14 - correctly using NAD as cofactor; ASB 2/7/14 - added parenthesis to front of GPR; JAB 12/19/13 - fatty acid and lipid pathways from Burk mods, GPRs double checked by JAB
rxn03249	(S)-Hydroxyhexanoyl-CoANAD+ oxidoreductase	cpd00003[c] + cpd03122[c] <=> cpd00004[c] + cpd00067[c] + cpd03123[c]	NAD + (S)-Hydroxyhexanoyl-CoA <=> NADH + H+ + 3-Oxohexanoyl-CoA	((PA1737) or (PA3014) or (PA3590) or (PA1628) or (PA5188))	PA1737 PA3014 PA3590 PA1628 PA5188		Fatty acid metabolism	1	-1000	1000	0		1.1.1.35,1.1.1.211	*JAB 06/23/14 - correctly using NAD as cofactor; ASB 2/7/14 - added parenthesis to front of GPR; JAB 12/19/13 - fatty acid and lipid pathways from Burk mods, GPRs double checked by JAB
rxn03246	(S)-Hydroxyoctanoyl-CoANAD+ oxidoreductase	cpd00003[c] + cpd03120[c] <=> cpd00004[c] + cpd00067[c] + cpd03121[c]	NAD + (S)-Hydroxyoctanoyl-CoA <=> NADH + H+ + 3-Oxooctanoyl-CoA	((PA1737) or (PA3014) or (PA3590) or (PA1628) or (PA5188))	PA1737 PA3014 PA3590 PA1628 PA5188		Fatty acid metabolism	1	-1000	1000	0		1.1.1.35,1.1.1.211	*JAB 06/23/14 - correctly using NAD as cofactor; ASB 2/7/14 - added parenthesis to front of GPR; JAB 12/19/13 - fatty acid and lipid pathways from Burk mods, GPRs double checked by JAB
rxn02122	D-GlucuronolactoneNAD+ oxidoreductase	2 cpd00001[c] + cpd00003[c] + cpd01735[c] <=> 3 cpd00067[c] + cpd00004[c] + cpd00609[c]	2 H2O + NAD + Glucurone <=> 3 H+ + NADH + D-Glucarate	((PA1984) or (PA5312) or (PA1027) or (PA4899))	PA1984 PA5312 PA1027 PA4899		Ascorbate and aldarate metabolism	1	-1000	1000	0		1.2.1.3	*JAB 06/25/14 - correct cofactor usage, removed PA4022 (specific hydrazone dehydrogenase with paper), added PA4899 (possibly slightly less specific than PA4022) - poorly justified KEGG reaction, may be worth removing; JAB 01/16/14 - generic aldehyde dehydrogenases // Burk: Added based on KEGG map
rxn01387	IsocitrateNADP+ oxidoreductase (decarboxylating)	cpd00006[c] + cpd00260[c] <=> cpd00067[c] + cpd00005[c] + cpd03187[c]	NADP + Isocitrate <=> H+ + NADPH + Oxalosuccinate	((PA2624) or (PA2623))	PA2624 PA2623		Citrate cycle (TCA cycle)	1	-1000	1000	0		1.1.1.42	*JAB 06/24/14 - correct NADP usage; Changed GPR to OR relationship, Changed reversibility	Yasutake, Y., Watanabe, S., Yao, M., Takada, Y., Fukunaga, N., & Tanaka, I. (2003). Crystal structure of the monomeric isocitrate dehydrogenase in the presence of NADP+: insight into the cofactor recognition, catalysis, and evolution. The Journal of Biological Chemistry, 278(38), 36897–904. doi:10.1074/jbc.M304091200 Fuhrer, T., & Sauer, U. (2009). Different biochemical mechanisms ensure network-…
rxn00616	sn-Glycerol-3-phosphate(acceptor) 2-oxidoreductase	cpd00080[c] + cpd00015[c] <=> cpd00982[c] + cpd00095[c]	Glycerol-3-phosphate + FAD <=> FADH2 + Glycerone-phosphate	((PA3584) or (PA3025))	PA3584 PA3025		Glycerophospholipid metabolism	1	-1000	1000	0		1.1.99.5	*JAB 06/25/14 - anaerobic version of glpD binds to FAD, should possibly add ubiquinone-8 > ubiquinol-8 as other cofactors (?), aerJAB 12/13/13 - req. for cpd15534[c] synthesis, direct translation from Burk for lipid pathway GPRs, needs curation based on literature, originally (BCAL2355 - 3e-58, pssA)	Nikel, P. I., Kim, J., & de Lorenzo, V. (2014). Metabolic and regulatory rearrangements underlying glycerol metabolism in Pseudomonas putida KT2440. Environmental Microbiology, 16(1), 239–54. doi:10.1111/1462-2920.12224
rxn00501	methylmalonate-semialdehyde dehydrogenase (malonic semialdehyde)	cpd00003[c] + cpd00010[c] + cpd00191[c] <=> cpd00004[c] + cpd00011[c] + cpd00022[c]	NAD + CoA + 3-Oxopropanoate <=> NADH + CO2 + Acetyl-CoA	(PA0130 or PA0747 or PA3570)	PA0130 PA0747 PA3570		Propanoate metabolism	1	-1000	1000	0		1.2.1.18,1.2.1.27	*JAB 06/25/14 - reaction occurs according to Metacyc/Hayaishi61, but GPR is probably incorrect > mmsA GPR at the moment (similar function)
rxn10125	NAD(P) transhydrogenase (membrane bound)	cpd00004[c] + cpd00006[c] + 2 cpd00067[e] <=> 2 cpd00067[c] + cpd00003[c] + cpd00005[c]	NADH + NADP + 2 H+ <=> 2 H+ + NAD + NADPH	(PA0195 and PA0196)	PA0195 PA0196		Nicotinate and nicotinamide metabolism	1	-1000	1000	0		1.6.1.1	*JAB 06/25/14 - correct cofactors
rxn01851	aminobutyraldehyde dehydrogenase	cpd00001[c] + cpd00003[c] + cpd00434[c] -> cpd00004[c] + 2 cpd00067[c] + cpd00281[c]	H2O + NAD + 4-Aminobutanal -> NADH + 2 H+ + GABA	(PA0219 or PA5312)	PA0219 PA5312		Arginine and proline metabolism	0	0	1000	0		1.2.1.19,1.2.1.3	*JAB 06/25/14 - cofactor usage matches MetaCyc
rxn13812	L-aspartate oxidase	cpd00015[c] + cpd00041[c] + cpd00095[c] -> 2 cpd00001[c] + cpd00067[c] + cpd00009[c] + cpd00982[c] + cpd02333[c]	FAD + L-Aspartate + Glycerone-phosphate -> 2 H2O + H+ + Phosphate + FADH2 + Quinolinate	(PA1004 and PA0761)	PA1004 PA0761		Nicotinate and nicotinamide metabolism	0	0	1000	0			*JAB 06/25/14 - MetaCyc supports FAD involvement, specific substrates from KEGG
rxn01297	xanthine dehydrogenase	cpd00001[c] + cpd00003[c] + cpd00226[c] <=> cpd00004[c] + cpd00067[c] + cpd00309[c]	H2O + NAD + HYXN <=> NADH + H+ + XAN	(PA1523 and PA1524 and PA1522)	PA1523 PA1524 PA1522		Purine metabolism	1	-1000	1000	0		1.17.1.4,1.1.1.204	*JAB 06/25/14 - matches MetaCyc cofactor usage, changed GPR to and relationship and added PA1522 (xdhC)
rxn01522	xanthine dehydrogenase	cpd00001[c] + cpd00003[c] + cpd00309[c] -> cpd00004[c] + cpd00067[c] + cpd00300[c]	H2O + NAD + XAN -> NADH + H+ + Urate	(PA1523 and PA1524 and PA1522)	PA1523 PA1524 PA1522		Purine metabolism	0	0	1000	0		1.17.1.4,1.1.1.204	*JAB 06/25/14 - matches MetaCyc cofactor usage, changed GPR to and relationship and added PA1522 (xdhC)
rxn00288	succinate dehydrogenase	cpd00015[c] + cpd00036[c] -> cpd00982[c] + cpd00106[c]	FAD + Succinate -> FADH2 + Fumarate	(PA1581 and PA1582 and PA1583 and PA1584)	PA1581 PA1582 PA1583 PA1584		Butanoate metabolism	0	0	1000	0		1.3.99.1	*JAB 06/27/14 - correct cofactors according to Fuhrer and Sauer; *JAB 01/31/14 - switched reaction directionality according to MetaCyc	Fuhrer, T., & Sauer, U. (2009). Different biochemical mechanisms ensure network-wide balancing of reducing equivalents in microbial metabolism. Journal of Bacteriology, 191(7), 2112–21. doi:10.1128/JB.01523-08
rxn10126	succinate dehydrogenase	cpd00982[c] + cpd15560[c] -> cpd00015[c] + cpd15561[c]	FADH2 + Ubiquinone-8 -> FAD + Ubiquinol-8	(PA1583 and PA1584 and PA1581 and PA1582)	PA1583 PA1584 PA1581 PA1582		Oxidative phosphorylation	0	0	1000	0			*JAB 06/27/14 - correct cofactors according to Fuhrer and Sauer; *PY 06/11/14 Changed => to -> *JAB 04/16/14 - fixed ub8 ref; ASB 03/24/14 - tentative subsystem assignment; JAB 01/31/14 - switched reaction directionality according to MetaCyc, kind of a weird way to incorporate ubiquinone into succinate dehydrogenase	Fuhrer, T., & Sauer, U. (2009). Different biochemical mechanisms ensure network-wide balancing of reducing equivalents in microbial metabolism. Journal of Bacteriology, 191(7), 2112–21. doi:10.1128/JB.01523-08
rJB00270	succinate dehydrogenase	cpd00982[c] + cpd01351[c] -> cpd00015[c] + cJB00125[c]	FADH2 + Ubiquinone-9 -> FAD + Ubiquinol-9	(PA1583 and PA1584 and PA1581 and PA1582)	PA1583 PA1584 PA1581 PA1582		Citrate cycle (TCA cycle)	0	0	1000	0			*JAB 06/27/14 - correct cofactors according to Fuhrer and Sauer; *PY 06/11/14 Changed => to -> *JAB 04/16/14 - ub8>ub9 fix; ASB 03/24/14 - tentative subsystem assignment; JAB 01/31/14 - switched reaction directionality according to MetaCyc, kind of a weird way to incorporate ubiquinone into succinate dehydrogenase	Fuhrer, T., & Sauer, U. (2009). Different biochemical mechanisms ensure network-wide balancing of reducing equivalents in microbial metabolism. Journal of Bacteriology, 191(7), 2112–21. doi:10.1128/JB.01523-08
rxn06493	dihydrolipoamide dehydrogenase	cpd00003[c] + cpd12225[c] <=> cpd00004[c] + cpd00067[c] + cpd12005[c]	NAD + Dihydrolipolprotein <=> NADH + H+ + Lipoylprotein	(PA1587) and (PA2250 or PA4829)	PA1587 PA2250 PA4829		Glyoxylate and dicarboxylate metabolism	1	-1000	1000	0		1.8.1.4	*JAB 06/27/14 - correct cofactors according to Fuhrer and Sauer; * JCT 04/24/14 - added to replace the glycine cleavage system (rxn00908)	Fuhrer, T., & Sauer, U. (2009). Different biochemical mechanisms ensure network-wide balancing of reducing equivalents in microbial metabolism. Journal of Bacteriology, 191(7), 2112–21. doi:10.1128/JB.01523-08
rxn13808	assimilatory nitrite reductase	3 cpd00004[c] + 4 cpd00067[c] + cpd00075[c] <=> cpd00001[c] + 3 cpd00003[c] + cpd00985[c]	3 NADH + 4 H+ + Nitrite <=> H2O + 3 NAD + NH4OH	(PA1781 and PA1780)	PA1781 PA1780		Nitrogen metabolism	1	-1000	1000	0		1.7.1.4, 1.7.1.15	*JAB 06/29/14 - most similar to nasD of B. subtilis, uses NADH, can potentially use NADPH but activity is much lower	Nakano, M., Hoffmann, T., Zhu, Y., & Jahn, D. (1998). Nitrogen and oxygen regulation of Bacillus subtilis nasDEF encoding NADH-dependent nitrite reductase by TnrA and ResDE. Journal of Bacteriology, 180(20), 5344–5350. Retrieved from http://jb.asm.org/content/180/20/5344.short
rxn00623	sulfite reductase (NADPH2)	3 cpd00001[c] + 3 cpd00006[c] + cpd00239[c] <=> 4 cpd00067[c] + 3 cpd00005[c] + cpd00081[c]	3 H2O + 3 NADP + H2S <=> 4 H+ + 3 NADPH + Sulfite	(PA1838 or (PA2906 or PA4130))	PA1838 PA2906 PA4130		Sulfur metabolism	1	-1000	1000	0		1.8.1.2,1.8.2.2	*JAB 06/29/14 - NADPH specific according to MetaCyc
rxn00506	aldehyde dehydrogenase (acetaldehyde, NAD)	cpd00001[c] + cpd00003[c] + cpd00071[c] -> cpd00004[c] + 2 cpd00067[c] + cpd00029[c]	H2O + NAD + Acetaldehyde -> NADH + 2 H+ + Acetate	(PA1984 or PA4022 or PA0219 or PA5312)	PA1984 PA4022 PA0219 PA5312		Pyruvate metabolism	0	0	1000	0		1.2.1.3,1.2.1.5	*JAB 06/27/14 - correct cofactor usage according to MetaCyc citation for P. putida
rxn00779	glyceraldehyde-3-phosphate dehydrogenase (NADP)	cpd00001[c] + cpd00006[c] + cpd00102[c] -> 2 cpd00067[c] + cpd00005[c] + cpd00169[c]	H2O + NADP + Glyceraldehyde3-phosphate -> 2 H+ + NADPH + 3-Phosphoglycerate	(PA2323 or PA3001)	PA2323 PA3001		Glycolysis / Gluconeogenesis	0	0	1000	0		1.2.1.13, 1.2.1.59	*JAB 06/25/14 - correct cofactor	Nikel, P. I., Kim, J., & de Lorenzo, V. (2013). Metabolic and regulatory rearrangements underlying glycerol metabolism in Pseudomonas putida KT2440. Environmental Microbiology. doi:10.1111/1462-2920.12224
rxn13726	NADH dehydrogenase (ubiquinone-8 & 5 protons)	cpd00004[c] + 5 cpd00067[c] + cpd15560[c] -> cpd00003[c] + 4 cpd00067[e] + cpd15561[c]	NADH + 5 H+ + Ubiquinone-8 -> NAD + 4 H+[e] + Ubiquinol-8	(PA2637 and PA2638 and PA2639 and PA2640 and PA2641 and PA2642 and PA2643 and PA2644 and PA2645 and PA2646 and PA2647 and PA2648 and PA2649)	PA2637 PA2638 PA2639 PA2640 PA2641 PA2642 PA2643 PA2644 PA2645 PA2646 PA2647 PA2648 PA2649		Oxidative phosphorylation	0	0	1000	0			*JAB 04/16/14 - fixed ub8 ref; JAB 01/31/14 - switched reaction directionality to match MetaCyc
rJB00264	NADH dehydrogenase (ubiquinone-9 & 5 protons)	cpd00004[c] + 5 cpd00067[c] + cpd01351[c] -> cpd00003[c] + 4 cpd00067[e] + cJB00125[c]	NADH + 5 H+ + Ubiquinone-9 -> NAD + 4 H+[e] + Ubiquinol-9	(PA2637 and PA2638 and PA2639 and PA2640 and PA2641 and PA2642 and PA2643 and PA2644 and PA2645 and PA2646 and PA2647 and PA2648 and PA2649)	PA2637 PA2638 PA2639 PA2640 PA2641 PA2642 PA2643 PA2644 PA2645 PA2646 PA2647 PA2648 PA2649		Oxidative phosphorylation	0	0	1000	0			*PY 06/11/14 Changed <=> to -> *JAB 04/16/14 - ub8>ub9 fix; JAB 01/31/14 - switched reaction directionality to match MetaCyc
rxn10122	NADH dehydrogenase (ubiquinone-8 3.5 protons)	45 cpd00067[c] + cpd00004[c] + cpd15560[c] -> 35 cpd00067[e] + cpd00003[c] + cpd15561[c]	45 H+ + NADH + Ubiquinone-8 -> 35 H+ + NAD + Ubiquinol-8	(PA2649 and PA2648 and PA2647 and PA2646 and PA2645 and PA2644 and PA2643 and PA2642 and PA2641 and PA2640 and PA2639 and PA2638 and PA2637)	PA2649 PA2648 PA2647 PA2646 PA2645 PA2644 PA2643 PA2642 PA2641 PA2640 PA2639 PA2638 PA2637		Oxidative phosphorylation	0	0	0	0		1.6.5.3	*JAB 06/27/14 - not sure why this reaction was included (rxn13726 performs same function), and decimals for 4.5 > 3.5 nadh > nad seem to have disappeared, so closing; Changed to irrev
rxn00604	glucose 6-phosphate dehydrogenase	cpd00006[c] + cpd00079[c] <=> cpd00067[c] + cpd00005[c] + cpd00911[c]	NADP + D-glucose-6-phosphate <=> H+ + NADPH + 6-phospho-D-glucono-1-5-lactone	(PA3183 or PA5439)	PA3183 PA5439		Pyruvate metabolism	1	-1000	1000	0		1.1.1.49	*JAB 06/20/14 - zwf shows much higher cofactor binding specificity for NADP, but higher enzyme activity when NAD is bound, leaving as NADP only for now	Ma, J., Hager, P., Howell, M., Phibbs, P., & Hassett, D. (1998). Cloning and characterization of the Pseudomonas aeruginosa zwf gene encoding glucose-6-phosphate dehydrogenase, an enzyme important in resistance to methyl viologen (Paraquat). Journal of Bacteriology, 180(7), 1741–1749. Retrieved from http://jb.asm.org/content/180/7/1741.short
rJB00276	glucose 6-phosphate dehydrogenase (NAD+)	cpd00003[c] + cpd00079[c] <=> cpd00067[c] + cpd00004[c] + cpd00911[c]	NAD + D-glucose-6-phosphate <=> H+ + NADH + 6-phospho-D-glucono-1-5-lactone	(PA3183 or PA5439)	PA3183 PA5439		Pyruvate metabolism	1	-1000	1000	0		1.1.1.49	*JAB 06/29/14 - zwf shows much higher cofactor binding specificity for NADP, but higher enzyme activity when NAD is bound; Fuhrer and Sauer show NAD cofactor activity in P. fluorescens and theorize that dual isozyme specificities may help correct redox balance - P. fluorescens and P. aeruginosa genes are nearly identical (not sure which might prefer NAD, but is suspected)	Ma, J., Hager, P., Howell, M., Phibbs, P., & Hassett, D. (1998). Cloning and characterization of the Pseudomonas aeruginosa zwf gene encoding glucose-6-phosphate dehydrogenase, an enzyme important in resistance to methyl viologen (Paraquat). Journal of Bacteriology, 180(7), 1741–1749. Retrieved from http://jb.asm.org/content/180/7/1741.short; Fuhrer, T., & Sauer, U. (2009). Different biochemical …
rxn00671	methylmalonate-semialdehyde dehydrogenase	cpd00003[c] + cpd00010[c] + cpd00287[c] <=> cpd00004[c] + cpd00011[c] + cpd00086[c]	NAD + CoA + 3-Oxo-2-methylpropanoate <=> NADH + CO2 + Propionyl-CoA	(PA3570 or PA0130 or PA0747)	PA3570 PA0130 PA0747		Propanoate metabolism	1	-1000	1000	0		1.2.1.27	*JAB 06/25/14 - correct cofactor usage according to MetaCyc citations	Steele, M. I., Lorenz, D., Hatter, K., Park, a, & Sokatch, J. R. (1992). Characterization of the mmsAB operon of Pseudomonas aeruginosa PAO encoding methylmalonate-semialdehyde dehydrogenase and 3-hydroxyisobutyrate dehydrogenase. The Journal of Biological Chemistry, 267(19), 13585–92. Retrieved from http://www.ncbi.nlm.nih.gov/pubmed/1339433
rxn01115	phosphogluconate dehydrogenase	cpd00006[c] + cpd00284[c] -> cpd00011[c] + cpd00005[c] + cpd00171[c]	NADP + 6-Phospho-D-gluconate -> CO2 + NADPH + D-Ribulose5-phosphate	PA0743	PA0743		Glutathione metabolism	0	0	0	0		1.1.1.44	* JAB 06/28/14 - should be off (doesn't match P. fluorescens gene), has redox cofactor effects; * JCT 02/17/14 I have inactivated this reaction since I don't think it is active in P. aeruginosa (not able to identify responsible enzyme)	Fuhrer, T., & Sauer, U. (2009). Different biochemical mechanisms ensure network-wide balancing of reducing equivalents in microbial metabolism. Journal of Bacteriology, 191(7), 2112–21. doi:10.1128/JB.01523-08
rxn00338	L-aspartate oxidase	cpd00007[c] + cpd00041[c] -> cpd00025[c] + cpd00067[c] + cpd03470[c]	O2 + L-Aspartate -> H2O2 + H+ + Iminoaspartate	PA0761	PA0761		Nicotinate and nicotinamide metabolism	0	0	1000	0		1.4.3.16	*JAB 06/25/14 - listed as flavoprotein, but no FAD (?)
rxn00248	malate dehydrogenase	cpd00003[c] + cpd00130[c] <=> cpd00004[c] + cpd00067[c] + cpd00032[c]	NAD + L-Malate <=> NADH + H+ + Oxaloacetate	PA1252	PA1252		Glyoxylate and dicarboxylate metabolism	1	-1000	1000	0		1.1.1.37	*JAB 06/26/14 - double checked cofactor usage, experimental evidence in P. fluorescens	Fuhrer, T., & Sauer, U. (2009). Different biochemical mechanisms ensure network-wide balancing of reducing equivalents in microbial metabolism. Journal of Bacteriology, 191(7), 2112–21. doi:10.1128/JB.01523-08
rxn05353	Butyryl-[acyl-carrier protein]malonyl-CoA	cpd00067[c] + cpd00005[c] + cpd11465[c] -> cpd00006[c] + cpd11464[c]	H+ + NADPH + But-2-enoyl-[acyl-carrier protein] -> NADP + Butyryl-ACP	PA1470	PA1470		Fatty acid biosynthesis	0	0	1000	0		1.3.1.10	*JAB 06/29/14 - reference from PGD to nadp specificity; *JAB 12/12/13 - req. for cpd15531[c] synthesis, direct translation from Burk for lipid pathway GPRs, needs curation based on literature, originally (BCAL2689 - 1e-62) or (BCAL1425 - no match >1e-30)
rxn05356	Decanoyl-[acyl-carrier protein]malonyl-CoA	cpd00067[c] + cpd00005[c] + cpd11475[c] -> cpd00006[c] + cpd11474[c]	H+ + NADPH + (2E)-Decenoyl-[acp] -> NADP + Decanoyl-ACP	PA1470	PA1470		Fatty acid biosynthesis	0	0	1000	0		1.3.1.10,2.3.1.85	*JAB 06/29/14 - reference from PGD to nadp specificity; *JAB 12/12/13 - req. for cpd15531[c] synthesis, direct translation from Burk for lipid pathway GPRs, needs curation based on literature, originally (BCAL2689 - 1e-62) or (BCAL1425 - no match >1e-30)
rxn05355	Dodecanoyl-[acyl-carrier protein] malonyl-CoA	cpd00067[c] + cpd00005[c] + cpd11469[c] -> cpd00006[c] + cpd11468[c]	H+ + NADPH + (2E)-Dodecenoyl-[acp] -> NADP + Dodecanoyl-ACP	PA1470	PA1470		Fatty acid biosynthesis	0	0	1000	0		1.3.1.10,2.3.1.85	*JAB 06/29/14 - reference from PGD to nadp specificity; *JAB 12/12/13 - req. for cpd15531[c] synthesis, direct translation from Burk for lipid pathway GPRs, needs curation based on literature, originally (BCAL2689 - 1e-62) or (BCAL1425 - no match >1e-30)
rxn05354	Hexadecanoyl-[acyl-carrier proteinmalonyl-CoA	cpd00067[c] + cpd00005[c] + cpd11477[c] -> cpd00006[c] + cpd11476[c]	H+ + NADPH + (2E)-Hexadecenoyl-[acp] -> NADP + hexadecanoyl-acp	PA1470	PA1470		Fatty acid biosynthesis	0	0	1000	0		1.3.1.10,2.3.1.85	*JAB 06/29/14 - reference from PGD to nadp specificity; *JAB 12/12/13 - req. for cpd15531[c] synthesis, direct translation from Burk for lipid pathway GPRs, needs curation based on literature, originally (BCAL2689 - 1e-62) or (BCAL1425 - no match >1e-30)
rxn05357	Hexanoyl-[acyl-carrier protein]oxoacyl- and enoyl-reducing and	cpd00067[c] + cpd00005[c] + cpd11473[c] -> cpd00006[c] + cpd11472[c]	H+ + NADPH + (2E)-Hexenoyl-[acp] -> NADP + Hexanoyl-ACP	PA1470	PA1470		Fatty acid biosynthesis	0	0	1000	0		1.3.1.10,2.3.1.85	*JAB 06/29/14 - reference from PGD to nadp specificity; *JAB 12/12/13 - req. for cpd15531[c] synthesis, direct translation from Burk for lipid pathway GPRs, needs curation based on literature, originally (BCAL2689 - 1e-62) or (BCAL1425 - no match >1e-30)
rxn05352	Octanoyl-[acyl-carrier protein]malonyl-CoA	cpd00067[c] + cpd00005[c] + cpd11471[c] -> cpd00006[c] + cpd11470[c]	H+ + NADPH + (2E)-Octenoyl-[acp] -> NADP + Octanoyl-ACP	PA1470	PA1470		Fatty acid biosynthesis	0	0	1000	0		1.3.1.10,2.3.1.85	*JAB 06/29/14 - reference from PGD to nadp specificity; *JAB 12/12/13 - req. for cpd15531[c] synthesis, direct translation from Burk for lipid pathway GPRs, needs curation based on literature, originally (BCAL2689 - 1e-62) or (BCAL1425 - no match >1e-30)
rxn05351	Tetradecanoyl-[acyl-carrier protein]malonyl-CoA	cpd00067[c] + cpd00005[c] + cpd11467[c] -> cpd00006[c] + cpd11466[c]	H+ + NADPH + (2E)-Tetradecenoyl-[acp] -> NADP + Myristoyl-ACP	PA1470	PA1470		Fatty acid biosynthesis	0	0	1000	0		1.3.1.10,2.3.1.85	*JAB 06/29/14 - reference from PGD to nadp specificity; *JAB 12/12/13 - req. for cpd15531[c] synthesis, direct translation from Burk for lipid pathway GPRs, needs curation based on literature, originally (BCAL2689 - 1e-62) or (BCAL1425 - no match >1e-30)
rxn05338	(3R)-3-Hydroxydecanoyl-[acyl-carrier-protein]:NADP+ oxidoreductase	cpd00006[c] + cpd11482[c] <=> cpd00067[c] + cpd00005[c] + cpd11487[c]	NADP + (R)-3-Hydroxydecanoyl-[acyl-carrier protein] <=> H+ + NADPH + 3-oxodecanoyl-acp	PA1610	PA1610		Fatty acid biosynthesis	1	-1000	1000	0		1.1.1.100,2.3.1.85,2.3.1.86
rxn00611	glycerol-3-phosphate dehydrogenase (NAD)	cpd00004[c] + cpd00067[c] + cpd00095[c] -> cpd00003[c] + cpd00080[c]	NADH + H+ + Glycerone-phosphate -> NAD + Glycerol-3-phosphate	PA1614	PA1614		Glycerophospholipid metabolism	0	0	1000	0		1.1.1.261,1.1.1.94	*JAB 06/25/14 - minimally active enzyme compared to glpD (rxn00616), can use either NAD or NADP, made irreversible based on description of function in E. coli and PPU	Nikel, P. I., Kim, J., & de Lorenzo, V. (2014). Metabolic and regulatory rearrangements underlying glycerol metabolism in Pseudomonas putida KT2440. Environmental Microbiology, 16(1), 239–54. doi:10.1111/1462-2920.12224
rxn00612	glycerol-3-phosphate dehydrogenase (NADP)	cpd00067[c] + cpd00005[c] + cpd00095[c] -> cpd00080[c] + cpd00006[c]	H+ + NADPH + Glycerone-phosphate -> Glycerol-3-phosphate + NADP	PA1614	PA1614		Glycerophospholipid metabolism	0	0	1000	0		1.1.1.261,1.1.1.94	*JAB 06/25/14 - minimally active enzyme compared to glpD (rxn00616), can use either NAD or NADP, made irreversible based on description of function in E. coli and PPU	Nikel, P. I., Kim, J., & de Lorenzo, V. (2014). Metabolic and regulatory rearrangements underlying glycerol metabolism in Pseudomonas putida KT2440. Environmental Microbiology, 16(1), 239–54. doi:10.1111/1462-2920.12224
rxn05436	10-methyl-trans-dodec-2-enoyl-ACPNAD+ oxidoreductase (A-specific)	cpd00004[c] + cpd00067[c] + cpd11510[c] -> cpd00003[c] + cpd11511[c]	NADH + H+ + 10-methyl-trans-dodec-2-enoyl-ACP -> NAD + 10-methyl-dodecanoyl-ACP	PA1806	PA1806		Fatty acid biosynthesis	0	0	1000	0		1.3.1.0	*JAB 12/19/13 - fatty acid and lipid pathways from Burk mods, GPRs double checked by JAB	Hoang, T., & Schweizer, H. (1999). Characterization of Pseudomonas aeruginosa enoyl-acyl carrier protein reductase (FabI): a target for the antimicrobial triclosan and its role in acylated homoserine lactone synthesis. Journal of Bacteriology, 181(17), 5489–5497. Retrieved from http://jb.asm.org/content/181/17/5489.short
rxn05448	10-methyl-trans-undec-2-enoyl-ACPNAD+ oxidoreductase (A-specific)	cpd00004[c] + cpd00067[c] + cpd11560[c] -> cpd00003[c] + cpd11561[c]	NADH + H+ + 10-methyl-trans-undec-2-enoyl-ACP -> NAD + 10-methyl-undecanoyl-ACP	PA1806	PA1806		Fatty acid biosynthesis	0	0	1000	0		1.3.1.0	*JAB 06/22/14 - fabI (nad specific); JAB 12/19/13 - fatty acid and lipid pathways from Burk mods, GPRs double checked by JAB	Hoang, T., & Schweizer, H. (1999). Characterization of Pseudomonas aeruginosa enoyl-acyl carrier protein reductase (FabI): a target for the antimicrobial triclosan and its role in acylated homoserine lactone synthesis. Journal of Bacteriology, 181(17), 5489–5497. Retrieved from http://jb.asm.org/content/181/17/5489.short
rxn05442	11-methyl-trans-dodec-2-enoyl-ACPNAD+ oxidoreductase (A-specific)	cpd00004[c] + cpd00067[c] + cpd11535[c] -> cpd00003[c] + cpd11536[c]	NADH + H+ + 11-methyl-trans-dodec-2-enoyl-ACP -> NAD + 11-methyl-dodecanoyl-ACP	PA1806	PA1806		Fatty acid biosynthesis	0	0	1000	0		1.3.1.0	*JAB 06/22/14 - fabI (nad specific); JAB 12/19/13 - fatty acid and lipid pathways from Burk mods, GPRs double checked by JAB	Hoang, T., & Schweizer, H. (1999). Characterization of Pseudomonas aeruginosa enoyl-acyl carrier protein reductase (FabI): a target for the antimicrobial triclosan and its role in acylated homoserine lactone synthesis. Journal of Bacteriology, 181(17), 5489–5497. Retrieved from http://jb.asm.org/content/181/17/5489.short
rxn05437	12-methyl-trans-tetra-dec-2-enoyl-ACPNAD+ oxidoreductase (A-specific)	cpd00004[c] + cpd00067[c] + cpd11514[c] -> cpd00003[c] + cpd11515[c]	NADH + H+ + 12-methyl-trans-tetra-dec-2-enoyl-ACP -> NAD + 12-methyl-tetra-decanoyl-ACP	PA1806	PA1806		Fatty acid biosynthesis	0	0	1000	0		1.3.1.0	*JAB 06/22/14 - fabI (nad specific); JAB 12/19/13 - fatty acid and lipid pathways from Burk mods, GPRs double checked by JAB	Hoang, T., & Schweizer, H. (1999). Characterization of Pseudomonas aeruginosa enoyl-acyl carrier protein reductase (FabI): a target for the antimicrobial triclosan and its role in acylated homoserine lactone synthesis. Journal of Bacteriology, 181(17), 5489–5497. Retrieved from http://jb.asm.org/content/181/17/5489.short
rxn05449	12-methyl-trans-tridec-2-enoyl-ACPNAD+ oxidoreductase (A-specific)	cpd00004[c] + cpd00067[c] + cpd11564[c] -> cpd00003[c] + cpd11565[c]	NADH + H+ + 12-methyl-trans-tridec-2-enoyl-ACP -> NAD + 12-methyl-tridecanoyl-ACP	PA1806	PA1806		Fatty acid biosynthesis	0	0	1000	0		1.3.1.0	*JAB 06/22/14 - fabI (nad specific); JAB 12/19/13 - fatty acid and lipid pathways from Burk mods, GPRs double checked by JAB	Hoang, T., & Schweizer, H. (1999). Characterization of Pseudomonas aeruginosa enoyl-acyl carrier protein reductase (FabI): a target for the antimicrobial triclosan and its role in acylated homoserine lactone synthesis. Journal of Bacteriology, 181(17), 5489–5497. Retrieved from http://jb.asm.org/content/181/17/5489.short
rxn05443	13-methyl-trans-tetra-dec-2-enoyl-ACPNAD+ oxidoreductase (A-specific)	cpd00004[c] + cpd00067[c] + cpd11539[c] -> cpd00003[c] + cpd11540[c]	NADH + H+ + 13-methyl-trans-tetra-dec-2-enoyl-ACP -> NAD + 13-methyl-tetra-decanoyl-ACP	PA1806	PA1806		Fatty acid biosynthesis	0	0	1000	0		1.3.1.0	*JAB 06/22/14 - fabI (nad specific); JAB 12/19/13 - fatty acid and lipid pathways from Burk mods, GPRs double checked by JAB	Hoang, T., & Schweizer, H. (1999). Characterization of Pseudomonas aeruginosa enoyl-acyl carrier protein reductase (FabI): a target for the antimicrobial triclosan and its role in acylated homoserine lactone synthesis. Journal of Bacteriology, 181(17), 5489–5497. Retrieved from http://jb.asm.org/content/181/17/5489.short
rxn05438	14-methyl-trans-hexa-dec-2-enoyl-ACPNAD+ oxidoreductase (A-specific)	cpd00004[c] + cpd00067[c] + cpd11518[c] -> cpd00003[c] + cpd11519[c]	NADH + H+ + 14-methyl-trans-hexa-dec-2-enoyl-ACP -> NAD + 14-methyl-hexa-decanoyl-ACP	PA1806	PA1806		Fatty acid biosynthesis	0	0	1000	0		1.3.1.0	*JAB 06/22/14 - fabI (nad specific); JAB 12/19/13 - fatty acid and lipid pathways from Burk mods, GPRs double checked by JAB	Hoang, T., & Schweizer, H. (1999). Characterization of Pseudomonas aeruginosa enoyl-acyl carrier protein reductase (FabI): a target for the antimicrobial triclosan and its role in acylated homoserine lactone synthesis. Journal of Bacteriology, 181(17), 5489–5497. Retrieved from http://jb.asm.org/content/181/17/5489.short
rxn05450	14-methyl-trans-pentadec-2-enoyl-ACPNAD+ oxidoreductase (A-specific)	cpd00004[c] + cpd00067[c] + cpd11568[c] -> cpd00003[c] + cpd11569[c]	NADH + H+ + 14-methyl-trans-pentadec-2-enoyl-ACP -> NAD + 14-methyl-pentadecanoyl-ACP	PA1806	PA1806		Fatty acid biosynthesis	0	0	1000	0		1.3.1.0	*JAB 06/22/14 - fabI (nad specific); JAB 12/19/13 - fatty acid and lipid pathways from Burk mods, GPRs double checked by JAB	Hoang, T., & Schweizer, H. (1999). Characterization of Pseudomonas aeruginosa enoyl-acyl carrier protein reductase (FabI): a target for the antimicrobial triclosan and its role in acylated homoserine lactone synthesis. Journal of Bacteriology, 181(17), 5489–5497. Retrieved from http://jb.asm.org/content/181/17/5489.short
rxn05444	15-methyl-trans-hexa-dec-2-enoyl-ACPNAD+ oxidoreductase (A-specific)	cpd00004[c] + cpd00067[c] + cpd11543[c] -> cpd00003[c] + cpd11544[c]	NADH + H+ + 15-methyl-trans-hexa-dec-2-enoyl-ACP -> NAD + 15-methyl-hexa-decanoyl-ACP	PA1806	PA1806		Fatty acid biosynthesis	0	0	1000	0		1.3.1.0	*JAB 06/22/14 - fabI (nad specific); JAB 12/19/13 - fatty acid and lipid pathways from Burk mods, GPRs double checked by JAB	Hoang, T., & Schweizer, H. (1999). Characterization of Pseudomonas aeruginosa enoyl-acyl carrier protein reductase (FabI): a target for the antimicrobial triclosan and its role in acylated homoserine lactone synthesis. Journal of Bacteriology, 181(17), 5489–5497. Retrieved from http://jb.asm.org/content/181/17/5489.short
rxn05433	4-methyl-trans-hex-2-enoyl-ACPNAD+ oxidoreductase (A-specific)	cpd00004[c] + cpd00067[c] + cpd11498[c] -> cpd00003[c] + cpd11499[c]	NADH + H+ + 4-methyl-trans-hex-2-enoyl-ACP -> NAD + 4-methyl-hexanoyl-ACP	PA1806	PA1806		Fatty acid biosynthesis	0	0	1000	0		1.3.1.0	*JAB 06/22/14 - fabI (nad specific); JAB 12/19/13 - fatty acid and lipid pathways from Burk mods, GPRs double checked by JAB	Hoang, T., & Schweizer, H. (1999). Characterization of Pseudomonas aeruginosa enoyl-acyl carrier protein reductase (FabI): a target for the antimicrobial triclosan and its role in acylated homoserine lactone synthesis. Journal of Bacteriology, 181(17), 5489–5497. Retrieved from http://jb.asm.org/content/181/17/5489.short
rxn05445	4-methyl-trans-pent-2-enoyl-ACPNAD+ oxidoreductase (A-specific)	cpd00004[c] + cpd00067[c] + cpd11548[c] -> cpd00003[c] + cpd11549[c]	NADH + H+ + 4-methyl-trans-pent-2-enoyl-ACP -> NAD + 4-methyl-pentanoyl-ACP	PA1806	PA1806		Fatty acid biosynthesis	0	0	1000	0		1.3.1.0	*JAB 06/22/14 - fabI (nad specific); JAB 12/19/13 - fatty acid and lipid pathways from Burk mods, GPRs double checked by JAB	Hoang, T., & Schweizer, H. (1999). Characterization of Pseudomonas aeruginosa enoyl-acyl carrier protein reductase (FabI): a target for the antimicrobial triclosan and its role in acylated homoserine lactone synthesis. Journal of Bacteriology, 181(17), 5489–5497. Retrieved from http://jb.asm.org/content/181/17/5489.short
rxn05439	5-methyl-trans-hex-2-enoyl-ACPNAD+ oxidoreductase (A-specific)	cpd00004[c] + cpd00067[c] + cpd11523[c] -> cpd00003[c] + cpd11524[c]	NADH + H+ + 5-methyl-trans-hex-2-enoyl-ACP -> NAD + 5-methyl-hexanoyl-ACP	PA1806	PA1806		Fatty acid biosynthesis	0	0	1000	0		1.3.1.0	*JAB 06/22/14 - fabI (nad specific); JAB 12/19/13 - fatty acid and lipid pathways from Burk mods, GPRs double checked by JAB	Hoang, T., & Schweizer, H. (1999). Characterization of Pseudomonas aeruginosa enoyl-acyl carrier protein reductase (FabI): a target for the antimicrobial triclosan and its role in acylated homoserine lactone synthesis. Journal of Bacteriology, 181(17), 5489–5497. Retrieved from http://jb.asm.org/content/181/17/5489.short
rxn05446	6-methyl-trans-hept-2-enoyl-ACPNAD+ oxidoreductase (A-specific)	cpd00004[c] + cpd00067[c] + cpd11552[c] -> cpd00003[c] + cpd11553[c]	NADH + H+ + 6-methyl-trans-hept-2-enoyl-ACP -> NAD + 6-methyl-heptanoyl-ACP	PA1806	PA1806		Fatty acid biosynthesis	0	0	1000	0		1.3.1.0	*JAB 06/22/14 - fabI (nad specific); JAB 12/19/13 - fatty acid and lipid pathways from Burk mods, GPRs double checked by JAB	Hoang, T., & Schweizer, H. (1999). Characterization of Pseudomonas aeruginosa enoyl-acyl carrier protein reductase (FabI): a target for the antimicrobial triclosan and its role in acylated homoserine lactone synthesis. Journal of Bacteriology, 181(17), 5489–5497. Retrieved from http://jb.asm.org/content/181/17/5489.short
rxn05434	6-methyl-trans-oct-2-enoyl-ACPNAD+ oxidoreductase (A-specific)	cpd00004[c] + cpd00067[c] + cpd11502[c] -> cpd00003[c] + cpd11503[c]	NADH + H+ + 6-methyl-trans-oct-2-enoyl-ACP -> NAD + 6-methyl-octanoyl-ACP	PA1806	PA1806		Fatty acid biosynthesis	0	0	1000	0		1.3.1.0	*JAB 06/22/14 - fabI (nad specific); JAB 12/19/13 - fatty acid and lipid pathways from Burk mods, GPRs double checked by JAB	Hoang, T., & Schweizer, H. (1999). Characterization of Pseudomonas aeruginosa enoyl-acyl carrier protein reductase (FabI): a target for the antimicrobial triclosan and its role in acylated homoserine lactone synthesis. Journal of Bacteriology, 181(17), 5489–5497. Retrieved from http://jb.asm.org/content/181/17/5489.short
rxn05440	7-methyl-trans-oct-2-enoyl-ACPNAD+ oxidoreductase (A-specific)	cpd00004[c] + cpd00067[c] + cpd11527[c] -> cpd00003[c] + cpd11528[c]	NADH + H+ + 7-methyl-trans-oct-2-enoyl-ACP -> NAD + 7-methyl-octanoyl-ACP	PA1806	PA1806		Fatty acid biosynthesis	0	0	1000	0		1.3.1.0	*JAB 06/22/14 - fabI (nad specific); JAB 12/19/13 - fatty acid and lipid pathways from Burk mods, GPRs double checked by JAB	Hoang, T., & Schweizer, H. (1999). Characterization of Pseudomonas aeruginosa enoyl-acyl carrier protein reductase (FabI): a target for the antimicrobial triclosan and its role in acylated homoserine lactone synthesis. Journal of Bacteriology, 181(17), 5489–5497. Retrieved from http://jb.asm.org/content/181/17/5489.short
rxn05435	8-methyl-trans-dec-2-enoyl-ACPNAD+ oxidoreductase (A-specific)	cpd00004[c] + cpd00067[c] + cpd11506[c] -> cpd00003[c] + cpd11507[c]	NADH + H+ + 8-methyl-trans-dec-2-enoyl-ACP -> NAD + 8-methyl-decanoyl-ACP	PA1806	PA1806		Fatty acid biosynthesis	0	0	1000	0		1.3.1.0	*JAB 06/22/14 - fabI (nad specific); JAB 12/19/13 - fatty acid and lipid pathways from Burk mods, GPRs double checked by JAB	Hoang, T., & Schweizer, H. (1999). Characterization of Pseudomonas aeruginosa enoyl-acyl carrier protein reductase (FabI): a target for the antimicrobial triclosan and its role in acylated homoserine lactone synthesis. Journal of Bacteriology, 181(17), 5489–5497. Retrieved from http://jb.asm.org/content/181/17/5489.short
rxn05447	8-methyl-trans-non-2-enoyl-ACPNAD+ oxidoreductase (A-specific)	cpd00004[c] + cpd00067[c] + cpd11556[c] -> cpd00003[c] + cpd11557[c]	NADH + H+ + 8-methyl-trans-non-2-enoyl-ACP -> NAD + 8-methyl-nonanoyl-ACP	PA1806	PA1806		Fatty acid biosynthesis	0	0	1000	0		1.3.1.0	*JAB 06/22/14 - fabI (nad specific); JAB 12/19/13 - fatty acid and lipid pathways from Burk mods, GPRs double checked by JAB	Hoang, T., & Schweizer, H. (1999). Characterization of Pseudomonas aeruginosa enoyl-acyl carrier protein reductase (FabI): a target for the antimicrobial triclosan and its role in acylated homoserine lactone synthesis. Journal of Bacteriology, 181(17), 5489–5497. Retrieved from http://jb.asm.org/content/181/17/5489.short
rxn05441	9-methyl-trans-dec-2-enoyl-ACPNAD+ oxidoreductase (A-specific)	cpd00004[c] + cpd00067[c] + cpd11531[c] -> cpd00003[c] + cpd11532[c]	NADH + H+ + 9-methyl-trans-dec-2-enoyl-ACP -> NAD + 9-methyl-decanoyl-ACP	PA1806	PA1806		Fatty acid biosynthesis	0	0	1000	0		1.3.1.0	*JAB 06/22/14 - fabI (nad specific); JAB 12/19/13 - fatty acid and lipid pathways from Burk mods, GPRs double checked by JAB	Hoang, T., & Schweizer, H. (1999). Characterization of Pseudomonas aeruginosa enoyl-acyl carrier protein reductase (FabI): a target for the antimicrobial triclosan and its role in acylated homoserine lactone synthesis. Journal of Bacteriology, 181(17), 5489–5497. Retrieved from http://jb.asm.org/content/181/17/5489.short
rxn05322	Butyryl-[acyl-carrier protein]:malonyl-CoA C-acyltransferase	cpd00004[c] + cpd00067[c] + cpd11465[c] -> cpd00003[c] + cpd11464[c]	NADH + H+ + But-2-enoyl-[acyl-carrier protein] -> NAD + Butyryl-ACP	PA1806	PA1806		Fatty acid biosynthesis	0	0	1000	0		1.3.1.9,2.3.1.86	*JAB 06/22/14 - fabI (nad specific)	Hoang, T., & Schweizer, H. (1999). Characterization of Pseudomonas aeruginosa enoyl-acyl carrier protein reductase (FabI): a target for the antimicrobial triclosan and its role in acylated homoserine lactone synthesis. Journal of Bacteriology, 181(17), 5489–5497. Retrieved from http://jb.asm.org/content/181/17/5489.short
rxn05327	Decanoyl-[acyl-carrier protein]:malonyl-CoA C-acyltransferase	cpd00004[c] + cpd00067[c] + cpd11475[c] -> cpd00003[c] + cpd11474[c]	NADH + H+ + (2E)-Decenoyl-[acp] -> NAD + Decanoyl-ACP	PA1806	PA1806		Fatty acid biosynthesis	0	0	1000	0		1.3.1.9,2.3.1.86	*JAB 06/22/14 - fabI (nad specific)	Hoang, T., & Schweizer, H. (1999). Characterization of Pseudomonas aeruginosa enoyl-acyl carrier protein reductase (FabI): a target for the antimicrobial triclosan and its role in acylated homoserine lactone synthesis. Journal of Bacteriology, 181(17), 5489–5497. Retrieved from http://jb.asm.org/content/181/17/5489.short
rxn05324	Dodecanoyl-[acyl-carrier protein]: malonyl-CoA C-acyltransferase	cpd00004[c] + cpd00067[c] + cpd11469[c] -> cpd00003[c] + cpd11468[c]	NADH + H+ + (2E)-Dodecenoyl-[acp] -> NAD + Dodecanoyl-ACP	PA1806	PA1806		Fatty acid biosynthesis	0	0	1000	0		1.3.1.9,2.3.1.86	*JAB 06/22/14 - fabI (nad specific)	Hoang, T., & Schweizer, H. (1999). Characterization of Pseudomonas aeruginosa enoyl-acyl carrier protein reductase (FabI): a target for the antimicrobial triclosan and its role in acylated homoserine lactone synthesis. Journal of Bacteriology, 181(17), 5489–5497. Retrieved from http://jb.asm.org/content/181/17/5489.short
rxn13838	Hexadecanoyl-[acyl-carrier protein]:malonyl-CoA C-acyltransferase	cpd15239[c] + cpd00004[c] + cpd00067[c] -> cpd15277[c] + cpd00003[c]	Hexadecenoyl-ACP + NADH + H+ -> Palmitoyl-ACP + NAD	PA1806	PA1806		Fatty acid biosynthesis	0	0	1000	0			*JAB 06/22/14 - fabI (nad specific); ASB 03/25/14 - tentative subsystem assignment; JAB 01/31/14 - swapped reaction direction syntax, functionality same as in SEED/MetaCy	Hoang, T., & Schweizer, H. (1999). Characterization of Pseudomonas aeruginosa enoyl-acyl carrier protein reductase (FabI): a target for the antimicrobial triclosan and its role in acylated homoserine lactone synthesis. Journal of Bacteriology, 181(17), 5489–5497. Retrieved from http://jb.asm.org/content/181/17/5489.short
rxn05328	Hexadecanoyl-[acyl-carrier protein]malonyl-CoA	cpd00004[c] + cpd00067[c] + cpd11477[c] -> cpd00003[c] + cpd11476[c]	NADH + H+ + (2E)-Hexadecenoyl-[acp] -> NAD + hexadecanoyl-acp	PA1806	PA1806		Fatty acid biosynthesis	0	0	1000	0		1.3.1.9,2.3.1.86	*JAB 06/22/14 - fabI (nad specific); JAB 12/19/13 - fatty acid and lipid pathways from Burk mods, GPRs double checked by JAB	Hoang, T., & Schweizer, H. (1999). Characterization of Pseudomonas aeruginosa enoyl-acyl carrier protein reductase (FabI): a target for the antimicrobial triclosan and its role in acylated homoserine lactone synthesis. Journal of Bacteriology, 181(17), 5489–5497. Retrieved from http://jb.asm.org/content/181/17/5489.short
rxn05326	Hexanoyl-[acyl-carrier protein]:malonyl-CoA C-acyltransferase	cpd00004[c] + cpd00067[c] + cpd11473[c] -> cpd00003[c] + cpd11472[c]	NADH + H+ + (2E)-Hexenoyl-[acp] -> NAD + Hexanoyl-ACP	PA1806	PA1806		Fatty acid biosynthesis	0	0	1000	0		1.3.1.9,2.3.1.86	*JAB 06/22/14 - fabI (nad specific)	Hoang, T., & Schweizer, H. (1999). Characterization of Pseudomonas aeruginosa enoyl-acyl carrier protein reductase (FabI): a target for the antimicrobial triclosan and its role in acylated homoserine lactone synthesis. Journal of Bacteriology, 181(17), 5489–5497. Retrieved from http://jb.asm.org/content/181/17/5489.short
rxn13850	Myristoyl-[acyl-carrier protein] synthase	cpd00004[c] + cpd00067[c] + cpd15294[c] -> cpd00003[c] + cpd11466[c]	NADH + H+ + Tetradecenoyl-ACP -> NAD + Myristoyl-ACP	PA1806	PA1806		Fatty acid biosynthesis	0	0	1000	0			*JAB 06/22/14 - fabI (nad specific); ASB 03/25/14 - tentative subsystem assignment	Hoang, T., & Schweizer, H. (1999). Characterization of Pseudomonas aeruginosa enoyl-acyl carrier protein reductase (FabI): a target for the antimicrobial triclosan and its role in acylated homoserine lactone synthesis. Journal of Bacteriology, 181(17), 5489–5497. Retrieved from http://jb.asm.org/content/181/17/5489.short
rxn08396	Octadecanoyl-[acyl-carrier protein]:malonyl-CoA C-acyltransferase	cpd15572[c] + cpd00004[c] + cpd00067[c] -> cpd15268[c] + cpd00003[c]	trans-octadec-2-enoyl-[acyl-carrier protein] + NADH + H+ -> Octadecanoyl-ACP + NAD	PA1806	PA1806		Fatty acid biosynthesis	0	0	1000	0			*JAB 06/22/14 - fabI (nad specific);ASB 03/25/14 - tentative subsystem assignment	Hoang, T., & Schweizer, H. (1999). Characterization of Pseudomonas aeruginosa enoyl-acyl carrier protein reductase (FabI): a target for the antimicrobial triclosan and its role in acylated homoserine lactone synthesis. Journal of Bacteriology, 181(17), 5489–5497. Retrieved from http://jb.asm.org/content/181/17/5489.short
rxn05325	Octanoyl-[acyl-carrier protein]:malonyl-CoA C-acyltransferase	cpd00004[c] + cpd00067[c] + cpd11471[c] -> cpd00003[c] + cpd11470[c]	NADH + H+ + (2E)-Octenoyl-[acp] -> NAD + Octanoyl-ACP	PA1806	PA1806		Fatty acid biosynthesis	0	0	1000	0		1.3.1.9,2.3.1.86	*JAB 06/22/14 - fabI (nad specific); JAB 01/31/14 - switched reaction directionality syntax, function still matches SEED/MetaCyc	Hoang, T., & Schweizer, H. (1999). Characterization of Pseudomonas aeruginosa enoyl-acyl carrier protein reductase (FabI): a target for the antimicrobial triclosan and its role in acylated homoserine lactone synthesis. Journal of Bacteriology, 181(17), 5489–5497. Retrieved from http://jb.asm.org/content/181/17/5489.short
rxn05323	Tetradecanoyl-[acyl-carrier protein]malonyl-CoA	cpd00004[c] + cpd00067[c] + cpd11467[c] -> cpd00003[c] + cpd11466[c]	NADH + H+ + (2E)-Tetradecenoyl-[acp] -> NAD + Myristoyl-ACP	PA1806	PA1806		Fatty acid biosynthesis	0	0	1000	0		1.3.1.9,2.3.1.86	*JAB 06/22/14 - fabI (nad specific); JAB 12/19/13 - fatty acid and lipid pathways from Burk mods, GPRs double checked by JAB	Hoang, T., & Schweizer, H. (1999). Characterization of Pseudomonas aeruginosa enoyl-acyl carrier protein reductase (FabI): a target for the antimicrobial triclosan and its role in acylated homoserine lactone synthesis. Journal of Bacteriology, 181(17), 5489–5497. Retrieved from http://jb.asm.org/content/181/17/5489.short
rxn05464	trans-Octodec-2-enoyl-ACPNAD+ oxidoreductase (A-specific)	cpd00004[c] + cpd00067[c] + cpd11572[c] -> cpd00003[c] + cpd11573[c]	NADH + H+ + trans-Octodec-2-enoyl-ACP -> NAD + Octodecanoyl-ACP	PA1806	PA1806		Fatty acid biosynthesis	0	0	1000	0		1.3.1.0	*JAB 06/22/14 - fabI (nad specific); JAB 12/19/13 - fatty acid and lipid pathways from Burk mods, GPRs double checked by JAB	Hoang, T., & Schweizer, H. (1999). Characterization of Pseudomonas aeruginosa enoyl-acyl carrier protein reductase (FabI): a target for the antimicrobial triclosan and its role in acylated homoserine lactone synthesis. Journal of Bacteriology, 181(17), 5489–5497. Retrieved from http://jb.asm.org/content/181/17/5489.short
rxn02866	isovaleryl-coA dehydrogenase	cpd01882[c] + cpd00015[c] -> cpd00982[c] + cpd01966[c]	Isovaleryl-CoA + FAD -> FADH2 + Dimethylacryloyl-CoA	PA2015	PA2015		Valine, leucine and isoleucine degradation	0	0	1000	0		1.3.99.3,1.3.99.10	*JAB 06/23/14 - reaction direction checked; JAB 01/28/14 - reaction bounds appeared to be set opposite formula directionality
rxn05339	(3R)-3-Hydroxybutanoyl-[acyl-carrier protein]:NADP+ oxidoreductase	cpd00006[c] + cpd11478[c] <=> cpd00067[c] + cpd00005[c] + cpd11488[c]	NADP + (R)-3-Hydroxybutanoyl-[acyl-carrier protein] <=> H+ + NADPH + Acetoacetyl-ACP	PA2967	PA2967		Fatty acid biosynthesis	1	-1000	1000	0		1.1.1.100,2.3.1.85,2.3.1.86	*JAB 06/20/14 - cleaned up GPR (was (PA2967 or (PA1827 or PA4148 or PA4162 or PA3106 or PA4786 or PA5524)), don't see need for generic reductases) - redox curation, PA2967 is fabG, nadp specific
rxn05337	(3R)-3-Hydroxyhexanoyl-[acyl-carrier-protein]:NADP+ oxidoreductase	cpd00006[c] + cpd11479[c] <=> cpd00067[c] + cpd00005[c] + cpd11486[c]	NADP + D-3-Hydroxyhexanoyl-[acp] <=> H+ + NADPH + 3-Oxohexanoyl-[acp]	PA2967	PA2967		Fatty acid biosynthesis	1	-1000	1000	0		1.1.1.100,2.3.1.85,2.3.1.86	*JAB 06/20/14 - cleaned up GPR (was (PA2967 or (PA1827 or PA4148 or PA4162 or PA3106 or PA4786 or PA5524)), don't see need for generic reductases) - redox curation, PA2967 is fabG, nadp specific
rxn13844	(3R)-3-Hydroxyoctadecanoyl-[acyl-carrier-protein]:NADP+ oxidoreductase	cpd00067[c] + cpd00005[c] + cpd14938[c] <=> cpd00006[c] + cpd17051[c]	H+ + NADPH + 3-Oxostearoyl-[acp] <=> NADP + (3R)-3-Hydroxyoctadecanoyl-[acyl-carrier protein]	PA2967	PA2967		Fatty acid metabolism	1	-1000	1000	0		1.1.1.330	*JAB 06/22/14 - PA2967 is fabG (nadp specific)
rxn05341	(3R)-3-Hydroxyoctanoyl-[acyl-carrier-protein]:NADP+ oxidoreductase	cpd00006[c] + cpd11483[c] <=> cpd00067[c] + cpd00005[c] + cpd11490[c]	NADP + (R)-3-Hydroxyoctanoyl-[acyl-carrier protein] <=> H+ + NADPH + 3-oxooctanoyl-acp	PA2967	PA2967		Fatty acid biosynthesis	1	-1000	1000	0		1.1.1.100,2.3.1.85,2.3.1.86	*JAB 06/20/14 - cleaned up GPR (was (PA2967 or (PA1827 or PA4148 or PA4162 or PA3106 or PA4786 or PA5524)), don't see need for generic reductases) - redox curation, PA2967 is fabG, nadp specific
rxn05336	(3R)-3-Hydroxypalmitoyl-[acyl-carrier-protein]:NADP+ oxidoreductase	cpd00006[c] + cpd11481[c] <=> cpd00067[c] + cpd00005[c] + cpd11485[c]	NADP + R-3-hydroxypalmitoyl-acyl-carrierprotein- <=> H+ + NADPH + 3-oxohexadecanoyl-acp	PA2967	PA2967		Fatty acid biosynthesis	1	-1000	1000	0		1.1.1.100,2.3.1.85,2.3.1.86	*JAB 06/22/14 - PA2967 is fabG (nadp specific)
rxn05372	10-methyl-3-oxo-dodecanoyl-ACPNADP+ oxidoreductase	cpd00067[c] + cpd00005[c] + cpd11508[c] <=> cpd00006[c] + cpd11509[c]	H+ + NADPH + 10-methyl-3-oxo-dodecanoyl-ACP <=> NADP + 10-methyl-3-hydroxy-dodecanoyl-ACP	PA2967	PA2967		Fatty acid biosynthesis	1	-1000	1000	0		1.1.1.0	*JAB 02/19/14 - PA2967 is fabG (nadp specific), PA4389 is not annotated but a good match to PA2967 and apparently essential. Removing PA4389 for now because PA2967 is the canonical gene performing this function and has been studied, Other genes removed include: (PA1827) or (PA4089) or (PA2142) or (PA5524) *JAB 12/19/13 - fatty acid and lipid pathways from Burk mods, GPRs double checked by JAB
rxn05422	10-methyl-3-oxo-undecanoyl-ACPNADP+ oxidoreductase	cpd00067[c] + cpd00005[c] + cpd11558[c] <=> cpd00006[c] + cpd11559[c]	H+ + NADPH + 10-methyl-3-oxo-undecanoyl-ACP <=> NADP + 10-methyl-3-hydroxy-undecanoyl-ACP	PA2967	PA2967		Fatty acid biosynthesis	1	-1000	1000	0		1.1.1.0	*JAB 02/19/14 - PA2967 is fabG (nadp specific), PA4389 is not annotated but a good match to PA2967 and apparently essential. Removing PA4389 for now because PA2967 is the canonical gene performing this function and has been studied, Other genes removed include: (PA1827) or (PA4089) or (PA2142) or (PA5524) *JAB 12/19/13 - fatty acid and lipid pathways from Burk mods, GPRs double checked by JAB
rxn05397	11-methyl-3-oxo-dodecanoyl-ACPNADP+ oxidoreductase	cpd00067[c] + cpd00005[c] + cpd11533[c] <=> cpd00006[c] + cpd11534[c]	H+ + NADPH + 11-methyl-3-oxo-dodecanoyl-ACP <=> NADP + 11-methyl-3-hydroxy-dodecanoyl-ACP	PA2967	PA2967		Fatty acid biosynthesis	1	-1000	1000	0		1.1.1.0	*JAB 02/19/14 - PA2967 is fabG (nadp specific), PA4389 is not annotated but a good match to PA2967 and apparently essential. Removing PA4389 for now because PA2967 is the canonical gene performing this function and has been studied, Other genes removed include: (PA1827) or (PA4089) or (PA2142) or (PA5524) *JAB 12/19/13 - fatty acid and lipid pathways from Burk mods, GPRs double checked by JAB
rxn05376	12-methyl-3-oxo-tetra-decanoyl-ACPNADP+ oxidoreductase	cpd00067[c] + cpd00005[c] + cpd11512[c] <=> cpd00006[c] + cpd11513[c]	H+ + NADPH + 12-methyl-3-oxo-tetra-decanoyl-ACP <=> NADP + 12-methyl-3-hydroxy-tetra-decanoyl-ACP	PA2967	PA2967		Fatty acid biosynthesis	1	-1000	1000	0		1.1.1.0	*JAB 02/19/14 - PA2967 is fabG (nadp specific), PA4389 is not annotated but a good match to PA2967 and apparently essential. Removing PA4389 for now because PA2967 is the canonical gene performing this function and has been studied, Other genes removed include: (PA1827) or (PA4089) or (PA2142) or (PA5524) *JAB 12/19/13 - fatty acid and lipid pathways from Burk mods, GPRs double checked by JAB
rxn05426	12-methyl-3-oxo-tridecanoyl-ACPNADP+ oxidoreductase	cpd00067[c] + cpd00005[c] + cpd11562[c] <=> cpd00006[c] + cpd11563[c]	H+ + NADPH + 12-methyl-3-oxo-tridecanoyl-ACP <=> NADP + 12-methyl-3-hydroxy-tridecanoyl-ACP	PA2967	PA2967		Fatty acid biosynthesis	1	-1000	1000	0		1.1.1.0	*JAB 02/19/14 - PA2967 is fabG (nadp specific), PA4389 is not annotated but a good match to PA2967 and apparently essential. Removing PA4389 for now because PA2967 is the canonical gene performing this function and has been studied, Other genes removed include: (PA1827) or (PA4089) or (PA2142) or (PA5524) *JAB 12/19/13 - fatty acid and lipid pathways from Burk mods, GPRs double checked by JAB
rxn05401	13-methyl-3-oxo-tetra-decanoyl-ACPNADP+ oxidoreductase	cpd00067[c] + cpd00005[c] + cpd11537[c] <=> cpd00006[c] + cpd11538[c]	H+ + NADPH + 13-methyl-3-oxo-tetra-decanoyl-ACP <=> NADP + 13-methyl-3-hydroxy-tetra-decanoyl-ACP	PA2967	PA2967		Fatty acid biosynthesis	1	-1000	1000	0		1.1.1.0	*JAB 02/19/14 - PA2967 is fabG (nadp specific), PA4389 is not annotated but a good match to PA2967 and apparently essential. Removing PA4389 for now because PA2967 is the canonical gene performing this function and has been studied, Other genes removed include: (PA1827) or (PA4089) or (PA2142) or (PA5524) *JAB 12/19/13 - fatty acid and lipid pathways from Burk mods, GPRs double checked by JAB
rxn05380	14-methyl-3-oxo-hexa-decanoyl-ACPNADP+ oxidoreductase	cpd00067[c] + cpd00005[c] + cpd11516[c] <=> cpd00006[c] + cpd11517[c]	H+ + NADPH + 14-methyl-3-oxo-hexa-decanoyl-ACP <=> NADP + 14-methyl-3-hydroxy-hexa-decanoyl-ACP	PA2967	PA2967		Fatty acid biosynthesis	1	-1000	1000	0		1.1.1.0	*JAB 02/19/14 - PA2967 is fabG (nadp specific), PA4389 is not annotated but a good match to PA2967 and apparently essential. Removing PA4389 for now because PA2967 is the canonical gene performing this function and has been studied, Other genes removed include: (PA1827) or (PA4089) or (PA2142) or (PA5524) *JAB 12/19/13 - fatty acid and lipid pathways from Burk mods, GPRs double checked by JAB
rxn05430	14-methyl-3-oxo-pentadecanoyl-ACPNADP+ oxidoreductase	cpd00067[c] + cpd00005[c] + cpd11566[c] <=> cpd00006[c] + cpd11567[c]	H+ + NADPH + 14-methyl-3-oxo-pentadecanoyl-ACP <=> NADP + 14-methyl-3-hydroxy-pentadecanoyl-ACP	PA2967	PA2967		Fatty acid biosynthesis	1	-1000	1000	0		1.1.1.0	*JAB 02/19/14 - PA2967 is fabG (nadp specific), PA4389 is not annotated but a good match to PA2967 and apparently essential. Removing PA4389 for now because PA2967 is the canonical gene performing this function and has been studied, Other genes removed include: (PA1827) or (PA4089) or (PA2142) or (PA5524) *JAB 12/19/13 - fatty acid and lipid pathways from Burk mods, GPRs double checked by JAB
rxn05405	15-methyl-3-oxo-hexa-decanoyl-ACPNADP+ oxidoreductase	cpd00067[c] + cpd00005[c] + cpd11541[c] <=> cpd00006[c] + cpd11542[c]	H+ + NADPH + 15-methyl-3-oxo-hexa-decanoyl-ACP <=> NADP + 15-methyl-3-hydroxy-hexa-decanoyl-ACP	PA2967	PA2967		Fatty acid biosynthesis	1	-1000	1000	0		1.1.1.0	*JAB 02/19/14 - PA2967 is fabG (nadp specific), PA4389 is not annotated but a good match to PA2967 and apparently essential. Removing PA4389 for now because PA2967 is the canonical gene performing this function and has been studied, Other genes removed include: (PA1827) or (PA4089) or (PA2142) or (PA5524) *JAB 12/19/13 - fatty acid and lipid pathways from Burk mods, GPRs double checked by JAB
rxn05461	3-Hydroxyoctodecanoyl-ACPNADP+ oxidoreductase	cpd00067[c] + cpd00005[c] + cpd11570[c] <=> cpd00006[c] + cpd11571[c]	H+ + NADPH + 3-Oxooctodecanoyl-ACP <=> NADP + 3-Hydroxyoctodecanoyl-ACP	PA2967	PA2967		Fatty acid biosynthesis	1	-1000	1000	0		1.1.1.0	*JAB 02/19/14 - PA2967 is fabG (nadp specific), PA4389 is not annotated but a good match to PA2967 and apparently essential. Removing PA4389 for now because PA2967 is the canonical gene performing this function and has been studied, Other genes removed include: (PA1827) or (PA4089) or (PA2142) or (PA5524) *JAB 12/19/13 - fatty acid and lipid pathways from Burk mods, GPRs double checked by JAB
rxn07993	3-oxoacyl-[acyl-carrier-protein] reductase (n-C18:1)	cpd00067[c] + cpd00005[c] + cpd15376[c] <=> cpd00006[c] + cpd15370[c]	H+ + NADPH + 3-oxo-cis-vacc-11-enoyl-[acyl-carrier protein] <=> NADP + (R)-3-hydroxy-cis-vacc-11-enoyl-[acyl-carrier protein]	PA2967	PA2967		Fatty acid biosynthesis	1	-1000	1000	0			*JAB 12/13/13 - req. for cpd15534[c] synthesis, direct translation from Burk for lipid pathway GPRs, needs curation based on literature, switched rPY00157 for rxn07993, originally (BCAL0846 - PA2967, 1e-35, fabG) or (BCAL0994 - PA2967, 2e-75, fabG) or (BCAL1151 - PA4089, 1e-29, not included) or (BCAL1425 - PA2142, 5e-28, not included) or (BCAL2386 - PA1344, 4e-31) or (BCAL2624 - PA1649, 5e-34) or…
rxn05340	3R)-3-Hydroxydodecanoyl-[acyl-carrier-protein]:NADP+ oxidoreductase	cpd00006[c] + cpd11480[c] <=> cpd00067[c] + cpd00005[c] + cpd11489[c]	NADP + D-3-Hydroxydodecanoyl-[acp] <=> H+ + NADPH + 3-oxododecanoyl-acp	PA2967	PA2967		Fatty acid biosynthesis	1	-1000	1000	0		1.1.1.100,2.3.1.85,2.3.1.86	*JAB 06/20/14 - cleaned up GPR (was (PA2967 or (PA1827 or PA4148 or PA4162 or PA3106 or PA4786 or PA5524)), don't see need for generic reductases) - redox curation, PA2967 is fabG, nadp specific
rxn05342	3R)-3-Hydroxytetradecanoyl-[acyl-carrier-protein]:NADP+ oxidoreductase	cpd00006[c] + cpd11484[c] <=> cpd00067[c] + cpd00005[c] + cpd11491[c]	NADP + HMA <=> H+ + NADPH + 3-oxotetradecanoyl-acp	PA2967	PA2967		Fatty acid biosynthesis	1	-1000	1000	0		1.1.1.100,2.3.1.85,2.3.1.86	*JAB 06/22/14 - PA2967 is fabG (nadp specific)
rxn05360	4-methyl-3-oxo-hexanoyl-ACPNADP+ oxidoreductase	cpd00067[c] + cpd00005[c] + cpd11496[c] <=> cpd00006[c] + cpd11497[c]	H+ + NADPH + 4-methyl-3-oxo-hexanoyl-ACP <=> NADP + 4-methyl-3-hydroxy-hexanoyl-ACP	PA2967	PA2967		Fatty acid biosynthesis	1	-1000	1000	0		1.1.1.0	*JAB 02/19/14 - PA2967 is fabG (nadp specific), PA4389 is not annotated but a good match to PA2967 and apparently essential. Removing PA4389 for now because PA2967 is the canonical gene performing this function and has been studied, Other genes removed include: (PA1827) or (PA4089) or (PA2142) or (PA5524) *JAB 12/19/13 - fatty acid and lipid pathways from Burk mods, GPRs double checked by JAB
rxn05410	4-methyl-3-oxo-pentanoyl-ACPNADP+ oxidoreductase	cpd00067[c] + cpd00005[c] + cpd11546[c] <=> cpd00006[c] + cpd11547[c]	H+ + NADPH + 4-methyl-3-oxo-pentanoyl-ACP <=> NADP + 4-methyl-3-hydroxy-pentanoyl-ACP	PA2967	PA2967		Fatty acid biosynthesis	1	-1000	1000	0		1.1.1.0	*JAB 02/19/14 - PA2967 is fabG (nadp specific), PA4389 is not annotated but a good match to PA2967 and apparently essential. Removing PA4389 for now because PA2967 is the canonical gene performing this function and has been studied, Other genes removed include: (PA1827) or (PA4089) or (PA2142) or (PA5524) *JAB 12/19/13 - fatty acid and lipid pathways from Burk mods, GPRs double checked by JAB
rxn05385	5-methyl-3-oxo-hexanoyl-ACPNADP+ oxidoreductase	cpd00067[c] + cpd00005[c] + cpd11521[c] <=> cpd00006[c] + cpd11522[c]	H+ + NADPH + 5-methyl-3-oxo-hexanoyl-ACP <=> NADP + 5-methyl-3-hydroxy-hexanoyl-ACP	PA2967	PA2967		Fatty acid biosynthesis	1	-1000	1000	0		1.1.1.0	*JAB 02/19/14 - PA2967 is fabG (nadp specific), PA4389 is not annotated but a good match to PA2967 and apparently essential. Removing PA4389 for now because PA2967 is the canonical gene performing this function and has been studied, Other genes removed include: (PA1827) or (PA4089) or (PA2142) or (PA5524) *JAB 12/19/13 - fatty acid and lipid pathways from Burk mods, GPRs double checked by JAB
rxn05414	6-methyl-3-oxo-heptanoyl-ACPNADP+ oxidoreductase	cpd00067[c] + cpd00005[c] + cpd11550[c] <=> cpd00006[c] + cpd11551[c]	H+ + NADPH + 6-methyl-3-oxo-heptanoyl-ACP <=> NADP + 6-methyl-3-hydroxy-heptanoyl-ACP	PA2967	PA2967		Fatty acid biosynthesis	1	-1000	1000	0		1.1.1.0	*JAB 02/19/14 - PA2967 is fabG (nadp specific), PA4389 is not annotated but a good match to PA2967 and apparently essential. Removing PA4389 for now because PA2967 is the canonical gene performing this function and has been studied, Other genes removed include: (PA1827) or (PA4089) or (PA2142) or (PA5524) *JAB 12/19/13 - fatty acid and lipid pathways from Burk mods, GPRs double checked by JAB
rxn05364	6-methyl-3-oxo-octanoyl-ACPNADP+ oxidoreductase	cpd00067[c] + cpd00005[c] + cpd11500[c] <=> cpd00006[c] + cpd11501[c]	H+ + NADPH + 6-methyl-3-oxo-octanoyl-ACP <=> NADP + 6-methyl-3-hydroxy-octanoyl-ACP	PA2967	PA2967		Fatty acid biosynthesis	1	-1000	1000	0		1.1.1.0	*JAB 02/19/14 - PA2967 is fabG (nadp specific), PA4389 is not annotated but a good match to PA2967 and apparently essential. Removing PA4389 for now because PA2967 is the canonical gene performing this function and has been studied, Other genes removed include: (PA1827) or (PA4089) or (PA2142) or (PA5524) *JAB 12/19/13 - fatty acid and lipid pathways from Burk mods, GPRs double checked by JAB
rxn05389	7-methyl-3-oxo-octanoyl-ACPNADP+ oxidoreductase	cpd00067[c] + cpd00005[c] + cpd11525[c] <=> cpd00006[c] + cpd11526[c]	H+ + NADPH + 7-methyl-3-oxo-octanoyl-ACP <=> NADP + 7-methyl-3-hydroxy-octanoyl-ACP	PA2967	PA2967		Fatty acid biosynthesis	1	-1000	1000	0		1.1.1.0	*JAB 02/19/14 - PA2967 is fabG (nadp specific), PA4389 is not annotated but a good match to PA2967 and apparently essential. Removing PA4389 for now because PA2967 is the canonical gene performing this function and has been studied, Other genes removed include: (PA1827) or (PA4089) or (PA2142) or (PA5524) *JAB 12/19/13 - fatty acid and lipid pathways from Burk mods, GPRs double checked by JAB
rxn05368	8-methyl-3-oxo-decanoyl-ACPNADP+ oxidoreductase	cpd00067[c] + cpd00005[c] + cpd11504[c] <=> cpd00006[c] + cpd11505[c]	H+ + NADPH + 8-methyl-3-oxo-decanoyl-ACP <=> NADP + 8-methyl-3-hydroxy-decanoyl-ACP	PA2967	PA2967		Fatty acid biosynthesis	1	-1000	1000	0		1.1.1.0	*JAB 02/19/14 - PA2967 is fabG (nadp specific), PA4389 is not annotated but a good match to PA2967 and apparently essential. Removing PA4389 for now because PA2967 is the canonical gene performing this function and has been studied, Other genes removed include: (PA1827) or (PA4089) or (PA2142) or (PA5524) *JAB 12/19/13 - fatty acid and lipid pathways from Burk mods, GPRs double checked by JAB
rxn05418	8-methyl-3-oxo-nonanoyl-ACPNADP+ oxidoreductase	cpd00067[c] + cpd00005[c] + cpd11554[c] <=> cpd00006[c] + cpd11555[c]	H+ + NADPH + 8-methyl-3-oxo-nonanoyl-ACP <=> NADP + 8-methyl-3-hydroxy-nonanoyl-ACP	PA2967	PA2967		Fatty acid biosynthesis	1	-1000	1000	0		1.1.1.0	*JAB 02/19/14 - PA2967 is fabG (nadp specific), PA4389 is not annotated but a good match to PA2967 and apparently essential. Removing PA4389 for now because PA2967 is the canonical gene performing this function and has been studied, Other genes removed include: (PA1827) or (PA4089) or (PA2142) or (PA5524) *JAB 12/19/13 - fatty acid and lipid pathways from Burk mods, GPRs double checked by JAB
rxn05393	9-methyl-3-oxo-decanoyl-ACPNADP+ oxidoreductase	cpd00067[c] + cpd00005[c] + cpd11529[c] <=> cpd00006[c] + cpd11530[c]	H+ + NADPH + 9-methyl-3-oxo-decanoyl-ACP <=> NADP + 9-methyl-3-hydroxy-decanoyl-ACP	PA2967	PA2967		Fatty acid biosynthesis	1	-1000	1000	0		1.1.1.0	*JAB 02/19/14 - PA2967 is fabG (nadp specific), PA4389 is not annotated but a good match to PA2967 and apparently essential. Removing PA4389 for now because PA2967 is the canonical gene performing this function and has been studied, Other genes removed include: (PA1827) or (PA4089) or (PA2142) or (PA5524) *JAB 12/19/13 - fatty acid and lipid pathways from Burk mods, GPRs double checked by JAB
rxn00083	NAD transhydrogenase (soluble)	cpd00003[c] + cpd00005[c] <=> cpd00004[c] + cpd00006[c]	NAD + NADPH <=> NADH + NADP	PA2991	PA2991		Nicotinate and nicotinamide metabolism	1	-1000	1000	0		1.6.1.1,1.6.1.2	*JAB 06/25/14 - switched GPR to sthA (soluble), correct cofactors
rxn11245	3-isopropylmalate dehydrogenase 2	cpd00003[c] + cpd02693[c] -> cpd00004[c] + cpd00011[c] + cpd00200[c]	NAD + 3-Isopropylmalate -> NADH + CO2 + 4MOP	PA3118	PA3118		Valine, leucine and isoleucine biosynthesis	0	0	1000	0			*JAB 06/26/14 - correct cofactor usage according to MetaCyc
rxn00160	D-malate dehydrogenase (NAD)	cpd00003[c] + cpd00386[c] -> cpd00004[c] + cpd00011[c] + cpd00020[c]	NAD + D-Malate -> NADH + CO2 + Pyruvate	PA3118	PA3118		Butanoate metabolism	0	0	1000	0		1.1.1.83	*JAB 06/26/14 - double checked cofactor usage, experimental evidence in P. fluorescens, GPR assignment based on best similarity match to dmlA and indicated need from Biolog	Fuhrer, T., & Sauer, U. (2009). Different biochemical mechanisms ensure network-wide balancing of reducing equivalents in microbial metabolism. Journal of Bacteriology, 191(7), 2112–21. doi:10.1128/JB.01523-08
rxn00781	glyceraldehyde-3-phosphate dehydrogenase (NAD)	cpd00003[c] + cpd00009[c] + cpd00102[c] <=> cpd00004[c] + cpd00203[c]	NAD + Phosphate + Glyceraldehyde3-phosphate <=> NADH + 1,3-Bisphospho-D-glycerate	PA3195	PA3195		Glycolysis / Gluconeogenesis	1	-1000	1000	0		1.2.1.12,1.2.1.13,1.2.1.59	*JAB 06/25/14 - correct cofactor	Nikel, P. I., Kim, J., & de Lorenzo, V. (2013). Metabolic and regulatory rearrangements underlying glycerol metabolism in Pseudomonas putida KT2440. Environmental Microbiology. doi:10.1111/1462-2920.12224
rxn00199	OxalosuccinateNADP+ oxidoreductase (decarboxylating)	cpd00067[c] + cpd03187[c] <=> cpd00011[c] + cpd00024[c]	H+ + Oxalosuccinate <=> CO2 + 2-Oxoglutarate	((PA2624) or (PA2623))	PA2624 PA2623		Citrate cycle (TCA cycle)	1	-1000	1000	0		1.1.1.42	*JAB 06/26/14 - checked in cofactor investigations, subreaction of icd/idh (2 coupled reactions); Changed GPR to OR relationship, Changed reversibility
rxn08398	enoyl-[acyl-carrier-protein] reductase (NADH) (n-C18:1)	cpd00004[c] + cpd00067[c] + cpd15568[c] -> cpd00003[c] + cpd11825[c]	NADH + H+ + trans-3-cis-11-vacceoyl-[acyl-carrier protein] -> NAD + Octadecenoyl-ACP	(PA1828) or (PA1649)	PA1828 PA1649		Fatty acid metabolism	0	0	1000	0			*JAB 12/13/13 - req. for cpd15534[c] synthesis, direct translation from Burk for lipid pathway GPRs, needs curation based on literature, switched rPY00155 for rxn08398, originally (BCAM0140 - 9e-99) or (BCAM1608 - 7e-35)
rxn03532	precorrin-3B synthase	cpd00007[c] + cpd00004[c] + cpd00067[c] + cpd03420[c] <=> cpd00001[c] + cpd00003[c] + cpd03833[c]	O2 + NADH + H+ + Precorrin 3A <=> H2O + NAD + Precorrin 3B	(PA1838 or PA2906 or PA4130)	PA1838 PA2906 PA4130		Porphyrin and chlorophyll metabolism	1	-1000	1000	0		1.14.13.83
rxn13839	hydrogenobyrinic acid a,c-diamide cobaltochelatase	cpd00001[c] + cpd00004[c] + cpd00002[c] + cpd00149[c] + cpd03913[c] <=> cpd00067[c] + cpd00003[c] + cpd00008[c] + cpd00009[c] + cpd03914[c]	H2O + NADH + ATP + Co2+ + Hydrogenobyrinate diamide <=> H+ + NAD + ADP + Phosphate + Cob(II)yrinate diamide	(PA1923 or PA2944)	PA1923 PA2944		Porphyrin and chlorophyll metabolism	1	-1000	1000	0		6.6.1.2
rxn13790	2-dehydro-D-gluconate reductase extracellular (NADPH) (irreversible)	cpd00015[c] + cpd00222[e] <=> cpd00480[e] + cpd00982[c]	FAD + GLCN <=> 2-Dehydro-D-gluconate + FADH2	(PA2264 and PA2265 and PA2266)	PA2264 PA2265 PA2266		Pentose phosphate pathway	0	0	1000	0			*JAB 07/31/14 - added KEGG subsystem assignment; JAB 06/30/14 - found paper indicating 3 subunit enzyme in Pseudomonads, FAD cofactor preference (added PA2266) - switched rxn13790 for rxn01279 accordingly; *JCT 02/17/14 I suggest this reaction is irreversible	McIntire, W., Singer, T. P., Ameyama, M., Adachi, O., Matsushita, K., & Shinagawa, E. (1985). Identification of the covalently bound flavins of D-gluconate dehydrogenases from Pseudomonas aeruginosa and Pseudomonas fluorescens and of 2-keto-D-gluconate dehydrogenase from Gluconobacter melanogenus. The Biochemical Journal, 231(3), 651–4. Retrieved from http://www.pubmedcentral.nih.gov/articlerende…
rxn03897	Benzoate dioxygenase (complex)	cpd00007[c] + cpd00004[c] + cpd00067[c] + cpd00153[c] -> cpd00003[c] + cpd03762[c]	O2 + NADH + H+ + Benzoate -> NAD + cis-1,2-dihydroxybenzoate	(PA2518 and PA2517 and PA2516)	PA2518 PA2517 PA2516		Benzoate degradation via CoA ligation	0	0	1000	0		1.14.12.10
rxn05289	thioredoxin reductase (NADPH)	cpd00067[c] + cpd00005[c] + cpd11420[c] <=> cpd00006[c] + cpd11421[c]	H+ + NADPH + trdox <=> NADP + trdrd	(PA2616 or PA0849)	PA2616 PA0849		Pyrimidine metabolism	1	-1000	1000	0		1.6.4.5,1.8.1.9	*JAB 06/30/14 - correct according to KEGG
rxn02842	2-deoxy-D-gluconate 3-dehydrogenase	cpd00003[c] + cpd01795[c] <=> cpd00004[c] + cpd00067[c] + cpd02441[c]	NAD + 2-Deoxy-D-gluconate <=> NADH + H+ + 3-Dehydro-2-deoxy-D-gluconate	(PA2892 or PA4098 or PA4079 or PA3387)	PA2892 PA4098 PA4079 PA3387		Pentose and glucuronate interconversions	1	-1000	1000	0		1.1.1.125
rxn13909	2,4-dienoyl-CoA reductase (C8)	cpd00067[c] + cpd00005[c] + cpd17091[c] <=> cpd00006[c] + cpd17090[c]	H+ + NADPH + trans,trans-2,3,4,5-tetradehydroacyl-CoA (C8) <=> NADP + Trans-2,3-didehydroacyl-CoA (C8)	(PA3092 or PA4814)	PA3092 PA4814		Fatty acid biosynthesis	1	-1000	1000	0		1.3.1.34	*JAB 06/30/14 - Imamura et al. 1990. indicates NADPH dependence	Imamura, S., Ueda, S., Mizugaki, M., & Kawaguchi, a. (1990). Purification of the multienzyme complex for fatty acid oxidation from Pseudomonas fragi and reconstitution of the fatty acid oxidation system. Journal of Biochemistry, 107(2), 184–9. Retrieved from http://www.ncbi.nlm.nih.gov/pubmed/2361950
rxn01643	aspartate-semialdehyde dehydrogenase	cpd00005[c] + cpd01977[c] -> cpd00346[c] + cpd00006[c] + cpd00009[c]	NADPH + 4-Phospho-L-aspartate -> L-Aspartate4-semialdehyde + NADP + Phosphate	(PA3117)	PA3117		Lysine biosynthesis	0	0	1000	0		1.2.1.11	*JAB 06/30/14 - correct cofactor usage according to MetaCyc; ASB 02/18/14 - PA3116 was removed from the GPR. It looks like there is dual functionality for PA3117 and PA3116 but the essentiality screens only show PA3117 to be essential. Additionally, PA3116 is truncated and may be the reason why it is not essential essential. For these reasons, we removed PA3116 from the GPR // JAB 01/28/14 - Meta…
rJB00277	UDP-N-acetyl fucosamine synthase	cpd00067[c] + cpd00003[c] + cpd00175[c] <=> cpd00001[c] + cpd00004[c] + cpd17092[c]	H+ + NADH + UDP-N-acetyl-D-galactosamine <=> H2O + NAD + UDP-N-acetyl fucosamine	(PA3158 and PA3146)	PA3158 PA3146		Amino sugar and nucleotide sugar metabolism	1	-1000	1000	0			*JAB 06/30/14 - changed cofactor to NAD bc of usage in iMO1056/iMO1086; *ASB 03/24/14 - tentative subsystem assignment
rxn00211	UDPglucose 6-dehydrogenase	cpd00001[c] + 2 cpd00003[c] + cpd00026[c] <=> 2 cpd00004[c] + 3 cpd00067[c] + cpd00144[c]	H2O + 2 NAD + UDP-glucose <=> 2 NADH + 3 H+ + UDPglucuronate	(PA3559 or PA2022 or PA3540)	PA3559 PA2022 PA3540		Starch and sucrose metabolism	1	-1000	1000	0		1.1.1.22
rxn01480	3-hydroxyisobutyrate dehydrogenase	cpd00003[c] + cpd00876[c] <=> cpd00004[c] + cpd00067[c] + cpd00287[c]	NAD + 3-Hydroxyisobutyrate <=> NADH + H+ + 3-Oxo-2-methylpropanoate	(PA3569 or PA0743 or PA2199)	PA3569 PA0743 PA2199		Valine, leucine and isoleucine degradation	1	-1000	1000	0		1.1.1.31,1.1.1.35
rxn01053	lactaldehyde dehydrogenase	cpd00001[c] + cpd00003[c] + cpd00334[c] <=> cpd00004[c] + 2 cpd00067[c] + cpd00159[c]	H2O + NAD + L-Lactaldehyde <=> NADH + 2 H+ + L-Lactate	(PA3629 or PA5312 or PA0219)	PA3629 PA5312 PA0219		Pyruvate metabolism	1	-1000	1000	0		1.2.1.21,1.2.1.22
rxn01867	betaine-aldehyde dehydrogenase	cpd00001[c] + cpd00003[c] + cpd00447[c] -> cpd00004[c] + 2 cpd00067[c] + cpd00540[c]	H2O + NAD + Betaine aldehyde -> NADH + 2 H+ + BET	(PA4073 or PA5312 or PA1027 or PA3504 or PA4189 or PA5373 or PA0219 or PA1984 or PA4022 or PA4899 or PA2125)	PA4073 PA5312 PA1027 PA3504 PA4189 PA5373 PA0219 PA1984 PA4022 PA4899 PA2125		Glycine, serine and threonine metabolism	0	0	1000	0		1.2.1.8
rxn01945	4-hydroxyphenylacetate 3-monooxygenase	cpd00007[c] + cpd00004[c] + cpd00067[c] + cpd00489[c] -> cpd00001[c] + cpd00003[c] + cpd00854[c]	O2 + NADH + H+ + 4-Hydroxyphenylacetate -> H2O + NAD + Homoprotocatechuate	(PA4091 and PA4092)	PA4091 PA4092		Tyrosine metabolism	0	0	1000	0		1.14.14.9
rJB00104	3-hydroxyphenylacetate-3-monooxygenase small chain	cpd00982[c] + cpd00007[c] + cpd03320[c] -> cpd00001[c] + cpd00067[c] + cpd00015[c] + cpd00854[c]	FADH2 + O2 + 3-Hydroxyphenylacetate -> H2O + H+ + FAD + Homoprotocatechuate	(PA4091) and (PA4092)	PA4091 PA4092		Tyrosine metabolism	0	0	1000	0		1.14.14.9	confusing pathway... 3-HPA vs 4-HPA into homogentisate vs homoprotocatechuate	Mendez et al. 2011.
rPY00220	pyochelin synthase complex	cpd00599[c] + 2 cpd00084[c] + cpd00017[c] + cpd00005[c] <=> cpd08828[c] + cpd00019[c] + cpd00006[c] + 4 cpd00001[c]	salicylate + 2 L-Cysteine + S-Adenosyl-L-methionine + NADPH <=> pyochelin + S-Adenosyl-homocysteine + NADP + 4 H2O	(PA4228 and PA4226 and PA4225 and PA4224)	PA4228 PA4226 PA4225 PA4224	pchD pchE pchF pchG	Biosynthesis of siderophore group nonribosomal peptides	1	-1000	1000	0			*PY 04/17/14 Added for pyochelin synthesis (virulence factor). Implemented from Metacyc (http://www.metacyc.org/META/NEW-IMAGE?type=PATHWAY&object=PWY-6408). Genes are also called pchD, pchE, pchF, and pchG, respectively. Please see the Metacyc link for what is currently known about pyochelin synthesis. Compound name for pyochelin taken from SEED master list.
rxn08975	NADH dehydrogenase (ubiquinone-8 )	cpd00004[c] + cpd00067[c] + cpd15560[c] -> cpd00003[c] + cpd15561[c]	NADH + H+ + Ubiquinone-8 -> NAD + Ubiquinol-8	(PA4538 or PA4975)	PA4538 PA4975		Oxidative phosphorylation	0	0	1000	0		1.6.5.3, 1.6.5.8, 1.6.5.9	*PY 06/11/14 Changed => to -> *JAB 04/16/14 - fixed ub8 ref; JAB 01/31/14 - switched reaction directionality to match MetaCyc
rJB00263	NADH dehydrogenase (ubiquinone-9 )	cpd00004[c] + cpd00067[c] + cpd01351[c] -> cpd00003[c] + cJB00125[c]	NADH + H+ + Ubiquinone-9 -> NAD + Ubiquinol-9	(PA4538 or PA4975)	PA4538 PA4975		Oxidative phosphorylation	0	0	1000	0		1.6.5.3, 1.6.5.8, 1.6.5.9	*PY 06/11/14 Changed => to -> *JAB 04/16/14 - ub8>ub9 fix; JAB 01/31/14 - switched reaction directionality to match MetaCyc
rxn00371	formate dehydrogenase	cpd00003[c] + cpd00047[c] <=> cpd00004[c] + cpd00011[c]	NAD + Formate <=> NADH + CO2	(PA4810 and PA4811 and PA4812)	PA4810 PA4811 PA4812		Glyoxylate and dicarboxylate metabolism	1	-1000	1000	0		1.2.1.2	*JAB 082114 - made reversible; *JCT suggest adding reversibility to this reaction - hypothesis about CO2 incorporation into formate
rxn08094	2-oxoglutarate dehydrogenase	cpd00003[c] + cpd00024[c] + cpd00010[c] -> cpd00004[c] + cpd00011[c] + cpd00078[c]	NAD + 2-Oxoglutarate + CoA -> NADH + CO2 + Succinyl-CoA	(PA4829 and PA1585 and PA1586)	PA4829 PA1585 PA1586		Citrate cycle (TCA cycle)	0	0	1000	0		1.2.4.2, 1.8.1.4, 2.3.1.61	*JAB 02/03/14 - made irreversible based on MetaCyc's preferred direction indication
rxn00154	pyruvate dehydrogenase	cpd00003[c] + cpd00020[c] + cpd00010[c] -> cpd00004[c] + cpd00011[c] + cpd00022[c]	NAD + Pyruvate + CoA -> NADH + CO2 + Acetyl-CoA	(PA5015 and PA5016 and PA4829 and PA3417 and PA3416)	PA5015 PA5016 PA4829 PA3417 PA3416		Citrate cycle (TCA cycle)	0	0	1000	0		1.2.4.1, 1.8.1.4, 2.3.1.12	*JAB 02/04/14 - made irreversible according to MetaCyc (and Burk), prevents NC growth, may need to be adapted to multi-reaction format used in Burk (with lipoamides)
rxn00085	glutamate synthase (NADPH)	2 cpd00023[c] + cpd00006[c] <=> cpd00067[c] + cpd00024[c] + cpd00005[c] + cpd00053[c]	2 L-Glutamate + NADP <=> H+ + 2-Oxoglutarate + NADPH + L-Glutamine	(PA5036 and PA5035)	PA5036 PA5035		Glutamate metabolism	1	-1000	1000	0		1.4.1.13,1.4.1.14
rxn00159	malic enzyme (NAD)	cpd00003[c] + cpd00130[c] -> cpd00004[c] + cpd00011[c] + cpd00020[c]	NAD + L-Malate -> NADH + CO2 + Pyruvate	(PA5046 or PA3471)	PA5046 PA3471		Pyruvate metabolism	0	0	0	0		1.1.1.38, 1.1.1.39	*JAB 06/26/14 - no evidence of NAD cofactor utilization (closing reaction)	Fuhrer, T., & Sauer, U. (2009). Different biochemical mechanisms ensure network-wide balancing of reducing equivalents in microbial metabolism. Journal of Bacteriology, 191(7), 2112–21. doi:10.1128/JB.01523-08
rxn00161	malic enzyme (NADP)	cpd00006[c] + cpd00130[c] <=> cpd00011[c] + cpd00020[c] + cpd00005[c]	NADP + L-Malate <=> CO2 + Pyruvate + NADPH	(PA5046 or PA3471)	PA5046 PA3471		Pyruvate metabolism	1	-1000	1000	0		1.1.1.38,1.1.1.39,1.1.1.40,4.1.1.3	*JAB 06/26/14 - experimental evidence of NADP cofactor utilization; *JCT 02/17/02 - changed to reversible	Fuhrer, T., & Sauer, U. (2009). Different biochemical mechanisms ensure network-wide balancing of reducing equivalents in microbial metabolism. Journal of Bacteriology, 191(7), 2112–21. doi:10.1128/JB.01523-08
rxn10062	choline dehydrogenase (FAD-dependent)	cpd00015[c] + cpd00098[c] <=> cpd00982[c] + cpd00447[c]	FAD + Choline <=> FADH2 + Betaine aldehyde	(PA5372 or PA0364 or PA3710 or PA4100 or PA2124)	PA5372 PA0364 PA3710 PA4100 PA2124		Glycine, serine and threonine metabolism	1	-1000	1000	0			*ASB 03/27/14 - tentative subsystem assignment
rxn13898	quinone oxidoreductase	cpd00005[c] + cpd11669[c] <=> cpd00006[c] + cpd17097[c]	NADPH + Ubiquinone <=> NADP + semiquinone-8	PA0023	PA0023		Oxidative phosphorylation	1	-1000	1000	0
rxn01740	shikimate dehydrogenase	cpd00006[c] + cpd00383[c] <=> cpd00067[c] + cpd00005[c] + cpd01716[c]	NADP + Shikimate <=> H+ + NADPH + 3-Dehydroshikimate	PA0025	PA0025		Phenylalanine, tyrosine and tryptophan biosynthesis	1	-1000	1000	0		1.1.1.25,1.1.1.282
rxn00962	4-hydroxybenzoate 3-monooxygenase	cpd00007[c] + cpd00067[c] + cpd00005[c] + cpd00136[c] -> cpd00001[c] + cpd00006[c] + cpd00197[c]	O2 + H+ + NADPH + 4-Hydroxybenzoate -> H2O + NADP + Protocatechuate	PA0247	PA0247		Benzoate degradation	0	0	1000	0		1.14.13.2, 1.14.13.33
rAB00001	glycoaldehyde:NAD+ oxidoreductase	cpd00229[c] + cpd00003[c] + cpd00001[c] <=> cpd00139[c] + cpd00004[c] + cpd00067[c]	Glycoaldehyde + NAD+ + H2O <=> Glycolate + NADH + H+	PA0265	PA0265	gabD	Glyoxylate and dicarboxylate metabolism	1	-1000	1000	0		1.2.1.21	*ASB 05/30/14 - Added to fix glycolaldehyde usage, gene is based off of BLAST results and may not be correct, see paper Dagley, 1961 Biochem J
rxn00509	succinate-semialdehyde dehydrogenase (NADP)	cpd00001[c] + cpd00006[c] + cpd00199[c] -> 2 cpd00067[c] + cpd00005[c] + cpd00036[c]	H2O + NADP + 4-Oxobutanoate -> 2 H+ + NADPH + Succinate	PA0265	PA0265		Butanoate metabolism	0	0	1000	0		1.2.1.16	*JAB 06/30/14 - correct cofactor usage
rxn01101	phosphoglycerate dehydrogenase	cpd00003[c] + cpd00169[c] <=> cpd00004[c] + cpd00067[c] + cpd02069[c]	NAD + 3-Phosphoglycerate <=> NADH + H+ + 3-Phosphonooxypyruvate	PA0316	PA0316		Glycine, serine and threonine metabolism	1	-1000	1000	0		1.1.1.95	*JCT Gene PA0316 added to the reaction
rxn00686	dihydrofolate reductase (irreversible)	cpd00006[c] + cpd00087[c] <=> cpd00067[c] + cpd00005[c] + cpd00330[c]	NADP + Tetrahydrofolate <=> H+ + NADPH + Dihydrofolate	PA0350	PA0350		Folate biosynthesis	1	-1000	1000	0		1.5.1.3
rxn00931	pyrroline-5-carboxylate reductase	cpd00006[c] + cpd00129[c] <=> 2 cpd00067[c] + cpd00005[c] + cpd02431[c]	NADP + L-Proline <=> 2 H+ + NADPH + 1-Pyrroline-5-carboxylate	PA0393	PA0393		Arginine and proline metabolism	1	-1000	1000	0		1.5.1.2	*PY 06/11/14 Changed products from 1 H+ to 2 H+ to fix mass imbalance.
rxn04954	5,10-methylenetetrahydrofolate reductase (NADH)	cpd00003[c] + cpd00345[c] <=> cpd00004[c] + cpd00067[c] + cpd00125[c]	NAD + 5-Methyltetrahydrofolate <=> NADH + H+ + 5-10-Methylenetetrahydrofolate	PA0430	PA0430		One carbon pool by folate	1	-1000	1000	0		1.5.1.20	*JAB 07/16/14 - corrected subsystem assignment
rxn01802	glutaryl-CoA dehydrogenase	cpd00067[c] + cpd00015[c] + cpd00413[c] <=> cpd00011[c] + cpd00650[c] + cpd00982[c]	H+ + FAD + Glutaryl-CoA <=> CO2 + Crotonyl-CoA + FADH2	PA0447	PA0447		Fatty acid metabolism	1	-1000	1000	0		1.3.8.6	*JAB 07/16/14 - corrected subsystem assignment
rxn01331	Erythrose 4-phosphate dehydrogenase	cpd00001[c] + cpd00003[c] + cpd00236[c] -> cpd00004[c] + 2 cpd00067[c] + cpd02147[c]	H2O + NAD + D-Erythrose4-phosphate -> NADH + 2 H+ + 4-Phosphoerythronate	PA0551	PA0551		Vitamin B6 metabolism	0	0	1000	0		1.2.1.72
rxn03951	NAD-dependent threonine 4-phosphate dehydrogenase	cpd00003[c] + cpd03607[c] <=> cpd00004[c] + cpd00067[c] + cpd04539[c]	NAD + 4-(Phosphonooxy)-threonine <=> NADH + H+ + 2-Amino-3-oxo-4-phosphonooxybutyrate	PA0593	PA0593		Vitamin B6 metabolism	1	-1000	1000	0		1.1.1.262
rxn02465	N-acetyl-g-glutamyl-phosphate reductase	cpd00006[c] + cpd00009[c] + cpd00918[c] -> cpd00005[c] + cpd02552[c]	NADP + Phosphate + 2-Acetamido-5-oxopentanoate -> NADPH + n-acetylglutamyl-phosphate	PA0662	PA0662		Urea cycle and metabolism of amino groups	0	0	1000	0		1.2.1.38	*JAB 01/28/14 - reaction bounds appeared to be set opposite formula directionality
rxn00183	L-glutamate 5-semialdehyde dehydrogenase	cpd00001[c] + cpd00003[c] + cpd00858[c] -> cpd00004[c] + 2 cpd00067[c] + cpd00023[c]	H2O + NAD + L-Glutamate5-semialdehyde -> NADH + 2 H+ + L-Glutamate	PA0782	PA0782		Arginine and proline metabolism	0	0	1000	0		1.5.1.12
rxn13895	Proline dehydrogenase	cpd00001[c] + cpd00015[c] + cpd00129[c] <=> cpd00982[c] + cpd00858[c]	H2O + FAD + L-Proline <=> FADH2 + L-Glutamate5-semialdehyde	PA0782	PA0782		Arginine and proline metabolism	1	-1000	1000	0		1.2.1.88	*ASB 03/25/14 - KEGG uses NAD instead of FAD
rxn01452	(S)-3-Hydroxybutanoyl-CoA:NADP+ oxidoreductase	cpd00006[c] + cpd00842[c] <=> cpd00067[c] + cpd00005[c] + cpd00279[c]	NADP + (S)-3-Hydroxybutyryl-CoA <=> H+ + NADPH + Acetoacetyl-CoA	PA0795	PA0795		Butanoate metabolism	1	-1000	1000	0		1.1.1.157	*JAB 12/19/13 from iBsu1103: Bsu2414, Bsu gene mappings are wrong (peg to locus tag is offset somewhere, but gene identifiers and start sequence location seems to match)
rxn02270	Acyl-CoA dehydrogenase (2-Methylbutanoyl - trans-2-methylbut)	cpd00760[c] + cpd00015[c] -> cpd00982[c] + cpd02125[c]	2-Methylbutyryl-CoA + FAD -> FADH2 + Tiglyl-CoA	PA0879	PA0879		Valine, leucine and isoleucine degradation	0	0	1000	0		1.3.8.7	*JAB 01/28/14 - reaction bounds appeared to be set opposite formula directionality
rxn00508	succinate-semialdehyde dehydrogenase (NAD)	cpd00001[c] + cpd00003[c] + cpd00199[c] -> cpd00004[c] + 2 cpd00067[c] + cpd00036[c]	H2O + NAD + 4-Oxobutanoate -> NADH + 2 H+ + Succinate	PA0898	PA0898		Butanoate metabolism	0	0	1000	0		1.2.1.16, 1.2.1.24
rxn00500	D-lactate dehydrogenase	cpd00003[c] + cpd00221[c] <=> cpd00004[c] + cpd00067[c] + cpd00020[c]	NAD + D-Lactate <=> NADH + H+ + Pyruvate	PA0927	PA0927		Pyruvate metabolism	1	-1000	1000	0		1.1.1.28
rxn02939	Erythronate 4-phosphate (4per) dehydrogenase	cpd00003[c] + cpd02147[c] <=> cpd00004[c] + cpd00067[c] + cpd03606[c]	NAD + 4-Phosphoerythronate <=> NADH + H+ + 2-Oxo-3-hydroxy-4-phosphobutanoate	PA1375	PA1375		Vitamin B6 metabolism	1	-1000	1000	0		1.1.1.290
rxn13682	Oxygen Independent coproporphyrinogen-III oxidase	2 cpd00005[c] + 2 cpd00017[c] + cpd02083[c] + 2 cpd17016[c] -> 2 cpd00067[c] + 2 cpd00011[c] + 2 cpd00006[c] + 2 cpd00060[c] + cpd00791[c] + 2 cpd03091[c] + 2 cpd17017[c]	2 NADPH + 2 S-Adenosyl-L-methionine + CoproporphyrinogenIII + 2 ferrodoxin (oxidized form 4:2) -> 2 H+ + 2 CO2 + 2 NADP + 2 L-Methionine + ProtoporphyrinogenIX + 2 5'-Deoxyadenosine + 2 ferrodoxin (reduced form 4:2)	PA1546	PA1546		Porphyrin and chlorophyll metabolism	0	0	1000	0		1.3.99.22	*JAB 04/17/14 - changed to forward only according to MetaCyc to try to correct anaerobic growth predictions, may need further work
rxn01241	pyruvate dehydrogenase (dihydrolipoamide dehydrogenase)	cpd00003[c] + cpd00449[c] <=> cpd00004[c] + cpd00067[c] + cpd00213[c]	NAD + Dihydrolipoamide <=> NADH + H+ + Lipoamide	PA1587	PA1587		Citrate cycle (TCA cycle)	1	-1000	1000	0		1.8.1.4
rxn02933	3-hydroxyacyl-CoA dehydrogenase (2-Methylacetoacetyl-CoA)	cpd00003[c] + cpd02691[c] <=> cpd00004[c] + cpd00067[c] + cpd02124[c]	NAD + 2-methyl-3-hydroxy-butyryl-CoA <=> NADH + H+ + 2-Methylacetoacetyl-CoA	PA1609	PA1609		Valine, leucine and isoleucine degradation	1	-1000	1000	0		1.1.1.35,1.1.1.178
rxn00907	methylenetetrahydrofolate dehydrogenase (NADP)	cpd00006[c] + cpd00125[c] <=> cpd00005[c] + cpd00347[c]	NADP + 5-10-Methylenetetrahydrofolate <=> NADPH + 5-10-Methenyltetrahydrofolate	PA1796	PA1796		One carbon pool by folate	1	-1000	1000	0		1.5.1.5	*JAB 07/16/14 - corrected subsystem assignment
rxn00992	3-hydroxybutyrate dehydrogenase	cpd00003[c] + cpd00797[c] <=> cpd00004[c] + cpd00067[c] + cpd00142[c]	NAD + (R)-3-Hydroxybutanoate <=> NADH + H+ + Acetoacetate	PA2003	PA2003		Butanoate metabolism	1	-1000	1000	0		1.1.1.30
rxn00086	glutathione-disulfide reductase	cpd00006[c] + 2 cpd00042[c] <=> cpd00067[c] + cpd00005[c] + cpd00111[c]	NADP + 2 GSH <=> H+ + NADPH + Oxidized glutathione	PA2025	PA2025		Glutathione metabolism	1	-1000	1000	0		1.6.4.2,1.8.1.7
rxn01475	Phosphogluconate 2-dehydrogenase	cpd00067[c] + cpd00005[c] + cpd00896[c] -> cpd00006[c] + cpd00284[c]	H+ + NADPH + 6-Phospho-2-dehydro-D-gluconate -> NADP + 6-Phospho-D-gluconate	PA2263	PA2263		Pentose phosphate pathway	0	0	1000	0		1.1.1.43	*JAB 02/25/14 - rewrote directionality, JCT 02/17/14 I suggest this reaction, changed to irreversible
rxn13834	glucose 1-dehydrogenase (NADP) extracellular	cpd00006[c] + cpd00027[e] -> cpd00067[c] + cpd00005[c] + cpd00170[e]	NADP + D-Glucose -> H+ + NADPH + Gluconolactone	PA2290	PA2290		Pentose phosphate pathway	0	0	0	0			*JAB 04/05/14 - PA2290 is gcd, a quinoprotein-specific glucose dehydrogenase; *JAB added subsystem
rxn00629	mannitol 2-dehydrogenase	cpd00003[c] + cpd00314[c] <=> cpd00004[c] + cpd00067[c] + cpd00082[c]	NAD + D-Mannitol <=> NADH + H+ + D-Fructose	PA2342	PA2342		Fructose and mannose metabolism	1	-1000	1000	0		1.1.1.11, 1.1.1.67
rxn00546	mannitol-1-phosphate 5-dehydrogenase	cpd00003[c] + cpd00491[c] <=> cpd00004[c] + cpd00067[c] + cpd00072[c]	NAD + D-mannitol-1-phosphate <=> NADH + H+ + D-fructose-6-phosphate	PA2342	PA2342		Fructose and mannose metabolism	1	-1000	1000	0		1.1.1.17
rPY00216	L-ornithine 5-monooxygenase	cpd00064[c] + cpd00005[c] + cpd00007[c] -> cpd00006[c] + cpd00001[c] + cPY00161[c]	Ornithine + NADPH + O2 -> NADP + H2O + N5-hydroxy-L-ornithine	PA2386	PA2386	pvdA	Biosynthesis of siderophore group nonribosomal peptides	0	0	1000	0		1.14.13.-	*PY 04/17/14 Added for pyoverdine I synthesis (virulence factor). Implemented from Metacyc (http://www.metacyc.org/META/NEW-IMAGE?type=PATHWAY&object=PWY-6409&detail-level=2&detail-level=3#). Gene is also known as pvdA.
rxn13925	probable FAD-dependent monooxygenase	cpd00007[c] + cpd00982[c] + cpd17078[c] <=> cpd00001[c] + cpd00015[c] + cpd17085[c]	O2 + FADH2 + 2-heptyl-4-quinolone <=> H2O + FAD + 2-heptyl-3-hydroxy-4-quinolone	PA2587	PA2587		Quorum sensing	1	-1000	1000	0
rxn02774	sirohydrochlorin dehydrogenase (NAD)	cpd00003[c] + cpd01620[c] <=> cpd00004[c] + cpd00067[c] + cpd03426[c]	NAD + Precorrin 2 <=> NADH + H+ + Sirohydrochlorin	PA2611	PA2611		Porphyrin and chlorophyll metabolism	1	-1000	1000	0		1.3.1.76,2.1.1.107
rxn00198	isocitrate dehydrogenase (NADP)	cpd00006[c] + cpd00260[c] -> cpd00011[c] + cpd00024[c] + cpd00005[c]	NADP + Isocitrate -> CO2 + 2-Oxoglutarate + NADPH	PA2623	PA2623		Glutathione metabolism	0	0	0	0		1.1.1.42	*JAB 02/04/14 - turned off as not annotated in KEGG and making unnecessary loop with other icd reactions rxn00199 and rxn01387
rxn03492	precorrin-6A reductase	cpd00006[c] + cpd03760[c] <=> cpd00067[c] + cpd00005[c] + cpd03761[c]	NADP + Precorrin 6B <=> H+ + NADPH + Precorrin 6A	PA2909	PA2909		Porphyrin and chlorophyll metabolism	1	-1000	1000	0		1.3.1.54
rxn02285	UDP-N-acetylenolpyruvoylglucosamine reductase	cpd00006[c] + cpd00773[c] <=> cpd00067[c] + cpd00005[c] + cpd02820[c]	NADP + UDP-MurNAc <=> H+ + NADPH + UDP-N-acetylglucosamine enolpyruvate	PA2977	PA2977		Amino sugar and nucleotide sugar metabolism	1	-1000	1000	0		1.1.1.158
rxn00077	NAD kinase	cpd00003[c] + cpd00002[c] <=> cpd00006[c] + cpd00008[c]	NAD + ATP <=> NADP + ADP	PA3088	PA3088		Nicotinate and nicotinamide metabolism	1	-1000	1000	0		2.7.1.23
rxn01268	prephenate dehydrogenase	cpd00003[c] + cpd00219[c] -> cpd00004[c] + cpd00011[c] + cpd00868[c]	NAD + Prephenate -> NADH + CO2 + p-hydroxyphenylpyruvate	PA3164	PA3164		Phenylalanine, tyrosine and tryptophan biosynthesis	0	0	1000	0		1.3.1.12,1.3.1.43,1.3.1.52
rxn13705	ferredoxin-NADP reductase	cpd00067[c] + cpd00006[c] + cpd17017[c] <=> cpd00005[c] + cpd17016[c]	H+ + NADP + ferrodoxin (reduced form 4:2) <=> NADPH + ferrodoxin (oxidized form 4:2)	PA3397	PA3397		Oxidative phosphorylation	1	-1000	1000	0		1.18.1.2
rxn09896	isoleucine dehydrogenase	cpd00001[c] + cpd00003[c] + cpd00322[c] <=> cpd00013[c] + cpd00004[c] + cpd00067[c] + cpd03577[c]	H2O + NAD + L-Isoleucine <=> NH3 + NADH + H+ + (R)-2-Oxo-3-methylpentanoate	PA3418	PA3418		Valine, leucine and isoleucine biosynthesis	1	-1000	1000	0		1.4.1.9
rxn01045	valine dehydrogenase	cpd00001[c] + cpd00003[c] + cpd00156[c] <=> cpd00013[c] + cpd00004[c] + cpd00067[c] + cpd00123[c]	H2O + NAD + L-Valine <=> NH3 + NADH + H+ + 3-Methyl-2-oxobutanoate	PA3418	PA3418		Valine, leucine and isoleucine biosynthesis	1	-1000	1000	0
rxn00935	(S)-Malate(acceptor) oxidoreductase	cpd00015[c] + cpd00130[c] -> cpd00982[c] + cpd00032[c]	FAD + L-Malate -> FADH2 + Oxaloacetate	PA3452 or PA4640	PA3452 PA4640		Pyruvate metabolism	0	0	1000	0		1.1.5.4,1.1.99.16	No major changes, no match in BM
rxn00638	GDP-mannose 6-dehydrogenase	cpd00001[c] + 2 cpd00003[c] + cpd00083[c] <=> 2 cpd00004[c] + 3 cpd00067[c] + cpd00719[c]	H2O + 2 NAD + GDP-mannose <=> 2 NADH + 3 H+ + GDP-D-mannuronate	PA3540	PA3540		Fructose and mannose metabolism	1	-1000	1000	0
rxn00763	alcohol dehydrogenase (glycerol)	cpd00003[c] + cpd00100[c] <=> cpd00004[c] + cpd00067[c] + cpd00448[c]	NAD + Glycerol <=> NADH + H+ + D-Glyceraldehyde	PA3629	PA3629		Glycerolipid metabolism	1	-1000	1000	0		1.1.1.1,1.1.1.2,1.1.1.21,1.1.1.72
rxn03958	1-deoxy-D-xylulose 5-phosphate reductoisomerase	cpd00006[c] + cpd08286[c] <=> cpd00005[c] + cpd00067[c] + cpd08289[c]	NADP + 2-C-methyl-D-erythritol4-phosphate <=> NADPH + H+ + 1-deoxy-D-xylulose5-phosphate	PA3650	PA3650		Terpenoid biosynthesis	1	-1000	1000	0		1.1.1.267	*JAB 04/09/14 - enabling farnesylfarnesylgeraniol production for downstream ubiquinone synthesis
rxn13906	Spermidine dehydrogenase	cpd00001[c] + cpd00015[c] + cpd00264[c] <=> cpd00726[c] + cpd00434[c] + cpd00982[c]	H2O + FAD + Spermidine <=> 1,3-Propanediamine + 4-Aminobutanal + FADH2	PA3713	PA3713		Arginine and proline metabolism	1	-1000	1000	0		1.5.99.6	*ASB 03/24/14 - tentative subsystem assignment
rxn01302	homoserine dehydrogenase (NADPH)	cpd00006[c] + cpd00227[c] <=> cpd00067[c] + cpd00346[c] + cpd00005[c]	NADP + L-Homoserine <=> H+ + L-Aspartate4-semialdehyde + NADPH	PA3736	PA3736		Lysine biosynthesis	1	-1000	1000	0		1.1.1.3
rxn00834	IMP dehydrogenase	cpd00001[c] + cpd00003[c] + cpd00114[c] <=> cpd00004[c] + cpd00067[c] + cpd00497[c]	H2O + NAD + IMP <=> NADH + H+ + XMP	PA3770	PA3770		Purine metabolism	1	-1000	1000	0		1.1.1.205
rxn05293	4-hydroxy-3-methylbut-2-en-1-yl diphosphate synthase	cpd00004[c] + cpd00067[c] + cpd08301[c] -> cpd00001[c] + cpd00003[c] + cpd08615[c]	NADH + H+ + 2-C-methyl-D-erythritol2-4-cyclodiphosphate -> H2O + NAD + 1-Hydroxy-2-methyl-2-butenyl 4-diphosphate	PA3803	PA3803		Terpenoid biosynthesis	0	0	1000	0		1.17.7.1	*PY 06/11/14 Changed => to -> *JAB 04/09/14 - enabling farnesylfarnesylgeraniol production for downstream ubiquinone synthesis
rJB00279	gluconate 2-dehydrogenase	cpd00004[c] + cpd00067[c] + cpd00480[e] <=> cpd00003[c] + cpd00222[e]	NADH + H+ + 2-Dehydro-D-gluconate <=> NAD + GLCN	PA3896	PA3896		Pentose phosphate pathway	1	-1000	1000	0		1.1.1.215	*JAB 07/09/14 - made reaction extracellular (really periplasmic); JAB 04/05/14 - added when investigating accumulation of gluconate/2-ketogluconate and problems in aerobic metabolism, 2-dehydro-d-gluconate to gluconate direction preferred according to Metacyc, listed as multidirectional in KEGG
rxn00105	nicotinamide-nucleotide adenylyltransferase	cpd00002[c] + cpd00355[c] <=> cpd00003[c] + cpd00012[c]	ATP + Nicotinamide ribonucleotide <=> NAD + PPi	PA4006	PA4006		Nicotinate and nicotinamide metabolism	1	-1000	1000	0		2.7.7.1,2.7.7.18
rxn02373	glutamate-5-semialdehyde dehydrogenase	cpd00005[c] + cpd02097[c] -> cpd00006[c] + cpd00009[c] + cpd00858[c]	NADPH + L-Glutamyl 5-phosphate -> NADP + Phosphate + L-Glutamate5-semialdehyde	PA4007	PA4007		Urea cycle and metabolism of amino groups	0	0	1000	0		1.2.1.41	*JAB 04/28/14 - rewrote reaction directionality, function is the same
rxn02474	5-amino-6-(5-phosphoribosylamino)uracil reductase	cpd00006[c] + cpd02720[c] <=> cpd00067[c] + cpd00005[c] + cpd00931[c]	NADP + 5-Amino-6--5-phosphoribitylaminouracil <=> H+ + NADPH + 5-Amino-6--5-phosphoribosylaminouracil	PA4056	PA4056		Riboflavin metabolism	1	-1000	1000	0		1.1.1.193
rxn03055	5-carboxy-2-hydroxymuconate semialdehyde dehydrogenase	cpd00001[c] + cpd00003[c] + cpd02828[c] -> cpd00004[c] + 2 cpd00067[c] + cpd02572[c]	H2O + NAD + 5-Carboxymethyl-2-hydroxymuconic semialdehyde -> NADH + 2 H+ + 5-Carboxymethyl-2-hydroxymuconate	PA4123	PA4123		Tyrosine metabolism	0	0	1000	0		1.2.1.45,1.2.1.60
rxn09953	acetoin dehydrogenase	cpd00003[c] + cpd00010[c] + cpd00361[c] <=> cpd00004[c] + cpd00022[c] + cpd00067[c] + cpd00071[c]	NAD + CoA + ACTN <=> NADH + Acetyl-CoA + H+ + AALD	PA4150 and PA4151 and PA4152	PA4150 PA4151 PA4152		Citrate cycle (TCA cycle)	1	-1000	1000	0			*JAB 02/07/14 - added from PGD during Biolog curation (2,3-butanediol), genes not well annotated	Barbe, V., Vallenet, D., Fonknechten, N., Kreimeyer, A., Oztas, S., Labarre, L., … Médigue, C. (2004). Unique features revealed by the genome sequence of Acinetobacter sp. ADP1, a versatile and naturally transformation competent bacterium. Nucleic Acids Research, 32(19), 5766–79. doi:10.1093/nar/gkh910
rxn02112	(R,R)-butanediol dehydrogenase	cpd00003[c] + cpd01947[c] <=> cpd00004[c] + cpd00067[c] + cpd00361[c]	NAD + BDOH <=> NADH + H+ + ACTN	PA4153	PA4153		Butanoate metabolism	1	-1000	1000	0		1.1.1.4
rxn02632	2,3-butanediol dehydrogenase	cpd00003[c] + cpd01949[c] <=> cpd00004[c] + cpd00067[c] + cpd01221[c]	NAD + (S,S)-2,3-Butanediol <=> NADH + H+ + (S)-Acetoin	PA4153	PA4153		Butanoate metabolism	1	-1000	1000	0			*JAB 02/07/14 - added from iMO1086 for Biolog validation (2,3-butanediol)
rxn01686	2,3-butanediol dehydrogenase	cpd00003[c] + cpd01949[c] <=> cpd00004[c] + cpd00067[c] + cpd00361[c]	NAD + (S,S)-2,3-Butanediol <=> NADH + H+ + ACTN	PA4153	PA4153		Butanoate metabolism	1	-1000	1000	0			*JAB 02/07/14 - added from iMO1086 for Biolog validation (2,3-butanediol)
rxn13787	pyocyanin synthesis	cpd00007[c] + cpd00004[c] + cpd00067[c] + cpd17083[c] <=> cpd00001[c] + cpd00003[c] + cpd00011[c] + cpd17044[c]	O2 + NADH + H+ + phenazine-1-carboxylic acid <=> H2O + NAD + CO2 + 1-hydroxyphenazine	PA4217	PA4217		Phenazine biosynthesis	1	-1000	1000	0
rxn13896	pyocyanin synthesis	cpd00004[c] + cpd00007[c] + cpd00067[c] + cpd17053[c] <=> cpd00001[c] + cpd00003[c] + cpd00011[c] + cpd01206[c]	NADH + O2 + H+ + 5-methylphenazine-1-carboxylic acid betaine <=> H2O + NAD + CO2 + pyocyanin	PA4217	PA4217	phzS	Phenazine biosynthesis	1	-1000	1000	0			*PY 04/16/14 Added for the production of the virulence factor pyocyanin. Taken from SEED master list. NOTE: rxn13787 was called also called "pyocyanin synthesis", but I have changed to to "1-hydroxyphenazine synthesis". Also, note it is sometimes spelled pyocyanine. Don't have E.C. number or subsystem info at the moment.
rxn01790	2-dehydropantoate 2-reductase	cpd00006[c] + cpd00408[c] <=> cpd00067[c] + cpd00005[c] + cpd00712[c]	NADP + Pantoate <=> H+ + NADPH + 2-Dehydropantoate	PA4397	PA4397		Pantothenate and CoA biosynthesis	1	-1000	1000	0		1.1.1.169
rxn00859	histidinol dehydrogenase	cpd00001[c] + 2 cpd00003[c] + cpd00641[c] <=> 2 cpd00004[c] + 3 cpd00067[c] + cpd00119[c]	H2O + 2 NAD + L-Histidinol <=> 2 NADH + 3 H+ + L-Histidine	PA4448	PA4448		Histidine metabolism	1	-1000	1000	0		1.1.1.23
rxn08352	4-hydroxy-3-methylbut-2-enyl diphosphate reductase	cpd00004[c] + cpd00067[c] + cpd08615[c] -> cpd00001[c] + cpd00003[c] + cpd00202[c]	NADH + H+ + 1-Hydroxy-2-methyl-2-butenyl 4-diphosphate -> H2O + NAD + DMAPP	PA4557	PA4557		Terpenoid biosynthesis	0	0	1000	0		1.17.1.2	*PY 06/11/14 Changed => to -> *JAB 04/09/14 - enabling farnesylfarnesylgeraniol production for downstream ubiquinone synthesis
rxn08756	4-hydroxy-3-methylbut-2-enyl diphosphate reductase	cpd00004[c] + cpd00067[c] + cpd08615[c] -> cpd00001[c] + cpd00003[c] + cpd00113[c]	NADH + H+ + 1-Hydroxy-2-methyl-2-butenyl 4-diphosphate -> H2O + NAD + Isopentenyldiphosphate	PA4557	PA4557		Terpenoid biosynthesis	0	0	1000	0		1.17.1.2	*PY 06/11/14 Changed => to -> *JAB 04/09/14 - enabling farnesylfarnesylgeraniol production for downstream ubiquinone synthesis
rxn00122	FMN adenylyltransferase	cpd00002[c] + cpd00050[c] -> cpd00012[c] + cpd00015[c]	ATP + FMN -> PPi + FAD	PA4561	PA4561		Riboflavin metabolism	0	0	1000	0		2.7.7.2
rxn00184	glutamate dehydrogenase (NADP)	cpd00001[c] + cpd00023[c] + cpd00006[c] <=> cpd00013[c] + cpd00067[c] + cpd00024[c] + cpd00005[c]	H2O + L-Glutamate + NADP <=> NH3 + H+ + 2-Oxoglutarate + NADPH	PA4588	PA4588		Nitrogen metabolism	1	-1000	1000	0		1.4.1.3, 1.4.1.4, 1.4.1.13
rxn01011	glycerate dehydrogenase	cpd00003[c] + cpd00223[c] <=> cpd00004[c] + cpd00067[c] + cpd00145[c]	NAD + Glycerate <=> NADH + H+ + Hydroxypyruvate	PA4626	PA4626		Glycine, serine and threonine metabolism	1	-1000	1000	0		1.1.1.26, 1.1.1.29, 1.1.1.81
rxn06591	glutamyl-tRNA reductase	cpd00067[c] + cpd00005[c] + cpd12227[c] <=> cpd00006[c] + cpd02345[c] + cpd11912[c]	H+ + NADPH + L-Glutamyl-tRNA-Glu <=> NADP + L-Glutamate1-semialdehyde + tRNA-Glu	PA4666	PA4666		Porphyrin and chlorophyll metabolism	1	-1000	1000	0		1.2.1.70
rxn02186	acetohydroxy acid isomeroreductase	cpd00067[c] + cpd00005[c] + cpd00668[c] <=> cpd00006[c] + cpd02498[c]	H+ + NADPH + ALCTT <=> NADP + 2,3-Dihydroxy-isovalerate	PA4694	PA4694		Pantothenate and CoA biosynthesis	1	-1000	1000	0		1.1.1.86
rxn08764	ketol-acid reductoisomerase (2-Aceto-2-hydroxybutanoate)	cpd00067[c] + cpd00005[c] + cpd00498[c] <=> cpd00006[c] + cpd02535[c]	H+ + NADPH + 2-Aceto-2-hydroxybutanoate <=> NADP + 2,3-Dihydroxy-3-methylvalerate	PA4694	PA4694		Valine, leucine and isoleucine biosynthesis	1	-1000	1000	0			*ASB 03/25/14 - tentative subsystem assignment
rxn02929	dihydrodipicolinate reductase (NADPH)	cpd00006[c] + cpd02465[c] <=> cpd00067[c] + cpd00005[c] + cpd02120[c]	NADP + tetrahydrodipicolinate <=> H+ + NADPH + Dihydrodipicolinate	PA4759	PA4759		Lysine biosynthesis	1	-1000	1000	0		1.3.1.26
rxn00190	NAD synthase	cpd00001[c] + cpd00002[c] + cpd00053[c] + cpd00638[c] -> cpd00003[c] + cpd00023[c] + cpd00012[c] + cpd00018[c]	H2O + ATP + L-Glutamine + Deamido-NAD -> NAD + L-Glutamate + PPi + AMP	PA4920	PA4920		Glutamate metabolism	0	0	1000	0		6.3.5.1
rxn00138	NAD synthase (nh4)	cpd00013[c] + cpd00002[c] + cpd00638[c] -> cpd00003[c] + cpd00012[c] + cpd00018[c]	NH3 + ATP + Deamido-NAD -> NAD + PPi + AMP	PA4920	PA4920		Nitrogen metabolism	0	0	1000	0		6.3.1.5
rxn08977	NADPH quinone oxidoreductase	cpd00005[c] + cpd00067[c] + cpd15560[c] -> cpd00006[c] + cpd15561[c]	NADPH + H+ + Ubiquinone-8 -> NAD + Ubiquinol-8	PA4975	PA4975		Oxidative phosphorylation	0	0	1000	0			*PY 06/11/14 Changed => to -> *JAB 04/16/14 - fixed ub8 ref; ASB 03/25/14 - tentative subsystem assignment; JAB 01/31/14 - switched reaction directionality to match MetaCyc
rJB00265	NADPH quinone oxidoreductase	cpd00005[c] + cpd00067[c] + cpd01351[c] -> cpd00006[c] + cJB00125[c]	NADPH + H+ + Ubiquinone-9 -> NAD + Ubiquinol-9	PA4975	PA4975		Oxidative phosphorylation	0	0	1000	0			*PY 06/11/14 Changed => to -> *JAB 04/16/14 - ub8>ub9 fix; ASB 03/25/14 - tentative subsystem assignment; JAB 01/31/14 - switched reaction directionality to match MetaCyc
rxn02003	dTDP-4-dehydrorhamnose reductase	cpd00006[c] + cpd02113[c] <=> cpd00067[c] + cpd00005[c] + cpd00522[c]	NADP + dTDP-rhamnose <=> H+ + NADPH + dTDP-4-oxo-L-rhamnose	PA5162	PA5162		Streptomycin biosynthesis	1	-1000	1000	0		1.1.1.133
rxn08291	D-Amino acid dehydrogenase	cpd00001[c] + cpd00015[c] + cpd00117[c] -> cpd00013[c] + cpd00020[c] + cpd00982[c]	H2O + FAD + D-Alanine -> NH3 + Pyruvate + FADH2	PA5304	PA5304		Alanine, aspartate and glutamate metabolism	0	0	1000	0		1.4.99.1	*JAB 07/16/14 - corrected subsystem assignment; JAB 02/04/14 - MetaCyc indicates likely irreversibility
rxn13795	3-aminopropanaldehyde dehydrogenase	cpd00001[c] + cpd00003[c] + cpd17049[c] <=> cpd00004[c] + cpd00067[c] + cpd00085[c]	H2O + NAD + 3-aminopropanaldehyde <=> NADH + H+ + beta-Alanine	PA5312	PA5312		beta-Alanine metabolism	1	-1000	1000	0		1.2.1.3, 1.2.1.5, 1.2.1.19
rxn13788	1-pyrroline dehydrogenase	2 cpd00001[c] + cpd00003[c] + cpd11311[c] <=> cpd00004[c] + cpd00067[c] + cpd00281[c]	2 H2O + NAD + 1-Pyrroline <=> NADH + H+ + GABA	PA5373	PA5373		Arginine and proline metabolism	1	-1000	1000	0			*ASB 03/28/14 - tentative subsystem assignment
rxn00429	aldehyde dehydrogenase (formaldehyde, NAD)	cpd00001[c] + cpd00003[c] + cpd00055[c] -> cpd00004[c] + 2 cpd00067[c] + cpd00047[c]	H2O + NAD + Formaldehyde -> NADH + 2 H+ + Formate	PA5421	PA5421		Methane metabolism	0	0	1000	0		1.2.1.46
rxn02440	GDP-4-dehydro-6-deoxy-D-mannose reductase	cpd00006[c] + cpd01999[c] <=> cpd00067[c] + cpd00005[c] + cpd00900[c]	NADP + GDP-D-rhamnose <=> H+ + NADPH + GDP-4-dehydro-D-rhamnose	PA5454	PA5454		Fructose and mannose metabolism	1	-1000	1000	0		1.1.1.135, 1.1.1.187, 1.1.1.271, 1.1.1.281, 2.6.1.102, 4.2.1.47
rxn00868	acyl-CoA dehydrogenase (butanoyl-CoA)	cpd00003[c] + cpd00120[c] -> cpd00004[c] + cpd00067[c] + cpd00650[c]	NAD + Butyryl-CoA -> NADH + H+ + Crotonyl-CoA				Butanoate metabolism	0	0	1000	0		1.3.1.44,1.3.99.2	*JAB 01/28/14 - reaction bounds appeared to be set opposite formula directionality
rxn10074	fatty acid oxidation (Butanoyl-CoA )	cpd00001[c] + cpd00003[c] + cpd00120[c] + cpd00015[c] <=> cpd00004[c] + cpd00067[c] + cpd00279[c] + cpd00982[c]	H2O + NAD + Butyryl-CoA + FAD <=> NADH + H+ + Acetoacetyl-CoA + FADH2				None	1	-1000	1000	0
rxn01729	glutarate-semialdehyde dehydrogenase	cpd00001[c] + cpd00003[c] + cpd02089[c] -> cpd00004[c] + 2 cpd00067[c] + cpd00379[c]	H2O + NAD + 5-Oxopentanoate -> NADH + 2 H+ + Glutarate				Lysine degradation	0	0	1000	0		1.2.1.20
rxn01068	L-threonine dehydrogenase (w/ AOBUTDs)	cpd00003[c] + cpd00161[c] <=> cpd00004[c] + cpd00067[c] + cpd02211[c]	NAD + L-Threonine <=> NADH + H+ + L-2-Amino-acetoacetate				Glycine, serine and threonine metabolism	1	-1000	1000	0		1.1.1.103
rxn01314	NADPH:6,7-dihydropteridine oxidoreductase	cpd00067[c] + cpd00005[c] + cpd00231[c] <=> cpd00006[c] + cpd00233[c]	H+ + NADPH + Dihydrobiopterin <=> NADP + Tetrahydrobiopterin				Folate biosynthesis	1	-1000	1000	0		1.5.1.34
rxn05570	gamma-butyrobetaine transport in via ABC system	cpd00001[c] + cpd00002[c] + cpd00870[e] -> cpd00067[c] + cpd00008[c] + cpd00009[c] + cpd00870[c]	H2O + ATP + gamma-butyrobetaine -> H+ + ADP + Phosphate + gamma-butyrobetaine	(((PA3891 or PA5376) and (PA3890 or PA5377) and (PA5378 or PA3889)) or ((PA3891 or PA5376) and (PA3890 or PA5377) and (PA5378 or PA3889) and PA3888))	PA3891 PA5376 PA3890 PA5377 PA5378 PA3889 PA3891 PA5376 PA3890 PA5377 PA5378 PA3889 PA3888		Transport	0	0	1000	0
rxn05159	choline transport via ABC system	cpd00001[c] + cpd00002[c] + cpd00098[e] -> cpd00067[c] + cpd00008[c] + cpd00009[c] + cpd00098[c]	H2O + ATP + Choline -> H+ + ADP + Phosphate + Choline	(((PA3891 or PA5376) and (PA3890 or PA5377) and (PA5378 or PA3889)) or (PA3891 and PA3890 and PA3889 and PA3888))	PA3891 PA5376 PA3890 PA5377 PA5378 PA3889 PA3891 PA3890 PA3889 PA3888		Transport	0	0	1000	0
rxn05180	L-carnitine transport via ABC system	cpd00001[c] + cpd00002[c] + cpd00266[e] -> cpd00067[c] + cpd00008[c] + cpd00009[c] + cpd00266[c]	H2O + ATP + Carnitine -> H+ + ADP + Phosphate + Carnitine	(((PA3891 or PA5376) and (PA3890 or PA5377) and (PA5378 or PA3889)) or (PA3891 and PA3890 and PA3889 and PA3888))	PA3891 PA5376 PA3890 PA5377 PA5378 PA3889 PA3891 PA3890 PA3889 PA3888		Transport	0	0	1000	0
rxn10073	proline betaine transport in via ABC system	cpd00001[c] + cpd00002[c] + cpd07061[e] -> cpd00067[c] + cpd00008[c] + cpd00009[c] + cpd07061[c]	H2O + ATP + Stachydrine -> H+ + ADP + Phosphate + Stachydrine	(((PA3891 or PA5376) and (PA3890 or PA5377) and (PA5378 or PA3889)) or (PA3891 and PA3890 and PA3889 and PA3888))	PA3891 PA5376 PA3890 PA5377 PA5378 PA3889 PA3891 PA3890 PA3889 PA3888		Transport	0	0	1000	0
rxn08087	1-hexadec-7-enoyl-sn-glycerol 3-phosphate O-acyltransferase (n-C161)	cpd15239[c] + cpd15326[c] -> cpd11493[c] + cpd15525[c]	Hexadecenoyl-ACP + 1-hexadec-9-enoyl-sn-glycerol_3-phosphate -> ACP + 1,2-dihexadec-9-enoyl-sn-glycerol_3-phosphate	((PA0005) or (PA4351) or (PA2537))	PA0005 PA4351 PA2537		Glycerolipid metabolism	0	0	1000	0		2.3.1.51	*JAB 12/12/13 - req. for cpd15532[c] synthesis, direct translation from Burk for lipid pathway GPRs, needs curation based on literature, originally ((BCAL0901 - 1e-56) or (BCAL3137 - 9e-30) or (BCAL1384 - 3e-38))
rxn08086	1-hexadecanoyl-sn-glycerol 3-phosphate O-acyltransferase (n-C160)	cpd15277[c] + cpd15327[c] -> cpd11493[c] + cpd15524[c]	Palmitoyl-ACP + 1-hexadecanoyl-sn-glycerol_3-phosphate -> ACP + 1,2-dihexadecanoyl-sn-glycerol_3-phosphate	((PA0005) or (PA4351) or (PA2537))	PA0005 PA4351 PA2537		Glycerolipid metabolism	0	0	1000	0		2.3.1.51	*JAB 12/19/13 - fatty acid and lipid pathways from Burk mods, GPRs double checked by JAB
rxn08089	1-octadec-7-enoyl-sn-glycerol 3-phosphate O-acyltransferase (n-C181)	cpd11825[c] + cpd15328[c] -> cpd11493[c] + cpd15527[c]	Octadecenoyl-ACP + 1-octadec-11-enoyl-sn-glycerol_3-phosphate -> ACP + 1,2-dioctadec-11-enoyl-sn-glycerol_3-phosphate	((PA0005) or (PA4351) or (PA2537))	PA0005 PA4351 PA2537		Glycerolipid metabolism	0	0	1000	0		2.3.1.51	*JAB 12/13/13 - req. for cpd15534[c] synthesis, direct translation from Burk for lipid pathway GPRs, needs curation based on literature, originally ((BCAL0901 - 1e-56) or (BCAL3137 - 9e-30) or (BCAL1384 - 3e-38))
rxn08088	1-octadecanoyl-sn-glycerol 3-phosphate O-acyltransferase (n-C180)	cpd15268[c] + cpd15329[c] -> cpd11493[c] + cpd15526[c]	Octadecanoyl-ACP + 1-octadecanoyl-sn-glycerol_3-phosphate -> ACP + 1,2-dioctadecanoyl-sn-glycerol_3-phosphate	((PA0005) or (PA4351) or (PA2537))	PA0005 PA4351 PA2537		Glycerolipid metabolism	0	0	1000	0		2.3.1.51	*JAB 12/19/13 - fatty acid and lipid pathways from Burk mods, GPRs double checked by JAB
rxn08085	1-tetradec-7-enoyl-sn-glycerol 3-phosphate O-acyltransferase (n-C141)	cpd15294[c] + cpd15330[c] -> cpd11493[c] + cpd15523[c]	Tetradecenoyl-ACP + 1-tetradec-7-enoyl-sn-glycerol_3-phosphate -> ACP + 1,2-ditetradec-7-enoyl-sn-glycerol_3-phosphate	((PA0005) or (PA4351) or (PA2537))	PA0005 PA4351 PA2537		Glycerolipid metabolism	0	0	1000	0		2.3.1.51	*JAB 12/19/13 - fatty acid and lipid pathways from Burk mods, GPRs double checked by JAB
rxn08083	1-tetradecanoyl-sn-glycerol 3-phosphate O-acyltransferase (n-C120)	cpd11468[c] + cpd15325[c] -> cpd11493[c] + cpd15521[c]	Dodecanoyl-ACP + 1-dodecanoyl-sn-glycerol_3-phosphate -> ACP + 1,2-didodecanoyl-sn-glycerol_3-phosphate	((PA0005) or (PA4351) or (PA2537))	PA0005 PA4351 PA2537		Glycerolipid metabolism	0	0	1000	0		2.3.1.51	*JAB 12/19/13 - fatty acid and lipid pathways from Burk mods, GPRs double checked by JAB
rxn08084	1-tetradecanoyl-sn-glycerol 3-phosphate O-acyltransferase (n-C140)	cpd11466[c] + cpd15331[c] -> cpd11493[c] + cpd15522[c]	Myristoyl-ACP + 1-tetradecanoyl-sn-glycerol_3-phosphate -> ACP + 1,2-ditetradecanoyl-sn-glycerol_3-phosphate	((PA0005) or (PA4351) or (PA2537))	PA0005 PA4351 PA2537		Glycerolipid metabolism	0	0	1000	0		2.3.1.51	*JAB 12/19/13 - fatty acid and lipid pathways from Burk mods, GPRs double checked by JAB
rxn10215	anteisoheptadecanoyl-1-acylglycerol-3-phosphate O-acyltransferase	cpd11434[c] + cpd15672[c] -> cpd00010[c] + cpd15678[c]	fa12coa + 1-anteisoheptadecanoyl-sn-glycerol_3-phosphate -> CoA + 1,2-dianteisoheptadecanoyl-sn-glycerol_3-phosphate	((PA0005) or (PA4351) or (PA2537))	PA0005 PA4351 PA2537		Glycerolipid metabolism	0	0	1000	0		2.3.1.51	*JAB 12/19/13 - fatty acid and lipid pathways from Burk mods, GPRs double checked by JAB
rxn10218	anteisopentadecanoyl-1-acylglycerol-3-phosphate O-acyltransferase	cpd11439[c] + cpd15675[c] -> cpd00010[c] + cpd15681[c]	fa4coa + 1-anteisopentadecanoyl-sn-glycerol_3-phosphate -> CoA + 1,2-dianteisopentadecanoyl-sn-glycerol_3-phosphate	((PA0005) or (PA4351) or (PA2537))	PA0005 PA4351 PA2537		Glycerolipid metabolism	0	0	1000	0		2.3.1.51	*JAB 12/19/13 - fatty acid and lipid pathways from Burk mods, GPRs double checked by JAB
rxn10214	isoheptadecanoyl-1-acylglycerol-3-phosphate O-acyltransferase	cpd11432[c] + cpd15671[c] -> cpd00010[c] + cpd15677[c]	fa11coa + 1-isoheptadecanoyl-sn-glycerol_3-phosphate -> CoA + 1,2-diisoheptadecanoyl-sn-glycerol_3-phosphate	((PA0005) or (PA4351) or (PA2537))	PA0005 PA4351 PA2537		Glycerolipid metabolism	0	0	1000	0		2.3.1.51	*JAB 12/19/13 - fatty acid and lipid pathways from Burk mods, GPRs double checked by JAB
rxn10219	isohexadecanoyl-1-acylglycerol-3-phosphate O-acyltransferase	cpd11441[c] + cpd15676[c] -> cpd00010[c] + cpd15682[c]	fa6coa + 1-isohexadecanoyl-sn-glycerol_3-phosphate -> CoA + 1,2-diisohexadecanoyl-sn-glycerol_3-phosphate	((PA0005) or (PA4351) or (PA2537))	PA0005 PA4351 PA2537		Glycerolipid metabolism	0	0	1000	0		2.3.1.51	*JAB 12/19/13 - fatty acid and lipid pathways from Burk mods, GPRs double checked by JAB
rxn10217	isopentadecanoyl-1-acylglycerol-3-phosphate O-acyltransferase	cpd11437[c] + cpd15674[c] -> cpd00010[c] + cpd15680[c]	fa3coa + 1-isopentadecanoyl-sn-glycerol_3-phosphate -> CoA + 1,2-diisopentadecanoyl-sn-glycerol_3-phosphate	((PA0005) or (PA4351) or (PA2537))	PA0005 PA4351 PA2537		Glycerolipid metabolism	0	0	1000	0		2.3.1.51	*JAB 12/19/13 - fatty acid and lipid pathways from Burk mods, GPRs double checked by JAB
rxn10216	isotetradecanoyl-1-acylglycerol-3-phosphate O-acyltransferase	cpd11435[c] + cpd15673[c] -> cpd00010[c] + cpd15679[c]	fa1coa + 1-isotetradecanoyl-sn-glycerol_3-phosphate -> CoA + 1,2-diisotetradecanoyl-sn-glycerol_3-phosphate	((PA0005) or (PA4351) or (PA2537))	PA0005 PA4351 PA2537		Glycerolipid metabolism	0	0	1000	0		2.3.1.51	*JAB 12/19/13 - fatty acid and lipid pathways from Burk mods, GPRs double checked by JAB
rxn10212	myristoyl-1-acylglycerol-3-phosphate O-acyltransferase	cpd01695[c] + cpd15331[c] -> cpd00010[c] + cpd15522[c]	Myristoyl-CoA + 1-tetradecanoyl-sn-glycerol_3-phosphate -> CoA + 1,2-ditetradecanoyl-sn-glycerol_3-phosphate	((PA0005) or (PA4351) or (PA2537))	PA0005 PA4351 PA2537		Glycerolipid metabolism	0	0	1000	0		2.3.1.51	*JAB 12/19/13 - fatty acid and lipid pathways from Burk mods, GPRs double checked by JAB
rxn10211	palmitoyl-1-acylglycerol-3-phosphate O-acyltransferase	cpd00134[c] + cpd15327[c] -> cpd00010[c] + cpd15524[c]	Palmitoyl-CoA + 1-hexadecanoyl-sn-glycerol_3-phosphate -> CoA + 1,2-dihexadecanoyl-sn-glycerol_3-phosphate	((PA0005) or (PA4351) or (PA2537))	PA0005 PA4351 PA2537		Glycerolipid metabolism	0	0	1000	0		2.3.1.51	*JAB 12/19/13 - fatty acid and lipid pathways from Burk mods, GPRs double checked by JAB
rxn10213	stearoyl-1-acylglycerol-3-phosphate O-acyltransferase	cpd00327[c] + cpd15329[c] -> cpd00010[c] + cpd15526[c]	strcoa + 1-octadecanoyl-sn-glycerol_3-phosphate -> CoA + 1,2-dioctadecanoyl-sn-glycerol_3-phosphate	((PA0005) or (PA4351) or (PA2537))	PA0005 PA4351 PA2537		Glycerolipid metabolism	0	0	1000	0		2.3.1.51	*JAB 12/19/13 - fatty acid and lipid pathways from Burk mods, GPRs double checked by JAB
rxn05175	spermidine transport via ABC system	cpd00001[c] + cpd00002[c] + cpd00264[e] -> cpd00067[c] + cpd00008[c] + cpd00009[c] + cpd00264[c]	H2O + ATP + Spermidine -> H+ + ADP + Phosphate + Spermidine	((PA0206 and PA0205 and PA0204 and PA0203) or (PA3254 and PA3252 and PA3253 and PA3250) or (PA0326 and PA0325 and PA0324 and PA0323) or (PA0603 and PA0605 and PA0606 and PA0604 and PA0602) or (PA3607 and PA3608 and PA3609 and PA3610))	PA0206 PA0205 PA0204 PA0203 PA3254 PA3252 PA3253 PA3250 PA0326 PA0325 PA0324 PA0323 PA0603 PA0605 PA0606 PA0604 PA0602 PA3607 PA3608 PA3609 PA3610		Transport	0	0	1000	0		Undetermined	*JAB 01/13/14 - edited
rxn03243	Decanoyl-CoAacetyl-CoA C-acyltransferase	cpd00022[c] + cpd03128[c] <=> cpd00010[c] + cpd03117[c]	Acetyl-CoA + Decanoyl-CoA <=> CoA + 3-Oxododecanoyl-CoA	((PA0228) or (PA3589) or (PA3013) or (PA2940))	PA0228 PA3589 PA3013 PA2940		Fatty acid metabolism	1	-1000	1000	0		2.3.1.16	*JAB 12/19/13 - fatty acid and lipid pathways from Burk mods, GPRs double checked by JAB
rxn03248	Hexanoyl-CoAacetyl-CoA C-acyltransferase	cpd00022[c] + cpd03124[c] <=> cpd00010[c] + cpd03121[c]	Acetyl-CoA + Hexanoyl-CoA <=> CoA + 3-Oxooctanoyl-CoA	((PA0228) or (PA3589) or (PA3013) or (PA2940))	PA0228 PA3589 PA3013 PA2940		Fatty acid metabolism	1	-1000	1000	0		2.3.1.16	*JAB 12/19/13 - fatty acid and lipid pathways from Burk mods, GPRs double checked by JAB
rxn06510	Lauroyl-CoAacetyl-CoA C-acyltransferase	cpd00022[c] + cpd01260[c] <=> cpd00010[c] + cpd12689[c]	Acetyl-CoA + Lauroyl-CoA <=> CoA + 3-Oxotetradecanoyl-CoA	((PA0228) or (PA3589) or (PA3013) or (PA2940))	PA0228 PA3589 PA3013 PA2940		Fatty acid metabolism	1	-1000	1000	0		2.3.1.16	*JAB 12/19/13 - fatty acid and lipid pathways from Burk mods, GPRs double checked by JAB
rxn02804	myristoyl-CoAacetylCoA C-myristoyltransferase	cpd00022[c] + cpd01695[c] <=> cpd00010[c] + cpd03114[c]	Acetyl-CoA + Myristoyl-CoA <=> CoA + 3-Oxopalmitoyl-CoA	((PA0228) or (PA3589) or (PA3013) or (PA2940))	PA0228 PA3589 PA3013 PA2940		Fatty acid metabolism	1	-1000	1000	0		2.3.1.16,2.3.1.155	*JAB 12/19/13 - fatty acid and lipid pathways from Burk mods, GPRs double checked by JAB
rxn02680	Octanoyl-CoAacetyl-CoA C-acyltransferase	cpd00022[c] + cpd01335[c] <=> cpd00010[c] + cpd03119[c]	Acetyl-CoA + Octanoyl-CoA <=> CoA + 3-Oxodecanoyl-CoA	((PA0228) or (PA3589) or (PA3013) or (PA2940))	PA0228 PA3589 PA3013 PA2940		Fatty acid metabolism	1	-1000	1000	0		2.3.1.16	*JAB 12/19/13 - fatty acid and lipid pathways from Burk mods, GPRs double checked by JAB
rxn05619	molybdate transport via ABC system	cpd00001[c] + cpd00002[c] + cpd11574[e] -> cpd00067[c] + cpd00008[c] + cpd00009[c] + cpd11574[c]	H2O + ATP + Molybdate -> H+ + ADP + Phosphate + Molybdate	((PA0281 and PA0280 and PA0282) or (PA1862 and PA1861 and PA1863))	PA0281 PA0280 PA0282 PA1862 PA1861 PA1863		Transport	0	0	1000	0		TC-3.A.1.8,3.A.1.8	*JAB 01/13/14 - added Burk-equivalent genes
rxn05163	putrescine transport via ABC system	cpd00001[c] + cpd00002[c] + cpd00118[e] -> cpd00067[c] + cpd00008[c] + cpd00009[c] + cpd00118[c]	H2O + ATP + Putrescine -> H+ + ADP + Phosphate + Putrescine	((PA0326 and PA0325 and PA0324 and PA0323) or (PA3254 and PA3252 and PA3253 and PA3250) or (PA0206 and PA0205 and PA0204 and PA0203) or (PA3607 and PA3608 and PA3609 and PA3610) or (PA0603 and PA0605 and PA0606 and PA0604 and PA0602) or (PA0300 and PA0301 and PA0302 and PA0303 and PA0304))	PA0326 PA0325 PA0324 PA0323 PA3254 PA3252 PA3253 PA3250 PA0206 PA0205 PA0204 PA0203 PA3607 PA3608 PA3609 PA3610 PA0603 PA0605 PA0606 PA0604 PA0602 PA0300 PA0301 PA0302 PA0303 PA0304		Transport	0	0	1000	0		Undetermined
rxn10158	fumarate transport in via proton symport (3 h+)	3 cpd00067[e] + cpd00106[e] <=> 3 cpd00067[c] + cpd00106[c]	3 H+ + Fumarate <=> 3 H+ + Fumarate	((PA0886 and PA0884 and PA0885) or (PA5169 and PA5167 and PA5168))	PA0886 PA0884 PA0885 PA5169 PA5167 PA5168		Transport	1	-1000	1000	0
rxn05603	D-malate transport in via proton symport	cpd00067[e] + cpd00386[e] <=> cpd00067[c] + cpd00386[c]	H+ + D-Malate <=> H+ + D-Malate	((PA0886 and PA0884 and PA0885) or PA0119 or (PA5169 and PA5167 and PA5168) or PA1183)	PA0886 PA0884 PA0885 PA0119 PA5169 PA5167 PA5168 PA1183		Transport	1	-1000	1000	0
rxn05154	L-arginine transport via ABC system	cpd00001[c] + cpd00002[c] + cpd00051[e] -> cpd00067[c] + cpd00008[c] + cpd00009[c] + cpd00051[c]	H2O + ATP + L-Arginine -> H+ + ADP + Phosphate + L-Arginine	((PA0888 and PA0890 and PA0892 and PA0889) or (PA2923 and PA2924 and PA2925 and PA2926) or (PA5152 and PA5153 and PA5154 and PA5155))	PA0888 PA0890 PA0892 PA0889 PA2923 PA2924 PA2925 PA2926 PA5152 PA5153 PA5154 PA5155		Transport	0	0	1000	0			*JAB 01/13/14 - altered GPR (removed generic transporter, added histidine/arginine transporter)
rxn00727	anthranilate synthase	cpd00053[c] + cpd00216[c] -> cpd00067[c] + cpd00023[c] + cpd00020[c] + cpd00093[c]	L-Glutamine + Chorismate -> H+ + L-Glutamate + Pyruvate + Anthranilate	((PA1001 and PA1002) or (PA0609 and PA0649))	PA1001 PA1002 PA0609 PA0649		Phenylalanine, tyrosine and tryptophan biosynthesis	0	0	1000	0		4.1.3.27
rxn05161	L-leucine transport via ABC system	cpd00001[c] + cpd00002[c] + cpd00107[e] -> cpd00067[c] + cpd00008[c] + cpd00009[c] + cpd00107[c]	H2O + ATP + L-Leucine -> H+ + ADP + Phosphate + L-Leucine	((PA1074 and PA1073 and PA1072 and PA1071 and PA1070) or (PA4909 and PA4910 and PA4912 and PA4913 and PA4911))	PA1074 PA1073 PA1072 PA1071 PA1070 PA4909 PA4910 PA4912 PA4913 PA4911		Transport	0	0	1000	0		Undetermined	*JAB 01/13/14 - removed transporter genes most likely associated with urea transport
rxn05168	L-valine transport via ABC system	cpd00001[c] + cpd00002[c] + cpd00156[e] -> cpd00067[c] + cpd00008[c] + cpd00009[c] + cpd00156[c]	H2O + ATP + L-Valine -> H+ + ADP + Phosphate + L-Valine	((PA1074 and PA1073 and PA1072 and PA1071 and PA1070) or (PA4909 and PA4910 and PA4912 and PA4913 and PA4911))	PA1074 PA1073 PA1072 PA1071 PA1070 PA4909 PA4910 PA4912 PA4913 PA4911		Transport	0	0	1000	0		Undetermined	*JAB 01/13/14 - removed urea transport operon
rxn05155	L-glutamate transport via ABC system	cpd00001[c] + cpd00002[c] + cpd00053[e] -> cpd00067[c] + cpd00008[c] + cpd00009[c] + cpd00053[c]	H2O + ATP + L-Glutamine -> H+ + ADP + Phosphate + L-Glutamine	((PA1339 and PA1340 and PA1341 and PA1342) or (PA4192 and PA4193 and PA4194 and PA4195) or (PA5074 and PA5075 and PA5076))	PA1339 PA1340 PA1341 PA1342 PA4192 PA4193 PA4194 PA4195 PA5074 PA5075 PA5076		Transport	0	0	1000	0		3.A.1.3	*JAB 01/13/14 - added genes from Burk rxns, removed generic AA transporter
rxn05201	Hypoxanthine ion-coupled transport	cpd00067[e] + cpd00226[e] <=> cpd00067[c] + cpd00226[c]	H+ + HYXN <=> H+ + HYXN	((PA1507) or (PA0352) or (PA4647) or (PA4719) or (PA1519))	PA1507 PA0352 PA4647 PA4719 PA1519		Transport	1	-1000	1000	0		Undetermined	*JAB 01/13/14 - added from Burk
rxn02831	o-succinylbenzoate-CoA ligase	cpd00067[c] + cpd00010[c] + cpd00002[c] + cpd01772[c] -> cpd00012[c] + cpd00018[c] + cpd02021[c]	H+ + CoA + ATP + Succinylbenzoate -> PPi + AMP + Succinylbenzoyl-CoA	((PA1617 or PA3924 or PA1215 or PA3860 or PA2557 or PA4198) or PA3299 or PA3300)	PA1617 PA3924 PA1215 PA3860 PA2557 PA4198 PA3299 PA3300		None	0	0	1000	0
rxn13885	phenazine-1-carboxylic acid synthesis, step 3	2 cpd17077[c] <=> 2 cpd00001[c] + 4 cpd00067[c] + cpd17083[c] + cpd00011[c]	2 trans-2,3-dihydro-3-hydroxyanthranilic acid <=> 2 H2O + 4 H+ + phenazine-1-carboxylic acid + CO2	((PA1899 and PA1900 and PA1901 and PA1904 and PA1905) or (PA4210 and PA4211 and PA4212 and PA4215 and PA4216))	PA1899 PA1900 PA1901 PA1904 PA1905 PA4210 PA4211 PA4212 PA4215 PA4216		Phenazine biosynthesis	1	-1000	1000	0
rxn05512	butanesulfonate transport via ABC system	cpd00001[c] + cpd00002[c] + cpd11596[e] -> cpd00067[c] + cpd00008[c] + cpd00009[c] + cpd11596[c]	H2O + ATP + butanesulfonate -> H+ + ADP + Phosphate + butanesulfonate	((PA2296 and PA2295 and PA2294) or (PA2309 and PA2308 and PA2307) or (PA3447 and PA3448 and PA3449))	PA2296 PA2295 PA2294 PA2309 PA2308 PA2307 PA3447 PA3448 PA3449		Transport	0	0	1000	0		Undetermined	*JAB 01/13/14 - merged iMO1056 and Burk-equivalent reactions
rxn08669	Glycerophosphodiester phosphodiesterase (Glycerophosphoglycerol)	cpd00001[c] + cpd02090[c] -> cpd00080[c] + cpd00100[c]	H2O + Glycerophosphoglycerol -> Glycerol-3-phosphate + Glycerol	((PA2352) or (PA0347))	PA2352 PA0347		Glycerophospholipid metabolism	0	0	1000	0		3.1.4.46	*JAB 12/19/13 - fatty acid and lipid pathways from Burk mods, GPRs double checked by JAB
rxn05156	ornithine transport via ABC system	cpd00001[c] + cpd00002[c] + cpd00064[e] -> cpd00067[c] + cpd00008[c] + cpd00009[c] + cpd00064[c]	H2O + ATP + Ornithine -> H+ + ADP + Phosphate + Ornithine	((PA2923 and PA2924 and PA2925 and PA2926) or (PA5153 and PA5154 and PA5155 and PA5152) or (PA0888 and PA0890 and PA0892 and PA0889))	PA2923 PA2924 PA2925 PA2926 PA5153 PA5154 PA5155 PA5152 PA0888 PA0890 PA0892 PA0889		Transport	0	0	1000	0		Undetermined	*JAB 01/13/14 - edited using Burk rxns
rxn05164	L-histidine transport via ABC system	cpd00001[c] + cpd00002[c] + cpd00119[e] -> cpd00067[c] + cpd00008[c] + cpd00009[c] + cpd00119[c]	H2O + ATP + L-Histidine -> H+ + ADP + Phosphate + L-Histidine	((PA2923 and PA2925 and PA2026 and PA2924) or (PA5153 and PA5154 and PA5155 and PA5152))	PA2923 PA2925 PA2026 PA2924 PA5153 PA5154 PA5155 PA5152		Transport	0	0	1000	0		Undetermined	*JAB 01/13/14 - switched nonspecific transporter for specific transporter
rxn13828	fatty-acid--CoA ligase (n-C14:0) transport	cpd00010[c] + cpd00002[c] + cpd03847[e] -> cpd00012[c] + cpd00018[c] + cpd01695[c]	CoA + ATP + Myristic acid -> PPi + AMP + Myristoyl-CoA	((PA3299 and PA1288) or (PA3299 and PA4589) or (PA3300 and PA4589) or (PA3300 and PA1288))	PA3299 PA1288 PA3299 PA4589 PA3300 PA4589 PA3300 PA1288		Transport	0	0	1000	0
rxn13829	fatty-acid--CoA ligase (hexadecanoate) transport	cpd00010[c] + cpd00002[c] + cpd00214[e] -> cpd00012[c] + cpd00018[c] + cpd00134[c]	CoA + ATP + Palmitate -> PPi + AMP + Palmitoyl-CoA	((PA3299 and PA1288) or (PA3300 and PA1288) or (PA3299 and PA4589) or (PA3300 and PA4589))	PA3299 PA1288 PA3300 PA1288 PA3299 PA4589 PA3300 PA4589		Transport	0	0	1000	0
rxn05247	FACOAL140(ISO)	cpd00067[c] + cpd00010[c] + cpd00002[c] + cpd11430[c] -> cpd00012[c] + cpd00018[c] + cpd11435[c]	H+ + CoA + ATP + fa1 -> PPi + AMP + fa1coa	((PA3299) or (PA3300) or (PA2557) or (PA3924) or (PA4198))	PA3299 PA3300 PA2557 PA3924 PA4198		Fatty acid metabolism	0	0	1000	0		6.2.1.3	*JAB 12/19/13 - fatty acid and lipid pathways from Burk mods, GPRs double checked by JAB
rxn05248	FACOAL150(anteiso)	cpd00067[c] + cpd00010[c] + cpd00002[c] + cpd11438[c] -> cpd00012[c] + cpd00018[c] + cpd11439[c]	H+ + CoA + ATP + fa4 -> PPi + AMP + fa4coa	((PA3299) or (PA3300) or (PA2557) or (PA3924) or (PA4198))	PA3299 PA3300 PA2557 PA3924 PA4198		Fatty acid metabolism	0	0	1000	0		6.2.1.3	*JAB 12/19/13 - fatty acid and lipid pathways from Burk mods, GPRs double checked by JAB
rxn05249	FACOAL150(ISO)	cpd00067[c] + cpd00010[c] + cpd00002[c] + cpd11436[c] -> cpd00012[c] + cpd00018[c] + cpd11437[c]	H+ + CoA + ATP + fa3 -> PPi + AMP + fa3coa	((PA3299) or (PA3300) or (PA2557) or (PA3924) or (PA4198))	PA3299 PA3300 PA2557 PA3924 PA4198		Fatty acid metabolism	0	0	1000	0		6.2.1.3	*JAB 12/19/13 - fatty acid and lipid pathways from Burk mods, GPRs double checked by JAB
rxn05250	FACOAL160(ISO)	cpd00067[c] + cpd00010[c] + cpd00002[c] + cpd11440[c] -> cpd00012[c] + cpd00018[c] + cpd11441[c]	H+ + CoA + ATP + fa6 -> PPi + AMP + fa6coa	((PA3299) or (PA3300) or (PA2557) or (PA3924) or (PA4198))	PA3299 PA3300 PA2557 PA3924 PA4198		Fatty acid metabolism	0	0	1000	0		6.2.1.3	*JAB 12/19/13 - fatty acid and lipid pathways from Burk mods, GPRs double checked by JAB
rxn05251	FACOAL170(anteiso)	cpd00067[c] + cpd00010[c] + cpd00002[c] + cpd11433[c] -> cpd00012[c] + cpd00018[c] + cpd11434[c]	H+ + CoA + ATP + fa12 -> PPi + AMP + fa12coa	((PA3299) or (PA3300) or (PA2557) or (PA3924) or (PA4198))	PA3299 PA3300 PA2557 PA3924 PA4198		Fatty acid metabolism	0	0	1000	0		6.2.1.3	*JAB 12/19/13 - fatty acid and lipid pathways from Burk mods, GPRs double checked by JAB
rxn05252	FACOAL170(ISO)	cpd00067[c] + cpd00010[c] + cpd00002[c] + cpd11431[c] -> cpd00012[c] + cpd00018[c] + cpd11432[c]	H+ + CoA + ATP + fa11 -> PPi + AMP + fa11coa	((PA3299) or (PA3300) or (PA2557) or (PA3924) or (PA4198))	PA3299 PA3300 PA2557 PA3924 PA4198		Fatty acid metabolism	0	0	1000	0		6.2.1.3	*JAB 12/19/13 - fatty acid and lipid pathways from Burk mods, GPRs double checked by JAB
rxn09450	fatty-acid--CoA ligase (hexadecenoate), peroxisomal	cpd00067[c] + cpd00010[c] + cpd00002[c] + cpd15237[c] -> cpd00012[c] + cpd00018[c] + cpd15238[c]	H+ + CoA + ATP + hexadecenoate -> PPi + AMP + Hexadecenoyl-CoA	((PA3299) or (PA3300) or (PA2557) or (PA3924) or (PA4198))	PA3299 PA3300 PA2557 PA3924 PA4198		Fatty acid metabolism	0	0	1000	0		6.2.1.3	*JAB 12/19/13 - fatty acid and lipid pathways from Burk mods, GPRs double checked by JAB
rxn09449	fatty-acid--CoA ligase (octadecanoate)	cpd00067[c] + cpd00010[c] + cpd00002[c] + cpd01080[c] -> cpd00012[c] + cpd00018[c] + cpd00327[c]	H+ + CoA + ATP + ocdca -> PPi + AMP + strcoa	((PA3299) or (PA3300) or (PA2557) or (PA3924) or (PA4198))	PA3299 PA3300 PA2557 PA3924 PA4198		Fatty acid metabolism	0	0	1000	0		6.2.1.3	*JAB 12/19/13 - fatty acid and lipid pathways from Burk mods, GPRs double checked by JAB
rxn09448	fatty-acid--CoA ligase (octadecenoate)	cpd00067[c] + cpd00010[c] + cpd00002[c] + cpd15269[c] -> cpd00012[c] + cpd00018[c] + cpd15274[c]	H+ + CoA + ATP + octadecenoate -> PPi + AMP + Octadecenoyl-CoA	((PA3299) or (PA3300) or (PA2557) or (PA3924) or (PA4198))	PA3299 PA3300 PA2557 PA3924 PA4198		Fatty acid metabolism	0	0	1000	0		6.2.1.3	*JAB 12/19/13 - fatty acid and lipid pathways from Burk mods, GPRs double checked by JAB
rxn05736	fatty-acid--CoA ligase (tetradecanoate)	cpd00067[c] + cpd00010[c] + cpd00002[c] + cpd03847[c] -> cpd00012[c] + cpd00018[c] + cpd01695[c]	H+ + CoA + ATP + Myristic_acid -> PPi + AMP + Myristoyl-CoA	((PA3299) or (PA3300) or (PA2557) or (PA3924) or (PA4198))	PA3299 PA3300 PA2557 PA3924 PA4198		Fatty acid metabolism	0	0	1000	0		6.2.1.3	*JAB 12/19/13 - fatty acid and lipid pathways from Burk mods, GPRs double checked by JAB
rxn00947	PalmitateCoA ligase (AMP-forming)	cpd00067[c] + cpd00010[c] + cpd00002[c] + cpd00214[c] -> cpd00012[c] + cpd00018[c] + cpd00134[c]	H+ + CoA + ATP + Palmitate -> PPi + AMP + Palmitoyl-CoA	((PA3299) or (PA3300) or (PA2557) or (PA3924) or (PA4198))	PA3299 PA3300 PA2557 PA3924 PA4198		Fatty acid metabolism	0	0	1000	0		6.2.1.3	*JAB 12/19/13 - fatty acid and lipid pathways from Burk mods, GPRs double checked by JAB
rxn13892	phosphonate transport via ABC system	cpd00001[c] + cpd00002[c] + cpd04099[e] -> cpd00067[c] + cpd00008[c] + cpd00009[c] + cpd04099[c]	H2O + ATP + Phosphonate -> H+ + ADP + Phosphate + Phosphonate	((PA3314 and PA3313 and PA3315 and PA3316) or (PA3376 and PA3375) or (PA3384 and PA3383 and PA3382))	PA3314 PA3313 PA3315 PA3316 PA3376 PA3375 PA3384 PA3383 PA3382		Transport	0	0	1000	0
rxn08002	3-oxoacyl-[acyl-carrier-protein] synthase (n-C18:1)	cpd15239[c] + cpd00067[c] + cpd11492[c] -> cpd11493[c] + cpd00011[c] + cpd15376[c]	Hexadecenoyl-ACP + H+ + Malonyl-acyl-carrierprotein- -> ACP + CO2 + 3-oxo-cis-vacc-11-enoyl-[acyl-carrier protein]	((PA3333 and PA1373) or (PA2965 and PA3333))	PA3333 PA1373 PA2965 PA3333		Fatty acid biosynthesis	0	0	1000	0			*JAB 12/13/13 - req. for cpd15534[c] synthesis, direct translation from Burk for lipid pathway GPRs, needs curation based on literature, switched rPY00158 for rxn08002, originally PA3333 < BCAL0992 (1e-55),PA2965 < BCAL0996 (1e-128), PA1373 < BCAL2874 and BCAL2878))
rxn05349	acetyl-CoA[acyl-carrier-protein] S-acetyltransferase	cpd11493[c] + cpd00022[c] <=> cpd00010[c] + cpd11494[c]	ACP + Acetyl-CoA <=> CoA + Acetyl-ACP	((PA3333 and PA1373) or (PA2965 and PA3333))	PA3333 PA1373 PA2965 PA3333		Fatty acid biosynthesis	1	-1000	1000	0		2.3.1.179,2.3.1.180,2.3.1.38,2.3.1.41,2.3.1.85,2.3.1.86	*JAB 12/12/13 - req. for cpd15531[c] synthesis, direct translation from Burk for lipid pathway GPRs, needs curation based on literature, originally from iPY1537: PA3333 < BCAL0992 (1e-55),PA2965 < BCAL0996 (1e-128), PA1373 < BCAL2874 and BCAL2878))
rxn00187	glutamine synthetase	cpd00013[c] + cpd00023[c] + cpd00002[c] -> cpd00067[c] + cpd00008[c] + cpd00009[c] + cpd00053[c]	NH3 + L-Glutamate + ATP -> H+ + ADP + Phosphate + L-Glutamine	((PA3356 or PA0296 or PA2040 or PA5522 or PA5508) or PA0298 or PA5119)	PA3356 PA0296 PA2040 PA5522 PA5508 PA0298 PA5119		Glutamate metabolism	0	0	1000	0		6.3.1.2
rxn05331	(3R)-3-Hydroxybutanoyl-[acyl-carrier-protein] hydro-lyase	cpd11480[c] <=> cpd00001[c] + cpd11469[c]	D-3-Hydroxydodecanoyl-[acp] <=> H2O + (2E)-Dodecenoyl-[acp]	((PA3645) or PA1610)	PA3645 PA1610		Fatty acid biosynthesis	1	-1000	1000	0		2.3.1.85,2.3.1.86,4.2.1.58,4.2.1.60,4.2.1.61
rxn05333	(3R)-3-Hydroxybutanoyl-[acyl-carrier-protein] hydro-lyase	cpd11482[c] <=> cpd00001[c] + cpd11475[c]	(R)-3-Hydroxydecanoyl-[acyl-carrier protein] <=> H2O + (2E)-Decenoyl-[acp]	((PA3645) or PA1610)	PA3645 PA1610		Fatty acid biosynthesis	1	-1000	1000	0		2.3.1.85,2.3.1.86,4.2.1.58,4.2.1.60,4.2.1.61
rxn10221	anteisoheptadecanoyl-phosphatidate cytidylyltransferase	cpd00052[c] + cpd15678[c] <=> cpd00012[c] + cpd15684[c]	CTP + 1,2-dianteisoheptadecanoyl-sn-glycerol_3-phosphate <=> PPi + CDP-1,2-dianteisoheptadecanoylglycerol	((PA3651) or (PA2536))	PA3651 PA2536		Glycerolipid metabolism	1	-1000	1000	0		2.7.7.41	*JAB 12/19/13 - fatty acid and lipid pathways from Burk mods, GPRs double checked by JAB
rxn10224	anteisopentadecanoyl-phosphatidate cytidylyltransferase	cpd00052[c] + cpd15681[c] <=> cpd00012[c] + cpd15687[c]	CTP + 1,2-dianteisopentadecanoyl-sn-glycerol_3-phosphate <=> PPi + CDP-1,2-dianteisopentadecanoylglycerol	((PA3651) or (PA2536))	PA3651 PA2536		Glycerolipid metabolism	1	-1000	1000	0		2.7.7.41	*JAB 12/19/13 - fatty acid and lipid pathways from Burk mods, GPRs double checked by JAB
rxn08306	CDP-diacylglycerol synthetase (n-C120)	cpd00052[c] + cpd15521[c] <=> cpd00012[c] + cpd15417[c]	CTP + 1,2-didodecanoyl-sn-glycerol_3-phosphate <=> PPi + CDP-1,2-didodecanoylglycerol	((PA3651) or (PA2536))	PA3651 PA2536		Glycerolipid metabolism	1	-1000	1000	0		2.7.7.41	*JAB 12/19/13 - fatty acid and lipid pathways from Burk mods, GPRs double checked by JAB
rxn08307	CDP-diacylglycerol synthetase (n-C140)	cpd00052[c] + cpd15522[c] <=> cpd00012[c] + cpd15423[c]	CTP + 1,2-ditetradecanoyl-sn-glycerol_3-phosphate <=> PPi + CDP-1,2-ditetradecanoylglycerol	((PA3651) or (PA2536))	PA3651 PA2536		Glycerolipid metabolism	1	-1000	1000	0		2.7.7.41	*JAB 12/19/13 - fatty acid and lipid pathways from Burk mods, GPRs double checked by JAB
rxn08308	CDP-diacylglycerol synthetase (n-C141)	cpd00052[c] + cpd15523[c] <=> cpd00012[c] + cpd15422[c]	CTP + 1,2-ditetradec-7-enoyl-sn-glycerol_3-phosphate <=> PPi + CDP-1,2-ditetradec-7-enoylglycerol	((PA3651) or (PA2536))	PA3651 PA2536		Glycerolipid metabolism	1	-1000	1000	0		2.7.7.41	*JAB 12/19/13 - fatty acid and lipid pathways from Burk mods, GPRs double checked by JAB
rxn08310	CDP-diacylglycerol synthetase (n-C161)	cpd00052[c] + cpd15525[c] <=> cpd00012[c] + cpd15418[c]	CTP + 1,2-dihexadec-9-enoyl-sn-glycerol_3-phosphate <=> PPi + CDP-1,2-dihexadec-9-enoylglycerol	((PA3651) or (PA2536))	PA3651 PA2536		Glycerolipid metabolism	1	-1000	1000	0		2.7.7.41	*JAB 12/12/13 - req. for cpd15532[c] synthesis, direct translation from Burk for lipid pathway GPRs, needs curation based on literature, originally ((BCAL2086 - 3e-24, annotated as cdsA) or (BCAL1383 - 8e-79))
rxn08311	CDP-diacylglycerol synthetase (n-C180)	cpd00052[c] + cpd15526[c] <=> cpd00012[c] + cpd15421[c]	CTP + 1,2-dioctadecanoyl-sn-glycerol_3-phosphate <=> PPi + CDP-1,2-dioctadecanoylglycerol	((PA3651) or (PA2536))	PA3651 PA2536		Glycerolipid metabolism	1	-1000	1000	0		2.7.7.41	*JAB 12/19/13 - fatty acid and lipid pathways from Burk mods, GPRs double checked by JAB
rxn08312	CDP-diacylglycerol synthetase (n-C181)	cpd00052[c] + cpd15527[c] <=> cpd00012[c] + cpd15420[c]	CTP + 1,2-dioctadec-11-enoyl-sn-glycerol_3-phosphate <=> PPi + CDP-1,2-dioctadec-11-enoylglycerol	((PA3651) or (PA2536))	PA3651 PA2536		Glycerolipid metabolism	1	-1000	1000	0		2.7.7.41	*JAB 12/13/13 - req. for cpd15534[c] synthesis, direct translation from Burk for lipid pathway GPRs, needs curation based on literature, originally ((BCAL2086 - 3e-24, annotated as cdsA) or (BCAL1383 - 8e-79))
rxn10220	isoheptadecanoyl-phosphatidate cytidylyltransferase	cpd00052[c] + cpd15677[c] <=> cpd00012[c] + cpd15683[c]	CTP + 1,2-diisoheptadecanoyl-sn-glycerol_3-phosphate <=> PPi + CDP-1,2-diisoheptadecanoylglycerol	((PA3651) or (PA2536))	PA3651 PA2536		Glycerolipid metabolism	1	-1000	1000	0		2.7.7.41	*JAB 12/19/13 - fatty acid and lipid pathways from Burk mods, GPRs double checked by JAB
rxn10225	isohexadecanoyl-phosphatidate cytidylyltransferase	cpd00052[c] + cpd15682[c] <=> cpd00012[c] + cpd15688[c]	CTP + 1,2-diisohexadecanoyl-sn-glycerol_3-phosphate <=> PPi + CDP-1,2-diisohexadecanoylglycerol	((PA3651) or (PA2536))	PA3651 PA2536		Glycerolipid metabolism	1	-1000	1000	0		2.7.7.41	*JAB 12/19/13 - fatty acid and lipid pathways from Burk mods, GPRs double checked by JAB
rxn10223	isopentadecanoyl-phosphatidate cytidylyltransferase	cpd00052[c] + cpd15680[c] <=> cpd00012[c] + cpd15686[c]	CTP + 1,2-diisopentadecanoyl-sn-glycerol_3-phosphate <=> PPi + CDP-1,2-diisopentadecanoylglycerol	((PA3651) or (PA2536))	PA3651 PA2536		Glycerolipid metabolism	1	-1000	1000	0		2.7.7.41	*JAB 12/19/13 - fatty acid and lipid pathways from Burk mods, GPRs double checked by JAB
rxn10222	isotetradecanoyl-phosphatidate cytidylyltransferase	cpd00052[c] + cpd15679[c] <=> cpd00012[c] + cpd15685[c]	CTP + 1,2-diisotetradecanoyl-sn-glycerol_3-phosphate <=> PPi + CDP-1,2-diisotetradecanoylglycerol	((PA3651) or (PA2536))	PA3651 PA2536		Glycerolipid metabolism	1	-1000	1000	0		2.7.7.41	*JAB 12/19/13 - fatty acid and lipid pathways from Burk mods, GPRs double checked by JAB
rxn10481	Copper transport via ABC system	cpd00001[c] + cpd00002[c] + cpd00058[e] -> cpd00067[c] + cpd00008[c] + cpd00009[c] + cpd00058[c]	H2O + ATP + Cu2+ -> H+ + ADP + Phosphate + Cu2+	((PA3690) or (PA3920))	PA3690 PA3920		Transport	0	0	1000	0		Undetermined	*JAB 01/13/14 - added from Burk
rxn10344	Lead (Pb+2) ABC transporter	cpd00001[c] + cpd00002[c] + cpd04097[c] -> cpd00067[c] + cpd00008[c] + cpd00009[c] + cpd04097[e]	H2O + ATP + Pb_Pb -> H+ + ADP + Phosphate + Pb_Pb	((PA3690) or (PA3920))	PA3690 PA3920		Transport	0	0	1000	0		Undetermined	*JAB 01/13/14 - added from Burk
rxn10343	Mercury (Hg+2) ABC transporter	cpd00001[c] + cpd00002[c] + cpd00531[c] -> cpd00067[c] + cpd00008[c] + cpd00009[c] + cpd00531[e]	H2O + ATP + Hg2+ -> H+ + ADP + Phosphate + Hg2+	((PA3690) or (PA3920))	PA3690 PA3920		Transport	0	0	1000	0		Undetermined	*JAB 01/13/14 - added from Burk
rxn01629	glutamate-1-semialdehyde aminotransferase	cpd00338[c] <=> cpd02345[c]	5-Aminolevulinate <=> L-Glutamate1-semialdehyde	((PA4088 or PA5523) or PA3977)	PA4088 PA5523 PA3977		Porphyrin and chlorophyll metabolism	1	-1000	1000	0		5.4.3.8
rxn00986	PropanoateCoA ligase (AMP-forming)	cpd00012[c] + cpd03560[c] -> cpd00002[c] + cpd00067[c] + cpd00141[c]	PPi + Propionyladenylate -> ATP + H+ + Propionate	((PA4733) or (PA0887) or (PA3568) or (PA2555))	PA4733 PA0887 PA3568 PA2555		Propanoate metabolism	0	0	0	0		6.2.1.1,6.2.1.17
rxn00675	Propinol adenylateCoA ligase (AMP-forming)	cpd00010[c] + cpd03560[c] <=> cpd00086[c] + cpd00018[c]	CoA + Propionyladenylate <=> Propionyl-CoA + AMP	((PA4733) or (PA0887) or (PA3568) or (PA2555))	PA4733 PA0887 PA3568 PA2555		Propanoate metabolism	1	-1000	1000	0		6.2.1.1,6.2.1.17
rxn05206	Potassium uptake	cpd00205[e] <=> cpd00205[c]	K+ <=> K+	((PA4925) or (PA5121) or (PA1408) or (PA3739) or (PA5021))	PA4925 PA5121 PA1408 PA3739 PA5021		Transport	1	-1000	1000	0		1.A.1	*ASB 02/19/14 - Remove PA2135, PA1057, PA1058, and PA1059 from GPR because BLAST values to other organisms were low. JAB 01/13/14 - added from Burk
rxn02911	(S)-3-Hydroxydodecanoyl-CoA hydro-lyase	cpd03116[c] <=> cpd00001[c] + cpd02060[c]	(S)-3-Hydroxydodecanoyl-CoA <=> H2O + (2E)-Dodecenoyl-CoA	((PA4980) or (PA1629) or (PA3590) or (PA4330) or (PA5188) or (PA0744) or (PA1505) or (PA1737) or (PA3014))	PA4980 PA1629 PA3590 PA4330 PA5188 PA0744 PA1505 PA1737 PA3014		Fatty acid metabolism	1	-1000	1000	0		4.2.1.17,4.2.1.74	*JAB 12/19/13 - fatty acid and lipid pathways from Burk mods, GPRs double checked by JAB
rxn03240	(S)-3-Hydroxyhexadecanoyl-CoA hydro-lyase	cpd03113[c] <=> cpd00001[c] + cpd03126[c]	(S)-3-Hydroxyhexadecanoyl-CoA <=> H2O + (2E)-Hexadecenoyl-CoA	((PA4980) or (PA1629) or (PA3590) or (PA4330) or (PA5188) or (PA0744) or (PA1505) or (PA1737) or (PA3014))	PA4980 PA1629 PA3590 PA4330 PA5188 PA0744 PA1505 PA1737 PA3014		Fatty acid metabolism	1	-1000	1000	0		4.2.1.17,4.2.1.74	*JAB 12/19/13 - fatty acid and lipid pathways from Burk mods, GPRs double checked by JAB
rxn03241	(S)-3-Hydroxytetradecanoyl-CoA hydro-lyase	cpd03115[c] <=> cpd00001[c] + cpd03127[c]	(S)-3-Hydroxytetradecanoyl-CoA <=> H2O + (2E)-Tetradecenoyl-CoA	((PA4980) or (PA1629) or (PA3590) or (PA4330) or (PA5188) or (PA0744) or (PA1505) or (PA1737) or (PA3014))	PA4980 PA1629 PA3590 PA4330 PA5188 PA0744 PA1505 PA1737 PA3014		Fatty acid metabolism	1	-1000	1000	0		4.2.1.17,4.2.1.74	*JAB 12/19/13 - fatty acid and lipid pathways from Burk mods, GPRs double checked by JAB
rxn03245	(S)-Hydroxydecanoyl-CoA hydro-lyase	cpd03118[c] <=> cpd00001[c] + cpd03129[c]	(S)-Hydroxydecanoyl-CoA <=> H2O + (2E)-Decenoyl-CoA	((PA4980) or (PA1629) or (PA3590) or (PA4330) or (PA5188) or (PA0744) or (PA1505) or (PA1737) or (PA3014))	PA4980 PA1629 PA3590 PA4330 PA5188 PA0744 PA1505 PA1737 PA3014		Fatty acid metabolism	1	-1000	1000	0		4.2.1.17,4.2.1.74	*JAB 12/19/13 - fatty acid and lipid pathways from Burk mods, GPRs double checked by JAB
rxn03250	(S)-Hydroxyhexanoyl-CoA hydro-lyase	cpd03122[c] <=> cpd00001[c] + cpd03125[c]	(S)-Hydroxyhexanoyl-CoA <=> H2O + (2E)-Hexenoyl-CoA	((PA4980) or (PA1629) or (PA3590) or (PA4330) or (PA5188) or (PA0744) or (PA1505) or (PA1737) or (PA3014))	PA4980 PA1629 PA3590 PA4330 PA5188 PA0744 PA1505 PA1737 PA3014		Fatty acid metabolism	1	-1000	1000	0		4.2.1.17,4.2.1.74	*JAB 12/19/13 - fatty acid and lipid pathways from Burk mods, GPRs double checked by JAB
rxn03247	(S)-Hydroxyoctanoyl-CoA hydro-lyase	cpd03120[c] <=> cpd00001[c] + cpd03130[c]	(S)-Hydroxyoctanoyl-CoA <=> H2O + (2E)-Octenoyl-CoA	((PA4980) or (PA1629) or (PA3590) or (PA4330) or (PA5188) or (PA0744) or (PA1505) or (PA1737) or (PA3014))	PA4980 PA1629 PA3590 PA4330 PA5188 PA0744 PA1505 PA1737 PA3014		Fatty acid metabolism	1	-1000	1000	0		4.2.1.17,4.2.1.74	*JAB 12/19/13 - fatty acid and lipid pathways from Burk mods, GPRs double checked by JAB
rxn05165	L-proline transport via ABC system	cpd00001[c] + cpd00002[c] + cpd00129[e] -> cpd00067[c] + cpd00008[c] + cpd00009[c] + cpd00129[c]	H2O + ATP + L-Proline -> H+ + ADP + Phosphate + L-Proline	((PA5094 and PA5095 and PA5096 and PA5097) or (PA3891 and PA3890 and PA3889))	PA5094 PA5095 PA5096 PA5097 PA3891 PA3890 PA3889		Transport	0	0	1000	0		Undetermined	*JAB 01/13/14 - combo of PA1056 and Burk gprs
rxn05181	glycine betaine transport via ABC system	cpd00001[c] + cpd00002[c] + cpd00540[e] -> cpd00067[c] + cpd00008[c] + cpd00009[c] + cpd00540[c]	H2O + ATP + BET -> H+ + ADP + Phosphate + BET	((PA5096 and PA5095 and PA5094) or (PA3891 and PA3890 and PA3889 and PA3888) or (PA5376 and PA5377 and PA5378))	PA5096 PA5095 PA5094 PA3891 PA3890 PA3889 PA3888 PA5376 PA5377 PA5378		Transport	0	0	1000	0		3.A.1.12	*JAB 01/13/14 - added transporter from Burk
rxn10978	orotate efflux via proton symport	cpd00067[e] + cpd00247[e] <=> cpd00067[c] + cpd00247[c]	H+ + Orotate <=> H+ + Orotate	((PA5169 and PA5167 and PA5168) or (PA0886 and PA0884 and PA0885) or PA1183 or PA0119)	PA5169 PA5167 PA5168 PA0886 PA0884 PA0885 PA1183 PA0119		Transport	1	-1000	1000	0			*JAB 04/28/14 - changed KEGGsubsys from Exchange to Transport
rxn13831	iron (II) transport via ABC system	cpd00001[c] + cpd00002[c] + cpd00021[e] -> cpd00067[c] + cpd00008[c] + cpd00009[c] + cpd00021[c]	H2O + ATP + Fe2+ -> H+ + ADP + Phosphate + Fe2+	((PA5217 and PA3538 and PA5216) or (PA4687 and PA4688))	PA5217 PA3538 PA5216 PA4687 PA4688		Transport	0	0	1000	0
rxn10338	anteisoheptadecanoyl-cardiolipin synthase	2 cpd15723[c] <=> cpd00100[c] + cpd15795[c]	2 Dianteisoheptadecanoylphosphatidylglycerol <=> Glycerol + Anteisoheptadecanoylcardiolipin_(B. subtilis)	((PA5394) or (PA5310) or (PA2155))	PA5394 PA5310 PA2155		Glycerolipid metabolism	1	-1000	1000	0		Undetermined	*JAB 12/19/13 - fatty acid and lipid pathways from Burk mods, GPRs double checked by JAB
rxn10341	anteisopentadecanoyl-cardiolipin synthase	2 cpd15726[c] <=> cpd00100[c] + cpd15798[c]	2 Dianteisopentadecanoylphosphatidylglycerol <=> Glycerol + Anteisopentadecanoylcardiolipin_(B. subtilis)	((PA5394) or (PA5310) or (PA2155))	PA5394 PA5310 PA2155		Glycerolipid metabolism	1	-1000	1000	0		Undetermined	*JAB 12/19/13 - fatty acid and lipid pathways from Burk mods, GPRs double checked by JAB
rxn10337	isoheptadecanoyl-cardiolipin synthase	2 cpd15722[c] <=> cpd00100[c] + cpd15794[c]	2 Diisoheptadecanoylphosphatidylglycerol <=> Glycerol + Isoheptadecanoylcardiolipin_(B. subtilis)	((PA5394) or (PA5310) or (PA2155))	PA5394 PA5310 PA2155		Glycerolipid metabolism	1	-1000	1000	0		Undetermined	*JAB 12/19/13 - fatty acid and lipid pathways from Burk mods, GPRs double checked by JAB
rxn10342	isohexadecanoyl-cardiolipin synthase	2 cpd15727[c] <=> cpd00100[c] + cpd15799[c]	2 Diisohexadecanoylphosphatidylglycerol <=> Glycerol + Isohexadecanoylcardiolipin_(B. subtilis)	((PA5394) or (PA5310) or (PA2155))	PA5394 PA5310 PA2155		Glycerolipid metabolism	1	-1000	1000	0		Undetermined	*JAB 12/19/13 - fatty acid and lipid pathways from Burk mods, GPRs double checked by JAB
rxn10340	isopentadecanoyl-cardiolipin synthase	2 cpd15725[c] <=> cpd00100[c] + cpd15797[c]	2 Diisopentadecanoylphosphatidylglycerol <=> Glycerol + Isopentadecanoylcardiolipin_(B. subtilis)	((PA5394) or (PA5310) or (PA2155))	PA5394 PA5310 PA2155		Glycerolipid metabolism	1	-1000	1000	0		Undetermined	*JAB 12/19/13 - fatty acid and lipid pathways from Burk mods, GPRs double checked by JAB
rxn10339	isotetradecanoyl-cardiolipin synthase	2 cpd15724[c] <=> cpd00100[c] + cpd15796[c]	2 Diisotetradecanoylphosphatidylglycerol <=> Glycerol + Isotetradecanoylcardiolipin_(B. subtilis)	((PA5394) or (PA5310) or (PA2155))	PA5394 PA5310 PA2155		Glycerolipid metabolism	1	-1000	1000	0		Undetermined	*JAB 12/19/13 - fatty acid and lipid pathways from Burk mods, GPRs double checked by JAB
rxn10335	myristoyl-cardiolipin synthase	2 cpd15536[c] <=> cpd00100[c] + cpd15792[c]	2 Phosphatidylglycerol_ditetradecanoyl <=> Glycerol + Myristoylcardiolipin_(B. subtilis)	((PA5394) or (PA5310) or (PA2155))	PA5394 PA5310 PA2155		Glycerolipid metabolism	1	-1000	1000	0		Undetermined	*JAB 12/19/13 - fatty acid and lipid pathways from Burk mods, GPRs double checked by JAB
rxn10334	palmitoyl-cardiolipin synthase	2 cpd15538[c] <=> cpd00100[c] + cpd15791[c]	2 Phosphatidylglycerol_dihexadecanoyl <=> Glycerol + Palmitoylcardiolipin_(B. subtilis)	((PA5394) or (PA5310) or (PA2155))	PA5394 PA5310 PA2155		Glycerolipid metabolism	1	-1000	1000	0		Undetermined	*JAB 12/19/13 - fatty acid and lipid pathways from Burk mods, GPRs double checked by JAB
rxn10336	stearoyl-cardiolipin synthase	2 cpd15540[c] <=> cpd00100[c] + cpd15793[c]	2 Phosphatidylglycerol_dioctadecanoyl <=> Glycerol + Stearoylcardiolipin_(B. subtilis)	((PA5394) or (PA5310) or (PA2155))	PA5394 PA5310 PA2155		Glycerolipid metabolism	1	-1000	1000	0		Undetermined	*JAB 12/19/13 - fatty acid and lipid pathways from Burk mods, GPRs double checked by JAB
rxn13785	1,2-diacyl-sn-glycerol 3-phosphate synthesis	0.5 cpd00080[c] + 0.13 cpd15239[c] + 0.03 cpd15268[c] + 0.33 cpd15277[c] + 0.51 cpd15572[c] <=> 0.01 cpd11422[c] + cpd11493[c]	0.5 Glycerol-3-phosphate + 0.13 Hexadecenoyl-ACP + 0.03 Octadecanoyl-ACP + 0.33 Palmitoyl-ACP + 0.51 trans-octadec-2-enoyl-[acyl-carrier protein] <=> 0.01 1,2-diacyl-sn-glycerol 3-phosphate + ACP	(PA0005 and PA3673)	PA0005 PA3673		Glycerolipid metabolism	1	-1000	1000	0
rPY00162	PA160161S	cpd15239[c] + cpd15327[c] -> cpd11493[c] + cPY00120[c]	Hexadecenoyl-ACP + 1-hexadecanoyl-sn-glycerol_3-phosphate -> ACP + pa160161	(PA0005) or (PA2537)	PA0005 PA2537		Fatty acid biosynthesis	0	0	1000	0		2.3.1.51	*PY 04/15/14 Added for the biomass production of clpn170cyc. Taken from Burk. Genes are orthologs from Burk. Closest match to BCAL3137 was PA4351 with E-value of 2E-35, so excluded that one.
rPY00167	PA180181S	cpd11825[c] + cpd15329[c] -> cpd11493[c] + cPY00125[c]	Octadecenoyl-ACP + 1-octadecanoyl-sn-glycerol_3-phosphate -> ACP + pa180181	(PA0005) or (PA2537)	PA0005 PA2537		Fatty acid biosynthesis	0	0	1000	0		2.3.1.51	*PY 04/15/14 Added for the biomass production of clpn190cyc. Taken from Burk. Genes are orthologs from Burk. Closest match to BCAL3137 was PA4351 with E-value of 2E-35, so excluded that one.
rxn02160	histidinol-phosphatase	cpd00001[c] + cpd00807[c] -> cpd00067[c] + cpd00009[c] + cpd00641[c]	H2O + L-histidinol-phosphate -> H+ + Phosphate + L-Histidinol	(PA0006 or PA1616)	PA0006 PA1616		Histidine metabolism	0	0	1000	0		3.1.3.15
rxn13872	Pseudomonas Lipid A Reaction	cpd11468[c] + cpd17046[c] + cpd17068[c] <=> 2 cpd11493[c] + cpd17066[c]	Dodecanoyl-ACP + 2-hydroxydodecanoyl-[acyl-carrier protein] + Pseudomonas aeruginosa Lipid A precursor <=> 2 ACP + Pseudomonas aeruginosa Lipid A	(PA0011 or PA3242)	PA0011 PA3242		Lipopolysaccharide biosynthesis	1	-1000	1000	0
rxn01964	tryptophan synthase (indoleglycerol phosphate)	cpd00054[c] + cpd02210[c] -> cpd00001[c] + cpd00102[c] + cpd00065[c]	L-Serine + Indoleglycerol phosphate -> H2O + Glyceraldehyde3-phosphate + L-Tryptophan	(PA0035 and PA0036)	PA0035 PA0036		Phenylalanine, tyrosine and tryptophan biosynthesis	0	0	1000	0		4.2.1.20
rxn00416	asparagine synthase (glutamine-hydrolysing)	cpd00001[c] + cpd00002[c] + cpd00053[c] + cpd00041[c] -> cpd00023[c] + cpd00012[c] + cpd00018[c] + cpd00132[c]	H2O + ATP + L-Glutamine + L-Aspartate -> L-Glutamate + PPi + AMP + L-Asparagine	(PA0051 or PA3459 or PA2084)	PA0051 PA3459 PA2084		Alanine, aspartate and glutamate metabolism	0	0	1000	0		6.3.5.4
rxn05651	sulfate transport in via proton symport	cpd00067[e] + cpd00048[e] -> cpd00067[c] + cpd00048[c]	H+ + Sulfate -> H+ + Sulfate	(PA0103)	PA0103		Transport	0	0	1000	0		TC-2.A.53,2.A.53	*JAB 01/13/14 - added from Burk, Changed to irrev... Transport in
rxn05564	Gamma-aminobutyrate permease	cpd00281[e] + cpd00067[e] <=> cpd00067[c] + cpd00281[c]	GABA + H+ <=> H+ + GABA	(PA0129) or (PA0789) or (PA3000) or (PA0866)	PA0129 PA0789 PA3000 PA0866		Transport	1	-1000	1000	0		Undetermined	*JAB 01/13/14 - added from Burk
rxn01192	Protocatechuate 3,4-dioxygenase	cpd00007[c] + cpd00197[c] -> 2 cpd00067[c] + cpd00856[c]	O2 + Protocatechuate -> 2 H+ + 3-Carboxy-cis,cis-muconate	(PA0154 and PA0153)	PA0154 PA0153		Benzoate degradation	0	0	1000	0		1.13.11.3
rxn12206	malonate decarboxylase	cpd00067[c] + cpd00308[c] -> cpd00011[c] + cpd00029[c]	H+ + Malonate -> CO2 + Acetate	(PA0208 and PA0210 and PA0211 and PA0212)	PA0208 PA0210 PA0211 PA0212		None	0	0	1000	0		Undetermined
rxn12432	malonate transport	cpd00971[e] + cpd00308[e] <=> cpd00971[c] + cpd00308[c]	Na+ + Malonate <=> Na+ + Malonate	(PA0215 and PA0216)	PA0215 PA0216		Transport	1	-1000	1000	0		Undetermined	*JAB 01/13/14 - checked
rxn00874	Acetyl-CoAacetyl-CoA C-acetyltransferase	cpd00022[c] + cpd00120[c] <=> cpd00010[c] + cpd03123[c]	Acetyl-CoA + Butyryl-CoA <=> CoA + 3-Oxohexanoyl-CoA	(PA0228) or (PA3589) or (PA2001) or (PA3013)	PA0228 PA3589 PA2001 PA3013		Fatty acid metabolism	1	-1000	1000	0		2.3.1.9,2.3.1.16	*JAB 12/19/13 - fatty acid and lipid pathways from Burk mods, GPRs double checked by JAB
rxn02483	4-carboxymuconolactone decarboxylase	cpd00067[c] + cpd00938[c] -> cpd00011[c] + cpd02255[c]	H+ + 4-Carboxymuconolactone -> CO2 + 3-oxoadipate-enol-lactone	(PA0232 or PA4486)	PA0232 PA4486		Benzoate degradation	0	0	1000	0		4.1.1.44
rxn01827	4-hydroxyphenylpyruvate dioxygenase	cpd00007[c] + cpd00868[c] -> cpd00011[c] + cpd00426[c]	O2 + p-hydroxyphenylpyruvate -> CO2 + Homogentisate	(PA0242 or PA0865)	PA0242 PA0865		Ubiquinone biosynthesis	0	0	1000	0		1.13.11.27
rxn03393	3-octaprenyl-4-hydroxybenzoate carboxy-lyase	cpd00067[c] + cpd03443[c] -> cpd00011[c] + cpd03444[c]	H+ + 3-Octaprenyl-4-hydroxybenzoate -> CO2 + 2-Octaprenylphenol	(PA0254 or PA5237)	PA0254 PA5237		Ubiquinone biosynthesis	0	0	1000	0		4.1.1.-
rxn05176	Thiosulfate-ABC transport	cpd00001[c] + cpd00002[c] + cpd00268[e] <=> cpd00067[c] + cpd00008[c] + cpd00009[c] + cpd00268[c]	H2O + ATP + H2S2O3 <=> H+ + ADP + Phosphate + H2S2O3	(PA0282 and PA0281 and PA0280)	PA0282 PA0281 PA0280		Transport	1	-1000	1000	0		Undetermined	*JAB 01/13/14 - added from Burk
rxn05153	sulfate transport via ABC system	cpd00001[c] + cpd00002[c] + cpd00048[e] -> cpd00067[c] + cpd00008[c] + cpd00009[c] + cpd00048[c]	H2O + ATP + Sulfate -> H+ + ADP + Phosphate + Sulfate	(PA0283 and PA0282 and PA0281 and PA0280)	PA0283 PA0282 PA0281 PA0280		Transport	0	0	1000	0		Undetermined
rxn00858	agmatinase	cpd00001[c] + cpd00152[c] -> cpd00073[c] + cpd00118[c]	H2O + Agmatine -> Urea + Putrescine	(PA0288 or PA1421)	PA0288 PA1421		Arginine and proline metabolism	0	0	1000	0		3.5.3.11
rxn05237	L-cysteine transport via ABC system	cpd00001[c] + cpd00002[c] + cpd00084[e] -> cpd00067[c] + cpd00008[c] + cpd00009[c] + cpd00084[c]	H2O + ATP + L-Cysteine -> H+ + ADP + Phosphate + L-Cysteine	(PA0313 and PA0314) or (PA2204 and PA2203 and PA2202)	PA0313 PA0314 PA2204 PA2203 PA2202		Transport	0	0	1000	0			*JAB 01/13/14 - altered GPR by adding (PA2204 and PA2203 and PA2202)
rxn11080	L-cystine transport via ABC system	cpd00002[c] + cpd00381[e] -> cpd00008[c] + cpd00009[c] + cpd00381[c]	ATP + L-Cystine -> ADP + Phosphate + L-Cystine	(PA0313 and PA0314) or (PA2204 and PA2203 and PA2202)	PA0313 PA0314 PA2204 PA2203 PA2202		Transport	0	0	1000	0			*JAB 01/13/14 - altered GPR by adding (PA2204 and PA2203 and PA2202)
rxn09657	Thiamine transport in via proton symport	cpd00067[e] + cpd00305[e] <=> cpd00067[c] + cpd00305[c]	H+ + Thiamin <=> H+ + Thiamin	(PA0438 or PA0443 or PA2073 or PA0476 or PA1419 or PA5099)	PA0438 PA0443 PA2073 PA0476 PA1419 PA5099		Transport	1	-1000	1000	0		Undetermined	*JAB 01/13/14 - checked
rxn05202	xanthine transport in via proton symport	cpd00067[e] + cpd00309[e] <=> cpd00067[c] + cpd00309[c]	H+ + XAN <=> H+ + XAN	(PA0438 or PA0476 or PA5099 or PA1519 or PA1419 or PA0166 or PA0352 or PA2938 or PA0443 or PA2073 or PA4647 or PA1507 or PA4719)	PA0438 PA0476 PA5099 PA1519 PA1419 PA0166 PA0352 PA2938 PA0443 PA2073 PA4647 PA1507 PA4719		Transport	1	-1000	1000	0		TC-2.A.40,2.A.40	*JAB 01/13/14 - added PA4719
rxn05682	allantoin transport in/out via proton symport	cpd00067[e] + cpd01092[e] <=> cpd00067[c] + cpd01092[c]	H+ + Allantoin <=> H+ + Allantoin	(PA0443 or PA1419 or PA2073 or PA0438 or PA0476 or PA5099)	PA0443 PA1419 PA2073 PA0438 PA0476 PA5099		Transport	1	-1000	1000	0		Undetermined	*JAB 01/13/14 - checked
rxn05312	phosphate transport in/out via proton symporter	cpd00067[e] + cpd00009[e] <=> cpd00067[c] + cpd00009[c]	H+ + Phosphate <=> H+ + Phosphate	(PA0450 or PA5207 or PA4292)	PA0450 PA5207 PA4292		Transport	1	-1000	1000	0		TC-2.A.20,2.A.20	*JAB 01/13/14 - checked
rxn05527	cytosine transport in via proton symport	cpd00067[e] + cpd00307[e] <=> cpd00067[c] + cpd00307[c]	H+ + Cytosine <=> H+ + Cytosine	(PA0476 or PA1419 or PA0438 or PA5099 or PA0443 or PA2073)	PA0476 PA1419 PA0438 PA5099 PA0443 PA2073		Transport	1	-1000	1000	0		Undetermined	*JAB 01/13/14 - checked
rxn05318	ADNt2r	cpd00067[e] + cpd00182[e] <=> cpd00067[c] + cpd00182[c]	H+ + Adenosine <=> H+ + Adenosine	(PA0476) or (PA0443) or (PA5099) or (PA1419)	PA0476 PA0443 PA5099 PA1419		Transport	1	-1000	1000	0		Undetermined	*JAB 01/13/14 - added from Burk, Implemented using generic purine transporters (no known specific inosine transport in bacteria?)
rxn05198	Cytidine ion-coupled transport	cpd00067[e] + cpd00367[e] <=> cpd00067[c] + cpd00367[c]	H+ + Cytidine <=> H+ + Cytidine	(PA0476) or (PA0443) or (PA5099) or (PA1419)	PA0476 PA0443 PA5099 PA1419		Transport	1	-1000	1000	0		Undetermined	*JAB 01/13/14 - added from Burk
rxn05317	DADNt2	cpd00067[e] + cpd00438[e] <=> cpd00067[c] + cpd00438[c]	H+ + Deoxyadenosine <=> H+ + Deoxyadenosine	(PA0476) or (PA0443) or (PA5099) or (PA1419)	PA0476 PA0443 PA5099 PA1419		Transport	1	-1000	1000	0		Undetermined	*JAB 01/13/14 - added from Burk, Implemented using generic purine transporters (no known specific inosine transport in bacteria?)
rxn05205	Deoxycytidine ion-coupled transport	cpd00067[e] + cpd00654[e] <=> cpd00067[c] + cpd00654[c]	H+ + Deoxycytidine <=> H+ + Deoxycytidine	(PA0476) or (PA0443) or (PA5099) or (PA1419)	PA0476 PA0443 PA5099 PA1419		Transport	1	-1000	1000	0		Undetermined	*JAB 01/13/14 - added from Burk
rxn05316	INSt2r	cpd00067[e] + cpd00246[e] <=> cpd00067[c] + cpd00246[c]	H+ + Inosine <=> H+ + Inosine	(PA0476) or (PA0443) or (PA5099) or (PA1419)	PA0476 PA0443 PA5099 PA1419		Transport	1	-1000	1000	0		Undetermined	*JAB 01/13/14 - added from Burk, Implemented using generic purine transporters (no known specific inosine transport in bacteria?)
rxn05200	Thymidine ion-coupled transport	cpd00067[e] + cpd00184[e] <=> cpd00067[c] + cpd00184[c]	H+ + Thymidine <=> H+ + Thymidine	(PA0476) or (PA0443) or (PA5099) or (PA1419)	PA0476 PA0443 PA5099 PA1419		Transport	1	-1000	1000	0		Undetermined	*JAB 01/13/14 - added from Burk
rxn05199	Uridine ion-coupled transport	cpd00067[e] + cpd00249[e] <=> cpd00067[c] + cpd00249[c]	H+ + Uridine <=> H+ + Uridine	(PA0476) or (PA0443) or (PA5099) or (PA1419)	PA0476 PA0443 PA5099 PA1419		Transport	1	-1000	1000	0		Undetermined	*JAB 01/13/14 - added from Burk
rxn09688	deoxyguanosine transport in via proton symport	cpd00067[e] + cpd00277[e] -> cpd00067[c] + cpd00277[c]	H+ + Deoxyguanosine -> H+ + Deoxyguanosine	(PA0476) or (PA1419) or (PA5099)	PA0476 PA1419 PA5099		Transport	0	0	1000	0		Undetermined	*JAB 01/13/14 - added from Burk, Changed to irrev... Transport in
rxn09687	deoxyinosine transport in via proton symport	cpd00067[e] + cpd03279[e] -> cpd00067[c] + cpd03279[c]	H+ + Deoxyinosine -> H+ + Deoxyinosine	(PA0476) or (PA1419) or (PA5099)	PA0476 PA1419 PA5099		Transport	0	0	1000	0		Undetermined	*JAB 01/13/14 - added from Burk, Changed to irrev... Transport in
rxn09685	deoxyuridine transport in via proton symport	cpd00067[e] + cpd00412[e] -> cpd00067[c] + cpd00412[c]	H+ + Deoxyuridine -> H+ + Deoxyuridine	(PA0476) or (PA1419) or (PA5099)	PA0476 PA1419 PA5099		Transport	0	0	1000	0		Undetermined	*JAB 01/13/14 - added from Burk, Changed to irrev... Transport in
rxn02287	uroporphyrinogen methyltransferase	2 cpd00017[c] + cpd00774[c] <=> 2 cpd00067[c] + 2 cpd00019[c] + cpd01620[c]	2 S-Adenosyl-L-methionine + UroporphyrinogenIII <=> 2 H+ + 2 S-Adenosyl-homocysteine + Precorrin 2	(PA0510 or PA1778 or PA5258 or PA2611)	PA0510 PA1778 PA5258 PA2611		Porphyrin and chlorophyll metabolism	1	-1000	1000	0		2.1.1.107
rxn00567	nitrite reductase (NO forming)	cpd00001[c] + cpd00109[c] + cpd00418[c] <=> 2 cpd00067[c] + cpd00075[c] + cpd00110[c]	H2O + Cytochrome c3+ + NO <=> 2 H+ + Nitrite + Cytochrome c2+	(PA0516 and PA0511 and PA0514 and PA0519)	PA0516 PA0511 PA0514 PA0519		Nitrogen metabolism	1	-1000	1000	0		1.7.2.1
rJB00273	nitric-oxide reductase	2 cpd00418[c] + cpd15561[c] <=> cpd00001[c] + cpd00659[c] + cpd15560[c]	2 Nitric oxide + Ubiquinol-8 <=> H2O + Nitrous oxide + Ubiquinone-8	(PA0524 and PA0523)	PA0524 PA0523		Nitrogen metabolism	1	-1000	1000	0			*JAB 04/16/14 - fixed ub8 ref; ASB 03/25/14 - tentative subsystem assignment
rJB00274	nitric-oxide reductase	2 cpd00418[c] + cJB00125[c] <=> cpd00001[c] + cpd00659[c] + cpd01351[c]	2 Nitric oxide + Ubiquinol-9 <=> H2O + Nitrous oxide + Ubiquinone-9	(PA0524 and PA0523)	PA0524 PA0523		Nitrogen metabolism	1	-1000	1000	0			*JAB 04/16/14 - ub8>ub9 fix; ASB 03/25/14 - tentative subsystem assignment
rxn04092	D-amino acid oxidase	cpd00001[c] + cpd00007[c] + cpd00117[c] -> cpd00013[c] + cpd00025[c] + cpd00020[c]	H2O + O2 + D-Alanine -> NH3 + H2O2 + Pyruvate	(PA0534 or PA1489 or PA1567 or PA3456 or PA5309 or PA4548 or PA1028 or PA1918 or PA3863 or PA2195 or PA1267 or PA1565 or PA3424 or PA5145 or PA2776)	PA0534 PA1489 PA1567 PA3456 PA5309 PA4548 PA1028 PA1918 PA3863 PA2195 PA1267 PA1565 PA3424 PA5145 PA2776		Alanine, aspartate and glutamate metabolism	0	0	1000	0		1.4.3.3, 1.4.3.19	*JAB 07/16/14 - corrected subsystem assignment
rxn08550	glycerol-3-phosphate acyltransferase (C161)	cpd00080[c] + cpd15239[c] -> cpd11493[c] + cpd15326[c]	Glycerol-3-phosphate + Hexadecenoyl-ACP -> ACP + 1-hexadec-9-enoyl-sn-glycerol_3-phosphate	(PA0581 and PA2969)	PA0581 PA2969		Glycerolipid metabolism	0	0	1000	0		2.3.1.15	*JAB 12/12/13 - req. for cpd15532[c] synthesis, direct translation from Burk for lipid pathway GPRs, needs curation based on literature, originally ((BCAL2770 - 3e-22, PlsY and BCAL2879 - 3e-71, PlsX) or (BCAL0991 - 3e-71, PlsX and BCAL2770 - 3e-22, PlsY))
rxn08552	glycerol-3-phosphate acyltransferase (C181)	cpd00080[c] + cpd11825[c] -> cpd11493[c] + cpd15328[c]	Glycerol-3-phosphate + Octadecenoyl-ACP -> ACP + 1-octadec-11-enoyl-sn-glycerol_3-phosphate	(PA0581 and PA2969)	PA0581 PA2969		Glycerolipid metabolism	0	0	1000	0		2.3.1.15	*JAB 12/13/13 - req. for cpd15534[c] synthesis, direct translation from Burk for lipid pathway GPRs, needs curation based on literature, originally ((BCAL2770 - 3e-22, PlsY and BCAL2879 - 3e-71, PlsX) or (BCAL0991 - 3e-71, PlsX and BCAL2770 - 3e-22, PlsY))
rxn02503	2-amino-4-hydroxy-6-hydroxymethyldihydropteridine diphosphokinase	cpd00002[c] + cpd00954[c] <=> cpd00018[c] + cpd02920[c]	ATP + 6-hydroxymethyl dihydropterin <=> AMP + 7,8-Dihydropterin pyrophosphate	(PA0583 or PA4728)	PA0583 PA4728		Folate biosynthesis	1	-1000	1000	0		2.7.6.3
rxn00256	citrate synthase	cpd00067[c] + cpd00010[c] + cpd00137[c] <=> cpd00001[c] + cpd00022[c] + cpd00032[c]	H+ + CoA + Citrate <=> H2O + Acetyl-CoA + Oxaloacetate	(PA0795 or PA1580)	PA0795 PA1580		Glyoxylate and dicarboxylate metabolism	1	-1000	1000	0		2.3.3.1,2.3.3.3,4.1.3.7	*JCT 02/17/14 changed to reversible // *JAB 01/28/14 - MetaCyc indicates reversibility, but bounds correct right now
rxn00225	acetate kinase	cpd00067[c] + cpd00002[c] + cpd00029[c] <=> cpd00008[c] + cpd00196[c]	H+ + ATP + Acetate <=> ADP + Acetylphosphate	(PA0836 or (PA3751 or PA0836))	PA0836 PA3751 PA0836		Pyruvate metabolism	1	-1000	1000	0		2.7.2.1, 2.7.2.15
rxn00799	fumarase	cpd00130[c] <=> cpd00001[c] + cpd00106[c]	L-Malate <=> H2O + Fumarate	(PA0854 or PA4470 or PA4333)	PA0854 PA4470 PA4333		Citrate cycle (TCA cycle)	1	-1000	1000	0		4.2.1.2
rxn05663	L-tryptophan transport in via proton symport	cpd00067[e] + cpd00065[e] <=> cpd00067[c] + cpd00065[c]	H+ + L-Tryptophan <=> H+ + L-Tryptophan	(PA0866 or PA3000 or PA5434)	PA0866 PA3000 PA5434		Transport	1	-1000	1000	0		TC-2.A.3.1,2.A.3.1	*JAB 01/13/14 - merged with Burk-equivalent GPR
rxn00806	leucine transaminase (irreversible)	cpd00024[c] + cpd00107[c] <=> cpd00023[c] + cpd00200[c]	2-Oxoglutarate + L-Leucine <=> L-Glutamate + 4MOP	(PA0870 or PA3139 or PA5013)	PA0870 PA3139 PA5013		Valine, leucine and isoleucine degradation	1	-1000	1000	0		2.6.1.42,2.6.1.6,2.6.1.67
rxn00493	phenylalanine transaminase	cpd00024[c] + cpd00066[c] <=> cpd00023[c] + cpd00143[c]	2-Oxoglutarate + L-Phenylalanine <=> L-Glutamate + Phenylpyruvate	(PA0870 or PA3139)	PA0870 PA3139		Phenylalanine, tyrosine and tryptophan biosynthesis	1	-1000	1000	0		2.6.1.1,2.6.1.1 or 2.6.1.9,2.6.1.5,2.6.1.57,2.6.1.58,2.6.1.9
rxn05108	tyrosine transaminase	cpd00023[c] + cpd00869[c] <=> cpd00024[c] + cpd00060[c]	L-Glutamate + 4-methylthio 2-oxobutyrate <=> 2-Oxoglutarate + L-Methionine	(PA0870 or PA3139)	PA0870 PA3139		Cysteine and methionine metabolism	1	-1000	1000	0		2.6.1.5, 2.6.1.57
rxn12562	Itaconate transporter	2 cpd00067[e] + cpd00380[e] <=> 2 cpd00067[c] + cpd00380[c]	2 H+[e] + Itaconate[e] <=> 2 H+ + Itaconate	(PA0884 and PA0885 and PA0886)	PA0884 PA0885 PA0886		Transport	1	-1000	1000	0			*JAB 02/08/14 - added from MetaCyc/lit for Biolog validation (Itaconate), rxn favored in forward dir but leaving rev for now, gene assignment is a stretch (near annotated itaconyl-CoA hydratase in genome, next to potential citramalyl lyase)
rJB00237	Sodium-citraconate symporter (dctA and dctPQM)	cpd00971[e] + cpd01502[e] <=> cpd00971[c] + cpd01502[c]	Na+ + Citraconate <=> Na+ + Citraconate	(PA0884 and PA0885 and PA0886) or (PA5169 and PA5168 and PA5167)	PA0884 PA0885 PA0886 PA5169 PA5168 PA5167		Transport	1	-1000	1000	0		Undetermined	*JAB 01/13/14 - added from Burk	Valentini et al. 2011., He et al. 2000.
rJB00240	Sodium-fumarate symporter (dctA and dctPQM)	cpd00971[e] + cpd00106[e] <=> cpd00106[c] + cpd00971[c]	Na+ + Fumarate <=> Fumarate + Na+	(PA0884 and PA0885 and PA0886) or (PA5169 and PA5168 and PA5167)	PA0884 PA0885 PA0886 PA5169 PA5168 PA5167		Transport	1	-1000	1000	0		Undetermined	*JAB 01/13/14 - added from Burk	Valentini et al. 2011.
rxn05207	Sodium-malate symporter (dctA and dctPQM)	cpd00971[e] + cpd00130[e] <=> cpd00971[c] + cpd00130[c]	Na+ + L-Malate <=> Na+ + L-Malate	(PA0884 and PA0885 and PA0886) or (PA5169 and PA5168 and PA5167)	PA0884 PA0885 PA0886 PA5169 PA5168 PA5167		Transport	1	-1000	1000	0		Undetermined	*JAB 01/13/14 - added from Burk	Valentini et al. 2011.
rJB00238	Sodium-succinate symporter (dctA and dctPQM)	cpd00971[e] + cpd00036[e] <=> cpd00971[c] + cpd00036[c]	Na+ + Succinate <=> Na+ + Succinate	(PA0884 and PA0885 and PA0886) or (PA5169 and PA5168 and PA5167)	PA0884 PA0885 PA0886 PA5169 PA5168 PA5167		Transport	1	-1000	1000	0		Undetermined	*JAB 01/13/14 - added from Burk	Valentini et al. 2011.
rxn03004	phosphoribosylglycinamide formyltransferase, irreversible	cpd00201[c] + cpd02394[c] -> cpd00067[c] + cpd00087[c] + cpd02678[c]	10-Formyltetrahydrofolate + GAR -> H+ + Tetrahydrofolate + N-Formyl-GAR	(PA0944 or PA3751)	PA0944 PA3751		Purine metabolism	0	0	1000	0		2.1.2.2	* JCT gene PA0836 has been deleted from this reaction. The reaction is turned irreversible: The reverse reaction is accounted for by rxn00691	*PY 06/12/14 Changed rev to 0.
rxn13841	HHQ synthesis	cpd00067[c] + cpd00093[c] + cpd11487[c] <=> cpd11493[c] + cpd00001[c] + cpd00011[c] + cpd17078[c]	H+ + Anthranilate + 3-oxodecanoyl-acp <=> ACP + H2O + CO2 + 2-heptyl-4-quinolone	(PA0996 and PA0997 and PA0998 and PA0999)	PA0996 PA0997 PA0998 PA0999		Quorum sensing	1	-1000	1000	0			*ASB 03/25/14 - tentative subsystem assigment
rxn01644	dihydrodipicolinate synthase	cpd00346[c] + cpd00020[c] -> 2 cpd00001[c] + cpd00067[c] + cpd02120[c]	L-Aspartate4-semialdehyde + Pyruvate -> 2 H2O + H+ + Dihydrodipicolinate	(PA1010)	PA1010		Lysine biosynthesis	0	0	1000	0		4.2.1.52	*ASB 02/18/14 - PA4188, PA1254 and PA0223 were removed from the GPR. PA1010 is speciifically annotated as the Pseudomonas dapA gene and it is essential. They other ones may be isozymes (possibly obtained by horizontal gene transfer?) but are not functional. For these reasons, we removed PA4188, PA1254 and PA0223 from the GPR.
rxn04093	glycine oxidase, sarcosine	cpd00001[c] + cpd00007[c] + cpd00183[c] -> cpd00025[c] + cpd00040[c] + cpd00187[c]	H2O + O2 + Sarcosine -> H2O2 + Glyoxalate + Methanamine	(PA1028 or PA1489 or PA1918 or PA3863 or PA4548 or PA1565 or PA3424 or PA5145 or PA2776 or PA0534 or PA1267 or PA1567 or PA3456 or PA5309 or PA2195)	PA1028 PA1489 PA1918 PA3863 PA4548 PA1565 PA3424 PA5145 PA2776 PA0534 PA1267 PA1567 PA3456 PA5309 PA2195		None	0	0	1000	0		1.4.3.19
rxn05179	L-isoleucine transport via ABC system	cpd00001[c] + cpd00002[c] + cpd00322[e] -> cpd00067[c] + cpd00008[c] + cpd00009[c] + cpd00322[c]	H2O + ATP + L-Isoleucine -> H+ + ADP + Phosphate + L-Isoleucine	(PA1070 and PA1071 and PA1072 and PA1073) or (PA4910 and PA4912 and PA4911 and PA4909)	PA1070 PA1071 PA1072 PA1073 PA4910 PA4912 PA4911 PA4909		Transport	0	0	1000	0		Undetermined	*JAB 01/13/14 - removed nonspecific transport operon
rxn13794	4-Aminobutyrate transport via ABC system	cpd00001[c] + cpd00002[c] + cpd00281[e] -> cpd00067[c] + cpd00281[c] + cpd00008[c] + cpd00009[c]	H2O + ATP + GABA -> H+ + GABA + ADP + Phosphate	(PA1074 and PA1073 and PA1072 and PA1071 and PA1070)	PA1074 PA1073 PA1072 PA1071 PA1070		Transport	0	0	1000	0
rxn10170	L-alanine transport via ABC system	cpd00001[c] + cpd00002[c] + cpd00035[e] -> cpd00067[c] + cpd00035[c] + cpd00008[c] + cpd00009[c]	H2O + ATP + L-Alanine -> H+ + L-Alanine + ADP + Phosphate	(PA1074 and PA1073 and PA1072 and PA1071 and PA1070)	PA1074 PA1073 PA1072 PA1071 PA1070		Transport	0	0	1000	0
rxn05169	L-threonine transport via ABC system	cpd00001[c] + cpd00002[c] + cpd00161[e] -> cpd00067[c] + cpd00008[c] + cpd00009[c] + cpd00161[c]	H2O + ATP + L-Threonine -> H+ + ADP + Phosphate + L-Threonine	(PA1074 and PA1073 and PA1072 and PA1071 and PA1070)	PA1074 PA1073 PA1072 PA1071 PA1070		Transport	0	0	1000	0
rxn01352	dGTPase	cpd00001[c] + cpd00241[c] <=> cpd00067[c] + cpd00277[c] + cpd00421[c]	H2O + dGTP <=> H+ + Deoxyguanosine + Triphosphate	(PA1124 or PA3043)	PA1124 PA3043		Purine metabolism	1	-1000	1000	0		3.1.5.1
rxn09016	Nucleoside triphosphate tripolyhydrolase	cpd00001[c] + cpd00038[c] <=> cpd00067[c] + cpd00421[c] + cpd00311[c]	H2O + GTP <=> H+ + Triphosphate + Guanosine	(PA1124 or PA3043)	PA1124 PA3043		Purine metabolism	1	-1000	1000	0		3.1.3.5
rxn05231	ribonucleoside-diphosphate reductase (ADP)	cpd00008[c] + cpd11421[c] -> cpd00001[c] + cpd00177[c] + cpd11420[c]	ADP + trdrd -> H2O + dADP + trdox	(PA1156 and PA1155)	PA1156 PA1155		Purine metabolism	0	0	1000	0		1.17.4.1
rxn06076	ribonucleoside-diphosphate reductase (CDP)	cpd00096[c] + cpd11421[c] -> cpd00001[c] + cpd00533[c] + cpd11420[c]	CDP + trdrd -> H2O + dCDP + trdox	(PA1156 and PA1155)	PA1156 PA1155		Pyrimidine metabolism	0	0	1000	0		1.17.4.1	*JAB 01/31/14 - switched reaction directionality syntax, function still matches SEED/MetaCyc
rxn05233	ribonucleoside-diphosphate reductase (GDP)	cpd00031[c] + cpd11421[c] -> cpd00001[c] + cpd00295[c] + cpd11420[c]	GDP + trdrd -> H2O + dGDP + trdox	(PA1156 and PA1155)	PA1156 PA1155		Purine metabolism	0	0	1000	0		1.17.4.1
rxn06075	ribonucleoside-diphosphate reductase (UDP)	cpd11421[c] + cpd00014[c] -> cpd00001[c] + cpd11420[c] + cpd00978[c]	trdrd + UDP -> H2O + trdox + dUDP	(PA1156 and PA1155)	PA1156 PA1155		Pyrimidine metabolism	0	0	1000	0		1.17.4.1	*JAB 01/31/14 - switched reaction directionality syntax, function still matches SEED/MetaCyc
rxn12498	Nitrate reductase (Ubiquinol-8)	cpd00209[c] + cpd15561[c] -> cpd00001[c] + cpd00075[c] + cpd15560[c]	Nitrate + Ubiquinol-8 -> H2O + Nitrite + Ubiquinone-8	(PA1174 or (PA3875 and PA3874 and PA3872 and PA3873))	PA1174 PA3875 PA3874 PA3872 PA3873		Nitrogen metabolism	0	0	1000	0			*PY 06/11/14 Changed => to -> *JAB 04/16/14 - fixed ub8 ref; ASB 03/25/14 - tentative subsystem assignment
rJB00269	Nitrate reductase (Ubiquinol-9)	cpd00209[c] + cJB00125[c] -> cpd00001[c] + cpd00075[c] + cpd01351[c]	Nitrate + Ubiquinol-9 -> H2O + Nitrite + Ubiquinone-9	(PA1174 or (PA3875 and PA3874 and PA3872 and PA3873))	PA1174 PA3875 PA3874 PA3872 PA3873		Nitrogen metabolism	0	0	1000	0			*PY 06/11/14 Changed => to -> *JAB 04/16/14 - ub8>ub9 fix; ASB 03/25/14 - tentative subsystem assignment
rxn05561	fumarate transport in/out via proton symport	cpd00067[e] + cpd00106[e] <=> cpd00067[c] + cpd00106[c]	H+ + Fumarate <=> H+ + Fumarate	(PA1183 or PA0119)	PA1183 PA0119		Transport	1	-1000	1000	0		TC-2.A.56,2.A.56	*JAB 01/13/14 - checked, not sure of GPR (dctA?), but leaving for now
rxn10154	Succinate efflux via proton symport	2 cpd00067[e] + cpd00036[e] <=> 2 cpd00067[c] + cpd00036[c]	2 H+ + Succinate <=> 2 H+ + Succinate	(PA1183 or PA0119)	PA1183 PA0119		Transport	1	-1000	1000	0
rxn00902	2-isopropylmalate synthase	cpd00001[c] + cpd00022[c] + cpd00123[c] -> cpd00067[c] + cpd00010[c] + cpd01646[c]	H2O + Acetyl-CoA + 3-Methyl-2-oxobutanoate -> H+ + CoA + 2-Isopropylmalate	(PA1217 or PA3792)	PA1217 PA3792		Valine, leucine and isoleucine biosynthesis	0	0	1000	0		2.3.3.13,4.1.3.12	*JAB 01/31/14 - switched reaction directionality syntax, function still matches SEED/MetaCyc
rxn00269	glycine oxidase	cpd00001[c] + cpd00007[c] + cpd00033[c] -> cpd00013[c] + cpd00025[c] + cpd00040[c]	H2O + O2 + Glycine -> NH3 + H2O2 + Glyoxalate	(PA1267 or PA1567 or PA5145 or PA2776 or PA0534 or PA1489 or PA1918 or PA3456 or PA5309 or PA4548 or PA1028 or PA1565 or PA3424 or PA3863 or PA2195)	PA1267 PA1567 PA5145 PA2776 PA0534 PA1489 PA1918 PA3456 PA5309 PA4548 PA1028 PA1565 PA3424 PA3863 PA2195		Glycine, serine and threonine metabolism	0	0	1000	0		1.4.3.3,1.4.3.19
rxn03541	adenosylcobinamide-phosphate synthase	cpd02039[c] + cpd03917[c] <=> cpd00001[c] + cpd03918[c]	1-Aminopropan-2-ol + Adenosylcobyric acid <=> H2O + Adenosyl cobinamide	(PA1276 or PA1275)	PA1276 PA1275		Porphyrin and chlorophyll metabolism	1	-1000	1000	0			*ASB 03/28/14 - tentative subsystem assignment
rxn05315	ZN2t4	cpd00067[e] + cpd00205[e] + cpd00034[c] <=> cpd00067[c] + cpd00205[c] + cpd00034[e]	H+ + K+ + Zn2+ <=> H+ + K+ + Zn2+	(PA1297)	PA1297		Transport	1	-1000	1000	0		Undetermined	*JAB 01/13/14 - added from Burk
rxn10113	cytochrome oxidase bo3 (ubiquinol-8: 2.5 protons)	0.5 cpd00007[c] + 2.5 cpd00067[c] + cpd15561[c] -> cpd00001[c] + 2.5 cpd00067[e] + cpd15560[c]	0.5 O2 + 2.5 H+ + Ubiquinol-8 -> H2O + 2.5 H+[e] + Ubiquinone-8	(PA1317 and PA1318 and PA1319 and PA1320 and PA1321)	PA1317 PA1318 PA1319 PA1320 PA1321		Oxidative phosphorylation	0	0	1000	0			*PY 06/11/14 Changed => to -> *JAB 04/16/14 - fixed ub8 ref;
rJB00267	cytochrome oxidase bo3 (ubiquinol-9: 2.5 protons)	0.5 cpd00007[c] + 2.5 cpd00067[c] + cJB00125[c] -> cpd00001[c] + 2.5 cpd00067[e] + cpd01351[c]	0.5 O2 + 2.5 H+ + Ubiquinol-9 -> H2O + 2.5 H+[e] + Ubiquinone-9	(PA1317 and PA1318 and PA1319 and PA1320 and PA1321)	PA1317 PA1318 PA1319 PA1320 PA1321		Oxidative phosphorylation	0	0	1000	0			*PY 06/11/14 Changed => to -> *JAB 04/16/14 - ub8>ub9 fix;
rxn05152	L-aspartate transport via ABC system	cpd00001[c] + cpd00002[c] + cpd00041[e] -> cpd00067[c] + cpd00008[c] + cpd00009[c] + cpd00041[c]	H2O + ATP + L-Aspartate -> H+ + ADP + Phosphate + L-Aspartate	(PA1339 and PA1340 and PA1341 and PA1342) or (PA4192 and PA4193 and PA4194 and PA4195)	PA1339 PA1340 PA1341 PA1342 PA4192 PA4193 PA4194 PA4195		Transport	0	0	1000	0		Undetermined	*JAB 01/13/14 - removed generic transporter
rxn05146	L-Glutamate-ABC transport	cpd00001[c] + cpd00002[c] + cpd00023[e] -> cpd00067[c] + cpd00023[c] + cpd00008[c] + cpd00009[c]	H2O + ATP + L-Glutamate -> H+ + L-Glutamate + ADP + Phosphate	(PA1339 and PA1340 and PA1341) or (PA4192 and PA4193 and PA4194 and PA4195)	PA1339 PA1340 PA1341 PA4192 PA4193 PA4194 PA4195		Transport	0	0	1000	0		Undetermined	*JAB 01/13/14 - added from Burk
rxn08861	Malonyl-ACP decarboxylase	cpd00067[c] + cpd11492[c] -> cpd00011[c] + cpd11494[c]	H+ + Malonyl-acyl-carrierprotein- -> CO2 + Acetyl-ACP	(PA1373 or PA2965)	PA1373 PA2965		Fatty acid biosynthesis	0	0	1000	0		2.3.1.39, 2.3.1.85, 2.3.1.86
rxn00394	arginase	cpd00001[c] + cpd00051[c] -> cpd00064[c] + cpd00073[c]	H2O + L-Arginine -> Ornithine + Urea	(PA1421 or PA0288 or PA3175)	PA1421 PA0288 PA3175		Arginine and proline metabolism	0	0	1000	0		3.5.3.1
rxn05197	uracil transport in/out via proton symport	cpd00067[e] + cpd00092[e] <=> cpd00067[c] + cpd00092[c]	H+ + Uracil <=> H+ + Uracil	(PA1507 or PA2938 or PA0443 or PA0438 or PA0476 or PA1419 or PA2073 or PA5099 or PA1519 or PA4647 or PA0166 or PA0352 or PA4719)	PA1507 PA2938 PA0443 PA0438 PA0476 PA1419 PA2073 PA5099 PA1519 PA4647 PA0166 PA0352 PA4719		Transport	1	-1000	1000	0		TC-2.A.40,2.A.40	*JAB 01/13/14 - added PA4719
rxn01225	guanine deaminase	cpd00001[c] + cpd00067[c] + cpd00207[c] -> cpd00013[c] + cpd00309[c]	H2O + H+ + Guanine -> NH3 + XAN	(PA1521 or PA0134)	PA1521 PA0134		Purine metabolism	0	0	1000	0		3.5.4.3
rxn08527	fumarate reductase	cpd00106[c] + cpd15499[c] <=> cpd00036[c] + cpd15500[c]	Fumarate + Menaquinol_8 <=> Succinate + Menaquinone_8	(PA1581 and PA1582 and PA1583 and PA1584)	PA1581 PA1582 PA1583 PA1584		Citrate cycle (TCA cycle)	1	0	0	0		1.3.99.1	*JAB 041714 - ubiquinone pathways have been curated, but no menaquinone synthesis pathways have been implemented so closing this for now, was enabling anaerobic growth without nitrate/NO; JCT 02/17/14 change to reversible // Succinate dehydrogenase (still need to annotate),changed to forward only (ecoli)
rxn01732	Itaconyl-CoA synthetase	cpd00010[c] + cpd00038[c] + cpd00380[c] <=> cpd00009[c] + cpd00031[c] + cpd00416[c]	CoA + GTP + Itaconate <=> Phosphate + GDP + Itaconyl-CoA	(PA1588 and PA1589)	PA1588 PA1589		Carbon Metabolism	1	-1000	1000	0			*JAB 02/08/14 - added from MetaCyc/lit for Biolog validation (Itaconate), hard to match genes to 1964 paper but MetaCyc indicates this reaction also enabled by succinyl-CoA synthetase	Cooper, R. a, & Kornberg, H. L. (1964). The utilization of itaconate by Pseudomonas sp. The Biochemical Journal, 91(1), 82–91. Retrieved from http://www.pubmedcentral.nih.gov/articlerender.fcgi?artid=1202819&tool=pmcentrez&rendertype=abstract
rxn00285	succinyl-CoA synthetase (ADP-forming)	cpd00010[c] + cpd00002[c] + cpd00036[c] <=> cpd00008[c] + cpd00009[c] + cpd00078[c]	CoA + ATP + Succinate <=> ADP + Phosphate + Succinyl-CoA	(PA1588 and PA1589)	PA1588 PA1589		Propanoate metabolism	1	-1000	1000	0		6.2.1.4,6.2.1.5
rxn05334	((3R)-3-Hydroxybutanoyl-[acyl-carrier-protein] hydro-lyase	cpd11483[c] <=> cpd00001[c] + cpd11471[c]	(R)-3-Hydroxyoctanoyl-[acyl-carrier protein] <=> H2O + (2E)-Octenoyl-[acp]	(PA1610 or (PA3645))	PA1610 PA3645		Fatty acid biosynthesis	1	-1000	1000	0		2.3.1.85,2.3.1.86,4.2.1.58,4.2.1.59,4.2.1.61
rxn05329	(3R)-3-Hydroxybutanoyl-[acyl-carrier-protein] hydro-lyase	cpd11478[c] <=> cpd00001[c] + cpd11465[c]	(R)-3-Hydroxybutanoyl-[acyl-carrier protein] <=> H2O + But-2-enoyl-[acyl-carrier protein]	(PA1610 or (PA3645))	PA1610 PA3645		Fatty acid biosynthesis	1	-1000	1000	0		4.2.1.58
rxn05330	(3R)-3-Hydroxybutanoyl-[acyl-carrier-protein] hydro-lyase	cpd11479[c] <=> cpd00001[c] + cpd11473[c]	D-3-Hydroxyhexanoyl-[acp] <=> H2O + (2E)-Hexenoyl-[acp]	(PA1610 or (PA3645))	PA1610 PA3645		Fatty acid biosynthesis	1	-1000	1000	0		2.3.1.85,2.3.1.86,4.2.1.58
rxn13843	(3R)-3-Hydroxyoctadecanoyl-[acyl-carrier-protein] hydro-lyase	cpd17051[c] <=> cpd15572[c] + cpd00001[c]	(3R)-3-Hydroxyoctadecanoyl-[acyl-carrier protein] <=> trans-octadec-2-enoyl-[acyl-carrier protein] + H2O	(PA1610 or (PA3645))	PA1610 PA3645		Fatty acid biosynthesis	1	-1000	1000	0			*ASB 03/25/14 - tentative subsystem assigment
rxn13840	(3R)-3-Hydroxypalmitoyl-[acyl-carrier-protein] hydro-lyase	cpd11481[c] <=> cpd15239[c] + cpd00001[c]	R-3-hydroxypalmitoyl-acyl-carrierprotein- <=> Hexadecenoyl-ACP + H2O	(PA1610 or (PA3645))	PA1610 PA3645		Fatty acid biosynthesis	1	-1000	1000	0		2.3.1.85, 2.3.1.86, 4.2.1.59	*ASB 02/18/14 - PA1610 and PA3645 have overlapping substrate specificity.
rxn13846	(3R)-3-Hydroxypalmitoyl-[acyl-carrier-protein] hydro-lyase	cpd11484[c] <=> cpd00001[c] + cpd15294[c]	HMA <=> H2O + Tetradecenoyl-ACP	(PA1610 or (PA3645))	PA1610 PA3645		Fatty acid biosynthesis	1	-1000	1000	0			*ASB 03/25/14 - tentative subsystem assigment
rxn10168	potassium transport via ABC system	cpd00001[c] + cpd00002[c] + cpd00205[e] -> cpd00067[c] + cpd00008[c] + cpd00009[c] + cpd00205[c]	H2O + ATP + K+ -> H+ + ADP + Phosphate + K+	(PA1633 and PA1634 and PA1635)	PA1633 PA1634 PA1635		Transport	0	0	1000	0		Undetermined	*JAB 01/13/14 - checked
rxn13842	H+/K+-exchanging ATPase	cpd00001[c] + cpd00067[c] + cpd00002[c] + cpd00205[e] <=> cpd00008[c] + cpd00009[c] + 2 cpd00067[e] + cpd00205[c]	H2O + H+ + ATP + K+ <=> ADP + Phosphate + 2 H+ + K+	(PA1634 or PA1635 or PA1633)	PA1634 PA1635 PA1633		Purine metabolism	1	-1000	1000	0			*ASB 03/25/14 - tentative subsystem assigment
rxn02276	maleylacetoacetate isomerase	cpd00763[c] <=> cpd00780[c]	4-Maleylacetoacetate <=> Fumarylacetoacetate	(PA1655 or PA2007 or PA2473 or PA3035)	PA1655 PA2007 PA2473 PA3035		Tyrosine metabolism	1	-1000	1000	0		5.2.1.2
rxn01332	3-deoxy-D-arabino-heptulosonate 7-phosphate synthetase	cpd00001[c] + cpd00061[c] + cpd00236[c] -> cpd00067[c] + cpd00009[c] + cpd02857[c]	H2O + Phosphoenolpyruvate + D-Erythrose4-phosphate -> H+ + Phosphate + DAHP	(PA1750 or PA2943)	PA1750 PA2943		Phenylalanine, tyrosine and tryptophan biosynthesis	0	0	1000	0		2.5.1.54,4.1.2.15
rxn01388	Aconitate hydratase	cpd00260[c] <=> cpd00001[c] + cpd00331[c]	Isocitrate <=> H2O + cis-Aconitate	(PA1787 or PA1562 or PA0794)	PA1787 PA1562 PA0794		Citrate cycle (TCA cycle)	1	-1000	1000	0			*JAB 02/07/14 - added from iMO1086 for Biolog validation (cis-Aconitate)
rxn00974	Aconitate hydratase	cpd00137[c] <=> cpd00001[c] + cpd00331[c]	Citrate <=> H2O + cis-Aconitate	(PA1787 or PA1562 or PA0794)	PA1787 PA1562 PA0794		Citrate cycle (TCA cycle)	1	-1000	1000	0			*JAB 02/07/14 - added from iMO1086 for Biolog validation (cis-Aconitate)
rxn00973	aconitase	cpd00137[c] <=> cpd00260[c]	Citrate <=> Isocitrate	(PA1787 or PA1562)	PA1787 PA1562		Citrate cycle (TCA cycle)	1	-1000	1000	0		4.2.1.3
rxn13886	peptide transport in via ABC transport	cpd00001[c] + cpd00002[c] + cpd11608[e] -> cpd00067[c] + cpd00008[c] + cpd00009[c] + cpd11608[c]	H2O + ATP + Peptide -> H+ + ADP + Phosphate + Peptide	(PA1807 and PA1808 and PA1809 and PA1810)	PA1807 PA1808 PA1809 PA1810		Transport	0	0	1000	0
rxn02177	isochorismatase	cpd00001[c] + cpd00658[c] -> cpd00020[c] + cpd02566[c]	H2O + Isochorismate -> Pyruvate + 2,3-Dihydroxy-2,3-dihydrobenzoate	(PA1902 or PA4213)	PA1902 PA4213		Biosynthesis of siderophore group nonribosomal peptides	0	0	1000	0		3.3.2.1
rxn05160	D-ribose transport via ABC system	cpd00001[c] + cpd00002[c] + cpd00105[e] -> cpd00067[c] + cpd00008[c] + cpd00009[c] + cpd00105[c]	H2O + ATP + D-Ribose -> H+ + ADP + Phosphate + D-Ribose	(PA1946) and (PA1947) and (PA1948)	PA1946 PA1947 PA1948		Transport	0	0	1000	0		3.A.1.2	*JAB 01/13/14 - removed low specificity transporter operon
rxn05549	Deoxyribose transport via ABC system	cpd00001[c] + cpd00002[c] + cpd01242[e] -> cpd00067[c] + cpd00008[c] + cpd00009[c] + cpd01242[c]	H2O + ATP + Thyminose -> H+ + ADP + Phosphate + Thyminose	(PA1948 and PA1947 and PA1946)	PA1948 PA1947 PA1946		Transport	0	0	1000	0		Undetermined	*JAB 01/13/14 - added from Burk
rxn05644	D-ribose transport out via ABC system	cpd00001[c] + cpd00002[c] + cpd00105[c] -> cpd00067[c] + cpd00008[c] + cpd00009[c] + cpd00105[e]	H2O + ATP + D-Ribose -> H+ + ADP + Phosphate + D-Ribose	(PA1948 and PA1947 and PA1946)	PA1948 PA1947 PA1946		Transport	0	0	1000	0		TC-3.A.1.2,3.A.1.2	*JAB 01/13/14 - added from Burk, Changed to reversible… was causing ATP loop in conjunction with rxn 05160.
rxn05167	D-xylose transport via ABC system	cpd00001[c] + cpd00002[c] + cpd00154[e] -> cpd00067[c] + cpd00008[c] + cpd00009[c] + cpd00154[c]	H2O + ATP + Xylose -> H+ + ADP + Phosphate + Xylose	(PA1948 and PA1947 and PA1946)	PA1948 PA1947 PA1946		Transport	0	0	1000	0		Undetermined	*JAB 01/13/14 - added additional operon genes
rxn05173	L-Arabinose-ABC transport	cpd00001[c] + cpd00002[c] + cpd00224[e] <=> cpd00067[c] + cpd00008[c] + cpd00009[c] + cpd00224[c]	H2O + ATP + L-Arabinose <=> H+ + ADP + Phosphate + L-Arabinose	(PA1948 and PA1947 and PA1946)	PA1948 PA1947 PA1946		Transport	1	-1000	1000	0		3.A.1.2	*JAB 01/13/14 - added from Burk
rxn02143	3-oxoadipate CoA-transferase	cpd00078[c] + cpd00630[c] <=> cpd01507[c] + cpd00036[c]	Succinyl-CoA + 3-Oxoadipate <=> 3-Oxoadipyl-CoA + Succinate	(PA1999 and PA2000)	PA1999 PA2000		Benzoate degradation	1	-1000	1000	0		2.8.3.6
rxn02889	Methylcrotonoyl-CoA carboxylase	cpd00002[c] + cpd00242[c] + cpd01966[c] <=> cpd00067[c] + cpd00008[c] + cpd00009[c] + cpd02068[c]	ATP + H2CO3 + Dimethylacryloyl-CoA <=> H+ + ADP + Phosphate + 3-Methylglutaconyl-CoA	(PA2014 and PA2012)	PA2014 PA2012		Valine, leucine and isoleucine degradation	1	-1000	1000	0		6.4.1.4
rxn05649	D-serine transport in/out via proton symport	cpd00067[e] + cpd00550[e] <=> cpd00067[c] + cpd00550[c]	H+ + D-Serine <=> H+ + D-Serine	(PA2041 and PA2042)	PA2041 PA2042		Transport	1	-1000	1000	0			*JAB 01/13/14 - added from Burk, BCAL1094 similar to ecoli's cycA (D-serine/D-alanine/glycine transporter)
rxn05307	L-Serine transport via ABC system	cpd00067[e] + cpd00054[e] <=> cpd00067[c] + cpd00054[c]	H+ + L-Serine <=> H+ + L-Serine	(PA2041 and PA2042)	PA2041 PA2042		Transport	1	-1000	1000	0			*JAB 01/13/14 - added Burk-equivalent GPR (no original associated genes)
rxn05300	L-threonine symport	cpd00067[e] + cpd00161[e] <=> cpd00067[c] + cpd00161[c]	H+ + L-Threonine <=> H+ + L-Threonine	(PA2041 and PA2042)	PA2041 PA2042		Transport	1	-1000	1000	0			*JAB 01/13/14 - added from Burk, No threonine ABC transporter, just symport
rxn13811	ascorbate transport in via proton symport	cpd00067[e] + cpd00059[e] <=> cpd00067[c] + cpd00059[c]	H+ + L-Ascorbate <=> H+ + L-Ascorbate	(PA2073 or PA0166 or PA2938 or PA0476 or PA5099 or PA0352 or PA0438 or PA0443 or PA1419 or PA4647 or PA1507)	PA2073 PA0166 PA2938 PA0476 PA5099 PA0352 PA0438 PA0443 PA1419 PA4647 PA1507		Transport	1	-1000	1000	0
rxn00649	cysteine synthase	cpd00239[c] + cpd00722[c] -> cpd00067[c] + cpd00029[c] + cpd00084[c]	H2S + O-Acetyl-L-serine -> H+ + Acetate + L-Cysteine	(PA2104 or PA2709 or PA0932)	PA2104 PA2709 PA0932		Cysteine and methionine metabolism	0	0	1000	0		2.5.1.47,2.5.1.65,4.2.99.8
rPY00184	Cardiolipin synthase (n-C16:0 16:1)	2 cPY00131[c] -> cpd00100[c] + cPY00142[c]	2 pg160161 -> Glycerol + clpn160161	(PA2155) or (PA5394)	PA2155 PA5394		Glycerophospholipid metabolism	0	0	1000	0		2.7.8.-	*PY 04/15/14 Added for the biomass production of clpn170cyc. Taken from Burk. Genes are orthologs from Burk.
rxn08229	Cardiolipin synthase (n-C16:0)	2 cpd15538[c] <=> cpd00100[c] + cpd15428[c]	2 Phosphatidylglycerol_dihexadecanoyl <=> Glycerol + clpn160	(PA2155) or (PA5394)	PA2155 PA5394		Glycerophospholipid metabolism	1	-1000	1000	0		2.7.8.-	*PY 04/15/14 Added for the biomass production of cardiolipin. Rxn name taken from SEED master list, but also is essentially rPY00178 from Burk. Genes are orthologs of Burk genes.
rxn08230	Cardiolipin synthase (n-C16:1)	2 cpd15539[c] <=> cpd00100[c] + cpd15429[c]	2 Phosphatidylglycerol_dihexadec-9-enoyl <=> Glycerol + clpn161	(PA2155) or (PA5394)	PA2155 PA5394		Glycerophospholipid metabolism	1	-1000	1000	0		2.7.8.-	*PY 04/15/14 Added for the biomass production of cardiolipin. Rxn name taken from SEED master list, but also is essentially rPY00179 from Burk. Genes are orthologs of Burk genes.
rPY00183	Cardiolipin synthase (n-C18:0 18:1)	2 cPY00134[c] -> cpd00100[c] + cPY00141[c]	2 pg180181 -> Glycerol + clpn180181	(PA2155) or (PA5394)	PA2155 PA5394		Glycerophospholipid metabolism	0	0	1000	0		2.7.8.-	*PY 04/15/14 Added for the biomass production of clpn190cyc. Taken from Burk. Genes are orthologs from Burk.
rxn08231	Cardiolipin synthase (n-C18:0)	2 cpd15540[c] <=> cpd00100[c] + cpd15430[c]	2 Phosphatidylglycerol_dioctadecanoyl <=> Glycerol + clpn180	(PA2155) or (PA5394)	PA2155 PA5394		Glycerophospholipid metabolism	1	-1000	1000	0		2.7.8.-	*PY 04/15/14 Added for the biomass production of cardiolipin. Rxn name taken from SEED master list. Genes are same as for rxn08229.
rxn08232	Cardiolipin synthase (n-C18:1)	2 cpd15541[c] <=> cpd00100[c] + cpd15431[c]	2 Phosphatidylglycerol_dioctadec-11-enoyl <=> Glycerol + clpn181	(PA2155) or (PA5394)	PA2155 PA5394		Glycerophospholipid metabolism	1	-1000	1000	0		2.7.8.-	*PY 04/15/14 Added for the biomass production of cardiolipin. Rxn name taken from SEED master list, but also is essentially rPY00181 from Burk. Genes are orthologs of Burk genes.
rxn13847	Threonine dehydrogenase	cpd00010[c] + cpd00161[c] <=> cpd00022[c] + cpd11640[c] + cpd00033[c]	CoA + L-Threonine <=> Acetyl-CoA + H2 + Glycine	(PA2188 or PA4097 or PA5421 or PA2119 or PA2158 or PA4153)	PA2188 PA4097 PA5421 PA2119 PA2158 PA4153		Glycine, serine and threonine metabolism	1	-1000	1000	0
rxn00065	adenylate cyclase	cpd00002[c] -> cpd00012[c] + cpd00446[c]	ATP -> PPi + cAMP	(PA2191 or PA5272 or PA3217)	PA2191 PA5272 PA3217		Purine metabolism	0	0	1000	0		4.6.1.1
rxn00342	L-asparaginase	cpd00001[c] + cpd00132[c] -> cpd00013[c] + cpd00041[c]	H2O + L-Asparagine -> NH3 + L-Aspartate	(PA2253 or PA1337)	PA2253 PA1337		Alanine, aspartate and glutamate metabolism	0	0	1000	0		3.5.1.1,3.5.1.38
rxn05171	nitrate transport via ABC system	cpd00001[c] + cpd00002[c] + cpd00209[e] -> cpd00067[c] + cpd00008[c] + cpd00009[c] + cpd00209[c]	H2O + ATP + Nitrate -> H+ + ADP + Phosphate + Nitrate	(PA2328 and PA2327 and PA2329) or (PA3449 and PA3448 and PA3447) or (PA2296 and PA2295 and PA2294) or (PA0186 and PA0185 and PA0184)	PA2328 PA2327 PA2329 PA3449 PA3448 PA3447 PA2296 PA2295 PA2294 PA0186 PA0185 PA0184		Transport	0	0	1000	0		Undetermined	*JAB 01/13/14 - merged iMO1056 GPR and Burk-derived GPRs
rxn13853	D-mannitol transport via ABC system	cpd00001[c] + cpd00002[c] + cpd00314[e] -> cpd00067[c] + cpd00008[c] + cpd00009[c] + cpd00314[c]	H2O + ATP + D-Mannitol -> H+ + ADP + Phosphate + D-Mannitol	(PA2338 and PA2339 and PA2340 and PA2341)	PA2338 PA2339 PA2340 PA2341		Transport	0	0	1000	0
rxn13849	D-mannose transport via ABC system	cpd00001[c] + cpd00002[c] + cpd00138[e] -> cpd00067[c] + cpd00008[c] + cpd00009[c] + cpd00138[c]	H2O + ATP + D-Mannose -> H+ + ADP + Phosphate + D-Mannose	(PA2338 and PA2339 and PA2340 and PA2341)	PA2338 PA2339 PA2340 PA2341		Transport	0	0	1000	0
rxn05608	Maltotriose transport via ABC system	cpd00001[c] + cpd00002[c] + cpd01262[e] -> cpd00067[c] + cpd00008[c] + cpd00009[c] + cpd01262[c]	H2O + ATP + Amylotriose -> H+ + ADP + Phosphate + Amylotriose	(PA2340 and PA2339 and PA2341)	PA2340 PA2339 PA2341		Transport	0	0	1000	0		Undetermined	*JAB 01/13/14 - added from Burk
rJB00222	Sorbitol-ABC transport	cpd00001[c] + cpd00002[c] + cpd00588[e] <=> cpd00067[c] + cpd00008[c] + cpd00009[c] + cpd00588[c]	H2O + ATP + Sorbitol <=> H+ + ADP + Phosphate + Sorbitol	(PA2341) and (PA2340) and (PA2339) and (PA2338)	PA2341 PA2340 PA2339 PA2338		Transport	1	-1000	1000	0		Undetermined	*JAB 01/13/14 - added from Burk, Added to improve growth predictions, more maltose specific
rxn05614	L-methionine R-oxide transport via ABC system	cpd00001[c] + cpd00002[c] + cpd11576[e] -> cpd00067[c] + cpd00008[c] + cpd00009[c] + cpd11576[c]	H2O + ATP + L-methionine_R-oxide -> H+ + ADP + Phosphate + L-methionine_R-oxide	(PA2351 and PA2350 and PA2349)	PA2351 PA2350 PA2349		Transport	0	0	1000	0		Undetermined	*JAB 01/13/14 - added from Burk
rxn05613	L-methionine S-oxide transport via ABC system	cpd00001[c] + cpd00002[c] + cpd01914[e] -> cpd00067[c] + cpd00008[c] + cpd00009[c] + cpd01914[c]	H2O + ATP + L-Methionine S-oxide -> H+ + ADP + Phosphate + L-Methionine S-oxide	(PA2351 and PA2350 and PA2349)	PA2351 PA2350 PA2349		Transport	0	0	1000	0		Undetermined	*JAB 01/13/14 - added from Burk
rPY00218	ferribactin synthase complex	cpd00023[c] + cpd00069[c] + cpd02095[c] + 2 cpd00054[c] + cpd00051[c] + 2 cPY00162[c] + cpd00039[c] + 2 cpd00161[c] -> cPY00163[c] + 2 cpd00067[c] + 12 cpd00001[c]	L-Glutamate + L-Tyrosine + L-2,4-Diaminobutyrate + 2 L-Serine + L-Arginine + 2 N5-formyl-N5-hydroxy-L-ornithine + L-Lysine + 2 L-Threonine -> ferribactin + 2 H+ + 12 H2O	(PA2399 and PA2400 and PA2402 and PA2424)	PA2399 PA2400 PA2402 PA2424	pvdD pvdJ pvdL	Biosynthesis of siderophore group nonribosomal peptides	0	0	1000	0			*PY 04/17/14 Added for pyoverdine I synthesis (virulence factor). Implemented from Metacyc (http://www.metacyc.org/META/NEW-IMAGE?type=PATHWAY&object=PWY-6409&detail-level=2&detail-level=3#). Genes are also known as pvdD, pvdJ, pvdI, and pvdL, respectively.The actual sequential steps are quite involved. Please see the Metacyc link for full details on what is currently known about pyoverdine synth…
rxn05149	manganese transport via ABC system	cpd00001[c] + cpd00002[c] + cpd00030[e] -> cpd00067[c] + cpd00008[c] + cpd00009[c] + cpd00030[c]	H2O + ATP + Mn2+ -> H+ + ADP + Phosphate + Mn2+	(PA2407 and PA2409 and PA2408)	PA2407 PA2409 PA2408		Transport	0	0	1000	0
rxn06600	aminomethyltransferase	cpd00087[c] + cpd11830[c] <=> cpd00013[c] + cpd00125[c] + cpd12225[c]	THF + S-Aminomethyldihydrolipoylprotein <=> NH3 + 5,10-Methylene-THF + Dihydrolipolprotein	(PA2442) or (PA5215)	PA2442 PA5215		Glycine, serine and threonine metabolism	1	-1000	1000	0		2.1.2.10	*JAB 07/16/14 - corrected subsystem assignment ;PY 06/11/14 Changed => to <=> * JCT 04/24/14 - added to replace the glycine cleavage system (rxn00908)
rxn00165	L-serine deaminase	cpd00054[c] <=> cpd00013[c] + cpd00020[c]	L-Serine <=> NH3 + Pyruvate	(PA2443 or PA5379)	PA2443 PA5379		Glycine, serine and threonine metabolism	1	-1000	1000	0		4.2.1.13,4.3.1.15,4.3.1.17,4.3.1.19	*JAB 01/18/14 - changed to reversible on comparison with J2315 model for peptidoglycan synthesis
rxn13803	Glutamine transaminase	cpd00023[c] + cpd00016[c] <=> cpd00024[c] + cpd00493[c]	L-Glutamate + Pyridoxal phosphate <=> 2-Oxoglutarate + Pyridoxamine phosphate	(PA2444 or PA5415)	PA2444 PA5415		Vitamin B6 metabolism	1	-1000	1000	0
rxn06377	glycine dehydrogenase	cpd00033[c] + cpd00067[c] + cpd12005[c] <=> cpd00011[c] + cpd11830[c]	Glycine + H+ + Lipoylprotein <=> CO2 + S-Aminomethyldihydrolipoylprotein	(PA2445) or (PA5213)	PA2445 PA5213		Glycine, serine and threonine metabolism	1	-1000	1000	0		1.4.4.2	*JAB 07/16/14 - corrected subsystem assignment ;PY 06/11/14 Changed => to <=> * JCT 04/24/14 - added to replace the glycine cleavage system (rxn00908)
rxn12549	4-Hydroxybenzoate transport	cpd00067[e] + cpd00136[e] <=> cpd00067[c] + cpd00136[c]	H+ + 4-Hydroxybenzoate <=> H+ + 4-Hydroxybenzoate	(PA2472) or (PA0235)	PA2472 PA0235		Transport	1	-1000	1000	0			*JAB 01/13/14 - merged with Burk-equivalent GPR
rxn13814	cadmium transport out via antiport	cpd00067[e] + cpd01012[c] <=> cpd00067[c] + cpd01012[e]	H+ + Cd2+ <=> H+ + Cd2+	(PA2520 and PA2521 and PA2522)	PA2520 PA2521 PA2522		Transport	1	-1000	1000	0
rxn13681	cobalt transport out via antiport	cpd00067[e] + cpd00149[c] <=> cpd00067[c] + cpd00149[e]	H+ + Co2+ <=> H+ + Co2+	(PA2520 and PA2521 and PA2522)	PA2520 PA2521 PA2522		Transport	1	-1000	1000	0
rxn13919	zinc transport out via antiport	cpd00067[e] + cpd00034[c] <=> cpd00067[c] + cpd00034[e]	H+ + Zn2+ <=> H+ + Zn2+	(PA2520 and PA2521 and PA2522)	PA2520 PA2521 PA2522		Transport	1	-1000	1000	0
rPY00172	Phosphatidylglycerol synthase (n-C16:0 16:1)	cPY00121[c] + cpd00080[c] -> cpd00067[c] + cpd00046[c] + cPY00130[c]	CDP-pa160161 + Glycerol-3-phosphate -> H+ + CMP + pgp160161	(PA2541) or (PA2584)	PA2541 PA2584		Glycerolipid synthesis	0	0	1000	0		2.7.8.5	*PY 04/15/14 Added for the biomass production of clpn170cyc. Taken from Burk. Genes are orthologs from Burk.
rPY00175	Phosphatidylglycerol synthase (n-C18:0 18:1)	cPY00126[c] + cpd00080[c] -> cpd00067[c] + cpd00046[c] + cPY00133[c]	CDP-pa180181 + Glycerol-3-phosphate -> H+ + CMP + pgp180181	(PA2541) or (PA2584)	PA2541 PA2584		Glycerolipid synthesis	0	0	1000	0		2.7.8.5	*PY 04/15/14 Added for the biomass production of clpn190cyc. Taken from Burk. Genes are orthologs from Burk.
rxn00175	acetyl-CoA synthetase	cpd00067[c] + cpd00010[c] + cpd00002[c] + cpd00029[c] <=> cpd00022[c] + cpd00012[c] + cpd00018[c]	H+ + CoA + ATP + Acetate <=> Acetyl-CoA + PPi + AMP	(PA2555 or PA4733 or PA0887)	PA2555 PA4733 PA0887		Pyruvate metabolism	1	-1000	1000	0		6.2.1.1
rxn05187	Vitamin B12 ABC transport	cpd00001[c] + cpd00002[c] + cpd03424[e] <=> cpd00067[c] + cpd00008[c] + cpd00009[c] + cpd03424[c]	H2O + ATP + Vitamin_B12 <=> H+ + ADP + Phosphate + Vitamin_B12	(PA2912 and PA2913 and PA2914)	PA2912 PA2913 PA2914		Transport	1	-1000	1000	0		Undetermined	*JAB 01/13/14 - added from Burk
rxn05151	L-lysine transport via ABC system	cpd00001[c] + cpd00002[c] + cpd00039[e] -> cpd00067[c] + cpd00008[c] + cpd00009[c] + cpd00039[c]	cpd00001[c] + cpd00002[c] + cpd00039[e] -> cpd00067[c] + cpd00008[c] + cpd00009[c] + cpd00039[c]	(PA2923 and PA2924 and PA2925 and PA2926) or (PA5153 and PA5154 and PA5155 and PA5152)	PA2923 PA2924 PA2925 PA2926 PA5153 PA5154 PA5155 PA5152		Transport	0	0	1000	0		Undetermined	*JAB 01/13/14 - replaced GPR with Burk conversion/curation
rxn06216	Enoyl-CoA hydratase	cpd11718[c] <=> cpd00001[c] + cpd11722[c]	(S)-3-Hydroxyacyl-CoA <=> H2O + trans-2-Enoyl-CoA	(PA3014 or PA1737)	PA3014 PA1737		None	1	-1000	1000	0
rxn01199	xylulokinase	cpd00002[c] + cpd00259[c] <=> cpd00008[c] + cpd00198[c]	ATP + D-Lyxulose <=> ADP + D-Xylulose5-phosphate	(PA3024 or PA2343)	PA3024 PA2343		Pentose and glucuronate interconversions	1	-1000	1000	0		2.7.1.17
rxn08556	glycerol-3-phosphate dehydrogenase (ubiquinone-8)	cpd00080[c] + cpd15560[c] -> cpd00095[c] + cpd15561[c]	GLYC-3-P + Ubiquinone-8 -> Glycerone phosphate + Ubiquinol-8	(PA3025 or PA3584)	PA3025 PA3584		Oxidative phosphorylation	0	0	1000	0		1.1.5.3	*PY 06/11/14 Changed => to -> *JAB 04/16/14 - fixed ub8 ref, changed reaction direction based on MetaCyc
rJB00260	glycerol-3-phosphate dehydrogenase (ubiquinone-9)	cpd00080[c] + cpd01351[c] -> cpd00095[c] + cJB00125[c]	GLYC-3-P + Ubiquinone-9 -> Glycerone phosphate + Ubiquinol-9	(PA3025 or PA3584)	PA3025 PA3584		Oxidative phosphorylation	0	0	1000	0		1.1.5.3	*PY 06/11/14 Changed => to -> *JAB 04/16/14 - ub8>ub9 fix, changed reaction direction based on MetaCyc
rxn02789	2-isopropylmalate hydratase	cpd01646[c] <=> cpd00001[c] + cpd01710[c]	2-Isopropylmalate <=> H2O + 2-Isopropylmaleate	(PA3121 and PA3120)	PA3121 PA3120		Valine, leucine and isoleucine biosynthesis	1	-1000	1000	0		4.2.1.33
rxn02811	3-isopropylmalate dehydratase	cpd02693[c] <=> cpd00001[c] + cpd01710[c]	3-Isopropylmalate <=> H2O + 2-Isopropylmaleate	(PA3121 and PA3120)	PA3121 PA3120		Valine, leucine and isoleucine biosynthesis	1	-1000	1000	0		4.2.1.33
rxn03884	2-dehydro-3-deoxy-phosphogluconate aldolase	cpd02711[c] <=> cpd00020[c] + cpd00102[c]	2-Keto-3-deoxy-6-phosphogluconate <=> Pyruvate + Glyceraldehyde3-phosphate	(PA3131 or PA3181)	PA3131 PA3181		Pentose phosphate pathway	1	-1000	1000	0		4.1.2.14
rxn00214	UDPglucose 4-epimerase	cpd00026[c] <=> cpd00043[c]	UDP-glucose <=> UDP-galactose	(PA3141 or PA1384 or PA3146 or PA4068)	PA3141 PA1384 PA3146 PA4068		Galactose metabolism	1	-1000	1000	0		5.1.3.2
rxn03135	Imidazole-glycerol-3-phosphate synthase	cpd00053[c] + cpd02991[c] -> cpd00067[c] + cpd00023[c] + cpd02851[c] + cpd02843[c]	L-Glutamine + phosphoribulosylformimino-AICAR-phosphate -> H+ + L-Glutamate + AICAR + D-erythro-imidazol-glycerol-phosphate	(PA3152 and PA3151) or (PA5142 and PA5140)	PA3152 PA3151 PA5142 PA5140		Histidine metabolism	0	0	1000	0		Undetermined; HisF, HisH	*JAB 01/15/15 - added hisF subunit to hisH subunit; JAB 01/31/14 - switched reaction directionality syntax, function still matches SEED/MetaCyc
rxn13877	Pseudomonas aeruginosa LPS B band synthesis	cpd17100[c] + cpd17065[c] <=> cpd02229[c] + cpd17057[c]	Man(2NAc3N)(3,-CH3C=NH)A-(beta1,4)-Man(2NAc3NAc)A-(beta1,3)-Fuc2NAc-PP-Undecaprenyl + Pseudomonas aeruginosa LPS core + KDO2-lipidA <=> Bactoprenyl diphosphate + Pseudomonas aeruginosa B-band lipopolysaccharide	(PA3153 and PA3154 and PA3160)	PA3153 PA3154 PA3160		Lipopolysaccharide biosynthesis	1	-1000	1000	0
rxn13913	UDP-N-acetyl-mannosamine (2NAc3N) acid acetylase	cpd11494[c] + cpd17094[c] <=> cpd11493[c] + cpd17095[c]	Acetyl-ACP + UDP-N-acetyl-D-mannosamine (2NAc3N) acid <=> ACP + UDP-N-acetyl-D-manosamine (2NAc3NAc) acid	(PA3157 or PA3156)	PA3157 PA3156		Amino sugar and nucleotide sugar metabolism	1	-1000	1000	0			*ASB 03/24/14 - tentative subsystem assignment
rxn00980	phosphoglycolate phosphatase	cpd00001[c] + cpd00727[c] -> cpd00067[c] + cpd00009[c] + cpd00139[c]	H2O + 2-Phosphoglycolate -> H+ + Phosphate + Glycolate	(PA3172 or PA3941 or PA0608)	PA3172 PA3941 PA0608		Glyoxylate and dicarboxylate metabolism	0	0	1000	0		3.1.3.18
rxn01639	formimidoylglutamase	cpd00001[c] + cpd00344[c] -> cpd00023[c] + cpd00378[c]	H2O + N-Formimino-L-glutamate -> L-Glutamate + Formamide	(PA3175 or PA5091)	PA3175 PA5091		Histidine metabolism	0	0	1000	0		3.5.3.8	*JAB 01/28/14 - SEED bounds wrong according to MetaCyc, switched irreversibility
rxn10174	maltohexaose transport via ABC system	cpd00001[c] + cpd00002[c] + cpd01329[e] -> cpd00067[c] + cpd00008[c] + cpd00009[c] + cpd01329[c]	H2O + ATP + Maltohexaose -> H+ + ADP + Phosphate + Maltohexaose	(PA3187 and PA3189 and PA3188)	PA3187 PA3189 PA3188		Transport	0	0	1000	0		Undetermined	*JAB 01/13/14 - added from Burk
rxn05158	sn-Glycerol ABC transport	cpd00001[c] + cpd00002[c] + cpd00080[e] <=> cpd00080[c] + cpd00067[c] + cpd00008[c] + cpd00009[c]	H2O + ATP + Glycerol-3-phosphate <=> Glycerol-3-phosphate + H+ + ADP + Phosphate	(PA3187 and PA3189 and PA3188)	PA3187 PA3189 PA3188		Transport	1	-1000	1000	0		Undetermined	*JAB 01/13/14 - added from Burk
rxn05147	D-glucose transport via ABC system	cpd00001[c] + cpd00002[c] + cpd00027[e] -> cpd00067[c] + cpd00008[c] + cpd00009[c] + cpd00027[c]	H2O + ATP + D-Glucose -> H+ + ADP + Phosphate + D-Glucose	(PA3190 and PA3189 and PA3188 and PA3187)	PA3190 PA3189 PA3188 PA3187		Transport	0	0	1000	0			*JAB 04/08/14 - glucose PTS system is missing, so glucose goes straight to glucokinase instead of being presented as glucose 1 phosphate, model says is more efficient than entner-doudoroff pathway
rxn00299	GTP cyclohydrolase I	cpd00001[c] + cpd00038[c] -> cpd00067[c] + cpd02978[c] + cpd00047[c]	H2O + GTP -> H+ + 7,8-Dihydroneopterin 3'-triphosphate + Formate	(PA3438 or PA1674)	PA3438 PA1674		Folate biosynthesis	0	0	1000	0		3.5.4.16
rxn05552	ethanesulfonate transport via ABC system	cpd00001[c] + cpd00002[c] + cpd11579[e] -> cpd00067[c] + cpd00008[c] + cpd00009[c] + cpd11579[c]	H2O + ATP + ethanesulfonate -> H+ + ADP + Phosphate + ethanesulfonate	(PA3445 and ((PA3442 and PA3443) or (PA3447 and PA3448))) or (PA2296 and PA2295 and PA2294)	PA3445 PA3442 PA3443 PA3447 PA3448 PA2296 PA2295 PA2294		Transport	0	0	1000	0		Undetermined	*JAB 01/13/14 - merged iMO1056 and Burk-equivalent GPRs
rxn05585	hexanesulfonate transport via ABC system	cpd00001[c] + cpd00002[c] + cpd11578[e] -> cpd00067[c] + cpd00008[c] + cpd00009[c] + cpd11578[c]	H2O + ATP + hexanesulfonate -> H+ + ADP + Phosphate + hexanesulfonate	(PA3445 and ((PA3442 and PA3443) or (PA3447 and PA3448))) or (PA2296 and PA2295 and PA2294)	PA3445 PA3442 PA3443 PA3447 PA3448 PA2296 PA2295 PA2294		Transport	0	0	1000	0		Undetermined	*JAB 01/13/14 - merged with Burk-equivalent GPRs
rxn05621	methanesulfonate transport via ABC system	cpd00001[c] + cpd00002[c] + cpd08023[e] -> cpd00067[c] + cpd00008[c] + cpd00009[c] + cpd08023[c]	H2O + ATP + methanesulfonate -> H+ + ADP + Phosphate + methanesulfonate	(PA3445 and ((PA3442 and PA3443) or (PA3447 and PA3448))) or (PA2296 and PA2295 and PA2294)	PA3445 PA3442 PA3443 PA3447 PA3448 PA2296 PA2295 PA2294		Transport	0	0	1000	0		Undetermined	*JAB 01/13/14 - merged with Burk-equivalent GPR
rxn05620	MOPS transport via ABC system	cpd00001[c] + cpd00002[c] + cpd11575[e] -> cpd00067[c] + cpd00008[c] + cpd00009[c] + cpd11575[c]	H2O + ATP + MOPS -> H+ + ADP + Phosphate + MOPS	(PA3445 and ((PA3442 and PA3443) or (PA3447 and PA3448))) or (PA2296 and PA2295 and PA2294)	PA3445 PA3442 PA3443 PA3447 PA3448 PA2296 PA2295 PA2294		Transport	0	0	1000	0		Undetermined	*JAB 01/13/14 - added from Burk, Made consistent with multivorans as best as possible
rxn05656	sulfoacetate transport via ABC system	cpd00001[c] + cpd00002[c] + cpd09878[e] -> cpd00067[c] + cpd00008[c] + cpd00009[c] + cpd09878[c]	H2O + ATP + Sulfoacetate -> H+ + ADP + Phosphate + Sulfoacetate	(PA3445 and ((PA3442 and PA3443) or (PA3447 and PA3448))) or (PA2296 and PA2295 and PA2294)	PA3445 PA3442 PA3443 PA3447 PA3448 PA2296 PA2295 PA2294		Transport	0	0	1000	0		Undetermined	*JAB 01/13/14 - added from Burk, Made consistent with multivorans as best as possible
rxn08900	Malate dehydrogenase (ubiquinone 8 as acceptor)	cpd00130[c] + cpd15560[c] -> cpd00032[c] + cpd15561[c]	MALA + Ubiquinone-8 -> Oxaloacetate + Ubiquinol-8	(PA3452 or PA4640)	PA3452 PA4640		Citrate cycle (TCA cycle)	0	0	1000	0			*PY 06/11/14 Changed => to -> *JAB 04/16/14 - fixed ub8 ref; ASB 03/25/14 - tentative subsystem assignment; JAB 01/31/14 - switched reaction directionality according to MetaCyc
rJB00262	Malate dehydrogenase (ubiquinone-9 as acceptor)	cpd00130[c] + cpd01351[c] -> cpd00032[c] + cJB00125[c]	MALA + Ubiquinone-9 -> Oxaloacetate + Ubiquinol-9	(PA3452 or PA4640)	PA3452 PA4640		Citrate cycle (TCA cycle)	0	0	1000	0			*PY 06/11/14 Changed => to -> *JAB 04/16/14 - ub8>ub9 fix; ASB 03/25/14 - tentative subsystem assignment; JAB 01/31/14 - switched reaction directionality according to MetaCyc
rxn05215	probable AGCS sodium/alanine/glycine symporter	cpd00035[e] + cpd00971[e] <=> cpd00035[c] + cpd00971[c]	L-Alanine + Na+ <=> L-Alanine + Na+	(PA3461 or PA2252 or PA2533)	PA3461 PA2252 PA2533		Transport	1	-1000	1000	0		Undetermined
rxn01834	lactoylglutathione lyase	cpd02182[c] <=> cpd00042[c] + cpd00428[c]	(R)-S-Lactoylglutathione <=> GSH + 2-Oxopropanal	(PA3524 or PA0710 or PA5111)	PA3524 PA0710 PA5111		Pyruvate metabolism	1	-1000	1000	0		4.4.1.5
rxn01019	ornithine carbamoyltransferase	cpd00064[c] + cpd00146[c] -> 2 cpd00067[c] + cpd00009[c] + cpd00274[c]	Ornithine + Carbamoylphosphate -> 2 H+ + Phosphate + Citrulline	(PA3537 or PA5172)	PA3537 PA5172		Arginine and proline metabolism	0	0	1000	0		2.1.3.3
rxn13805	Poly(beta-d-mannuronate) lyase precursor	2 cpd00719[c] <=> 2 cpd00031[c] + cpd11949[c]	2 GDP-D-mannuronate <=> 2 GDP + Alginate	(PA3542 and PA3541)	PA3542 PA3541		Alginate synthesis	1	-1000	1000	0
rxn13807	alginate-c5-mannuronan-epimerase	cpd11949[c] <=> cpd17075[c]	Alginate <=> Epimerized Alginate Dimer	(PA3545 and PA3543 and PA3546)	PA3545 PA3543 PA3546		Alginate synthesis	1	-1000	1000	0
rxn13806	alginate o-acetyltransferase	cpd11494[c] + cpd17075[c] <=> cpd11493[c] + cpd17074[c]	Acetyl-ACP + Epimerized Alginate Dimer <=> ACP + Acetylated Alginate	(PA3550 and PA3548 and PA3549)	PA3550 PA3548 PA3549		Alginate synthesis	1	-1000	1000	0
rJB00225	D-Fructose transport via PEP:Pyr PTS	cpd00061[c] + cpd00082[e] -> cpd00020[c] + cpd00072[c]	Phosphoenolpyruvate + D-Fructose -> Pyruvate + D-fructose-6-phosphate	(PA3560 and PA3561 and PA3562)	PA3560 PA3561 PA3562		Transport	0	0	1000	0			JAB 1/7 addition - Pseudomonas/Burk specific
rxn05560	D-fructose transport via PEP:Pyr PTS	cpd00061[c] + cpd00082[e] <=> cpd00020[c] + cpd00802[c]	Phosphoenolpyruvate + D-Fructose <=> Pyruvate + D-fructose-1-phosphate	(PA3560 and PA3562)	PA3560 PA3562		Transport	1	-1000	1000	0
rxn00615	glycerol kinase	cpd00002[c] + cpd00100[c] <=> cpd00080[c] + cpd00008[c]	ATP + Glycerol <=> Glycerol-3-phosphate + ADP	(PA3582 or (PA3579 or PA1487))	PA3582 PA3579 PA1487		Glycerolipid metabolism	1	-1000	1000	0		2.7.1.30
rxn00533	acetyl-CoA carboxylase	cpd00002[c] + cpd00022[c] + cpd00242[c] <=> cpd00067[c] + cpd00008[c] + cpd00009[c] + cpd00070[c]	ATP + Acetyl-CoA + H2CO3 <=> H+ + ADP + Phosphate + Malonyl-CoA	(PA3639 and PA4847 and PA4848 and PA3112)	PA3639 PA4847 PA4848 PA3112		Propanoate metabolism	1	-1000	1000	0		6.4.1.2
rxn05332	(3R)-3-Hydroxypalmitoyl-[acyl-carrier-protein] hydro-lyase	cpd11481[c] <=> cpd00001[c] + cpd11477[c]	R-3-hydroxypalmitoyl-acyl-carrierprotein- <=> H2O + (2E)-Hexadecenoyl-[acp]	(PA3645)	PA3645		Fatty acid biosynthesis	1	-1000	1000	0		2.3.1.85,2.3.1.86,4.2.1.61	*JAB 12/12/13 - req. for cpd15531[c] synthesis, direct translation from Burk for lipid pathway GPRs, needs curation based on literature, originally BCAL2080
rxn05335	(3R)-3-Hydroxypalmitoyl-[acyl-carrier-protein] hydro-lyase	cpd11484[c] <=> cpd00001[c] + cpd11467[c]	HMA <=> H2O + (2E)-Tetradecenoyl-[acp]	(PA3645)	PA3645		Fatty acid biosynthesis	1	-1000	1000	0		2.3.1.85,2.3.1.86,4.2.1.61	*JAB 12/19/13 - fatty acid and lipid pathways from Burk mods, GPRs double checked by JAB
rxn05373	10-methyl-3-hydroxy-dodecanoyl-ACP hydro-lyase	cpd11509[c] <=> cpd00001[c] + cpd11510[c]	10-methyl-3-hydroxy-dodecanoyl-ACP <=> H2O + 10-methyl-trans-dodec-2-enoyl-ACP	(PA3645)	PA3645		Fatty acid biosynthesis	1	-1000	1000	0		4.2.1.0	*JAB 12/19/13 - fatty acid and lipid pathways from Burk mods, GPRs double checked by JAB
rxn05423	10-methyl-3-hydroxy-undecanoyl-ACP hydro-lyase	cpd11559[c] <=> cpd00001[c] + cpd11560[c]	10-methyl-3-hydroxy-undecanoyl-ACP <=> H2O + 10-methyl-trans-undec-2-enoyl-ACP	(PA3645)	PA3645		Fatty acid biosynthesis	1	-1000	1000	0		4.2.1.0	*JAB 12/19/13 - fatty acid and lipid pathways from Burk mods, GPRs double checked by JAB
rxn05398	11-methyl-3-hydroxy-dodecanoyl-ACP hydro-lyase	cpd11534[c] <=> cpd00001[c] + cpd11535[c]	11-methyl-3-hydroxy-dodecanoyl-ACP <=> H2O + 11-methyl-trans-dodec-2-enoyl-ACP	(PA3645)	PA3645		Fatty acid biosynthesis	1	-1000	1000	0		4.2.1.0	*JAB 12/19/13 - fatty acid and lipid pathways from Burk mods, GPRs double checked by JAB
rxn05377	12-methyl-3-hydroxy-tetra-decanoyl-ACP hydro-lyase	cpd11513[c] <=> cpd00001[c] + cpd11514[c]	12-methyl-3-hydroxy-tetra-decanoyl-ACP <=> H2O + 12-methyl-trans-tetra-dec-2-enoyl-ACP	(PA3645)	PA3645		Fatty acid biosynthesis	1	-1000	1000	0		4.2.1.0	*JAB 12/19/13 - fatty acid and lipid pathways from Burk mods, GPRs double checked by JAB
rxn05427	12-methyl-3-hydroxy-tridecanoyl-ACP hydro-lyase	cpd11563[c] <=> cpd00001[c] + cpd11564[c]	12-methyl-3-hydroxy-tridecanoyl-ACP <=> H2O + 12-methyl-trans-tridec-2-enoyl-ACP	(PA3645)	PA3645		Fatty acid biosynthesis	1	-1000	1000	0		4.2.1.0	*JAB 12/19/13 - fatty acid and lipid pathways from Burk mods, GPRs double checked by JAB
rxn05402	13-methyl-3-hydroxy-tetra-decanoyl-ACP hydro-lyase	cpd11538[c] <=> cpd00001[c] + cpd11539[c]	13-methyl-3-hydroxy-tetra-decanoyl-ACP <=> H2O + 13-methyl-trans-tetra-dec-2-enoyl-ACP	(PA3645)	PA3645		Fatty acid biosynthesis	1	-1000	1000	0		4.2.1.0	*JAB 12/19/13 - fatty acid and lipid pathways from Burk mods, GPRs double checked by JAB
rxn05381	14-methyl-3-hydroxy-hexa-decanoyl-ACP hydro-lyase	cpd11517[c] <=> cpd00001[c] + cpd11518[c]	14-methyl-3-hydroxy-hexa-decanoyl-ACP <=> H2O + 14-methyl-trans-hexa-dec-2-enoyl-ACP	(PA3645)	PA3645		Fatty acid biosynthesis	1	-1000	1000	0		4.2.1.0	*JAB 12/19/13 - fatty acid and lipid pathways from Burk mods, GPRs double checked by JAB
rxn05431	14-methyl-3-hydroxy-pentadecanoyl-ACP hydro-lyase	cpd11567[c] <=> cpd00001[c] + cpd11568[c]	14-methyl-3-hydroxy-pentadecanoyl-ACP <=> H2O + 14-methyl-trans-pentadec-2-enoyl-ACP	(PA3645)	PA3645		Fatty acid biosynthesis	1	-1000	1000	0		4.2.1.0	*JAB 12/19/13 - fatty acid and lipid pathways from Burk mods, GPRs double checked by JAB
rxn05406	15-methyl-3-hydroxy-hexa-decanoyl-ACP hydro-lyase	cpd11542[c] <=> cpd00001[c] + cpd11543[c]	15-methyl-3-hydroxy-hexa-decanoyl-ACP <=> H2O + 15-methyl-trans-hexa-dec-2-enoyl-ACP	(PA3645)	PA3645		Fatty acid biosynthesis	1	-1000	1000	0		4.2.1.0	*JAB 12/19/13 - fatty acid and lipid pathways from Burk mods, GPRs double checked by JAB
rxn07980	3-hydroxyacyl-[acyl-carrier-protein] dehydratase (n-C18:1)	cpd15370[c] <=> cpd00001[c] + cpd15568[c]	(R)-3-hydroxy-cis-vacc-11-enoyl-[acyl-carrier protein] <=> H2O + trans-3-cis-11-vacceoyl-[acyl-carrier protein]	(PA3645)	PA3645		Fatty acid biosynthesis	1	-1000	1000	0		4.2.1.0	*JAB 12/13/13 - req. for cpd15534[c] synthesis, direct translation from Burk for lipid pathway GPRs, needs curation based on literature, switched rPY00156 for rxn07980, originally BCAL2080 - 4e-28
rxn05361	4-methyl-3-hydroxy-hexanoyl-ACP hydro-lyase	cpd11497[c] <=> cpd00001[c] + cpd11498[c]	4-methyl-3-hydroxy-hexanoyl-ACP <=> H2O + 4-methyl-trans-hex-2-enoyl-ACP	(PA3645)	PA3645		Fatty acid biosynthesis	1	-1000	1000	0		4.2.1.0	*JAB 12/19/13 - fatty acid and lipid pathways from Burk mods, GPRs double checked by JAB
rxn05411	4-methyl-3-hydroxy-pentanoyl-ACP hydro-lyase	cpd11547[c] <=> cpd00001[c] + cpd11548[c]	4-methyl-3-hydroxy-pentanoyl-ACP <=> H2O + 4-methyl-trans-pent-2-enoyl-ACP	(PA3645)	PA3645		Fatty acid biosynthesis	1	-1000	1000	0		4.2.1.0	*JAB 12/19/13 - fatty acid and lipid pathways from Burk mods, GPRs double checked by JAB
rxn05386	5-methyl-3-hydroxy-hexanoyl-ACP hydro-lyase	cpd11522[c] <=> cpd00001[c] + cpd11523[c]	5-methyl-3-hydroxy-hexanoyl-ACP <=> H2O + 5-methyl-trans-hex-2-enoyl-ACP	(PA3645)	PA3645		Fatty acid biosynthesis	1	-1000	1000	0		4.2.1.0	*JAB 12/19/13 - fatty acid and lipid pathways from Burk mods, GPRs double checked by JAB
rxn05415	6-methyl-3-hydroxy-heptanoyl-ACP hydro-lyase	cpd11551[c] <=> cpd00001[c] + cpd11552[c]	6-methyl-3-hydroxy-heptanoyl-ACP <=> H2O + 6-methyl-trans-hept-2-enoyl-ACP	(PA3645)	PA3645		Fatty acid biosynthesis	1	-1000	1000	0		4.2.1.0	*JAB 12/19/13 - fatty acid and lipid pathways from Burk mods, GPRs double checked by JAB
rxn05365	6-methyl-3-hydroxy-octanoyl-ACP hydro-lyase	cpd11501[c] <=> cpd00001[c] + cpd11502[c]	6-methyl-3-hydroxy-octanoyl-ACP <=> H2O + 6-methyl-trans-oct-2-enoyl-ACP	(PA3645)	PA3645		Fatty acid biosynthesis	1	-1000	1000	0		4.2.1.0	*JAB 12/19/13 - fatty acid and lipid pathways from Burk mods, GPRs double checked by JAB
rxn05390	7-methyl-3-hydroxy-octanoyl-ACP hydro-lyase	cpd11526[c] <=> cpd00001[c] + cpd11527[c]	7-methyl-3-hydroxy-octanoyl-ACP <=> H2O + 7-methyl-trans-oct-2-enoyl-ACP	(PA3645)	PA3645		Fatty acid biosynthesis	1	-1000	1000	0		4.2.1.0	*JAB 12/19/13 - fatty acid and lipid pathways from Burk mods, GPRs double checked by JAB
rxn05369	8-methyl-3-hydroxy-decanoyl-ACP hydro-lyase	cpd11505[c] <=> cpd00001[c] + cpd11506[c]	8-methyl-3-hydroxy-decanoyl-ACP <=> H2O + 8-methyl-trans-dec-2-enoyl-ACP	(PA3645)	PA3645		Fatty acid biosynthesis	1	-1000	1000	0		4.2.1.0	*JAB 12/19/13 - fatty acid and lipid pathways from Burk mods, GPRs double checked by JAB
rxn05419	8-methyl-3-hydroxy-nonanoyl-ACP hydro-lyase	cpd11555[c] <=> cpd00001[c] + cpd11556[c]	8-methyl-3-hydroxy-nonanoyl-ACP <=> H2O + 8-methyl-trans-non-2-enoyl-ACP	(PA3645)	PA3645		Fatty acid biosynthesis	1	-1000	1000	0		4.2.1.0	*JAB 12/19/13 - fatty acid and lipid pathways from Burk mods, GPRs double checked by JAB
rxn05394	9-methyl-3-hydroxy-decanoyl-ACP hydro-lyase	cpd11530[c] <=> cpd00001[c] + cpd11531[c]	9-methyl-3-hydroxy-decanoyl-ACP <=> H2O + 9-methyl-trans-dec-2-enoyl-ACP	(PA3645)	PA3645		Fatty acid biosynthesis	1	-1000	1000	0		4.2.1.0	*JAB 12/19/13 - fatty acid and lipid pathways from Burk mods, GPRs double checked by JAB
rxn05462	trans-Octodec-2-enoyl-ACP hydro-lyase	cpd11571[c] <=> cpd00001[c] + cpd11572[c]	3-Hydroxyoctodecanoyl-ACP <=> H2O + trans-Octodec-2-enoyl-ACP	(PA3645)	PA3645		Fatty acid biosynthesis	1	-1000	1000	0		4.2.1.0	*JAB 12/19/13 - fatty acid and lipid pathways from Burk mods, GPRs double checked by JAB
rxn08309	CDP-diacylglycerol synthetase (n-C160)	cpd00052[c] + cpd15524[c] <=> cpd00012[c] + cpd15419[c]	CTP + 1,2-dihexadecanoyl-sn-glycerol_3-phosphate <=> PPi + CDP-1,2-dihexadecanoylglycerol	(PA3651)	PA3651		Glycerolipid metabolism	1	-1000	1000	0		2.7.7.41	*ASB 02/18/15 - PA2536 was removed from the GPR. PA2536 is a probable gene but may not be functional. PA3651 is essential in vitro. For these reasons, we removed PA2536 from the GPR // JAB 12/12/13 - req. for cpd15531[c] synthesis, direct translation from Burk for lipid pathway GPRs, needs curation based on literature, originally ((BCAL2086 - 3e-24, but annotated as cdsA) or (BCAL1383 - 8e-79))
rPY00163	CDP-diacylglycerol synthetase (n-C16:0 16:1)	cpd00067[c] + cPY00120[c] + cpd00052[c] -> cpd00012[c] + cPY00121[c]	H+ + pa160161 + CTP -> PPi + CDP-pa160161	(PA3651) or (PA2536)	PA3651 PA2536		Fatty acid biosynthesis	0	0	1000	0		2.7.7.41	*PY 04/15/14 Added for the biomass production of clpn170cyc. Taken from Burk. Genes are orthologs from Burk.
rPY00168	CDP-diacylglycerol synthetase (n-C18:0 18:1)	cpd00067[c] + cpd00052[c] + cPY00125[c] -> cpd00012[c] + cPY00126[c]	H+ + CTP + pa180181 + PPi + CDP-pa180181	(PA3651) or (PA2536)	PA3651 PA2536		Fatty acid biosynthesis	0	0	1000	0		2.7.7.41	*PY 04/15/14 Added for the biomass production of clpn190cyc. Taken from Burk. Genes are orthologs from Burk.
rxn05528	Copper export via ATPase	cpd00001[c] + cpd00002[c] + cpd00058[c] -> cpd00067[c] + cpd00008[c] + cpd00009[c] + cpd00058[e]	H2O + ATP + Cu2+ -> H+ + ADP + Phosphate + Cu2+	(PA3690) or (PA3920)	PA3690 PA3920		Transport	0	0	1000	0		TC-3.A.3,3.A.3	*JAB 01/13/14 - merged iMO1056 and Burk-equivalent GPRs
rxn05485	N-Acetyl-D-glucosamine transport via PEPPyr PTS	cpd00061[c] + cpd00122[e] <=> cpd00020[c] + cpd00293[c]	Phosphoenolpyruvate + N-Acetyl-D-glucosamine <=> Pyruvate + N-Acetyl-D-glucosamine 6-phosphate	(PA3761) and (PA3760)	PA3761 PA3760		Transport	1	-1000	1000	0		2.7.1.69	*JAB 01/13/14 - added from Burk, No changes; added BCAL0780
rxn05626	nitrite transport out via proton antiport	cpd00075[c] + cpd00067[e] <=> cpd00067[c] + cpd00075[e]	Nitrite + H+ <=> H+ + Nitrite	(PA3877 or PA3876)	PA3877 PA3876		Transport	1	-1000	1000	0
rxn05209	sodium transport in/out via proton antiport (one H+)	cpd00067[c] + cpd00971[e] <=> cpd00067[e] + cpd00971[c]	H+ + Na+ <=> H+ + Na+	(PA3887) or (PA5021) or (PA3660) or (PA2135)	PA3887 PA5021 PA3660 PA2135		Transport	1	-1000	1000	0		Undetermined	*ASB 02/19/14 - Remove PA1058, and PA1059 from GPR. PA3887 codes for NhaP, while the other genes are either probable (PA5021 and PA3660) or hypothetical (PA1057, PA1058 and PA1059). PA5021, PA3660, PA1057 have good BLAST results in other organisms, while PA1058 and PA1059 do not. Thus, PA1058 and PA1059 were removed from the GPR. PA2135 was added to the GPR due to BLAST results JAB 01/13/14 - mer…
rxn05582	glycine transport in/out via proton symport	cpd00067[e] + cpd00033[e] <=> cpd00067[c] + cpd00033[c]	H+ + Glycine <=> H+ + Glycine	(PA3933) or (PA5291) or (PA5375)	PA3933 PA5291 PA5375		Transport	1	-1000	1000	0			*JAB 01/13/14 - added from Burk, BCAL1094 similar to ecoli's cycA (D-serine/D-alanine/glycine transporter)
rxn05172	taurine transport via ABC system	cpd00001[c] + cpd00002[c] + cpd00210[e] -> cpd00067[c] + cpd00008[c] + cpd00009[c] + cpd00210[c]	H2O + ATP + Taurine -> H+ + ADP + Phosphate + Taurine	(PA3938 and PA3937 and PA3936)	PA3938 PA3937 PA3936		Transport	0	0	1000	0		3.A.1.17
rxn00539	ethanolamine ammonia-lyase	cpd00162[c] -> cpd00013[c] + cpd00071[c]	Aminoethanol -> NH3 + Acetaldehyde	(PA4024 and PA4025)	PA4024 PA4025		Glycerophospholipid metabolism	0	0	1000	0		4.3.1.7
rxn00300	GTP cyclohydrolase II	3 cpd00001[c] + cpd00038[c] -> cpd00067[c] + cpd00012[c] + cpd00047[c] + cpd00957[c]	3 H2O + GTP -> H+ + PPi + Formate + 2,5-Diamino-6-(5'-phosphoribosylamino)-4-pyrimidineone	(PA4054 or PA4047)	PA4054 PA4047		Riboflavin metabolism	0	0	1000	0		3.5.4.25
rxn00048	riboflavin synthase	2 cpd02656[c] -> cpd02882[c] + cpd00220[c]	2 6-7-Dimethyl-8--1-D-ribityllumazine -> 4--1-D-Ribitylamino-5-aminouracil + Riboflavin	(PA4055 and PA4053)	PA4055 PA4053		Riboflavin metabolism	0	0	1000	0		2.5.1.9
rJB00234	4-Hydroxyphenylacetate permease	cpd00067[e] + cpd00489[e] <=> cpd00067[c] + cpd00489[c]	H+ + 4-Hydroxyphenylacetate <=> H+ + 4-Hydroxyphenylacetate	(PA4126) or (PA2214)	PA4126 PA2214		Transport	1	-1000	1000	0		Undetermined	*JAB 01/13/14 - added from Burk
rxn12591	Tartrate permease	2 cpd00067[e] + cpd00666[e] <=> 2 cpd00067[c] + cpd00666[c]	2 H+ + Tartrate <=> 2 H+ + Tartrate	(PA4126) or (PA2214)	PA4126 PA2214		Transport	1	-1000	1000	0		Undetermined	*JAB 01/13/14 - added from Burk, best hits to ttuB (tartrate transporter) of Enterobacter cloacae EcWSU1
rxn06280	Tyrosyl-tRNA synthetase	cpd00067[c] + cpd00002[c] + cpd00069[c] + cpd11751[c] -> cpd00012[c] + cpd00018[c] + cpd12194[c]	H+ + ATP + L-Tyrosine + tRNA(Tyr) -> PPi + AMP + L-Tyrosyl-tRNA(Tyr)	(PA4138 or PA0668)	PA4138 PA0668		Aminoacyl-tRNA biosynthesis	0	0	1000	0		6.1.1.1	*ASB 03/24/14 - perhaps the subsystem should be Phenylalanine, tyrosine and tryptophan biosynthesis
rxn05190	Ferroxamine transport via ABC system	cpd00001[c] + cpd00002[c] + cpd03726[e] -> cpd00067[c] + cpd00008[c] + cpd00009[c] + cpd03726[c]	H2O + ATP + Fe-enterochlin -> H+ + ADP + Phosphate + Fe-enterochlin	(PA4159 and PA4158 and PA4160 and PA4161 and PA4156)	PA4159 PA4158 PA4160 PA4161 PA4156		Transport	0	0	1000	0
rxn13836	Gluconolactonase	cpd00001[c] + cpd00170[e] <=> cpd00067[c] + cpd00222[e]	H2O + Gluconolactone <=> H+ + GLCN	(PA4204 or PA1293)	PA4204 PA1293		Pentose phosphate pathway	1	-1000	1000	0			*JAB 04/05/14 - This reaction is not shown to exist in KEGG, but matters to gluconate/2-ketogluconate accumulation. PA1293 and PA1740 (orig genes from older models) are both hypothetical proteins; new gene periplasmic PA4204 shows gluconolactonase activity (Tarighi et al. 2008). PA1293 shows moderate similarity to Marinobacter gluconolactonase (58% I, 7e-145), PA1740 shows little similarity to an…
rxn13823	phenazine-1-carboxylic acid synthesis, step 2	cpd00001[c] + cpd17073[c] <=> cpd00067[c] + cpd00020[c] + cpd17077[c]	H2O + 2-amino-2-deoxyisochorismic acid <=> H+ + Pyruvate + trans-2,3-dihydro-3-hydroxyanthranilic acid	(PA4213 or PA1902)	PA4213 PA1902		Phenazine biosynthesis	1	-1000	1000	0
rxn13801	phenazine-1-carboxylic acid synthesis, step 1	cpd00053[c] + cpd00216[c] <=> cpd00023[c] + cpd17073[c]	L-Glutamine + Chorismate <=> L-Glutamate + 2-amino-2-deoxyisochorismic acid	(PA4214 or PA1903)	PA4214 PA1903		Phenazine biosynthesis	1	-1000	1000	0		2.6.1.86
rxn00006	catalase	2 cpd00025[c] -> 2 cpd00001[c] + cpd00007[c]	2 H2O2 -> 2 H2O + O2	(PA4236 or PA4613 or PA2147)	PA4236 PA4613 PA2147		None	0	0	0	0		1.11.1.6	*JAB 04/02/14 - closure prevents anaerobic O2 generation, unfortunately not biologically accurate
rxn00691	formyltetrahydrofolate deformylase	cpd00001[c] + cpd00201[c] -> cpd00067[c] + cpd00087[c] + cpd00047[c]	H2O + 10-Formyltetrahydrofolate -> H+ + Tetrahydrofolate + Formate	(PA4314 or PA5420)	PA4314 PA5420		Glyoxylate and dicarboxylate metabolism	0	0	1000	0		3.5.1.10
rxn00148	pyruvate kinase	cpd00067[c] + cpd00009[c] + cpd00018[c] + cpd00061[c] <=> cpd00001[c] + cpd00020[c] + cpd00002[c]	H+ + Phosphate + AMP + Phosphoenolpyruvate <=> H2O + Pyruvate + ATP	(PA4329 or PA1498)	PA4329 PA1498		Pyruvate metabolism	1	-1000	1000	0		2.7.1.40	*JAB 04/03/14 - made reversible to complete Entner-Doudoroff pathway, leaving rxn00147 forward only (synthase); * JCT 02/17/14 maybe this reaction is irreversible and rxn00147 is then responsible for the backward reaction?
rxn00206	superoxide dismutase	2 cpd00532[c] -> cpd00007[c] + cpd00025[c]	2 O2- -> O2 + H2O2	(PA4366 or PA4468)	PA4366 PA4468		None	0	0	1000	0		1.15.1.1
rxn02305	thiamine-phosphate diphosphorylase	cpd00067[c] + cpd02894[c] + cpd02654[c] <=> cpd00012[c] + cpd00793[c]	H+ + 4-Amino-2-methyl-5-diphosphomethylpyrimidine + 4-Methyl-5--2-phosphoethyl-thiazole <=> PPi + Thiamine phosphate	(PA4400 or PA3976)	PA4400 PA3976		Thiamine metabolism	1	-1000	1000	0		2.5.1.3
rxn13689	cytochrome-c reductase (ubiquinone)	2 cpd00067[c] + 2 cpd00109[c] + cpd15561[c] <=> 4 cpd00067[e] + 2 cpd00110[c] + cpd15560[c]	2 H+ + 2 Cytochrome c3+ + Ubiquinol-8 <=> 4 H+[e] + 2 Cytochrome c2+ + Ubiquinone-8	(PA4431 and PA4430 and PA4429)	PA4431 PA4430 PA4429		Oxidative phosphorylation	1	-1000	1000	0		1.10.2.2	*JAB 04/16/14 - fixed ub8 ref;
rJB00271	cytochrome-c reductase (ubiquinone)	2 cpd00067[c] + 2 cpd00109[c] + cJB00125[c] <=> 4 cpd00067[e] + 2 cpd00110[c] + cpd01351[c]	2 H+ + 2 Cytochrome c3+ + Ubiquinol-9 <=> 4 H+[e] + 2 Cytochrome c2+ + Ubiquinone-9	(PA4431 and PA4430 and PA4429)	PA4431 PA4430 PA4429		Oxidative phosphorylation	1	-1000	1000	0		1.10.2.2	*JAB 04/16/14 - ub8>ub9 fix;
rxn09240	sulfate adenylyltransferase	cpd00001[c] + cpd00002[c] + cpd00038[c] + cpd00048[c] <=> cpd00009[c] + cpd00012[c] + cpd00031[c] + cpd00193[c]	H2O + ATP + GTP + Sulfate <=> Phosphate + PPi + GDP + APS	(PA4443 and PA4442)	PA4443 PA4442		Sulfur metabolism	1	-1000	1000	0		2.7.7.4
rxn02320	histidinol-phosphate transaminase	cpd00024[c] + cpd00807[c] <=> cpd00023[c] + cpd00930[c]	2-Oxoglutarate + L-histidinol-phosphate <=> L-Glutamate + imidazole acetol-phosphate	(PA4447 or PA3165 or PA2531)	PA4447 PA3165 PA2531		Histidine metabolism	1	-1000	1000	0		2.6.1.9
rxn05174	nickel transport via ABC system	cpd00001[c] + cpd00002[c] + cpd00244[e] -> cpd00067[c] + cpd00008[c] + cpd00009[c] + cpd00244[c]	H2O + ATP + Ni2+ -> H+ + ADP + Phosphate + Ni2+	(PA4502 and PA4503 and PA4504 and PA4505)	PA4502 PA4503 PA4504 PA4505		Transport	0	0	1000	0		Undetermined	*JAB 01/13/14 - replaced microcin transporter with nickel transporter
rxn05533	Dipeptide transport via ABC system (ala-asp)	cpd00001[c] + cpd00002[c] + cpd11593[e] -> cpd00067[c] + cpd00008[c] + cpd00009[c] + cpd11593[c]	H2O + ATP + ala-L-asp-L -> H+ + ADP + Phosphate + ala-L-asp-L	(PA4503 and PA4504 and PA4505 and PA4506)	PA4503 PA4504 PA4505 PA4506		Transport	0	0	1000	0		TC-3.A.1.5,3.A.1.5	*JAB 01/13/14 - added from Burk, Toxic metal transported out
rxn05540	Dipeptide transport via ABC system (ala-gln)	cpd00001[c] + cpd00002[c] + cpd11587[e] -> cpd00067[c] + cpd00008[c] + cpd00009[c] + cpd11587[c]	H2O + ATP + Ala-Gln -> H+ + ADP + Phosphate + Ala-Gln	(PA4503 and PA4504 and PA4505 and PA4506)	PA4503 PA4504 PA4505 PA4506		Transport	0	0	1000	0		TC-3.A.1.5,3.A.1.5	*JAB 01/13/14 - added from Burk
rxn05541	Dipeptide transport via ABC system (ala-glu)	cpd00001[c] + cpd00002[c] + cpd11586[e] -> cpd00067[c] + cpd00008[c] + cpd00009[c] + cpd11586[c]	H2O + ATP + ala-L-glu-L -> H+ + ADP + Phosphate + ala-L-glu-L	(PA4503 and PA4504 and PA4505 and PA4506)	PA4503 PA4504 PA4505 PA4506		Transport	0	0	1000	0		TC-3.A.1.5,3.A.1.5	*JAB 01/13/14 - added from Burk
rxn05542	Dipeptide transport via ABC system (ala-gly)	cpd00001[c] + cpd00002[c] + cpd11585[e] -> cpd00067[c] + cpd00008[c] + cpd00009[c] + cpd11585[c]	H2O + ATP + L-alanylglycine -> H+ + ADP + Phosphate + L-alanylglycine	(PA4503 and PA4504 and PA4505 and PA4506)	PA4503 PA4504 PA4505 PA4506		Transport	0	0	1000	0		TC-3.A.1.5,3.A.1.5	*JAB 01/13/14 - added from Burk
rxn05543	Dipeptide transport via ABC system (ala-his)	cpd00001[c] + cpd00002[c] + cpd11584[e] -> cpd00067[c] + cpd00008[c] + cpd00009[c] + cpd11584[c]	H2O + ATP + Ala-His -> H+ + ADP + Phosphate + Ala-His	(PA4503 and PA4504 and PA4505 and PA4506)	PA4503 PA4504 PA4505 PA4506		Transport	0	0	1000	0		TC-3.A.1.5,3.A.1.5	*JAB 01/13/14 - added from Burk
rxn05544	Dipeptide transport via ABC system (ala-leu)	cpd00001[c] + cpd00002[c] + cpd11583[e] -> cpd00067[c] + cpd00008[c] + cpd00009[c] + cpd11583[c]	H2O + ATP + Ala-Leu -> H+ + ADP + Phosphate + Ala-Leu	(PA4503 and PA4504 and PA4505 and PA4506)	PA4503 PA4504 PA4505 PA4506		Transport	0	0	1000	0		TC-3.A.1.5,3.A.1.5	*JAB 01/13/14 - added from Burk
rxn05545	Dipeptide transport via ABC system (ala-thr)	cpd00001[c] + cpd00002[c] + cpd11582[e] -> cpd00067[c] + cpd00008[c] + cpd00009[c] + cpd11582[c]	H2O + ATP + ala-L-Thr-L -> H+ + ADP + Phosphate + ala-L-Thr-L	(PA4503 and PA4504 and PA4505 and PA4506)	PA4503 PA4504 PA4505 PA4506		Transport	0	0	1000	0		TC-3.A.1.5,3.A.1.5	*JAB 01/13/14 - added from Burk
rxn05539	Dipeptide transport via ABC system (cgly)	cpd00001[c] + cpd00002[c] + cpd01017[e] -> cpd00067[c] + cpd00008[c] + cpd00009[c] + cpd01017[c]	H2O + ATP + Cys-Gly -> H+ + ADP + Phosphate + Cys-Gly	(PA4503 and PA4504 and PA4505 and PA4506)	PA4503 PA4504 PA4505 PA4506		Transport	0	0	1000	0		TC-3.A.1.5,3.A.1.5	*JAB 01/13/14 - added from Burk
rxn05546	Dipeptide transport via ABC system (gly-asn)	cpd00001[c] + cpd00002[c] + cpd11581[e] -> cpd00067[c] + cpd00008[c] + cpd00009[c] + cpd11581[c]	H2O + ATP + gly-asn-L -> H+ + ADP + Phosphate + gly-asn-L	(PA4503 and PA4504 and PA4505 and PA4506)	PA4503 PA4504 PA4505 PA4506		Transport	0	0	1000	0		TC-3.A.1.5,3.A.1.5	*JAB 01/13/14 - added from Burk
rxn05537	Dipeptide transport via ABC system (gly-asp)	cpd00001[c] + cpd00002[c] + cpd11589[e] -> cpd00067[c] + cpd00008[c] + cpd00009[c] + cpd11589[c]	H2O + ATP + gly-asp-L -> H+ + ADP + Phosphate + gly-asp-L	(PA4503 and PA4504 and PA4505 and PA4506)	PA4503 PA4504 PA4505 PA4506		Transport	0	0	1000	0		TC-3.A.1.5,3.A.1.5	*JAB 01/13/14 - added from Burk
rxn05547	Dipeptide transport via ABC system (gly-gln)	cpd00001[c] + cpd00002[c] + cpd11580[e] -> cpd00067[c] + cpd00008[c] + cpd00009[c] + cpd11580[c]	H2O + ATP + Gly-Gln -> H+ + ADP + Phosphate + Gly-Gln	(PA4503 and PA4504 and PA4505 and PA4506)	PA4503 PA4504 PA4505 PA4506		Transport	0	0	1000	0		TC-3.A.1.5,3.A.1.5	*JAB 01/13/14 - added from Burk
rxn05534	Dipeptide transport via ABC system (gly-glu)	cpd00001[c] + cpd00002[c] + cpd11592[e] -> cpd00067[c] + cpd00008[c] + cpd00009[c] + cpd11592[c]	H2O + ATP + gly-glu-L -> H+ + ADP + Phosphate + gly-glu-L	(PA4503 and PA4504 and PA4505 and PA4506)	PA4503 PA4504 PA4505 PA4506		Transport	0	0	1000	0		TC-3.A.1.5,3.A.1.5	*JAB 01/13/14 - added from Burk
rxn05535	Dipeptide transport via ABC system (gly-met)	cpd00001[c] + cpd00002[c] + cpd11591[e] -> cpd00067[c] + cpd00008[c] + cpd00009[c] + cpd11591[c]	H2O + ATP + Gly-Met -> H+ + ADP + Phosphate + Gly-Met	(PA4503 and PA4504 and PA4505 and PA4506)	PA4503 PA4504 PA4505 PA4506		Transport	0	0	1000	0		TC-3.A.1.5,3.A.1.5	*JAB 01/13/14 - added from Burk
rxn05538	Dipeptide transport via ABC system (gly-pro-L)	cpd00001[c] + cpd00002[c] + cpd11588[e] -> cpd00067[c] + cpd00008[c] + cpd00009[c] + cpd11588[c]	H2O + ATP + gly-pro-L -> H+ + ADP + Phosphate + gly-pro-L	(PA4503 and PA4504 and PA4505 and PA4506)	PA4503 PA4504 PA4505 PA4506		Transport	0	0	1000	0		TC-3.A.1.5,3.A.1.5	*JAB 01/13/14 - added from Burk
rxn05536	Dipeptide transport via ABC system (met-ala)	cpd00001[c] + cpd00002[c] + cpd11590[e] -> cpd00067[c] + cpd00008[c] + cpd00009[c] + cpd11590[c]	H2O + ATP + met-L-ala-L -> H+ + ADP + Phosphate + met-L-ala-L	(PA4503 and PA4504 and PA4505 and PA4506)	PA4503 PA4504 PA4505 PA4506		Transport	0	0	1000	0		TC-3.A.1.5,3.A.1.5	*JAB 01/13/14 - added from Burk
rxn12848	Gly-Cys ABC transporters	cpd00001[c] + cpd00002[c] + cpd15603[e] -> cpd00008[c] + cpd00009[c] + cpd15603[c]	H2O + ATP + Gly-Cys -> ADP + Phosphate + Gly-Cys	(PA4503 and PA4504 and PA4505 and PA4506)	PA4503 PA4504 PA4505 PA4506		Transport	0	0	1000	0		3.A.1.5	*JAB 01/13/14 - added from Burk
rxn12849	Gly-Leu ABC transporters	cpd00001[c] + cpd00002[c] + cpd15604[e] -> cpd00008[c] + cpd00009[c] + cpd15604[c]	H2O + ATP + Gly-Leu -> ADP + Phosphate + Gly-Leu	(PA4503 and PA4504 and PA4505 and PA4506)	PA4503 PA4504 PA4505 PA4506		Transport	0	0	1000	0		3.A.1.5	*JAB 01/13/14 - added from Burk
rxn12850	Gly-Phe ABC transporters	cpd00001[c] + cpd00002[c] + cpd15605[e] -> cpd00008[c] + cpd00009[c] + cpd15605[c]	H2O + ATP + Gly-Phe -> ADP + Phosphate + Gly-Phe	(PA4503 and PA4504 and PA4505 and PA4506)	PA4503 PA4504 PA4505 PA4506		Transport	0	0	1000	0		3.A.1.5	*JAB 01/13/14 - added from Burk
rxn12851	Gly-Try ABC transporters	cpd00001[c] + cpd00002[c] + cpd15606[e] -> cpd00008[c] + cpd00009[c] + cpd15606[c]	H2O + ATP + Gly-Tyr -> ADP + Phosphate + Gly-Tyr	(PA4503 and PA4504 and PA4505 and PA4506)	PA4503 PA4504 PA4505 PA4506		Transport	0	0	1000	0		3.A.1.5	*JAB 01/13/14 - added from Burk
rxn13792	S-2-hydroxylauroyl-ACP synthase	0.5 cpd00007[c] + cpd11468[c] -> cpd17046[c]	0.5 O2 + Dodecanoyl-ACP -> 2-hydroxydodecanoyl-[acyl-carrier protein]	(PA4512 or PA0936)	PA4512 PA0936		Fatty acid biosynthesis	0	0	1000	0			*JAB 04/02/14 - made forward to prevent O2 generation in anaerobic conditions; *ASB 03/28/14 - tentative subsystem assignment
rxn13793	S-2-hydroxymyristoyl-ACP synthase	0.5 cpd00007[c] + cpd11466[c] -> cpd17047[c]	0.5 O2 + Myristoyl-ACP -> S-2-hydroxymyristoyl-[acyl-carrier protein]	(PA4512 or PA0936)	PA4512 PA0936		Fatty acid biosynthesis	0	0	1000	0			*JAB 04/02/14 - made forward to prevent O2 generation in anaerobic conditions; *ASB 03/28/14 - tentative subsystem assignment
rxn00470	ornithine decarboxylase	cpd00067[c] + cpd00064[c] -> cpd00011[c] + cpd00118[c]	H+ + Ornithine -> CO2 + Putrescine	(PA4519 or PA1818)	PA4519 PA1818		Glutathione metabolism	0	0	1000	0		4.1.1.17
rxn00711	uracil phosphoribosyltransferase	cpd00103[c] + cpd00092[c] -> cpd00012[c] + cpd00091[c]	PRPP + Uracil -> PPi + UMP	(PA4646 or PA0403)	PA4646 PA0403		Pyrimidine metabolism	0	0	1000	0		2.4.2.9	*JAB 01/31/14 - switched reaction directionality syntax, function still matches SEED/MetaCyc
rxn08043	2-aceto-2-hydroxybutanoate synthase	cpd00067[c] + cpd00020[c] + cpd00094[c] -> cpd00011[c] + cpd00498[c]	H+ + Pyruvate + 2-Oxobutyrate -> CO2 + 2-Aceto-2-hydroxybutanoate	(PA4695 and PA4696)	PA4695 PA4696		Valine, leucine and isoleucine degradation	0	0	1000	0		2.2.1.6
rxn00003	acetolactate synthase (Also catalyzes ACHBS)	cpd00011[c] + cpd00668[c] <=> cpd00067[c] + 2 cpd00020[c]	CO2 + ALCTT <=> H+ + 2 Pyruvate	(PA4695 and PA4696)	PA4695 PA4696		Pantothenate and CoA biosynthesis	1	-1000	1000	0		2.2.1.6	*JAB 01/28/14 - MetaCyc indicates this reaction is reversible, reaction written backwards (usually pyruvate > ALCTT)
rxn00527	tyrosine transaminase	cpd00024[c] + cpd00069[c] <=> cpd00023[c] + cpd00868[c]	2-Oxoglutarate + L-Tyrosine <=> L-Glutamate + p-hydroxyphenylpyruvate	(PA4722 or PA3798 or PA4132 or PA2032 or PA2828 or PA2897 or PA3659)	PA4722 PA3798 PA4132 PA2032 PA2828 PA2897 PA3659		Tyrosine metabolism	1	-1000	1000	0		2.6.1.1,2.6.1.1 or 2.6.1.9,2.6.1.5,2.6.1.57,2.6.1.9
rxn00776	yUMP synthetase	cpd00101[c] + cpd00092[c] -> cpd00001[c] + cpd00859[c]	ribose-5-phosphate + Uracil -> H2O + Pseudouridine 5'-phosphate	(PA4742 or PA2975 or PA3246 or PA3114 or PA4544)	PA4742 PA2975 PA3246 PA3114 PA4544		Pyrimidine metabolism	0	0	1000	0		4.2.1.70
rxn00414	carbamoyl-phosphate synthase (glutamine-hydrolysing)	cpd00001[c] + 2 cpd00002[c] + cpd00242[c] + cpd00053[c] -> cpd00067[c] + cpd00023[c] + 2 cpd00008[c] + cpd00009[c] + cpd00146[c]	H2O + 2 ATP + H2CO3 + L-Glutamine -> H+ + L-Glutamate + 2 ADP + Phosphate + Carbamoylphosphate	(PA4758 and PA4756)	PA4758 PA4756		Glutamate metabolism	0	0	1000	0		6.3.5.5
rxn08792	L-Lactate dehydrogenase (ubiquinone)	cpd00159[c] + cpd15560[c] -> cpd00020[c] + cpd15561[c]	LCTT + Ubiquinone-8 -> Pyruvate + Ubiquinol-8	(PA4771 or PA2382)	PA4771 PA2382		Glycolysis / Gluconeogenesis	0	0	1000	0			*PY 06/11/14 Changed => to -> *JAB 04/16/14 - fixed ub8 ref; ASB 03/25/14 - tentative subsystem assignment; JAB 01/31/14 - switched reaction directionality to Lactate > Pyruvate
rJB00261	L-Lactate dehydrogenase (ubiquinone)	cpd00159[c] + cpd01351[c] -> cpd00020[c] + cJB00125[c]	LCTT + Ubiquinone-9 -> Pyruvate + Ubiquinol-9	(PA4771 or PA2382)	PA4771 PA2382		Glycolysis / Gluconeogenesis	0	0	1000	0			*PY 06/11/14 Changed => to -> *JAB 04/16/14 - ub8>ub9 fix; ASB 03/25/14 - tentative subsystem assignment; JAB 01/31/14 - switched reaction directionality to Lactate > Pyruvate
rxn00405	arginine decarboxylase	cpd00067[c] + cpd00051[c] -> cpd00011[c] + cpd00152[c]	H+ + L-Arginine -> CO2 + Agmatine	(PA4839 or (PA4519 or PA1818))	PA4839 PA4519 PA1818		Urea cycle and metabolism of amino groups	0	0	1000	0		4.1.1.19
rxn02213	3-dehydroquinate dehydratase	cpd00699[c] -> cpd00001[c] + cpd01716[c]	5-Dehydroquinate -> H2O + 3-Dehydroshikimate	(PA4846 or PA0245)	PA4846 PA0245		Phenylalanine, tyrosine and tryptophan biosynthesis	0	0	1000	0		4.2.1.10
rxn00101	urease	cpd00001[c] + 2 cpd00067[c] + cpd00073[c] -> 2 cpd00013[c] + cpd00011[c]	H2O + 2 H+ + Urea -> 2 NH3 + CO2	(PA4868 or (PA4865 and PA4867))	PA4868 PA4865 PA4867		Urea cycle and metabolism of amino groups	0	0	1000	0		3.5.1.5
rxn13859	NAPRTase	cpd00067[c] + cpd00103[c] + cpd08325[c] -> cpd00012[c] + cpd00873[c]	H+ + PRPP + NAC -> PPi + Nicotinate ribonucleotide	(PA4919 or PA4376)	PA4919 PA4376		Nicotinate and nicotinamide metabolism	0	0	1000	0		6.3.4.21
rxn06439	Histidyl-tRNA synthetase	cpd00067[c] + cpd00002[c] + cpd00119[c] + cpd11914[c] -> cpd00012[c] + cpd00018[c] + cpd12228[c]	H+ + ATP + L-Histidine + tRNA(His) -> PPi + AMP + L-Histidyl-tRNA(His)	(PA4939 or PA3802)	PA4939 PA3802		Aminoacyl-tRNA biosynthesis	0	0	1000	0		6.1.1.21	*ASB 03/25/14 - consider changing subsystem to Histidine metabolism
rxn13870	Pseudomonas aeruginosa LPS lumped 2,4,and 6 heptokinases	3 cpd00002[c] + cpd17063[c] -> 3 cpd00008[c] + 3 cpd00067[c] + cpd17064[c]	3 ATP + PA_core6_lipidA -> 3 H+ + 3 ADP + PA_core7_lipidA	(PA5009 and PA5008)	PA5009 PA5008	waaP	Lipopolysaccharide biosynthesis	0	0	1000	0			*PY 04/23/14 Added for LPS antigen B-band synthesis (virulence factor). Taken from SEED master list, which was converted from iMO1056.
rxn13888	poly(3-hydroxyalkanoic acid) synthase	2 cpd03118[c] <=> cpd00010[c] + cpd17045[c]	2 (S)-Hydroxydecanoyl-CoA <=> CoA + beta-hydroxydecanoyl-beta-hydroxydecanoyl-S-CoA	(PA5056 or PA5058)	PA5056 PA5058		Butanoate metabolism	1	-1000	1000	0		2.3.1.-
rJB00232	trans-4-Hydroxy-L-proline-ABC transport	cpd00001[c] + cpd00002[c] + cpd00851[e] <=> cpd00067[c] + cpd00008[c] + cpd00009[c] + cpd00851[c]	H2O + ATP + trans-4-Hydroxy-L-proline <=> H+ + ADP + Phosphate + trans-4-Hydroxy-L-proline	(PA5094 and PA5095 and PA5096)	PA5094 PA5095 PA5096		Transport	1	-1000	1000	0		Undetermined	*JAB 01/13/14 - added from Burk
rxn00867	histidase	cpd00119[c] -> cpd00013[c] + cpd00581[c]	L-Histidine -> NH3 + Urocanate	(PA5098 or PA5093)	PA5098 PA5093		Nitrogen metabolism	0	0	1000	0		4.3.1.3
rxn05347	Acyl-[acyl-carrier-protein]:malonyl-[acyl-carrier-protein] C-acyltransferase (decarboxylating)	cpd00067[c] + cpd11492[c] + cpd11494[c] -> cpd11493[c] + cpd00011[c] + cpd11488[c]	H+ + Malonyl-acyl-carrierprotein- + Acetyl-ACP -> ACP + CO2 + Acetoacetyl-ACP	(PA5174 or PA2965 or PA1609)	PA5174 PA2965 PA1609		Fatty acid biosynthesis	0	0	1000	0		2.3.1.41,2.3.1.85,2.3.1.86,2.3.1.179,2.3.1.180
rxn05195	Fe3+-ABC transport	cpd00001[c] + cpd00002[c] + cpd10516[e] <=> cpd00067[c] + cpd00008[c] + cpd00009[c] + cpd10516[c]	H2O + ATP + fe3 <=> H+ + ADP + Phosphate + fe3	(PA5216 and PA5217 and PA5218)	PA5216 PA5217 PA5218		Transport	1	-1000	1000	0		3.6.3.30	Genes added from KEGG (used OR as logical structure by default)
rxn13107	2-Nonaprenylphenol hydroxylase	cpd00007[c] + 2 cpd00067[c] + cpd16768[c] <=> cpd00001[c] + cpd16765[c]	O2 + 2 H+ + 2-nonaprenylphenol <=> H2O + 2-nonaprenyl-6-hydroxyphenol	(PA5236 or PA5065)	PA5236 PA5065		Ubiquinone biosynthesis	1	-1000	1000	0		1.14.13.-	*JAB 041514 - adding ub9 synthesis (main Paeru ub)
rxn09044	2-Octaprenylphenol hydroxylase	0.5 cpd00007[c] + cpd03444[c] -> cpd03445[c]	0.5 O2 + 2-Octaprenylphenol -> 2-Octaprenyl-6-hydroxyphenol	(PA5236 or PA5065)	PA5236 PA5065		Ubiquinone biosynthesis	0	0	1000	0			*ASB 03/25/14 - tentative subsystem assignment
rxn05466	ammonium transport via diffusion	cpd00013[e] <=> cpd00013[c]	NH3 <=> NH3	(PA5287 or PA3039)	PA5287 PA3039		Transport	1	-1000	1000	0		Undetermined	*JAB 01/13/14 - checked
rxn09692	choline transport in via proton symport	cpd00067[e] + cpd00098[e] <=> cpd00067[c] + cpd00098[c]	H+ + Choline <=> H+ + Choline	(PA5291 or PA5375 or PA3933)	PA5291 PA5375 PA3933		Transport	1	-1000	1000	0		Undetermined	*JAB 01/13/14 - checked
rxn00283	alanine racemase (irreversible)	cpd00035[c] <=> cpd00117[c]	L-Alanine <=> D-Alanine	(PA5302) or (PA4930)	PA5302 PA4930		Alanine, aspartate and glutamate metabolism	1	-1000	1000	0		5.1.1.1	*JAB 07/16/14 - corrected subsystem assignment; JAB 02/18/14 - PA4930 added as isozyme to improve gene essentiality predictions
rxn05145	phosphate transport via ABC system	cpd00001[c] + cpd00002[c] + cpd00009[e] <=> cpd00067[c] + cpd00008[c] + 2 cpd00009[c]	H2O + ATP + Phosphate <=> H+ + ADP + 2 Phosphate	(PA5367 and PA5366 and PA5368 and PA5369)	PA5367 PA5366 PA5368 PA5369		Transport	1	-1000	1000	0		TC-3.A.1.7,3.A.1.7
rxn00737	L-threonine deaminase	cpd00161[c] -> cpd00013[c] + cpd00094[c]	L-Threonine -> NH3 + 2-Oxobutyrate	(PA5379 or PA2443 or PA0331 or (PA2683 and PA2683) or PA1326 or PA0331 or PA1326)	PA5379 PA2443 PA0331 PA2683 PA2683 PA1326 PA0331 PA1326		Valine, leucine and isoleucine biosynthesis	0	0	1000	0		4.3.1.19
rxn08103	alanine transaminase	cpd00035[c] + cpd00016[c] <=> cpd00020[c] + cpd00493[c]	L-Alanine + Pyridoxal phosphate <=> Pyruvate + Pyridoxamine phosphate	(PA5415 or PA2444 or PA4602)	PA5415 PA2444 PA4602		Phenazine biosynthesis	1	-1000	1000	0
rxn00692	glycine hydroxymethyltransferase	cpd00001[c] + cpd00033[c] + cpd00125[c] <=> cpd00087[c] + cpd00054[c]	H2O + Glycine + 5-10-Methylenetetrahydrofolate <=> Tetrahydrofolate + L-Serine	(PA5415 or PA2444 or PA4602)	PA5415 PA2444 PA4602		Glycine, serine and threonine metabolism	1	-1000	1000	0		2.1.2.1
rxn00433	sarcosine oxidase	cpd00001[c] + cpd00007[c] + cpd00183[c] -> cpd00025[c] + cpd00055[c] + cpd00033[c]	H2O + O2 + Sarcosine -> H2O2 + Formaldehyde + Glycine	(PA5418 and PA5416 and PA5417 and PA5419)	PA5418 PA5416 PA5417 PA5419		Glycine, serine and threonine metabolism	0	0	1000	0		1.5.3.1
rxn05229	NCAIR synthetase and NCAIR mutase	cpd00002[c] + cpd00242[c] + cpd02140[c] <=> cpd00067[c] + cpd00008[c] + cpd00009[c] + cpd02893[c]	ATP + bicarbonate + AIR <=> H+ + ADP + Phosphate + 5'-Phosphoribosyl-4-carboxy-5-aminoimidazole	(PA5425 and PA5426)	PA5425 PA5426		Purine metabolism	1	-1000	1000	0		Undetermined	*JAB 01/20/13 - Found during evaluation of CoA synthesis requirements in J2315 mod, added with rxn05256
rxn02938	phosphoribosylaminoimidazole carboxylase	cpd00067[c] + cpd02893[c] -> cpd00011[c] + cpd02140[c]	H+ + 5'-Phosphoribosyl-4-carboxy-5-aminoimidazole -> CO2 + AIR	(PA5425 or PA5426)	PA5425 PA5426		Purine metabolism	0	0	1000	0		4.1.1.21
rxn13804	alcohol dehydrogenase (ethanol, ubq8)	cpd00363[c] + cpd11669[c] -> cpd00071[c] + cpd15561[c]	Ethanol + Ubiquinone -> Acetaldehyde + Ubiquinol-8	(PA5427 or (PA1982 and PA1983))	PA5427 PA1982 PA1983		Glycolysis / Gluconeogenesis	0	-1000	0	0			*ASB 03/28/14 - tentative subsystem assigment
rxn00162	oxaloacetate decarboxylase;	cpd00067[c] + cpd00032[c] -> cpd00011[c] + cpd00020[c]	H+ + Oxaloacetate -> CO2 + Pyruvate	(PA5435 and PA5436)	PA5435 PA5436		Pyruvate metabolism	0	0	1000	0		1.1.1.38, 1.1.1.40, 4.1.1.3	* JCT 02/17/14 added PA5436 to list of genes involved in this reaction
rxn10196	Teichoic acid (D-alanine substituted) export	cpd15665[c] + cpd15663[c] <=> cpd00286[c] + cpd15668[c]	Peptidoglycan polymer (n subunits) + Prenol-45n teichoic acid-alanine substituted <=> Undecaprenylphosphate + glycerol teichoic acid (n=45), linked, D-ala substituted	(PA5450 and PA5451)	PA5450 PA5451		Transport	1	-1000	1000	0			*JAB 01/13/14 - added from Burk, Changed (n-1) subunit to n subunit
rxn10195	Teichoic acid (glucose substituted) export	cpd15665[c] + cpd15662[c] <=> cpd00286[c] + cpd15669[c]	Peptidoglycan polymer (n subunits) + Prenol-45n teichoic acid-glucose substituted <=> Undecaprenylphosphate + glycerol teichoic acid (n=45), linked, glucose substituted	(PA5450 and PA5451)	PA5450 PA5451		Transport	1	-1000	1000	0			*JAB 01/13/14 - added from Burk, Changed (n-1) subunit to n subunit
rxn10194	Teichoic acid (unsubstituted) export	cpd15661[c] + cpd15665[c] <=> cpd00286[c] + cpd15667[c]	Prenol-45n teichoic acid + Peptidoglycan polymer (n subunits) <=> Undecaprenylphosphate + glycerol teichoic acid (n=45), linked, unsubstituted	(PA5450 and PA5451)	PA5450 PA5451		Transport	1	-1000	1000	0			*JAB 01/13/14 - added from Burk, Changed (n-1) subunit to n subunit
rxn00640	mannose-1-phosphate guanylyltransferase (GDP) reversible	cpd00031[c] + cpd00485[c] <=> cpd00067[c] + cpd00009[c] + cpd00083[c]	GDP + D-Mannose1-phosphate <=> H+ + Phosphate + GDP-mannose	(PA5452 or PA2232 or PA3551)	PA5452 PA2232 PA3551		Fructose and mannose metabolism	1	-1000	1000	0		2.7.7.22
rxn00559	mannose-6-phosphate isomerase	cpd00235[c] <=> cpd00072[c]	D-mannose-6-phosphate <=> D-fructose-6-phosphate	(PA5452 or PA3551)	PA5452 PA3551		Fructose and mannose metabolism	1	-1000	1000	0		5.3.1.8
rxn05605	L-malate transport in via proton symport	cpd00067[e] + cpd00130[e] <=> cpd00067[c] + cpd00130[c]	H+ + L-Malate <=> H+ + L-Malate	(PA5479) or (PA0119) or (PA1183)	PA5479 PA0119 PA1183		Transport	1	-1000	1000	0		TC-2.A.56,2.A.56	*JAB 01/13/14 - replaced with Burk-equivalent GPR
rxn05654	succinate transporter in/out via proton symport	cpd00067[e] + cpd00036[e] <=> cpd00067[c] + cpd00036[c]	H+ + Succinate <=> H+ + Succinate	(PA5479) or (PA0119) or (PA1183)	PA5479 PA0119 PA1183		Transport	1	-1000	1000	0		TC-2.A.56,2.A.56	*JAB 01/13/14 - added from Burk
rxn01300	homoserine kinase	cpd00002[c] + cpd00227[c] <=> cpd00008[c] + cpd00809[c]	ATP + L-Homoserine <=> ADP + O-Phospho-L-homoserine	(PA5495 or PA1757)	PA5495 PA1757		Glycine, serine and threonine metabolism	1	-1000	1000	0		2.7.1.39
rxn05150	zinc transport in via ABC system	cpd00001[c] + cpd00002[c] + cpd00034[e] -> cpd00067[c] + cpd00008[c] + cpd00009[c] + cpd00034[c]	H2O + ATP + Zn2+ -> H+ + ADP + Phosphate + Zn2+	(PA5498 and PA5501 and PA5500)	PA5498 PA5501 PA5500		Transport	0	0	1000	0		TC-3.A.1.15,3.A.1.15
rxn13918	zinc transport out via ABC system	cpd00001[c] + cpd00002[c] + cpd00034[c] -> cpd00067[c] + cpd00008[c] + cpd00009[c] + cpd00034[e]	H2O + ATP + Zn2+ -> H+ + ADP + Phosphate + Zn2+	(PA5498 and PA5501 and PA5500)	PA5498 PA5501 PA5500		Transport	0	0	1000	0
rxn05183	D-methionine transport via ABC system	cpd00001[c] + cpd00002[c] + cpd00637[e] -> cpd00067[c] + cpd00008[c] + cpd00009[c] + cpd00637[c]	H2O + ATP + D-Methionine -> H+ + ADP + Phosphate + D-Methionine	(PA5505 and PA5504 and PA5503) or (PA2349 and PA2350 and PA2351)	PA5505 PA5504 PA5503 PA2349 PA2350 PA2351		Transport	0	0	1000	0		Undetermined	*JAB 01/13/14 - completed second transport operon
rxn05219	L-methionine transport via ABC system	cpd00001[c] + cpd00002[c] + cpd00060[e] -> cpd00067[c] + cpd00008[c] + cpd00009[c] + cpd00060[c]	H2O + ATP + L-Methionine -> H+ + ADP + Phosphate + L-Methionine	(PA5505 and PA5504 and PA5503) or (PA2349 and PA2350 and PA2351)	PA5505 PA5504 PA5503 PA2349 PA2350 PA2351		Transport	0	0	1000	0		Undetermined	*JAB 01/13/14 - merged with Burk-equivalent GPR
rxn10042	ATP synthase (four protons for one ATP)	cpd00008[c] + cpd00009[c] + 4 cpd00067[e] <=> cpd00001[c] + 3 cpd00067[c] + cpd00002[c]	ADP + Phosphate + 4 H+ <=> H2O + 3 H+ + ATP	(PA5556 and PA5560 and PA5553 and PA5554 and PA5559 and PA5558 and PA5555 and PA5557 and PA5561)	PA5556 PA5560 PA5553 PA5554 PA5559 PA5558 PA5555 PA5557 PA5561		Oxidative phosphorylation	1	-1000	1000	0		3.6.3.14	*JAB 02/19/14 - removed PA1104 or PA1697 isozymes from ATP synthase operon
rxn03919	D-glycero-D-manno-heptose 1,7-bisphosphate phosphatase	cpd00001[c] + cpd08316[c] -> cpd00067[c] + cpd00009[c] + cpd04920[c]	H2O + D-Glycero-D-manno-heptose1-7-bisphosphate -> H+ + Phosphate + D-Glycero-D-manno-heptose1-phosphate	PA0006	PA0006		Lipopolysaccharide biosynthesis	0	0	1000	0		3.1.-.-
rxn02303	coproporphyrinogen oxidase	cpd00007[c] + 2 cpd00067[c] + cpd02083[c] -> 2 cpd00001[c] + 2 cpd00011[c] + cpd00791[c]	O2 + 2 H+ + CoproporphyrinogenIII -> 2 H2O + 2 CO2 + ProtoporphyrinogenIX	PA0024	PA0024		Porphyrin and chlorophyll metabolism	0	0	1000	0		1.3.3.3	*JAB 04/02/14 - changed to forward only to prevent O2 generation
rxn13890	phenazine-1-carboxamide synthetase	cpd00001[c] + cpd17083[c] + cpd00002[c] + cpd00053[c] <=> 2 cpd00067[c] + cpd00023[c] + cpd00012[c] + cpd00018[c] + cpd17084[c]	H2O + phenazine-1-carboxylic acid + ATP + L-Glutamine <=> 2 H+ + L-Glutamate + PPi + AMP + phenazine-1-carboxamide	PA0051	PA0051		Phenazine biosynthesis	1	-1000	1000	0
rxn00656	beta-alanine--pyruvate transaminase	cpd00035[c] + cpd00191[c] <=> cpd00020[c] + cpd00085[c]	L-Alanine + 3-Oxopropanoate <=> Pyruvate + beta-Alanine	PA0132	PA0132		Propanoate metabolism	1	-1000	1000	0		2.6.1.18
rxn00927	purine nucleosidase (adenosine)	cpd00001[c] + cpd00182[c] <=> cpd00128[c] + cpd00105[c]	H2O + Adenosine <=> Adenine + D-Ribose	PA0143	PA0143		Purine metabolism	1	-1000	1000	0		3.2.2.1, 3.2.2.7, 3.2.2.8
rxn01299	purine nucleosidase (inosine)	cpd00001[c] + cpd00246[c] <=> cpd00226[c] + cpd00105[c]	H2O + Inosine <=> HYXN + D-Ribose	PA0143	PA0143		Purine metabolism	1	-1000	1000	0		3.2.2.1, 3.2.2.2, 3.2.2.8
rxn00926	adenine deaminase	cpd00001[c] + cpd00067[c] + cpd00128[c] -> cpd00013[c] + cpd00226[c]	H2O + H+ + Adenine -> NH3 + HYXN	PA0148	PA0148		Purine metabolism	0	0	1000	0		3.5.4.2
rxn01137	Adenosine deaminase	cpd00001[c] + cpd00067[c] + cpd00182[c] -> cpd00013[c] + cpd00246[c]	H2O + H+ + Adenosine -> NH3 + Inosine	PA0148	PA0148		Purine metabolism	0	0	1000	0		3.5.4.4
rxn01858	Deoxyadenosine deaminase	cpd00001[c] + cpd00067[c] + cpd00438[c] -> cpd00013[c] + cpd03279[c]	H2O + H+ + Deoxyadenosine -> NH3 + Deoxyinosine	PA0148	PA0148		Purine metabolism	0	0	1000	0		3.5.4.4
rxn00598	3-oxoadipyl-CoA thiolase	cpd00022[c] + cpd00078[c] <=> cpd00010[c] + cpd01507[c]	Acetyl-CoA + Succinyl-CoA <=> CoA + 3-Oxoadipyl-CoA	PA0228	PA0228		Benzoate degradation	1	-1000	1000	0		2.3.1.16,2.3.1.174
rxn13865	2-oxohexanedioic acid transport in via proton symport	cpd00067[e] + cpd15901[e] <=> cpd00067[c] + cpd15901[c]	H+ + 2-oxohexanedioic acid <=> H+ + 2-oxohexanedioic acid	PA0229	PA0229		Transport	1	-1000	1000	0
rxn02369	3-carboxy-cis,cis-muconate cycloisomerase	cpd00938[c] <=> cpd00067[c] + cpd00856[c]	4-Carboxymuconolactone <=> H+ + 3-Carboxy-cis,cis-muconate	PA0230	PA0230		Benzoate degradation	1	-1000	1000	0		5.5.1.2
rxn02144	3-oxoadipate enol-lactonase	cpd00001[c] + cpd02255[c] -> cpd00067[c] + cpd00630[c]	H2O + 3-oxoadipate-enol-lactone -> H+ + 3-Oxoadipate	PA0231	PA0231		Benzoate degradation	0	0	1000	0		3.1.1.24
rxn05673	galacturonate transport in via proton symport	cpd00067[e] + cpd00280[e] -> cpd00067[c] + cpd00280[c]	H+ + D-Galacturonate -> H+ + D-Galacturonate	PA0241	PA0241		Transport	0	0	1000	0		TC-2.A.1.14,2.A.1.14	*JAB 01/13/14 - added from Burk, Changed to irrev... Transport in
rxn05574	glucuronate transport in via proton symport	cpd00067[e] + cpd00164[e] -> cpd00067[c] + cpd00164[c]	H+ + Glucuronate -> H+ + Glucuronate	PA0241	PA0241		Transport	0	0	1000	0		TC-2.A.1.14,2.A.1.14	*JAB 01/13/14 - added from Burk, Changed to irrev... Transport in	similar to E. coli hexuronate transporter ExuT
rxn01204	4-aminobutyrate transaminase	cpd00281[c] + cpd00024[c] <=> cpd00023[c] + cpd00199[c]	GABA + 2-Oxoglutarate <=> L-Glutamate + 4-Oxobutanoate	PA0266	PA0266		Butanoate metabolism	1	-1000	1000	0		2.6.1.19
rxn10132	Cyanate transport via proton symport	cpd00067[e] + cpd01015[e] <=> cpd00067[c] + cpd01015[c]	H+ + Cyanate <=> H+ + Cyanate	PA0273	PA0273		Transport	1	-1000	1000	0			no match in BM
rxn01029	agmatine deiminase	cpd00001[c] + cpd00152[c] -> cpd00013[c] + cpd00341[c]	H2O + Agmatine -> NH3 + N-Carbamoylputrescine	PA0292	PA0292		Arginine and proline metabolism	0	0	1000	0		3.5.3.12
rxn00853	N-carbamoylputrescine amidohydrolase	cpd00001[c] + 2 cpd00067[c] + cpd00341[c] -> cpd00013[c] + cpd00011[c] + cpd00118[c]	H2O + 2 H+ + N-Carbamoylputrescine -> NH3 + CO2 + Putrescine	PA0293	PA0293		Arginine and proline metabolism	0	0	1000	0		3.5.1.53
rxn00856	Putrescine Transaminase	cpd00024[c] + cpd00118[c] <=> cpd00023[c] + cpd00434[c]	2-Oxoglutarate + Putrescine <=> L-Glutamate + 4-Aminobutanal	PA0299	PA0299		Arginine and proline metabolism	1	-1000	1000	0		2.6.1.29, 2.6.1.82
rxn05508	L-asparagine permease	cpd00067[e] + cpd00132[e] <=> cpd00067[c] + cpd00132[c]	H+ + L-Asparagine <=> H+ + L-Asparagine	PA0322	PA0322		Transport	1	-1000	1000	0		Undetermined	*JAB 01/13/14 - added from Burk, very low confidence CDD prediction for asparagine transporter (4e-10) on PGD
rxn00777	ribose-5-phosphate isomerase	cpd00101[c] <=> cpd00171[c]	ribose-5-phosphate <=> D-Ribulose5-phosphate	PA0330	PA0330		Pentose phosphate pathway	1	-1000	1000	0		5.3.1.6
rxn01520	thymidylate synthase	cpd00299[c] + cpd00125[c] -> cpd00330[c] + cpd00298[c]	dUMP + 5-10-Methylenetetrahydrofolate -> Dihydrofolate + dTMP	PA0342	PA0342		Pyrimidine metabolism	0	0	1000	0		2.1.1.45	*JAB 07/16/14 - corrected subsystem assignment
rxn01073	Glycerophosphodiester phosphodiesterase (Glycerophosphoethanolamine)	cpd00001[c] + cpd00908[c] -> cpd00080[c] + cpd00162[c]	H2O + Glycerophosphoethanolamine -> Glycerol-3-phosphate + Aminoethanol	PA0347	PA0347		Glycerophospholipid metabolism	0	0	1000	0		3.1.4.2,3.1.4.46
rxn00758	Glycerophosphodiester phosphodiesterase (sn-Glycero-3-phosphocholine)	cpd00001[c] + cpd00507[c] -> cpd00080[c] + cpd00098[c]	H2O + Glycerophosphocholine -> Glycerol-3-phosphate + Choline	PA0347	PA0347		Glycerophospholipid metabolism	0	0	1000	0		3.1.4.2,3.1.4.46
rxn00898	dihydroxy-acid dehydratase (2,3-dihydroxy-3-methylbutanoate)	cpd02498[c] -> cpd00001[c] + cpd00123[c]	2,3-Dihydroxy-isovalerate -> H2O + 3-Methyl-2-oxobutanoate	PA0353	PA0353		Pantothenate and CoA biosynthesis	0	0	1000	0		4.2.1.9
rxn09889	dihydroxy-acid dehydratase (2,3-dihydroxy-3-methylpentanoate)	cpd02535[c] -> cpd00001[c] + cpd03577[c]	2,3-Dihydroxy-3-methylvalerate -> H2O + (R)-2-Oxo-3-methylpentanoate	PA0353	PA0353		Pantothenate and CoA biosynthesis	0	0	1000	0
rxn02175	pantetheine-phosphate adenylyltransferase	cpd00002[c] + cpd00834[c] <=> cpd00012[c] + cpd00655[c]	ATP + Phosphopantetheine <=> PPi + Dephospho-CoA	PA0363	PA0363		Pantothenate and CoA biosynthesis	1	-1000	1000	0		2.7.7.3
rxn01303	Acetyl-CoA:L-homoserine O-acetyltransferase	cpd00022[c] + cpd00227[c] -> cpd00010[c] + cpd00790[c]	Acetyl-CoA + L-Homoserine -> CoA + O-Acetyl-L-homoserine	PA0390	PA0390		Methionine metabolism	0	0	1000	0		2.3.1.31
rxn01304	homoserine O-succinyltransferase	cpd00078[c] + cpd00227[c] -> cpd00010[c] + cpd00822[c]	Succinyl-CoA + L-Homoserine -> CoA + O-Succinyl-L-homoserine	PA0390	PA0390		Cysteine and methionine metabolism	0	0	1000	0		2.3.1.46
rxn00953	cystathionine b-synthase	cpd00135[c] + cpd00054[c] <=> cpd00001[c] + cpd00424[c]	Homocysteine + L-Serine <=> H2O + Cystathionine	PA0399	PA0399		Cysteine and methionine metabolism	1	-1000	1000	0		4.2.1.22
rxn00950	cystathionine b-lyase reversible	cpd00001[c] + cpd00424[c] -> cpd00013[c] + cpd00020[c] + cpd00135[c]	H2O + Cystathionine -> NH3 + Pyruvate + Homocysteine	PA0400	PA0400		Methionine metabolism	0	0	1000	0		4.4.1.8
rxn00742	cystathionine g-lyase	cpd00001[c] + cpd00424[c] -> cpd00013[c] + cpd00094[c] + cpd00084[c]	H2O + Cystathionine -> NH3 + 2-Oxobutyrate + L-Cysteine	PA0400	PA0400		Cysteine and methionine metabolism	0	0	1000	0		4.4.1.1
rxn02302	O-acetylhomoserine lysase (L-cysteine)	cpd00790[c] + cpd00084[c] <=> cpd00029[c] + cpd00424[c]	O-Acetyl-L-homoserine + L-Cysteine <=> Acetate + Cystathionine	PA0400	PA0400		Cysteine and methionine metabolism	1	-1000	1000	0		2.5.1.48
rxn01816	O-succinylhomoserine lyase (L-cysteine)	cpd00424[c] + cpd00036[c] <=> cpd00084[c] + cpd00822[c]	Cystathionine + Succinate <=> L-Cysteine + O-Succinyl-L-homoserine	PA0400	PA0400		Cysteine and methionine metabolism	1	-1000	1000	0		2.5.1.48
rxn01018	aspartate carbamoyltransferase	cpd00041[c] + cpd00146[c] -> 2 cpd00067[c] + cpd00009[c] + cpd00343[c]	L-Aspartate + Carbamoylphosphate -> 2 H+ + Phosphate + N-Carbamoyl-L-aspartate	PA0402	PA0402		Pyrimidine metabolism	0	0	1000	0		2.1.3.2
rxn00351	glutathione synthase	cpd00002[c] + cpd00033[c] + cpd00506[c] -> cpd00067[c] + cpd00008[c] + cpd00009[c] + cpd00042[c]	ATP + Glycine + gamma-Glutamylcysteine -> H+ + ADP + Phosphate + GSH	PA0407	PA0407		Glutathione metabolism	0	0	1000	0		6.3.2.3
rxn02312	adenosylmethionine-8-amino-7-oxononanoate transaminase	cpd00017[c] + cpd00800[c] <=> cpd00764[c] + cpd02701[c]	S-Adenosyl-L-methionine + 8-Amino-7-oxononanoate <=> 7-8-Diaminononanoate + S-Adenosyl-4-methylthio-2-oxobutanoate	PA0420	PA0420		Biotin metabolism	1	-1000	1000	0		2.6.1.62
rxn00141	adenosylhomocysteinase	cpd00001[c] + cpd00019[c] <=> cpd00182[c] + cpd00135[c]	H2O + S-Adenosyl-homocysteine <=> Adenosine + Homocysteine	PA0432	PA0432		Methionine metabolism	1	-1000	1000	0		3.3.1.1
rxn00717	Cytosine deaminase	cpd00001[c] + cpd00067[c] + cpd00307[c] -> cpd00013[c] + cpd00092[c]	H2O + H+ + Cytosine -> NH3 + Uracil	PA0437	PA0437		Pyrimidine metabolism	0	0	1000	0		3.5.4.1
rxn01626	dihydropyrimidinase	cpd00001[c] + cpd00337[c] -> cpd00067[c] + cpd01720[c]	H2O + Hydrouracil -> H+ + 3-Ureidopropanoate	PA0441	PA0441		Pantothenate and CoA biosynthesis	0	0	1000	0		3.5.2.2
rxn11268	phosphate ABC transporter permease protein	cpd00067[c] + cpd00012[c] -> cpd00067[e] + cpd00012[e]	H+ + PPi -> H+ + PPi	PA0450	PA0450		Transport	0	0	1000	0		Undetermined	*JAB 01/13/14 - added from Burk
rxn00330	malate synthase	cpd00001[c] + cpd00022[c] + cpd00040[c] <=> cpd00067[c] + cpd00010[c] + cpd00130[c]	H2O + Acetyl-CoA + Glyoxalate <=> H+ + CoA + L-Malate	PA0482	PA0482		Glyoxylate and dicarboxylate metabolism	1	-1000	1000	0		2.3.3.9,4.1.3.2	* JCT 02/17/14 changed to reversible. // *JAB 01/31/14 - switched reaction directionality syntax, function still matches SEED/MetaCyc
rxn00796	biotin synthase	2 cpd00074[c] + cpd01311[c] <=> cpd00104[c] + cpd00239[c]	2 S + Dethiobiotin <=> BIOT + H2S	PA0500	PA0500		Biotin metabolism	1	-1000	1000	0			*ASB 03/27/14 - tentative subsystem assignment
rxn02297	8-amino-7-oxononanoate synthase	cpd00067[c] + cpd00035[c] + cpd00782[c] -> cpd00011[c] + cpd00010[c] + cpd00800[c]	H+ + L-Alanine + Pimeloyl-CoA -> CO2 + CoA + 8-Amino-7-oxononanoate	PA0501	PA0501		Biotin metabolism	0	0	1000	0		2.3.1.47
rxn02277	dethiobiotin synthase	cpd00011[c] + cpd00002[c] + cpd00764[c] -> 3 cpd00067[c] + cpd00008[c] + cpd00009[c] + cpd01311[c]	CO2 + ATP + 7-8-Diaminononanoate -> 3 H+ + ADP + Phosphate + Dethiobiotin	PA0504	PA0504		Biotin metabolism	0	0	1000	0		6.3.3.3
rxn00126	methionine adenosyltransferase	cpd00001[c] + cpd00002[c] + cpd00060[c] -> cpd00009[c] + cpd00017[c] + cpd00012[c]	H2O + ATP + L-Methionine -> Phosphate + S-Adenosyl-L-methionine + PPi	PA0546	PA0546		Methionine metabolism	0	0	1000	0		2.5.1.6
rxn01200	transketolase	cpd00102[c] + cpd00238[c] <=> cpd00101[c] + cpd00198[c]	Glyceraldehyde3-phosphate + Sedoheptulose7-phosphate <=> ribose-5-phosphate + D-Xylulose5-phosphate	PA0548	PA0548		Pentose phosphate pathway	1	-1000	1000	0		2.2.1.1
rxn00785	transketolase	cpd00102[c] + cpd00072[c] <=> cpd00236[c] + cpd00198[c]	Glyceraldehyde3-phosphate + D-fructose-6-phosphate <=> D-Erythrose4-phosphate + D-Xylulose5-phosphate	PA0548	PA0548		Pentose phosphate pathway	1	-1000	1000	0		2.2.1.1
rxn01100	phosphoglycerate kinase	cpd00067[c] + cpd00002[c] + cpd00169[c] <=> cpd00008[c] + cpd00203[c]	H+ + ATP + 3-Phosphoglycerate <=> ADP + 1,3-Bisphospho-D-glycerate	PA0552	PA0552		Glycolysis / Gluconeogenesis	1	-1000	1000	0		2.7.2.3
rxn00786	fructose-bisphosphate aldolase	cpd00290[c] <=> cpd00095[c] + cpd00102[c]	D-fructose-1,6-bisphosphate <=> Glycerone-phosphate + Glyceraldehyde3-phosphate	PA0555	PA0555		Glycolysis / Gluconeogenesis	1	-1000	1000	0		4.1.2.13
rxn02504	dihydroneopterin aldolase	cpd02961[c] <=> cpd00229[c] + cpd00954[c]	Dihydroneopterin <=> Glycolaldehyde + 6-hydroxymethyl dihydropterin	PA0582	PA0582		Folate biosynthesis	1	-1000	1000	0		4.1.2.25
rxn00095	Ap4A hydrolase, reversible	cpd00001[c] + cpd00924[c] -> 2 cpd00008[c]	H2O + AppppA -> 2 ADP	PA0590	PA0590		Purine metabolism	0	0	1000	0		3.6.1.41
rxn01116	ribulose 5-phosphate 3-epimerase	cpd00171[c] <=> cpd00198[c]	D-Ribulose5-phosphate <=> D-Xylulose5-phosphate	PA0607	PA0607		Pentose phosphate pathway	1	-1000	1000	0		5.1.3.1
rxn00791	anthranilate phosphoribosyltransferase	cpd00103[c] + cpd00093[c] -> cpd00012[c] + cpd02642[c]	PRPP + Anthranilate -> PPi + N-5-phosphoribosyl-anthranilate	PA0650	PA0650		Phenylalanine, tyrosine and tryptophan biosynthesis	0	0	1000	0		2.4.2.18	*JAB 01/31/14 - reaction written backwards in SEED, flipped, left irreversible even though MetaCyc says may be reversible
rxn02507	indole-3-glycerol-phosphate synthase	cpd00067[c] + cpd00956[c] -> cpd00001[c] + cpd00011[c] + cpd02210[c]	H+ + 1-(2-carboxyphenylamino)-1-deoxyribulose 5-phosphate -> H2O + CO2 + Indoleglycerol phosphate	PA0651	PA0651		Phenylalanine, tyrosine and tryptophan biosynthesis	0	0	1000	0		4.1.1.48
rxn00127	Adenosylmethionine decarboxylase	cpd00067[c] + cpd00017[c] -> cpd00011[c] + cpd00837[c]	H+ + S-Adenosyl-L-methionine -> CO2 + S-Adenosylmethioninamine	PA0654	PA0654		Methionine metabolism	0	0	1000	0		4.1.1.50
rxn12880	5-demethoxyubiquinol hydroxylyase	cpd00007[c] + cpd16764[c] <=> cJB00124[c]	O2 + 2-nonaprenyl-3-methyl-6-methoxy-1,4-benzoquinol <=> 3-Demethylubiquinol-9	PA0655	PA0655		Ubiquinone biosynthesis	1	-1000	1000	0		1.14.-.-	*JAB 041514 - adding ub9 synthesis (main Paeru ub)
rxn12510	pantothenate kinase	cpd00002[c] + cpd00644[c] <=> cpd00008[c] + cpd02201[c]	ATP + PAN <=> ADP + 4-phosphopantothenate	PA4279	PA4279		Pantothenate and CoA biosynthesis	1	-1000	1000	0		2.7.1.33	*JAB 12/08/14 - bad PAO1 model annotation corrected
rxn02934	2-Methylprop-2-enoyl-CoA (2-Methylbut-2-enoyl-CoA)	cpd02691[c] <=> cpd00001[c] + cpd02125[c]	2-methyl-3-hydroxy-butyryl-CoA <=> H2O + Tiglyl-CoA	PA0744	PA0744		Valine, leucine and isoleucine degradation	1	-1000	1000	0		4.2.1.17
rxn12788	cis-Aconitate porin opdH	cpd00331[e] <=> cpd00331[c]	cis-Aconitate <=> cis-Aconitate	PA0755	PA0755		Transport	1	-1000	1000	0			*JAB 02/07/14 - added from PGD for Biolog validation (cis-Aconitate)
rxn05221	sodium-proline symport	cpd00971[e] + cpd00129[e] <=> cpd00971[c] + cpd00129[c]	Na+ + L-Proline <=> Na+ + L-Proline	PA0783	PA0783		Transport	1	-1000	1000	0		Undetermined	*JAB 01/13/14 - added from Burk
rxn13819	carboxyphosphonoenolpyruvate phosphonomutase	cpd03803[c] + 0.5 cpd11640[c] <=> cpd00011[c] + cpd03804[c]	Carboxyphosphonoenolpyruvate + 0.5 H2 <=> CO2 + (Hydroxyphosphinyl)pyruvate	PA0796	PA0796		None	1	-1000	1000	0		2.7.8.23
rxn00670	acetyl-CoAphosphate acetyltransferase	cpd00067[c] + cpd00009[c] + cpd00086[c] <=> cpd00010[c] + cpd01844[c]	H+ + Phosphate + Propionyl-CoA <=> CoA + Propionyl_phosphate	PA0835	PA0835		Propanoate metabolism	1	0	0	0		2.3.1.8	Based off PTAr from ecoli due to gene orthology
rxn00985	ATPacetate phosphotransferase	cpd00002[c] + cpd00067[c] + cpd00141[c] <=> cpd00008[c] + cpd01844[c]	ATP + H+ + Propionate <=> ADP + Propionyl_phosphate	PA0836	PA0836		Propanoate metabolism	1	0	0	0		2.7.2.1,2.7.2.15
rxn03236	4a-hydroxytetrahydrobiopterin dehydratase;	cpd03897[c] <=> cpd00001[c] + cpd00231[c]	4a-Hydroxytetrahydrobiopterin <=> H2O + Dihydrobiopterin	PA0871	PA0871		Folate biosynthesis	1	-1000	1000	0		4.2.1.96
rxn04989	phenylalanine 4-monooxygenase	cpd00007[c] + cpd00233[c] + cpd00066[c] -> cpd03897[c] + cpd00069[c]	O2 + Tetrahydrobiopterin + L-Phenylalanine -> 4a-Hydroxytetrahydrobiopterin + L-Tyrosine	PA0872	PA0872		Folate biosynthesis	0	0	1000	0		1.14.16.1
rJB00258	Itaconyl-CoA hydratase	cpd00416[c] + cpd00001[c] <=> cpd00743[c]	Itaconyl-CoA + H2O <=> L-Citramalyl-CoA	PA0878	PA0878		Carbon Metabolism	1	-1000	1000	0			*JAB 02/08/14 - added from MetaCyc/lit for Biolog validation (Itaconate), rxn favored in forward dir but leaving rev for now	Cooper, R. a, & Kornberg, H. L. (1964). The utilization of itaconate by Pseudomonas sp. The Biochemical Journal, 91(1), 82–91. Retrieved from http://www.pubmedcentral.nih.gov/articlerender.fcgi?artid=1202819&tool=pmcentrez&rendertype=abstract
rxn01734	Succinyl-CoA:itaconate-CoA transferase	cpd00078[c] + cpd00380[c] <=> cpd00036[c] + cpd00416[c]	Succinyl-CoA + Itaconate <=> Succinate + Itaconyl-CoA	PA0882	PA0882		Carbon Metabolism	1	-1000	1000	0			*JAB 02/08/14 - added from MetaCyc/lit for Biolog validation (Itaconate), low gene hit from soil bacterium Novosphingobium aromaticivorans succinyl-CoA:(R)-citramalate CoA-transferase Saro_0741 (6e-41 - there were better matches but this was near a potential transporter and annotated itaconyl-CoA hydratase)	Cooper, R. a, & Kornberg, H. L. (1964). The utilization of itaconate by Pseudomonas sp. The Biochemical Journal, 91(1), 82–91. Retrieved from http://www.pubmedcentral.nih.gov/articlerender.fcgi?artid=1202819&tool=pmcentrez&rendertype=abstract
rxn00177	Citramalyl-CoA lyase	cpd00743[c] <=> cpd00020[c] + cpd00022[c]	L-Citramalyl-CoA <=> Pyruvate + Acetyl-CoA	PA0883	PA0883		Carbon Metabolism	1	-1000	1000	0			*JAB 02/08/14 - added from MetaCyc/lit for Biolog validation (Itaconate), rxn favored in forward dir but leaving rev for now, gene assignment is a stretch (malyl lyase, near annotated itaconyl-CoA hydratase in genome, next to c4-dicarboxylate transporter)	Cooper, R. a, & Kornberg, H. L. (1964). The utilization of itaconate by Pseudomonas sp. The Biochemical Journal, 91(1), 82–91. Retrieved from http://www.pubmedcentral.nih.gov/articlerender.fcgi?artid=1202819&tool=pmcentrez&rendertype=abstract
rxn01637	acetylornithine transaminase	cpd00024[c] + cpd00342[c] <=> cpd00023[c] + cpd00918[c]	2-Oxoglutarate + N-Acetylornithine <=> L-Glutamate + 2-Acetamido-5-oxopentanoate	PA0895	PA0895		Arginine and proline metabolism	1	-1000	1000	0		2.6.1.11
rxn00467	ornithine transaminase	cpd00024[c] + cpd00064[c] <=> cpd00023[c] + cpd00858[c]	2-Oxoglutarate + Ornithine <=> L-Glutamate + L-Glutamate5-semialdehyde	PA0895	PA0895		Arginine and proline metabolism	1	-1000	1000	0		2.6.1.13
rxn00291	Succinylglutamate desuccinylase	cpd00001[c] + cpd03525[c] <=> cpd00023[c] + cpd00036[c]	H2O + N-Succinyl-L-glutamate <=> L-Glutamate + Succinate	PA0901	PA0901		Arginine and proline metabolism	1	-1000	1000	0		3.5.1.96
rxn00541	L-Threonine acetaldehyde-lyase	cpd00161[c] -> cpd00033[c] + cpd00071[c]	L-Threonine -> Glycine + Acetaldehyde	PA0902 or PA5413	PA0902 PA5413		Glycine, serine and threonine metabolism	0	0	1000	0		4.1.2.5	No major changes
rxn00337	aspartate kinase	cpd00067[c] + cpd00002[c] + cpd00041[c] <=> cpd00008[c] + cpd01977[c]	H+ + ATP + L-Aspartate <=> ADP + 4-Phospho-L-aspartate	PA0904	PA0904		Lysine biosynthesis	1	-1000	1000	0		2.7.2.4
rxn10474	cobalt transport in/out via permease (no H+)	cpd00149[c] <=> cpd00149[e]	Co2+ <=> Co2+	PA0913 or PA0397 or PA3983	PA0913 PA0397 PA3983		Transport	1	-1000	1000	0		Undetermined	*JAB 01/13/14 - merged with Burk-equivalent GPR
rxn00303	GTP diphosphokinase	cpd00002[c] + cpd00038[c] <=> cpd00018[c] + cpd02740[c]	ATP + GTP <=> AMP + Guanosine 5'-triphosphate,3'-diphosphate	PA0934	PA0934		Purine metabolism	1	-1000	1000	0		2.7.6.5
rxn02937	phosphoribosylaminoimidazole synthetase	cpd00002[c] + cpd02826[c] <=> cpd00067[c] + cpd00008[c] + cpd00009[c] + cpd02140[c]	ATP + 5'-Phosphoribosylformylglycinamidine <=> H+ + ADP + Phosphate + AIR	PA0945	PA0945		Purine metabolism	1	-1000	1000	0		6.3.3.1
rxn13810	arsenate reductase	cpd01048[c] + cpd15481[c] <=> cpd04098[c] + cpd13050[c]	Arsenate + glutaredoxin (reduced) <=> Arsenite + Glutaredoxin disulfide	PA0950	PA0950		None	1	-1000	1000	0		1.20.4.1
rxn02988	quinolinate synthase	2 cpd00001[c] + cpd00067[c] + cpd00009[c] + cpd02333[c] -> cpd03470[c] + cpd00095[c]	2 H2O + H+ + Phosphate + Quinolinate -> Iminoaspartate + Glycerone-phosphate	PA1004	PA1004		Nicotinate and nicotinamide metabolism	0	-1000	0	0		Undetermined
rxn03147	phosphoribosylaminoimidazolesuccinocarboxamide synthase	cpd00002[c] + cpd00041[c] + cpd02893[c] -> 2 cpd00067[c] + cpd00008[c] + cpd00009[c] + cpd02921[c]	ATP + L-Aspartate + 5'-Phosphoribosyl-4-carboxy-5-aminoimidazole -> 2 H+ + ADP + Phosphate + SAICAR	PA1013	PA1013		Purine metabolism	0	0	1000	0		6.3.2.6
rxn13854	muconate transport in via proton symport	cpd00067[e] + cpd01630[e] <=> cpd00067[c] + cpd01630[c]	H+ + cis,cis-Muconate <=> H+ + cis,cis-Muconate	PA1019	PA1019		Transport	1	-1000	1000	0
rxn00019	2-Nitropropane Dioxygenase	cpd00007[c] + 2 cpd01433[c] <=> 2 cpd00067[c] + 2 cpd00075[c] + 2 cpd00178[c]	O2 + 2 2-Nitropropane <=> 2 H+ + 2 Nitrite + 2 Acetone	PA1024	PA1024		Nitrogen metabolism	1	-1000	1000	0			*ASB 03/28/14 - tentative subsystem assignment
rxn09566	pyridoxal oxidase	2 cpd00001[c] + 0.5 cpd00007[c] + cpd00013[c] + cpd00215[c] -> 2 cpd00025[c] + cpd00419[c]	2 H2O + 0.5 O2 + NH3 + Pyridoxal -> 2 H2O2 + PM	PA1049	PA1049		Vitamin B6 metabolism	0	0	1000	0		1.2.3.1, 1.2.3.8	*JAB 04/02/14 - made forward only to prevent O2 generation; *ASB 03/25/14 - complete reaction formula does not match kegg; JAB 01/31/14 - switched reaction directionality syntax from (-1000,0) to (-1000,1000) as forward direction makes sense for oxidase and MetaCyc has little info
rxn00208	pyridoxamine-phosphate oxidase	cpd00001[c] + cpd00007[c] + cpd00493[c] -> cpd00013[c] + cpd00025[c] + cpd00016[c]	H2O + O2 + Pyridoxamine phosphate -> NH3 + H2O2 + Pyridoxal phosphate	PA1049	PA1049		Vitamin B6 metabolism	0	0	1000	0		1.4.3.5
rxn01252	pyridoxine 5'-phosphate oxidase	cpd00007[c] + cpd00263[c] -> cpd00025[c] + cpd00215[c]	O2 + Pyridoxol -> H2O2 + Pyridoxal	PA1049	PA1049		Vitamin B6 metabolism	0	0	1000	0		1.1.3.12, 1.4.3.5
rxn00209	pyridoxine oxidase	cpd00007[c] + cpd00478[c] -> cpd00025[c] + cpd00016[c]	O2 + Pyridoxine phosphate -> H2O2 + Pyridoxal phosphate	PA1049	PA1049		Vitamin B6 metabolism	0	0	1000	0		1.4.3.5
rxn01102	glycerate kinase	cpd00002[c] + cpd00223[c] <=> cpd00008[c] + cpd00169[c]	ATP + Glycerate <=> ADP + 3-Phosphoglycerate	PA1052	PA1052		Glycerolipid metabolism	1	-1000	1000	0		2.7.1.31
rxn00455	formylmethionine deformylase	cpd00001[c] + cpd02012[c] <=> cpd00060[c] + cpd00047[c]	H2O + N-Formyl-L-methionine <=> L-Methionine + Formate	PA1122	PA1122		Cysteine and methionine metabolism	1	-1000	1000	0		3.5.1.31
rxn13904	rhamnosyltransferase 2	cpd00067[c] + cpd00522[c] + cpd17081[c] <=> cpd00297[c] + cpd17080[c]	H+ + dTDP-4-oxo-L-rhamnose + L-rhamnosyl-3-hydroxydecanoyl-3-hydroxydecanoate <=> dTDP + L-rhamnosyl-Lrhamnosyl-3-hydroxydecanoyl-3-hydroxydecanoate	PA1130	PA1130		Rhamnolipid synthesis	1	-1000	1000	0
rxn01973	succinyl-diaminopimelate desuccinylase	cpd00001[c] + cpd02698[c] <=> cpd00504[c] + cpd00036[c]	H2O + N-Succinyl-L-2,6-diaminopimelate <=> LL-2,6-Diaminopimelate + Succinate	PA1162	PA1162		Lysine biosynthesis	1	-1000	1000	0		3.5.1.18	*JAB 02/18/14 - added PA5390 as part of previous lysine/ornithine biosynthesis parallel pathway evaluations	Xu, Y., Labedan, B., & Glansdorff, N. (2007). Surprising arginine biosynthesis: a reappraisal of the enzymology and evolution of the pathway in microorganisms. Microbiology and Molecular Biology Reviews : MMBR, 71(1), 36–47. doi:10.1128/MMBR.00032-06; Fondi, M., Brilli, M., Emiliani, G., Paffetti, D., & Fani, R. (2007). The primordial metabolism: an ancestral interconnection between leucine, argi…
rxn06023	acyl-carrier protein synthase	cpd00010[c] + cpd12370[c] <=> cpd11493[c] + cpd00045[c]	CoA + apo-ACP <=> ACP + Adenosine 3-5-bisphosphate	PA1165	PA1165		Pantothenate and CoA biosynthesis	1	-1000	1000	0		2.7.8.7
rxn13827	enterochelin synthase	3 cpd02494[c] + 3 cpd03452[c] <=> 9 cpd00067[c] + 6 cpd00018[c] + cpd03453[c]	3 (2,3-Dihydroxybenzoyl)adenylate + 3 (L-Seryl)adenylate <=> 9 H+ + 6 AMP + Enterobactin	PA1165	PA1165		Biosynthesis of siderophore group nonribosomal peptides	1	-1000	1000	0		6.3.2.14
rxn10090	Cobinamide adenyltransferase	cpd00001[c] + cpd00002[c] + cpd03422[c] <=> cpd00009[c] + cpd00012[c] + cpd03918[c]	H2O + ATP + Cobinamide <=> Phosphate + PPi + Adenosyl cobinamide	PA1272	PA1272		Porphyrin and chlorophyll metabolism	1	-1000	1000	0		2.5.1.17
rxn11544	Hydrogenobyrinate a,c diamide synthase	cpd00001[c] + 2 cpd00002[c] + 2 cpd00053[c] + cpd03832[c] <=> 2 cpd00023[c] + 2 cpd00008[c] + cpd00012[c] + cpd03913[c]	H2O + 2 ATP + 2 L-Glutamine + Hydrogenobyrinate <=> 2 L-Glutamate + 2 ADP + PPi + Hydrogenobyrinate diamide	PA1273	PA1273		Porphyrin and chlorophyll metabolism	1	-1000	1000	0		Undetermined
rxn03540	adenosylcobyric acid synthase	4 cpd00001[c] + 4 cpd00002[c] + 4 cpd00053[c] + cpd03916[c] <=> 4 cpd00067[c] + 4 cpd00023[c] + 4 cpd00008[c] + 4 cpd00009[c] + cpd03917[c]	4 H2O + 4 ATP + 4 L-Glutamine + Adenosyl cobyrinate diamide <=> 4 H+ + 4 L-Glutamate + 4 ADP + 4 Phosphate + Adenosylcobyric acid	PA1277	PA1277		Porphyrin and chlorophyll metabolism	1	-1000	1000	0		6.3.5.10
rxn13861	nicotinate-nucleotide-dimethylbenzimidazole phosphoribosyltransferase	cpd00873[c] + cpd01997[c] -> cpd00067[c] + cpd08325[c] + cpd02904[c]	Nicotinate ribonucleotide + Dimethylbenzimidazole -> H+ + NAC + alpha-Ribazole 5'-phosphate	PA1279	PA1279		Porphyrin and chlorophyll metabolism	0	0	1000	0		2.4.2.21	*JAB 01/31/14 - switched reaction directionality syntax
rxn05517	cadminum transport out via antiport	cpd00067[e] + cpd01012[c] + cpd00205[e] <=> cpd00067[c] + cpd01012[e] + cpd00205[c]	H+ + Cd2+ + K+ <=> H+ + Cd2+ + K+	PA1297	PA1297		Transport	1	-1000	1000	0		Undetermined	*JAB 01/13/14 - added from Burk, Toxic metal transported out
rxn02900	2-aminoethylphosphonate:pyruvate aminotransferase	cpd00020[c] + cpd02233[c] <=> cpd00035[c] + cpd02024[c]	Pyruvate + Ciliatine <=> L-Alanine + Phosphonoacetaldehyde	PA1310	PA1310		Phosphonate and phosphinate metabolism	1	-1000	1000	0		2.6.1.37
rxn00537	2-phosphonoacetaldehyde hydrolase	cpd00001[c] + cpd02024[c] -> cpd00009[c] + cpd00071[c]	H2O + Phosphonoacetaldehyde -> Phosphate + Acetaldehyde	PA1311	PA1311		Phosphonate and phosphinate metabolism	0	0	1000	0		3.11.1.1
rxn08707	Heme O synthase	cpd00001[c] + cpd00028[c] + cpd00350[c] <=> cpd00012[c] + cpd11313[c]	H2O + Heme + Farnesyldiphosphate <=> PPi + hemeO	PA1321	PA1321		Porphyrin and chlorophyll metabolism	1	-1000	1000	0		2.5.1.-
rxn05039	pyrimidine phosphatase	cpd00001[c] + cpd02720[c] -> cpd00067[c] + cpd00009[c] + cpd02882[c]	H2O + 5-Amino-6--5-phosphoribitylaminouracil -> H+ + Phosphate + 4--1-D-Ribitylamino-5-aminouracil				Riboflavin metabolism	0	0	1000	0			*JAB 09/25/14 - while fixing subsystem, noticed very erroneous GPR assignment, removed PA1376 with no replacement
rxn00361	adenylyl-sulfate kinase	cpd00002[c] + cpd00193[c] <=> cpd00008[c] + cpd00044[c]	ATP + APS <=> ADP + 3-phosphoadenylylsulfate	PA1393	PA1393		Sulfur metabolism	1	-1000	1000	0		2.7.1.25
rxn00250	pyruvate carboxylase	cpd00020[c] + cpd00002[c] + cpd00242[c] -> cpd00067[c] + cpd00008[c] + cpd00009[c] + cpd00032[c]	Pyruvate + ATP + H2CO3 -> H+ + ADP + Phosphate + Oxaloacetate	PA1400	PA1400		Citrate cycle (TCA cycle)	0	0	1000	0		6.4.1.1	*JAB 02/03/14 - made irreversible according to MetaCyc, high activity in NCminmedia growth issue, and creation of incorrect loops
rxn01462	guanidinobutyrase	cpd00001[c] + cpd00762[c] -> cpd00281[c] + cpd00073[c]	H2O + 4-Guanidinobutanoate -> GABA + Urea	PA1421	PA1421		Arginine and proline metabolism	0	0	1000	0		3.5.3.7
rxn13855	N-(3-oxo-dodecanoyl)-L-homoserine lactone synthase	cpd00017[c] + cpd11489[c] <=> cpd11493[c] + cpd00067[c] + cpd17082[c] + cpd00147[c]	S-Adenosyl-L-methionine + 3-oxododecanoyl-acp <=> ACP + H+ + N-(3-oxo-dodecanoyl)-L-homoserine lactone + 5-Methylthioadenosine	PA1432	PA1432		Quorum sensing	1	-1000	1000	0		2.3.1.184
rxn05305	LYSt3r	cpd00067[e] + cpd00039[c] -> cpd00067[c] + cpd00039[e]	H+ + L-Lysine -> H+ + L-Lysine	PA1485	PA1485		Transport	0	0	1000	0		Undetermined	*JAB 01/13/14 - added from Burk, Changed to irrev based on ecoli (LYSt3pp)
rxn09653	urea reversible transport via proton symport (2 H+)	2 cpd00067[e] + cpd00073[e] <=> 2 cpd00067[c] + cpd00073[c]	2 H+ + Urea <=> 2 H+ + Urea	PA1497	PA1497		Transport	1	-1000	1000	0
rxn00010	glyoxalate carboligase	cpd00067[c] + 2 cpd00040[c] -> cpd00011[c] + cpd00843[c]	H+ + 2 Glyoxalate -> CO2 + Tartronate semialdehyde	PA1502	PA1502		Glyoxylate and dicarboxylate metabolism	0	0	1000	0		4.1.1.47
rxn00327	Ureidoglycolate hydrolase	cpd00001[c] + 2 cpd00067[c] + cpd00465[c] -> 2 cpd00013[c] + cpd00011[c] + cpd00040[c]	H2O + 2 H+ + Ureidoglycolate -> 2 NH3 + CO2 + Glyoxalate	PA1514	PA1514		Purine metabolism	0	0	1000	0		3.5.3.19
rxn01746	allantoicase	cpd00001[c] + cpd00388[c] <=> cpd00073[c] + cpd00465[c]	H2O + Allantoate <=> Urea + Ureidoglycolate	PA1515	PA1515		Purine metabolism	1	-1000	1000	0		3.5.3.4
rxn00139	adenine phosphoribosyltransferase	cpd00128[c] + cpd00103[c] -> cpd00012[c] + cpd00018[c]	Adenine + PRPP -> PPi + AMP	PA1543	PA1543		Purine metabolism	0	0	1000	0		2.4.2.7,2.4.2.8	*JAB 01/28/14 - reaction just written backwards according to MetaCyc, switched (?)
rxn02271	S-(2-Methylbutanoyl)-dihydrolipoamide	cpd00449[c] + cpd00760[c] <=> cpd00010[c] + cpd03045[c]	Dihydrolipoamide + 2-Methylbutyryl-CoA <=> CoA + S-(2-Methylbutanoyl)-dihydrolipoamide	PA1586	PA1586		Valine, leucine and isoleucine degradation	1	-1000	1000	0		2.3.1.168
rxn02867	S-(3-Methylbutanoyl)-dihydrolipoamide	cpd00449[c] + cpd01882[c] <=> cpd00010[c] + cpd03046[c]	Dihydrolipoamide + Isovaleryl-CoA <=> CoA + S-(3-Methylbutanoyl)-dihydrolipoamide	PA1586	PA1586		Valine, leucine and isoleucine degradation	1	-1000	1000	0
rxn05241	L-isoleucine transport in via proton symport	cpd00971[e] + cpd00322[e] <=> cpd00971[c] + cpd00322[c]	Na+ + L-Isoleucine <=> Na+ + L-Isoleucine	PA1590	PA1590		Transport	1	-1000	1000	0
rxn05240	L-leucine transport in via proton symport	cpd00971[e] + cpd00107[e] <=> cpd00971[c] + cpd00107[c]	Na+ + L-Leucine <=> Na+ + L-Leucine	PA1590	PA1590		Transport	1	-1000	1000	0
rxn05242	L-valine transport in via proton symport	cpd00971[e] + cpd00156[e] <=> cpd00971[c] + cpd00156[c]	Na+ + L-Valine <=> Na+ + L-Valine	PA1590	PA1590		Transport	1	-1000	1000	0
rxn05375	10-methyl-dodecanoyl-ACPmalonyl-[acyl-carrier-protein] C-acyltransferase (decarboxylating)	cpd00067[c] + cpd11492[c] + cpd11511[c] -> cpd11493[c] + cpd00011[c] + cpd11512[c]	H+ + Malonyl-acyl-carrierprotein- + 10-methyl-dodecanoyl-ACP -> ACP + CO2 + 12-methyl-3-oxo-tetra-decanoyl-ACP	PA1609	PA1609		Fatty acid biosynthesis	0	0	1000	0		2.3.1.0	*JAB 12/19/13 - fatty acid and lipid pathways from Burk mods, GPRs double checked by JAB
rxn05425	10-methyl-undecanoyl-ACPmalonyl-[acyl-carrier-protein] C-acyltransferase (decarboxylating)	cpd00067[c] + cpd11492[c] + cpd11561[c] -> cpd11493[c] + cpd00011[c] + cpd11562[c]	H+ + Malonyl-acyl-carrierprotein- + 10-methyl-undecanoyl-ACP -> ACP + CO2 + 12-methyl-3-oxo-tridecanoyl-ACP	PA1609	PA1609		Fatty acid biosynthesis	0	0	1000	0		2.3.1.0	*JAB 12/19/13 - fatty acid and lipid pathways from Burk mods, GPRs double checked by JAB
rxn05400	11-methyl-dodecanoyl-ACPmalonyl-[acyl-carrier-protein] C-acyltransferase (decarboxylating)	cpd00067[c] + cpd11492[c] + cpd11536[c] -> cpd11493[c] + cpd00011[c] + cpd11537[c]	H+ + Malonyl-acyl-carrierprotein- + 11-methyl-dodecanoyl-ACP -> ACP + CO2 + 13-methyl-3-oxo-tetra-decanoyl-ACP	PA1609	PA1609		Fatty acid biosynthesis	0	0	1000	0		2.3.1.0	*JAB 12/19/13 - fatty acid and lipid pathways from Burk mods, GPRs double checked by JAB
rxn05379	12-methyl-tetra-decanoyl-ACPmalonyl-[acyl-carrier-protein] C-acyltransferase (decarboxylating)	cpd00067[c] + cpd11492[c] + cpd11515[c] -> cpd11493[c] + cpd00011[c] + cpd11516[c]	H+ + Malonyl-acyl-carrierprotein- + 12-methyl-tetra-decanoyl-ACP -> ACP + CO2 + 14-methyl-3-oxo-hexa-decanoyl-ACP	PA1609	PA1609		Fatty acid biosynthesis	0	0	1000	0		2.3.1.0	*JAB 12/19/13 - fatty acid and lipid pathways from Burk mods, GPRs double checked by JAB
rxn05429	12-methyl-tridecanoyl-ACPmalonyl-[acyl-carrier-protein] C-acyltransferase (decarboxylating)	cpd00067[c] + cpd11492[c] + cpd11565[c] -> cpd11493[c] + cpd00011[c] + cpd11566[c]	H+ + Malonyl-acyl-carrierprotein- + 12-methyl-tridecanoyl-ACP -> ACP + CO2 + 14-methyl-3-oxo-pentadecanoyl-ACP	PA1609	PA1609		Fatty acid biosynthesis	0	0	1000	0		2.3.1.0	*JAB 12/19/13 - fatty acid and lipid pathways from Burk mods, GPRs double checked by JAB
rxn05404	13-methyl-tetra-decanoyl-ACPmalonyl-[acyl-carrier-protein] C-acyltransferase (decarboxylating)	cpd00067[c] + cpd11492[c] + cpd11540[c] -> cpd11493[c] + cpd00011[c] + cpd11541[c]	H+ + Malonyl-acyl-carrierprotein- + 13-methyl-tetra-decanoyl-ACP -> ACP + CO2 + 15-methyl-3-oxo-hexa-decanoyl-ACP	PA1609	PA1609		Fatty acid biosynthesis	0	0	1000	0		2.3.1.0	*JAB 12/19/13 - fatty acid and lipid pathways from Burk mods, GPRs double checked by JAB
rxn05409	2-methylpropionyl-ACPmalonyl-[acyl-carrier-protein] C-acyltransferase (decarboxylating)	cpd00067[c] + cpd11492[c] + cpd11545[c] -> cpd11493[c] + cpd00011[c] + cpd11546[c]	H+ + Malonyl-acyl-carrierprotein- + isobutyryl-ACP -> ACP + CO2 + 4-methyl-3-oxo-pentanoyl-ACP	PA1609	PA1609		Fatty acid biosynthesis	0	0	1000	0		2.3.1.0	*JAB 12/19/13 - fatty acid and lipid pathways from Burk mods, GPRs double checked by JAB
rxn05384	3-methylbutanoyl-ACPmalonyl-[acyl-carrier-protein] C-acyltransferase (decarboxylating)	cpd00067[c] + cpd11492[c] + cpd11520[c] -> cpd11493[c] + cpd00011[c] + cpd11521[c]	H+ + Malonyl-acyl-carrierprotein- + isovaleryl-ACP -> ACP + CO2 + 5-methyl-3-oxo-hexanoyl-ACP	PA1609	PA1609		Fatty acid biosynthesis	0	0	1000	0		2.3.1.0	*JAB 12/19/13 - fatty acid and lipid pathways from Burk mods, GPRs double checked by JAB
rxn05460	3-Oxooctodecanoyl-ACPmalonyl-[acyl-carrier-protein] C-acyltransferase (decarboxylating)	cpd00067[c] + cpd11492[c] + cpd11476[c] -> cpd11493[c] + cpd00011[c] + cpd11570[c]	H+ + Malonyl-acyl-carrierprotein- + hexadecanoyl-acp -> ACP + CO2 + 3-Oxooctodecanoyl-ACP	PA1609	PA1609		Fatty acid biosynthesis	0	0	1000	0		2.3.1.0	*JAB 12/19/13 - fatty acid and lipid pathways from Burk mods, GPRs double checked by JAB
rxn05359	4-methyl-3-oxo-hexanoyl-ACPmalonyl-[acyl-carrier-protein] C-acyltransferase (decarboxylating)	cpd00067[c] + cpd11492[c] + cpd11495[c] -> cpd11493[c] + cpd00011[c] + cpd11496[c]	H+ + Malonyl-acyl-carrierprotein- + 2-methylbutyryl-ACP -> ACP + CO2 + 4-methyl-3-oxo-hexanoyl-ACP	PA1609	PA1609		Fatty acid biosynthesis	0	0	1000	0		2.3.1.0	*JAB 12/19/13 - fatty acid and lipid pathways from Burk mods, GPRs double checked by JAB
rxn05363	4-methyl-hexanoyl-ACPmalonyl-[acyl-carrier-protein] C-acyltransferase (decarboxylating)	cpd00067[c] + cpd11492[c] + cpd11499[c] -> cpd11493[c] + cpd00011[c] + cpd11500[c]	H+ + Malonyl-acyl-carrierprotein- + 4-methyl-hexanoyl-ACP -> ACP + CO2 + 6-methyl-3-oxo-octanoyl-ACP	PA1609	PA1609		Fatty acid biosynthesis	0	0	1000	0		2.3.1.0	*JAB 12/19/13 - fatty acid and lipid pathways from Burk mods, GPRs double checked by JAB
rxn05413	4-methyl-pentanoyl-ACPmalonyl-[acyl-carrier-protein] C-acyltransferase (decarboxylating)	cpd00067[c] + cpd11492[c] + cpd11549[c] -> cpd11493[c] + cpd00011[c] + cpd11550[c]	H+ + Malonyl-acyl-carrierprotein- + 4-methyl-pentanoyl-ACP -> ACP + CO2 + 6-methyl-3-oxo-heptanoyl-ACP	PA1609	PA1609		Fatty acid biosynthesis	0	0	1000	0		2.3.1.0	*JAB 12/19/13 - fatty acid and lipid pathways from Burk mods, GPRs double checked by JAB
rxn05388	5-methyl-hexanoyl-ACPmalonyl-[acyl-carrier-protein] C-acyltransferase (decarboxylating)	cpd00067[c] + cpd11492[c] + cpd11524[c] -> cpd11493[c] + cpd00011[c] + cpd11525[c]	H+ + Malonyl-acyl-carrierprotein- + 5-methyl-hexanoyl-ACP -> ACP + CO2 + 7-methyl-3-oxo-octanoyl-ACP	PA1609	PA1609		Fatty acid biosynthesis	0	0	1000	0		2.3.1.0	*JAB 12/19/13 - fatty acid and lipid pathways from Burk mods, GPRs double checked by JAB
rxn05417	6-methyl-heptanoyl-ACPmalonyl-[acyl-carrier-protein] C-acyltransferase (decarboxylating)	cpd00067[c] + cpd11492[c] + cpd11553[c] -> cpd11493[c] + cpd00011[c] + cpd11554[c]	H+ + Malonyl-acyl-carrierprotein- + 6-methyl-heptanoyl-ACP -> ACP + CO2 + 8-methyl-3-oxo-nonanoyl-ACP	PA1609	PA1609		Fatty acid biosynthesis	0	0	1000	0		2.3.1.0	*JAB 12/19/13 - fatty acid and lipid pathways from Burk mods, GPRs double checked by JAB
rxn05367	6-methyl-octanoyl-ACPmalonyl-[acyl-carrier-protein] C-acyltransferase (decarboxylating)	cpd00067[c] + cpd11492[c] + cpd11503[c] -> cpd11493[c] + cpd00011[c] + cpd11504[c]	H+ + Malonyl-acyl-carrierprotein- + 6-methyl-octanoyl-ACP -> ACP + CO2 + 8-methyl-3-oxo-decanoyl-ACP	PA1609	PA1609		Fatty acid biosynthesis	0	0	1000	0		2.3.1.0	*JAB 12/19/13 - fatty acid and lipid pathways from Burk mods, GPRs double checked by JAB
rxn05392	7-methyl-octanoyl-ACPmalonyl-[acyl-carrier-protein] C-acyltransferase (decarboxylating)	cpd00067[c] + cpd11492[c] + cpd11528[c] -> cpd11493[c] + cpd00011[c] + cpd11529[c]	H+ + Malonyl-acyl-carrierprotein- + 7-methyl-octanoyl-ACP -> ACP + CO2 + 9-methyl-3-oxo-decanoyl-ACP	PA1609	PA1609		Fatty acid biosynthesis	0	0	1000	0		2.3.1.0	*JAB 12/19/13 - fatty acid and lipid pathways from Burk mods, GPRs double checked by JAB
rxn05371	8-methyl-decanoyl-ACPmalonyl-[acyl-carrier-protein] C-acyltransferase (decarboxylating)	cpd00067[c] + cpd11492[c] + cpd11507[c] -> cpd11493[c] + cpd00011[c] + cpd11508[c]	H+ + Malonyl-acyl-carrierprotein- + 8-methyl-decanoyl-ACP -> ACP + CO2 + 10-methyl-3-oxo-dodecanoyl-ACP	PA1609	PA1609		Fatty acid biosynthesis	0	0	1000	0		2.3.1.0	*JAB 12/19/13 - fatty acid and lipid pathways from Burk mods, GPRs double checked by JAB
rxn05421	8-methyl-nonanoyl-ACPmalonyl-[acyl-carrier-protein] C-acyltransferase (decarboxylating)	cpd00067[c] + cpd11492[c] + cpd11557[c] -> cpd11493[c] + cpd00011[c] + cpd11558[c]	H+ + Malonyl-acyl-carrierprotein- + 8-methyl-nonanoyl-ACP -> ACP + CO2 + 10-methyl-3-oxo-undecanoyl-ACP	PA1609	PA1609		Fatty acid biosynthesis	0	0	1000	0		2.3.1.0	*JAB 12/19/13 - fatty acid and lipid pathways from Burk mods, GPRs double checked by JAB
rxn05396	9-methyl-decanoyl-ACPmalonyl-[acyl-carrier-protein] C-acyltransferase (decarboxylating)	cpd00067[c] + cpd11492[c] + cpd11532[c] -> cpd11493[c] + cpd00011[c] + cpd11533[c]	H+ + Malonyl-acyl-carrierprotein- + 9-methyl-decanoyl-ACP -> ACP + CO2 + 11-methyl-3-oxo-dodecanoyl-ACP	PA1609	PA1609		Fatty acid biosynthesis	0	0	1000	0		2.3.1.0	*JAB 12/19/13 - fatty acid and lipid pathways from Burk mods, GPRs double checked by JAB
rxn05346	Butyryl-[acyl-carrier protein]:malonyl-[acyl-carrier-protein]C-acyltransferase (decarboxylating)	cpd00067[c] + cpd11492[c] + cpd11464[c] -> cpd11493[c] + cpd00011[c] + cpd11486[c]	H+ + Malonyl-acyl-carrierprotein- + Butyryl-ACP -> ACP + CO2 + 3-Oxohexanoyl-[acp]	PA1609	PA1609		Fatty acid biosynthesis	0	0	1000	0		2.3.1.41,2.3.1.85,2.3.1.86,2.3.1.179,2.3.1.180
rxn05348	Decanoyl-[acyl-carrier protein]:malonyl-[acyl-carrier-protein] C-acyltransferase	cpd00067[c] + cpd11492[c] + cpd11474[c] -> cpd11493[c] + cpd00011[c] + cpd11489[c]	H+ + Malonyl-acyl-carrierprotein- + Decanoyl-ACP -> ACP + CO2 + 3-oxododecanoyl-acp	PA1609	PA1609		Fatty acid biosynthesis	0	0	1000	0		2.3.1.41,2.3.1.85,2.3.1.86,2.3.1.179,2.3.1.180
rxn05345	Dodecanoyl-[acyl-carrier-protein]:malonyl-[acyl-carrier-protein] C-acyltransferase	cpd00067[c] + cpd11468[c] + cpd11492[c] -> cpd11493[c] + cpd00011[c] + cpd11491[c]	H+ + Dodecanoyl-ACP + Malonyl-acyl-carrierprotein- -> ACP + CO2 + 3-oxotetradecanoyl-acp	PA1609	PA1609		Fatty acid biosynthesis	0	0	1000	0		2.3.1.41,2.3.1.85,2.3.1.86,2.3.1.179,2.3.1.180
rxn13851	Hexadecanoyl-[acyl-carrier-protein]:malonyl-[acyl-carrier-protein] C-acyltransferase	cpd15277[c] + cpd00067[c] + cpd11492[c] -> cpd11493[c] + cpd00011[c] + cpd14938[c]	Palmitoyl-ACP + H+ + Malonyl-acyl-carrierprotein- -> ACP + CO2 + 3-Oxostearoyl-[acp]	PA1609	PA1609		Fatty acid biosynthesis	0	0	1000	0			*ASB 03/25/14 - tentative subsystem assignment; JAB 01/31/14 - changed bounds to match other related reactions
rxn05350	Hexanoyl-[acyl-carrier protein]:malonyl-[acyl-carrier-protein] C-acyltransferase	cpd00067[c] + cpd11492[c] + cpd11472[c] -> cpd11493[c] + cpd00011[c] + cpd11490[c]	H+ + Malonyl-acyl-carrierprotein- + Hexanoyl-ACP -> ACP + CO2 + 3-oxooctanoyl-acp	PA1609	PA1609		Fatty acid biosynthesis	0	0	1000	0		2.3.1.41,2.3.1.85,2.3.1.86,2.3.1.179,2.3.1.180
rxn05343	Octanoyl-[acyl-carrier protein]:malonyl-[acyl-carrier-protein] C-acyltransferase (decarboxylating)	cpd00067[c] + cpd11492[c] + cpd11470[c] -> cpd11493[c] + cpd00011[c] + cpd11487[c]	H+ + Malonyl-acyl-carrierprotein- + Octanoyl-ACP -> ACP + CO2 + 3-oxodecanoyl-acp	PA1609	PA1609		Fatty acid biosynthesis	0	0	1000	0		2.3.1.41,2.3.1.85,2.3.1.86,2.3.1.179,2.3.1.180
rxn05344	Tetradecanoyl-[acyl-carrier-protein]:malonyl-[acyl-carrier-protein] C-acyltransferase	cpd00067[c] + cpd11466[c] + cpd11492[c] -> cpd11493[c] + cpd00011[c] + cpd11485[c]	H+ + Myristoyl-ACP + Malonyl-acyl-carrierprotein- -> ACP + CO2 + 3-oxohexadecanoyl-acp	PA1609	PA1609		Fatty acid biosynthesis	0	0	1000	0		2.3.1.41,2.3.1.85,2.3.1.86,2.3.1.179,2.3.1.180
rxn00189	glutaminase	cpd00001[c] + cpd00053[c] -> cpd00013[c] + cpd00023[c]	H2O + L-Glutamine -> NH3 + L-Glutamate	PA1638	PA1638		Alanine, aspartate and glutamate metabolism	0	0	1000	0		3.5.1.2,3.5.1.38,6.3.5.5
rxn02569	Selenophosphate synthase	cpd00001[c] + cpd00002[c] + cpd01078[c] <=> 2 cpd00067[c] + cpd00009[c] + cpd00018[c] + cpd03078[c]	H2O + ATP + Selenide <=> 2 H+ + Phosphate + AMP + Selenophosphate	PA1642	PA1642		Selenoamino acid metabolism	1	-1000	1000	0		2.7.9.3
rxn01255	chorismate synthase	cpd00932[c] -> cpd00067[c] + cpd00009[c] + cpd00216[c]	5-O--1-Carboxyvinyl-3-phosphoshikimate -> H+ + Phosphate + Chorismate	PA1681	PA1681		Phenylalanine, tyrosine and tryptophan biosynthesis	0	0	1000	0		4.2.3.5
rxn05104	5-Methylthio-5-deoxy-D-ribulose 1-phosphate dehydratase	cpd02791[c] -> cpd00001[c] + cpd11295[c]	methylthioribulose-1-phosphate -> H2O + 2,3-diketo5-methylthio-1-phosphopentane	PA1683	PA1683		Cysteine and methionine metabolism	0	0	1000	0
rxn01620	L-fuculose 1-phosphate aldolase	cpd00806[c] <=> cpd00095[c] + cpd00334[c]	L-Fuculose1-phosphate <=> Glycerone-phosphate + L-Lactaldehyde	PA1683	PA1683		Fructose and mannose metabolism	1	-1000	1000	0		4.1.2.17
rxn05092	1,2-dihydroxy-3-keto-5-methylthiopentene dioxygenase (2-keto-4-methylthiobutyrate)	cpd00007[c] + cpd11255[c] -> cpd00067[c] + cpd00047[c] + cpd00869[c]	O2 + 1,2-dihydroxy-3-keto-5-methylthiopentene -> H+ + Formate + 4-methylthio 2-oxobutyrate	PA1684	PA1684		Cysteine and methionine metabolism	0	0	1000	0		1.13.11.54
rxn05091	1,2-dihydroxy-3-keto-5-methylthiopentene dioxygenase (3-methylthiopropionate)	cpd00007[c] + cpd11255[c] <=> cpd00047[c] + cpd00204[c] + cpd05191[c]	O2 + 1,2-dihydroxy-3-keto-5-methylthiopentene <=> Formate + CO + 3-Methylthiopropionate	PA1684	PA1684		Cysteine and methionine metabolism	1	-1000	1000	0		1.13.11.53
rxn05107	enolase-phosphatase E-1	cpd00001[c] + cpd11295[c] <=> 2 cpd00067[c] + cpd00009[c] + cpd11255[c]	H2O + 2,3-diketo5-methylthio-1-phosphopentane <=> 2 H+ + Phosphate + 1,2-dihydroxy-3-keto-5-methylthiopentene	PA1685	PA1685		Cysteine and methionine metabolism	1	-1000	1000	0		3.1.3.77
rxn01406	spermidine synthase	cpd00837[c] + cpd00118[c] -> cpd00067[c] + cpd00147[c] + cpd00264[c]	S-Adenosylmethioninamine + Putrescine -> H+ + 5-Methylthioadenosine + Spermidine	PA1687	PA1687		Glutathione metabolism	0	0	1000	0		2.5.1.16
rxn00222	beta-D-Glucoside glucohydrolase	cpd00001[c] + cpd00158[c] -> 2 cpd00027[c]	H2O + CELB -> 2 Glucose	PA1726	PA1726		Carbohydrate Metabolism	0	0	1000	0			*PY 06/11/14 Changed => to -> *JAB 02/08/14 - gene may be performing this function, but definitely no cellobiose transporter matches so that may be what is preventing degradation
rxn00676	acetyl-CoA C-acyltransferase (2-Methyl-3-acetoacetyl-CoA)	cpd00022[c] + cpd00086[c] <=> cpd00010[c] + cpd02124[c]	Acetyl-CoA + Propionyl-CoA <=> CoA + 2-Methylacetoacetyl-CoA	PA1736	PA1736		Valine, leucine and isoleucine degradation	1	-1000	1000	0		2.3.1.16
rxn02167	(S)-3-Hydroxybutanoyl-CoA hydro-lyase|3-hydroxyacyl-CoA dehydratase (3-hydroxybutanoyl-CoA)|crotonyl-coa hydratase	cpd00842[c] <=> cpd00001[c] + cpd00650[c]	(S)-3-Hydroxybutyryl-CoA <=> H2O + Crotonyl-CoA	PA1748 or PA5188	PA1748 PA5188		Butanoate metabolism	1	-1000	1000	0		4.2.1.17	*JAB 12/19/13 from iBsu1103: Bsu1716|Bsu2850, Bsu gene mappings are wrong (peg to locus tag is offset somewhere, but gene identifiers and start sequence location seems to match)
rxn05256	APSPTi	cpd00193[c] + cpd11421[c] <=> cpd00081[c] + cpd00018[c] + cpd11420[c]	APS + trdrd <=> Sulfite + AMP + trdox	PA1756	PA1756		Sulfur metabolism	1	-1000	1000	0		1.8.4.10	*JAB 01/20/13 - This reaction enabled both cysteine and methionine synthesis on glc-min media
rxn01257	4-amino-4-deoxychorismate synthase	cpd00053[c] + cpd00216[c] <=> cpd00023[c] + cpd08210[c]	L-Glutamine + Chorismate <=> L-Glutamate + ADC	PA1758	PA1758		Folate biosynthesis	1	-1000	1000	0		2.6.1.85
rxn00147	phosphoenolpyruvate synthase	cpd00001[c] + cpd00020[c] + cpd00002[c] -> cpd00067[c] + cpd00009[c] + cpd00018[c] + cpd00061[c]	H2O + Pyruvate + ATP -> H+ + Phosphate + AMP + Phosphoenolpyruvate	PA1770	PA1770		Pyruvate metabolism	0	0	1000	0		2.7.9.2	*JAB 02/04/14 - reverted to rev for some reason, changed back to irrev based on MetaCyc directionality and inaccurate loops created with phosphoenolpyruvate carboxylyase and carboxykinase *JAB 01/18/14 - changed to irrev on comparison with J2315 model for peptidoglycan synthesis
rxn06831	S-adenosylmethione:2-demethylmenaquinone methyltransferase	cpd00067[c] + cpd00017[c] + cpd11425[c] -> cpd00019[c] + cpd11451[c]	H+ + S-Adenosyl-L-methionine + 2dmmq7 -> S-Adenosyl-homocysteine + mql7	PA1772	PA1772		None	0	0	1000	0
rxn05627	nitrate transport in via proton symport	cpd00067[e] + cpd00209[e] <=> cpd00067[c] + cpd00209[c]	H+ + Nitrate <=> H+ + Nitrate	PA1783 or PA3876 or (PA3876 and PA3877)	PA1783 PA3876 PA3876 PA3877		Transport	1	-1000	1000	0		Undetermined
rxn13884	UDP-diacyl-GlcN pyrophosphatase	cpd00001[c] + cpd17070[c] <=> 2 cpd00067[c] + cpd00091[c] + cpd17069[c]	H2O + UDP-2-NH-(3OH-C12:0),3-O-(3OH-C10:0)glucosamine <=> 2 H+ + Pseudomonas aeruginosa Lipid X + UMP	PA1792	PA1792		Lipopolysaccharide biosynthesis	1	-1000	1000	0			*JAB 02/21/14 - added to enable lipid-A synthesis
rxn01211	methenyltetrahydrofolate cyclohydrolase	cpd00001[c] + cpd00347[c] <=> cpd00067[c] + cpd00201[c]	H2O + 5-10-Methenyltetrahydrofolate <=> H+ + 10-Formyltetrahydrofolate	PA1796	PA1796		One carbon pool by folate	1	-1000	1000	0		3.5.4.9,6.3.4.3	*JAB 07/16/14 - corrected subsystem assignment
rxn00322	lysine decarboxylase	cpd00067[c] + cpd00039[c] -> cpd00011[c] + cpd01155[c]	H+ + L-Lysine -> CO2 + Cadaverine	PA1818	PA1818		Lysine degradation	0	0	1000	0		4.1.1.18
rxn13809	Arginine:Agmatine antiporter	cpd00152[c] + cpd00051[e] <=> cpd00051[c] + cpd00152[e]	Agmatine + L-Arginine <=> L-Arginine + Agmatine	PA1819	PA1819		Transport	1	-1000	1000	0
rxn05687	Putrescine transport in via proton symport	cpd00067[e] + cpd00118[e] -> cpd00067[c] + cpd00118[c]	H+ + Putrescine -> H+ + Putrescine	PA1819	PA1819		Transport	0	0	1000	0		Undetermined	*JAB 01/13/14 - added from Burk, Changed to irrev… transport IN
rxn10182	putrescine/ornithine antiporter	cpd00064[c] + cpd00118[e] <=> cpd00118[c] + cpd00064[e]	Ornithine + Putrescine <=> Putrescine + Ornithine	PA1819	PA1819		Transport	1	-1000	1000	0		Undetermined	*JAB 01/13/14 - added from Burk
rxn09660	Spermidine transport in via proton symport	cpd00067[e] + cpd00264[e] -> cpd00067[c] + cpd00264[c]	H+ + Spermidine -> H+ + Spermidine	PA1819	PA1819		Transport	0	0	1000	0		Undetermined	*JAB 01/13/14 - added from Burk
rxn00693	methionine synthase	cpd00135[c] + cpd00345[c] <=> cpd00060[c] + cpd00087[c]	Homocysteine + 5-Methyltetrahydrofolate <=> L-Methionine + Tetrahydrofolate	PA1843	PA1843		Cysteine and methionine metabolism	1	-1000	1000	0		2.1.1.13,2.1.1.14	*JAB 07/16/14 - corrected subsystem assignment
rxn05232	ribonucleoside-triphosphate reductase (ATP)	cpd00002[c] + cpd11421[c] -> cpd00001[c] + cpd11420[c] + cpd00115[c]	ATP + trdrd -> H2O + trdox + dATP	PA1920	PA1920		Purine metabolism	0	0	1000	0		1.17.4.2
rxn05235	ribonucleoside-triphosphate reductase (CTP)	cpd00052[c] + cpd11421[c] -> cpd00001[c] + cpd00356[c] + cpd11420[c]	CTP + trdrd -> H2O + dCTP + trdox	PA1920	PA1920		Purine metabolism	0	0	1000	0		1.17.4.2
rxn05234	ribonucleoside-triphosphate reductase (GTP)	cpd00038[c] + cpd11421[c] -> cpd00001[c] + cpd00241[c] + cpd11420[c]	GTP + trdrd -> H2O + dGTP + trdox	PA1920	PA1920		Purine metabolism	0	0	1000	0		1.17.4.2
rxn05236	ribonucleoside-triphosphate reductase (UTP)	cpd00062[c] + cpd11421[c] -> cpd00001[c] + cpd00358[c] + cpd11420[c]	UTP + trdrd -> H2O + dUTP + trdox	PA1920	PA1920		Purine metabolism	0	0	1000	0		1.17.4.2
rxn03052	5-methyltetrahydropteroyltriglutamate-homocysteine S-methyltransferase	cpd00135[c] + cpd02738[c] <=> cpd00060[c] + cpd02555[c]	Homocysteine + 5-Methyltetrahydropteroyltri-L-glutamate <=> L-Methionine + Tetrahydropteroyltri-L-glutamate	PA1927	PA1927		Methionine metabolism	1	-1000	1000	0		2.1.1.14
rxn00134	adenosine kinase	cpd00002[c] + cpd00182[c] <=> cpd00008[c] + cpd00018[c]	ATP + Adenosine <=> ADP + AMP	PA1950	PA1950		Purine metabolism	1	-1000	1000	0		2.7.1.20, 2.7.1.74
rxn01987	Deoxyribokinase	cpd00008[c] + cpd00510[c] <=> cpd00002[c] + cpd01242[c]	ADP + deoxyribose-5-phosphate <=> ATP + Thyminose	PA1950	PA1950		Pentose phosphate pathway	1	-1000	1000	0		2.7.1.15	*JAB 01/16/14 - need to check source of this reaction (in Burk as well)
rxn00772	ribokinase	cpd00002[c] + cpd00105[c] <=> cpd00008[c] + cpd00101[c]	ATP + D-Ribose <=> ADP + ribose-5-phosphate	PA1950	PA1950		Pentose phosphate pathway	1	-1000	1000	0		2.7.1.15
rxn01538	thiamine kinase	cpd00002[c] + cpd00305[c] <=> cpd00008[c] + cpd00793[c]	ATP + Thiamin <=> ADP + Thiamine phosphate	PA1950	PA1950		Thiamine metabolism	1	-1000	1000	0		2.7.1.89
rxn03900	undecaprenol kinase	cpd00002[c] + cpd01352[c] <=> cpd00008[c] + cpd00286[c]	ATP + Undecaprenol <=> ADP + Undecaprenylphosphate	PA1959	PA1959		Peptidoglycan biosynthesis	1	-1000	1000	0
rxn03901	undecaprenyl-diphosphatase	cpd00001[c] + cpd02229[c] -> cpd00067[c] + cpd00009[c] + cpd00286[c]	H2O + Bactoprenyl diphosphate -> H+ + Phosphate + Undecaprenylphosphate	PA1959	PA1959		Peptidoglycan biosynthesis	0	0	1000	0		3.6.1.27	*JAB 02/18/14 - involved in peptidoglycan synthesis, essentiality is likely due to biomass formulation (and function is important even though gene is not indicated essential?)
rxn05244	L-isoleucine transport in via proton symport	cpd00067[e] + cpd00322[e] <=> cpd00067[c] + cpd00322[c]	H+ + L-Isoleucine <=> H+ + L-Isoleucine	PA1971	PA1971		Transport	1	-1000	1000	0
rxn05243	L-leucine transport in/out via proton symport	cpd00067[e] + cpd00107[e] <=> cpd00067[c] + cpd00107[c]	H+ + L-Leucine <=> H+ + L-Leucine	PA1971	PA1971		Transport	1	-1000	1000	0
rxn00988	acetoacetyl-CoAsynthetase	cpd00067[c] + cpd00010[c] + cpd00002[c] + cpd00142[c] -> cpd00012[c] + cpd00018[c] + cpd00279[c]	H+ + CoA + ATP + Acetoacetate -> PPi + AMP + Acetoacetyl-CoA	PA1997	PA1997		Butanoate metabolism	0	0	1000	0		6.2.1.16
rxn00290	3-oxoacid CoA-transferase (Succinyl-CoA: acetoacetate)	cpd00142[c] + cpd00078[c] <=> cpd00279[c] + cpd00036[c]	Acetoacetate + Succinyl-CoA <=> Acetoacetyl-CoA + Succinate	PA1999	PA1999		Butanoate metabolism	1	-1000	1000	0		2.8.3.5
rxn05484	acetoacetate transport via proton symport	cpd00067[e] + cpd00142[e] <=> cpd00067[c] + cpd00142[c]	H+ + Acetoacetate <=> H+ + Acetoacetate	PA2002	PA2002		Transport	1	-1000	1000	0		Undetermined	*JAB 01/13/14 - added from Burk
rxn05683	butanoate transport in via proton symport	cpd00067[e] + cpd00211[e] -> cpd00067[c] + cpd00211[c]	H+ + Butyrate -> H+ + Butyrate	PA2002	PA2002		Transport	0	0	1000	0		Undetermined	*JAB 01/13/14 - added from Burk, Changed to irrev... Transport in
rxn12405	transport of (r)-3-hydroxybutanoate [extraorganism-cytosol](passive)	cpd00797[e] <=> cpd00797[c]	(R)-3-Hydroxybutanoate <=> (R)-3-Hydroxybutanoate	PA2004	PA2004		Transport	1	-1000	1000	0		Undetermined	*JAB 01/13/14 - added from Burk
rxn00993	fumarylacetoacetase	cpd00001[c] + cpd00780[c] -> cpd00067[c] + cpd00142[c] + cpd00106[c]	H2O + Fumarylacetoacetate -> H+ + Acetoacetate + Fumarate	PA2008	PA2008		Tyrosine metabolism	0	0	1000	0		3.7.1.2	*JAB 04/24/14 - rewrote reaction to work in forward direction instead of rev direction only; JAB 01/28/14 - bounds seem correct according to MetaCyc
rxn01825	homogentisate 1,2-dioxygenase	cpd00007[c] + cpd00426[c] -> cpd00067[c] + cpd00763[c]	O2 + Homogentisate -> H+ + 4-Maleylacetoacetate	PA2009	PA2009		Tyrosine metabolism	0	0	1000	0		1.13.11.5
rxn00991	hydroxymethylglutaryl-CoA lyase	cpd00292[c] <=> cpd00142[c] + cpd00022[c]	HMG-CoA <=> Acetoacetate + Acetyl-CoA	PA2011	PA2011		Butanoate metabolism	1	-1000	1000	0		4.1.3.4
rxn01355	Propionyl-CoA carboxylase	cpd00002[c] + cpd00086[c] + cpd00242[c] -> cpd00067[c] + cpd00008[c] + cpd00009[c] + cpd00519[c]	ATP + Propionyl-CoA + H2CO3 -> H+ + ADP + Phosphate + D-methylmalonyl-CoA	PA2012	PA2012		Glyoxylate and dicarboxylate metabolism	0	0	1000	0		6.4.1.3
rxn01504	methylglutaconyl-CoA hydratase	cpd00292[c] <=> cpd00001[c] + cpd02068[c]	HMG-CoA <=> H2O + 3-Methylglutaconyl-CoA	PA2013	PA2013		Valine, leucine and isoleucine degradation	1	-1000	1000	0		4.2.1.18
rxn02898	naphthoate synthase	cpd02021[c] -> cpd00010[c] + cpd02295[c]	Succinylbenzoyl-CoA -> CoA + 1-4-Dihydroxy-2-naphthoate	PA2013	PA2013		Ubiquinone biosynthesis	0	0	1000	0		4.1.3.36	*ASB 03/25/14 - tentative subsystem assignment
rxn00701	UDPglucose--hexose-1-phosphate uridylyltransferase	cpd00026[c] + cpd00348[c] <=> cpd00089[c] + cpd00043[c]	UDP-glucose + D-Galactose 1-phosphate <=> Glucose-1-phosphate + UDP-galactose	PA2023	PA2023		Galactose metabolism	1	-1000	1000	0		2.7.7.12
rxn00213	UTP-glucose-1-phosphate uridylyltransferase	cpd00062[c] + cpd00089[c] <=> cpd00012[c] + cpd00026[c]	UTP + Glucose-1-phosphate <=> PPi + UDP-glucose	PA2023	PA2023	galU	Lipopolysaccharide biosynthesis	1	-1000	1000	0			*PY 04/24/14 Added for LPS antigen B-band synthesis (virulence factor). Taken from SEED master list. Gene is also known as galU.
rxn05063	carbamate hydro-lyase	cpd00001[c] + cpd01015[c] <=> cpd01101[c]	H2O + Cyanate <=> Carbamate	PA2052	PA2052		Nitrogen metabolism	1	-1000	1000	0		4.2.1.104	no match in BM
rxn08277	Cyanate aminohydrolase	3 cpd00067[c] + cpd00242[c] + cpd01015[c] -> cpd00013[c] + 2 cpd00011[c]	3 H+ + H2CO3 + Cyanate -> NH3 + 2 CO2	PA2052	PA2052		Nitrogen metabolism	0	0	1000	0		4.2.1.104
rxn00102	carbonate dehydratase (HCO3 equilibration reaction)	cpd00067[c] + cpd00242[c] <=> cpd00001[c] + cpd00011[c]	H+ + H2CO3 <=> H2O + CO2	PA2053	PA2053		Nitrogen metabolism	1	-1000	1000	0		4.2.1.1
rxn00728	kynureninase	cpd00001[c] + cpd00275[c] -> cpd00067[c] + cpd00035[c] + cpd00093[c]	H2O + L-Kynurenine -> H+ + L-Alanine + Anthranilate	PA2080	PA2080		Tryptophan metabolism	0	0	1000	0		3.7.1.3
rxn01437	N-Formyl-L-kynurenine amidohydrolase	cpd00001[c] + cpd01749[c] <=> cpd00067[c] + cpd00047[c] + cpd00275[c]	H2O + N-Formylkynurenine <=> H+ + Formate + L-Kynurenine	PA2081	PA2081		Tryptophan metabolism	1	-1000	1000	0		3.5.1.9
rxn13299	glycogen phosphorylase	cpd00009[c] + cpd00155[c] -> cpd00089[c]	Phosphate + Glycogen -> Glucose-1-phosphate	PA2144	PA2144		Starch and sucrose metabolism	0	0	1000	0			*ASB 03/26/14 - tentative subsystem assignment; JAB 01/31/14 - MetaCyc supports glycogen degradation, changed bounds
rxn01134	maltose alpha-D-glucosyltransferase;	cpd00179[c] <=> cpd00794[c]	Maltose <=> TRHL	PA2152	PA2152		Starch and sucrose metabolism	1	-1000	1000	0		5.4.99.16		Lee JH et al. 2005. Cloning and expression of a trehalose synthase from Pseudomonas stutzeri CJ38 in Escherichia coli for the production of trehalose. Appl. Microbiol. Biotechnol. 68:213–219.
rxn13817	cardiolipin synthetase	0.02 cpd11427[c] + 0.02 cpd11652[c] -> cpd00067[c] + cpd00046[c] + 0.02 cpd12801[c]	0.02 CDP-diacylglycerol + 0.02 Phosphatidylglycerol -> H+ + CMP + 0.02 Cardiolipin	PA2155	PA2155		Glycerophospholipid metabolism	0	0	1000	0		2.7.8.-
rxn13643	glycogen synthase (ADPGlc)	cpd00387[c] -> cpd00067[c] + cpd00008[c] + cpd00155[c]	ADPglucose -> H+ + ADP + Glycogen	PA2165	PA2165		Starch and sucrose metabolism	0	0	1000	0			*ASB 03/26/14 - tentative subsystem assignment; JAB 02/18/14 - predicted essential but not essential IV, because glycogen is not absolutely essential, just important to cell function (why it's been included in biomass). Mutants for this gene exist.
rxn10160	D-galactonate transport via proton symport, reversible	cpd00067[e] + cpd00653[e] <=> cpd00067[c] + cpd00653[c]	H+ + D-Galactonate <=> H+ + D-Galactonate	PA2210	PA2210		Transport	1	-1000	1000	0		Undetermined	*JAB 01/13/14 - added from Burk
rxn05565	galactarate transport in via proton symport	cpd00067[e] + cpd00652[e] -> cpd00067[c] + cpd00652[c]	H+ + D-Mucic_acid -> H+ + D-Mucic_acid	PA2210	PA2210		Transport	0	0	1000	0		TC-2.A.3.1,2.A.3.1	*JAB 01/13/14 - added from Burk, Changed to irrev... Transport in
rxn05572	glucarate transport in via proton symport	cpd00067[e] + cpd00609[e] -> cpd00067[c] + cpd00609[c]	H+ + D-Glucarate -> H+ + D-Glucarate	PA2210	PA2210		Transport	0	0	1000	0		TC-2.A.3.1,2.A.3.1	*JAB 01/13/14 - added from Burk, Changed to irrev... Transport in
rxn01245	3-methyl-2-oxobutanoate dehydrogenase (2-methylpropanoyl-transferring).	cpd00067[c] + cpd00200[c] + cpd00213[c] -> cpd00011[c] + cpd03046[c]	H+ + 4MOP + Lipoamide -> CO2 + S-(3-Methylbutanoyl)-dihydrolipoamide	PA2247	PA2247		Valine, leucine and isoleucine degradation	0	0	1000	0			*ASB 03/25/14 - tentative subsystem assignment
rxn02950	3-Methyl-2-oxopentanoate:lipoamide oxidoreductase(decarboxylating and acceptor-2-methylpropanoylating)	cpd00067[c] + cpd00508[c] + cpd00213[c] -> cpd00011[c] + cpd03045[c]	H+ + 3MOP + Lipoamide -> CO2 + S-(2-Methylbutanoyl)-dihydrolipoamide	PA2247	PA2247		Valine, leucine and isoleucine degradation	0	0	1000	0			*ASB 03/25/14 - tentative subsystem assignment
rxn10537	probable AGCS sodium/alanine/glycine symporter	cpd00971[e] + cpd00033[e] <=> cpd00971[c] + cpd00033[c]	Na+ + Glycine <=> Na+ + Glycine	PA2252	PA2252		Transport	1	-1000	1000	0
rxn01921	Dehydrogluconokinase	cpd00480[c] + cpd00002[c] <=> cpd00008[c] + cpd00896[c]	2-Dehydro-D-gluconate + ATP <=> ADP + 6-Phospho-2-dehydro-D-gluconate	PA2261	PA2261		Pentose phosphate pathway	1	-1000	1000	0		2.7.1.13	*JAB 04/05/14 - this reaction may only go in the forward direction (indicated as so in KEGG and 'forward preferred' in MetaCyc
rxn13791	2-dehydro-D-gluconate transport (irreversible)	cpd00480[e] -> cpd00480[c]	2-Dehydro-D-gluconate -> 2-Dehydro-D-gluconate	PA2262	PA2262		Transport	0	0	1000	0			*JCT 02/17/14 I suggest this reaction is irreversible
rJB00278	quinoprotein glucose dehydrogenase	cpd15560[c] + cpd00027[e] -> cpd15561[c] + cpd00170[e]	Ubiquinone-8 + D-Glucose -> Ubiquinol-8 + Gluconolactone	PA2290	PA2290		Pentose phosphate pathway	0	0	1000	0		1.1.5.2	*JAB 07/08/14 - turned on again to enable secondary gluconate pathway to operate (changes gene essentiality predictions), and changed Ubiquinone to Ubiquinone-8, made extracellular (really periplasmic); JAB 04/16/14 - turned off, gcd needs PQQ as cofactor, need to think about implementation (is this reaction active in P. aeru?), if active need to fix ubq > ubq8|ubq9; JAB 01/31/14 - switched react…
rxn01275	gluconokinase	cpd00002[c] + cpd00222[c] <=> cpd00008[c] + cpd00284[c]	ATP + GLCN <=> ADP + 6-Phospho-D-gluconate	PA2321	PA2321		Pentose phosphate pathway	1	-1000	1000	0		2.7.1.12	*JCT 04/24/14 Duplicate gene corrected to single gene *JAB 04/05/14 - KEGG and MetaCyc seem to indicate at minimum forward direction is preferred
rxn05571	D-gluconate transport via proton symport	cpd00222[e] + cpd00067[e] <=> cpd00067[c] + cpd00222[c]	GLCN + H+ <=> H+ + GLCN	PA2322	PA2322		Transport	1	-1000	1000	0
rxn00547	fructokinase	cpd00002[c] + cpd00082[c] <=> cpd00008[c] + cpd00072[c]	ATP + D-Fructose <=> ADP + D-fructose-6-phosphate	PA2344	PA2344		Glycolysis / Gluconeogenesis	1	-1000	1000	0		2.7.1.1,2.7.1.4
rxn09370	uricase	2 cpd00001[c] + cpd00007[c] + cpd00300[c] -> cpd00025[c] + cpd00011[c] + cpd01092[c]	2 H2O + O2 + Urate -> H2O2 + CO2 + Allantoin	PA2366	PA2366		Purine metabolism	0	0	1000	0		1.7.3.3	*ASB 03/24/14 - This is a multistep reaction, part of which is spontaneous. How to determine EC number?
rxn13797	3-oxo-C12-homoserine lactone acylase	cpd00001[c] + cpd17082[c] <=> cpd00067[c] + cpd01581[c] + cpd16660[c]	H2O + N-(3-oxo-dodecanoyl)-L-homoserine lactone <=> H+ + 3-Oxododecanoate + homoserine lactone	PA2385	PA2385	pvdQ	Quorum sensing	1	-1000	1000	0
rxn13813	C4-homoserine lactone acylase	cpd00001[c] + cpd08635[c] <=> cpd00067[c] + cpd16660[c] + cpd00211[c]	H2O + N-Butyryl-L-homoserine lactone <=> H+ + homoserine lactone + Butyrate	PA2385	PA2385	pvdQ	Quorum sensing	1	-1000	1000	0
rPY00217	hydroxy-L-ornithine formylase	cPY00161[c] + cpd00201[c] -> cpd00087[c] + cPY00162[c]	N5-hydroxy-L-ornithine + 10-Formyltetrahydrofolate -> Tetrahydrofolate + N5-formyl-N5-hydroxy-L-ornithine	PA2396	PA2396	pvdF	Biosynthesis of siderophore group nonribosomal peptides	0	0	1000	0			*PY 04/17/14 Added for pyoverdine I synthesis (virulence factor). Implemented from Metacyc (http://www.metacyc.org/META/NEW-IMAGE?type=PATHWAY&object=PWY-6409&detail-level=2&detail-level=3#). Gene is also known as pvdF.
rxn04786	L-2,4-diaminobutyrate:2-ketoglutarate 4-aminotransferase, PvdH	cpd00023[c] + cpd00346[c] <=> cpd00024[c] + cpd02095[c]	L-Glutamate + L-Aspartate4-semialdehyde <=> 2-Oxoglutarate + L-2,4-Diaminobutyrate	PA2413	PA2413		Glycine, serine and threonine metabolism	1	-1000	1000	0		2.6.1.76, 2.6.1.-
rxn00007	alpha,alpha-trehalase	cpd00001[c] + cpd00794[c] <=> 2 cpd00027[c]	H2O + TRHL <=> 2 D-Glucose	PA2416	PA2416		Starch and sucrose metabolism	1	-1000	1000	0		3.2.1.28
rxn10974	Tyrosine porin opdT	cpd00069[e] <=> cpd00069[c]	L-Tyrosine <=> L-Tyrosine	PA2505	PA2505		Transport	1	-1000	1000	0			*JAB 01/13/14 - added from Burk	Choi et al. 2011. PMID: 21751344
rxn00588	Catechol 1,2-dioxygenase	cpd00007[c] + cpd00077[c] -> 2 cpd00067[c] + cpd01630[c]	O2 + Catechol -> 2 H+ + cis,cis-Muconate	PA2507	PA2507		Benzoate degradation	0	0	1000	0		1.13.11.1
rxn02971	Muconolactone delta-isomerase	cpd02536[c] <=> cpd02255[c]	Muconolactone <=> 3-oxoadipate-enol-lactone	PA2508	PA2508		Benzoate degradation	1	-1000	1000	0		5.3.3.4
rxn02782	Muconate cycloisomerase	cpd02536[c] <=> cpd00067[c] + cpd01630[c]	Muconolactone <=> H+ + cis,cis-Muconate	PA2509	PA2509		Benzoate degradation	1	-1000	1000	0		5.5.1.1
rxn00478	L-Tryptophan:oxygen 2,3-oxidoreductase (decyclizing)	cpd00007[c] + cpd00065[c] -> cpd01749[c]	O2 + L-Tryptophan -> N-Formylkynurenine	PA2579	PA2579		Tryptophan metabolism	0	0	1000	0		1.13.11.11,1.13.11.52
rxn10260	anteisoheptadecanoyl-CDPdiacylglycerolsn-glycerol-3-phosphate 3-phosphatidyltransferase	cpd00080[c] + cpd15684[c] <=> cpd00046[c] + cpd15717[c]	Glycerol-3-phosphate + CDP-1,2-dianteisoheptadecanoylglycerol <=> CMP + Dianteisoheptadecanoylphosphatidylglycerophosphate	PA2584	PA2584		Glycerolipid metabolism	1	-1000	1000	0		2.7.8.5	*JAB 12/19/13 - fatty acid and lipid pathways from Burk mods, GPRs double checked by JAB
rxn10263	anteisopentadecanoyl-CDPdiacylglycerolsn-glycerol-3-phosphate 3-phosphatidyltransferase	cpd00080[c] + cpd15687[c] <=> cpd00046[c] + cpd15720[c]	Glycerol-3-phosphate + CDP-1,2-dianteisopentadecanoylglycerol <=> CMP + Dianteisopentadecanoylphosphatidylglycerophosphate	PA2584	PA2584		Glycerolipid metabolism	1	-1000	1000	0		2.7.8.5	*JAB 12/19/13 - fatty acid and lipid pathways from Burk mods, GPRs double checked by JAB
rxn13815	CDPdiacylglycerol:sn-glycerol-3-phosphate 3-phosphatidyltransferase reversible	cpd00080[c] + 0.02 cpd11427[c] -> cpd00067[c] + cpd00046[c] + 0.02 cpd11454[c]	Glycerol-3-phosphate + 0.02 CDP-diacylglycerol -> H+ + CMP + 0.02 Phosphatidylglycerophosphate	PA2584	PA2584		Glycerophospholipid metabolism	0	0	1000	0		2.7.8.5
rxn10259	isoheptadecanoyl-CDPdiacylglycerolsn-glycerol-3-phosphate 3-phosphatidyltransferase	cpd00080[c] + cpd15683[c] <=> cpd00046[c] + cpd15716[c]	Glycerol-3-phosphate + CDP-1,2-diisoheptadecanoylglycerol <=> CMP + Diisoheptadecanoylphosphatidylglycerophosphate	PA2584	PA2584		Glycerolipid metabolism	1	-1000	1000	0		2.7.8.5	*JAB 12/19/13 - fatty acid and lipid pathways from Burk mods, GPRs double checked by JAB
rxn10264	isohexadecanoyl-CDPdiacylglycerolsn-glycerol-3-phosphate 3-phosphatidyltransferase	cpd00080[c] + cpd15688[c] <=> cpd00046[c] + cpd15721[c]	Glycerol-3-phosphate + CDP-1,2-diisohexadecanoylglycerol <=> CMP + Diisohexadecanoylphosphatidylglycerophosphate	PA2584	PA2584		Glycerolipid metabolism	1	-1000	1000	0		2.7.8.5	*JAB 12/19/13 - fatty acid and lipid pathways from Burk mods, GPRs double checked by JAB
rxn10262	isopentadecanoyl-CDPdiacylglycerolsn-glycerol-3-phosphate 3-phosphatidyltransferase	cpd00080[c] + cpd15686[c] <=> cpd00046[c] + cpd15719[c]	Glycerol-3-phosphate + CDP-1,2-diisopentadecanoylglycerol <=> CMP + Diisopentadecanoylphosphatidylglycerophosphate	PA2584	PA2584		Glycerolipid metabolism	1	-1000	1000	0		2.7.8.5	*JAB 12/19/13 - fatty acid and lipid pathways from Burk mods, GPRs double checked by JAB
rxn10261	isotetradecanoyl-CDPdiacylglycerolsn-glycerol-3-phosphate 3-phosphatidyltransferase	cpd00080[c] + cpd15685[c] <=> cpd00046[c] + cpd15718[c]	Glycerol-3-phosphate + CDP-1,2-diisotetradecanoylglycerol <=> CMP + Diisotetradecanoylphosphatidylglycerophosphate	PA2584	PA2584		Glycerolipid metabolism	1	-1000	1000	0		2.7.8.5	*JAB 12/19/13 - fatty acid and lipid pathways from Burk mods, GPRs double checked by JAB
rxn09108	Phosphatidylglycerol synthase (n-C120)	cpd00080[c] + cpd15417[c] <=> cpd00046[c] + cpd15542[c]	Glycerol-3-phosphate + CDP-1,2-didodecanoylglycerol <=> CMP + Phosphatidylglycerophosphate_didodecanoyl	PA2584	PA2584		Glycerophospholipid metabolism	1	-1000	1000	0		2.7.8.5	*JAB 12/19/13 - fatty acid and lipid pathways from Burk mods, GPRs double checked by JAB
rxn09109	Phosphatidylglycerol synthase (n-C140)	cpd00080[c] + cpd15423[c] <=> cpd00046[c] + cpd15543[c]	Glycerol-3-phosphate + CDP-1,2-ditetradecanoylglycerol <=> CMP + Phosphatidylglycerophosphate_ditetradecanoyl	PA2584	PA2584		Glycerophospholipid metabolism	1	-1000	1000	0		2.7.8.5	*JAB 12/19/13 - fatty acid and lipid pathways from Burk mods, GPRs double checked by JAB
rxn09110	Phosphatidylglycerol synthase (n-C141)	cpd00080[c] + cpd15422[c] <=> cpd00046[c] + cpd15544[c]	Glycerol-3-phosphate + CDP-1,2-ditetradec-7-enoylglycerol <=> CMP + Phosphatidylglycerophosphate_ditetradec-7-enoyl	PA2584	PA2584		Glycerophospholipid metabolism	1	-1000	1000	0		2.7.8.5	*JAB 12/19/13 - fatty acid and lipid pathways from Burk mods, GPRs double checked by JAB
rxn09111	Phosphatidylglycerol synthase (n-C160)	cpd00080[c] + cpd15419[c] <=> cpd00046[c] + cpd15545[c]	Glycerol-3-phosphate + CDP-1,2-dihexadecanoylglycerol <=> CMP + Phosphatidylglycerophosphate_dihexadecanoyl	PA2584	PA2584		Glycerophospholipid metabolism	1	-1000	1000	0		2.7.8.5	*JAB 12/19/13 - fatty acid and lipid pathways from Burk mods, GPRs double checked by JAB
rxn09112	Phosphatidylglycerol synthase (n-C161)	cpd00080[c] + cpd15418[c] <=> cpd00046[c] + cpd15546[c]	Glycerol-3-phosphate + CDP-1,2-dihexadec-9-enoylglycerol <=> CMP + Phosphatidylglycerophosphate_dihexadec-9-enoyl	PA2584	PA2584		Glycerophospholipid metabolism	1	-1000	1000	0		2.7.8.5	*JAB 12/19/13 - fatty acid and lipid pathways from Burk mods, GPRs double checked by JAB
rxn09113	Phosphatidylglycerol synthase (n-C180)	cpd00080[c] + cpd15421[c] <=> cpd00046[c] + cpd15547[c]	Glycerol-3-phosphate + CDP-1,2-dioctadecanoylglycerol <=> CMP + Phosphatidylglycerophosphate_dioctadecanoyl	PA2584	PA2584		Glycerophospholipid metabolism	1	-1000	1000	0		2.7.8.5	*JAB 12/19/13 - fatty acid and lipid pathways from Burk mods, GPRs double checked by JAB
rxn09114	Phosphatidylglycerol synthase (n-C181)	cpd00080[c] + cpd15420[c] <=> cpd00046[c] + cpd15548[c]	Glycerol-3-phosphate + CDP-1,2-dioctadec-11-enoylglycerol <=> CMP + Phosphatidylglycerophosphate_dioctadec-11-enoyl	PA2584	PA2584		Glycerophospholipid metabolism	1	-1000	1000	0		2.7.8.5	*JAB 12/19/13 - fatty acid and lipid pathways from Burk mods, GPRs double checked by JAB
rxn12221	sirohydrochlorin ferrochetalase	cpd00021[c] + cpd03426[c] <=> 2 cpd00067[c] + cpd00557[c]	Fe2+ + Sirohydrochlorin <=> 2 H+ + Siroheme	PA2611	PA2611		Porphyrin and chlorophyll metabolism	1	-1000	1000	0		4.99.1.4
rxn03136	adenylosuccinate lyase	cpd02921[c] <=> cpd00106[c] + cpd02851[c]	SAICAR <=> Fumarate + AICAR	PA2629	PA2629		Purine metabolism	1	-1000	1000	0		4.3.2.2	*JAB 02/18/14 - PA3516 and PA1517 both are potential adenylosuccinate lyases, but PA2629 is predicted essential in Manoil library and likely the main driver of this reaction
rxn00800	adenylsuccinate lyase	cpd02375[c] <=> cpd00018[c] + cpd00106[c]	Adenylosuccinate <=> AMP + Fumarate	PA2629	PA2629		Purine metabolism	1	-1000	1000	0		4.3.2.2	*JAB 02/18/14 - PA3516 and PA1517 both are potential adenylosuccinate lyases, but PA2629 is predicted essential in Manoil library and likely the main driver of this reaction
rxn00336	Isocitrate lyase	cpd00260[c] -> cpd00040[c] + cpd00036[c]	Isocitrate -> Glyoxalate + Succinate	PA2634	PA2634		Glyoxylate and dicarboxylate metabolism	0	0	1000	0		4.1.3.1	* JCT 02/17/14 Changed to irreversible
rxn02986	6-pyruvoyltetrahydropterin synthase	cpd02978[c] <=> cpd00067[c] + cpd00421[c] + cpd02315[c]	7,8-Dihydroneopterin 3'-triphosphate <=> H+ + Triphosphate + 6-Pyruvoyltetrahydropterin	PA2666	PA2666		Folate biosynthesis	1	-1000	1000	0		4.2.3.12
rxn06447	Threonyl-tRNA synthetase	cpd00002[c] + cpd00161[c] + cpd11922[c] -> cpd00012[c] + cpd00018[c] + cpd12229[c]	ATP + L-Threonine + tRNA(Thr) -> PPi + AMP + L-Threonyl-tRNA(Thr)	PA2744	PA2744		Aminoacyl-tRNA biosynthesis	0	0	1000	0		6.1.1.3	*ASB 03/24/14 - perhaps the subsystem should be Glycine, serine and threonine metabolism
rxn05559	Formate transporter	cpd00067[e] + cpd00047[e] <=> cpd00067[c] + cpd00047[c]	H+ + Formate <=> H+ + Formate	PA2777	PA2777		Transport	1	-1000	1000	0		Undetermined	*JAB 02/05/14 - added to improve Biolog predictions, also included in Burk (rJB00236) - found appropriate SEED identifier for same reaction, gene matches ppu nitrite/formate transporter PP_1156 (1e-107)
rxn01333	transaldolase	cpd00102[c] + cpd00238[c] <=> cpd00236[c] + cpd00072[c]	Glyceraldehyde3-phosphate + Sedoheptulose7-phosphate <=> D-Erythrose4-phosphate + D-fructose-6-phosphate	PA2796	PA2796		Pentose phosphate pathway	1	-1000	1000	0		2.2.1.2
rxn00191	L-alanine transaminase	cpd00024[c] + cpd00035[c] <=> cpd00023[c] + cpd00020[c]	2-Oxoglutarate + L-Alanine <=> L-Glutamate + Pyruvate	PA2828	PA2828		Alanine, aspartate and glutamate metabolism	1	-1000	1000	0		2.6.1.2
rxn00710	orotidine-5'-phosphate decarboxylase	cpd00067[c] + cpd00810[c] -> cpd00011[c] + cpd00091[c]	H+ + Orotidylic acid -> CO2 + UMP	PA2876	PA2876		Pyrimidine metabolism	0	0	1000	0		4.1.1.23
rxn03513	precorrin-3B C17-methyltransferase	cpd00017[c] + cpd03833[c] <=> 2 cpd00067[c] + cpd00019[c] + cpd03834[c]	S-Adenosyl-L-methionine + Precorrin 3B <=> 2 H+ + S-Adenosyl-homocysteine + Precorrin 4	PA2903	PA2903		Porphyrin and chlorophyll metabolism	1	-1000	1000	0		2.1.1.131
rxn02775	precorrin-2 C20-methyltransferase	cpd00067[c] + cpd00017[c] + cpd01620[c] <=> cpd00019[c] + cpd03420[c]	H+ + S-Adenosyl-L-methionine + Precorrin 2 <=> S-Adenosyl-homocysteine + Precorrin 3A	PA2904	PA2904		Porphyrin and chlorophyll metabolism	1	-1000	1000	0		2.1.1.130
rxn03512	precorrin-8X methylmutase	cpd00067[c] + cpd03835[c] <=> cpd03832[c]	H+ + Precorrin 8 <=> Hydrogenobyrinate	PA2905	PA2905		Porphyrin and chlorophyll metabolism	1	-1000	1000	0		5.4.1.2
rxn03491	precorrin-6Y C5,15-methyltransferase (decarboxylating)	2 cpd00017[c] + cpd03760[c] <=> 2 cpd00067[c] + cpd00011[c] + 2 cpd00019[c] + cpd03835[c]	2 S-Adenosyl-L-methionine + Precorrin 6B <=> 2 H+ + CO2 + 2 S-Adenosyl-homocysteine + Precorrin 8	PA2907	PA2907		Porphyrin and chlorophyll metabolism	1	-1000	1000	0		2.1.1.132
rxn13800	Aerobactin transport via ABC system	cpd00001[c] + cpd00002[c] + cpd03294[e] -> cpd00067[c] + cpd00008[c] + cpd00009[c] + cpd03294[c]	H2O + ATP + Aerobactin -> H+ + ADP + Phosphate + Aerobactin	PA2912	PA2912		Transport	0	0	1000	0
rxn05188	ferrichrome transport via ABC system	cpd00001[c] + cpd00002[c] + cpd03724[e] -> cpd00067[c] + cpd00008[c] + cpd00009[c] + cpd03724[c]	H2O + ATP + Ferrichrome -> H+ + ADP + Phosphate + Ferrichrome	PA2912	PA2912		Transport	0	0	1000	0		Undetermined
rxn03514	precorrin-4 C11-methyltransferase	cpd00017[c] + cpd03834[c] <=> cpd00067[c] + cpd00019[c] + cpd03839[c]	S-Adenosyl-L-methionine + Precorrin 4 <=> H+ + S-Adenosyl-homocysteine + Precorrin 5	PA2948	PA2948		Porphyrin and chlorophyll metabolism	1	-1000	1000	0		2.1.1.133
rxn01513	dTMP kinase	cpd00002[c] + cpd00298[c] <=> cpd00008[c] + cpd00297[c]	ATP + dTMP <=> ADP + dTDP	PA2962	PA2962		Pyrimidine metabolism	1	-1000	1000	0		2.7.4.12,2.7.4.9
rxn03841	4-aminobenzoate synthase	cpd08210[c] -> cpd00067[c] + cpd00020[c] + cpd00443[c]	ADC -> H+ + Pyruvate + ABEE	PA2964	PA2964		Folate biosynthesis	0	0	1000	0		4.1.3.38
rxn05451	12-methyl-tetra-decanoyl-ACP[acyl-carrier-protein] transferase	cpd00010[c] + cpd11515[c] <=> cpd11493[c] + cpd11439[c]	CoA + 12-methyl-tetra-decanoyl-ACP <=> ACP + fa4coa	PA2968	PA2968		Fatty acid biosynthesis	1	-1000	1000	0		2.3.1.0	*JAB 12/19/13 - fatty acid and lipid pathways from Burk mods, GPRs double checked by JAB
rxn05455	12-methyl-tridecanoyl-ACP[acyl-carrier-protein] transferase	cpd00010[c] + cpd11565[c] <=> cpd11493[c] + cpd11435[c]	CoA + 12-methyl-tridecanoyl-ACP <=> ACP + fa1coa	PA2968	PA2968		Fatty acid biosynthesis	1	-1000	1000	0		2.3.1.0	*JAB 12/19/13 - fatty acid and lipid pathways from Burk mods, GPRs double checked by JAB
rxn05453	13-methyl-tetra-decanoyl-ACP[acyl-carrier-protein] transferase	cpd00010[c] + cpd11540[c] <=> cpd11493[c] + cpd11437[c]	CoA + 13-methyl-tetra-decanoyl-ACP <=> ACP + fa3coa	PA2968	PA2968		Fatty acid biosynthesis	1	-1000	1000	0		2.3.1.0	*JAB 12/19/13 - fatty acid and lipid pathways from Burk mods, GPRs double checked by JAB
rxn05452	14-methyl-hexa-decanoyl-ACP[acyl-carrier-protein] transferase	cpd00010[c] + cpd11519[c] <=> cpd11493[c] + cpd11434[c]	CoA + 14-methyl-hexa-decanoyl-ACP <=> ACP + fa12coa	PA2968	PA2968		Fatty acid biosynthesis	1	-1000	1000	0		2.3.1.0	*JAB 12/19/13 - fatty acid and lipid pathways from Burk mods, GPRs double checked by JAB
rxn05456	14-methyl-pentadecanoyl-ACP[acyl-carrier-protein] transferase	cpd00010[c] + cpd11569[c] <=> cpd11493[c] + cpd11441[c]	CoA + 14-methyl-pentadecanoyl-ACP <=> ACP + fa6coa	PA2968	PA2968		Fatty acid biosynthesis	1	-1000	1000	0		2.3.1.0	*JAB 12/19/13 - fatty acid and lipid pathways from Burk mods, GPRs double checked by JAB
rxn05454	15-methyl-hexa-decanoyl-ACP[acyl-carrier-protein] transferase	cpd00010[c] + cpd11544[c] <=> cpd11493[c] + cpd11432[c]	CoA + 15-methyl-hexa-decanoyl-ACP <=> ACP + fa11coa	PA2968	PA2968		Fatty acid biosynthesis	1	-1000	1000	0		2.3.1.0	*JAB 12/19/13 - fatty acid and lipid pathways from Burk mods, GPRs double checked by JAB
rxn05358	2-methylbutanoyl-CoA[acyl-carrier-protein] transferase	cpd11493[c] + cpd00760[c] <=> cpd00010[c] + cpd11495[c]	ACP + 2-Methylbutyryl-CoA <=> CoA + 2-methylbutyryl-ACP	PA2968	PA2968		Fatty acid biosynthesis	1	-1000	1000	0		2.3.1.0	*JAB 12/19/13 - fatty acid and lipid pathways from Burk mods, GPRs double checked by JAB
rxn05408	2-methylpropionyl-CoA[acyl-carrier-protein] transferase	cpd11493[c] + cpd00481[c] <=> cpd00010[c] + cpd11545[c]	ACP + Isobutyryl-CoA <=> CoA + isobutyryl-ACP	PA2968	PA2968		Fatty acid biosynthesis	1	-1000	1000	0		2.3.1.0	*JAB 12/19/13 - fatty acid and lipid pathways from Burk mods, GPRs double checked by JAB
rxn05383	3-methylbutanoyl-CoA[acyl-carrier-protein] transferase	cpd11493[c] + cpd01882[c] <=> cpd00010[c] + cpd11520[c]	ACP + Isovaleryl-CoA <=> CoA + isovaleryl-ACP	PA2968	PA2968		Fatty acid biosynthesis	1	-1000	1000	0		2.3.1.0	*JAB 12/19/13 - fatty acid and lipid pathways from Burk mods, GPRs double checked by JAB
rxn05458	hexadecanoyl-ACP[acyl-carrier-protein] transferase	cpd00010[c] + cpd11476[c] <=> cpd11493[c] + cpd00134[c]	CoA + hexadecanoyl-acp <=> ACP + Palmitoyl-CoA	PA2968	PA2968		Fatty acid biosynthesis	1	-1000	1000	0		2.3.1.2	*JAB 12/19/13 - fatty acid and lipid pathways from Burk mods, GPRs double checked by JAB
rxn05465	Malonyl-CoA-ACP transacylase	cpd11493[c] + cpd00070[c] <=> cpd00010[c] + cpd11492[c]	ACP + Malonyl-CoA <=> CoA + Malonyl-acyl-carrierprotein-	PA2968	PA2968		Fatty acid biosynthesis	1	-1000	1000	0		2.3.1.0,2.3.1.39,2.3.1.85,2.3.1.86
rxn05459	stearyl-ACP[acyl-carrier-protein] transferase	cpd00010[c] + cpd11573[c] <=> cpd11493[c] + cpd00327[c]	CoA + Octodecanoyl-ACP <=> ACP + strcoa	PA2968	PA2968		Fatty acid biosynthesis	1	-1000	1000	0		2.3.1.3	*JAB 12/19/13 - fatty acid and lipid pathways from Burk mods, GPRs double checked by JAB
rxn05457	tetradecanoyl-ACP[acyl-carrier-protein] transferase	cpd11466[c] + cpd00010[c] <=> cpd11493[c] + cpd01695[c]	Myristoyl-ACP + CoA <=> ACP + Myristoyl-CoA	PA2968	PA2968		Fatty acid biosynthesis	1	-1000	1000	0		2.3.1.1	*JAB 12/19/13 - fatty acid and lipid pathways from Burk mods, GPRs double checked by JAB
rxn02405	3-deoxy-manno-octulosonate cytidylyltransferase	cpd00052[c] + cpd00875[c] -> cpd00012[c] + cpd02546[c]	CTP + KDO -> PPi + CMP-KDO	PA2979	PA2979		Lipopolysaccharide biosynthesis	0	0	1000	0		2.7.7.38
rxn13880	Pseudomonas Tetraacyldisaccharide 4'kinase	cpd00002[c] + cpd17067[c] <=> cpd00067[c] + cpd00008[c] + cpd17068[c]	ATP + Pseudomonas Lipid A Disaccharide <=> H+ + ADP + Pseudomonas aeruginosa Lipid A precursor	PA2981	PA2981		Lipopolysaccharide biosynthesis	1	-1000	1000	0
rxn05306	L-phenylalanine transport in/out via proton symport	cpd00067[e] + cpd00066[e] <=> cpd00067[c] + cpd00066[c]	H+ + L-Phenylalanine <=> H+ + L-Phenylalanine	PA3000 or PA0866 or PA3597	PA3000 PA0866 PA3597		Transport	1	-1000	1000	0		TC-2.A.3.1,2.A.3.1	*JAB 01/13/14 - merged with Burk-equivalent GPR
rxn01022	5'-methylthioadenosine phosphorylase	cpd00067[c] + cpd00009[c] + cpd00147[c] <=> cpd00128[c] + cpd02574[c]	H+ + Phosphate + 5-Methylthioadenosine <=> Adenine + methylthioribose-1-phosphate	PA3004	PA3004		Cysteine and methionine metabolism	1	-1000	1000	0		2.4.2.28
rxn01360	(S)-Dihydroorotateoxygen oxidoreductase	cpd00007[c] + cpd00282[c] -> cpd00025[c] + cpd00247[c]	O2 + S-Dihydroorotate -> H2O2 + Orotate	PA3050	PA3050		Pyrimidine metabolism	0	0	1000	0		1.3.3.1,1.3.99.11
rxn08335	dihydoorotic acid dehydrogenase (quinone8)	cpd00282[c] + cpd15560[c] <=> cpd00247[c] + cpd15561[c]	L-Dihydroorotate + Ubiquinone-8 <=> Orotate + Ubiquinol-8	PA3050	PA3050		Pyrimidine metabolism	1	-1000	1000	0			*PY 06/11/14 Fixed the arrow from => to <=>. Was causing problems when I was checking mass imbalances. *JAB 04/16/14 - fixed ub8 ref; ASB 03/27/14 - tentative subsystem assignment; JAB 01/28/14 - MetaCyc indicates irreversibility
rJB00259	dihydoorotic acid dehydrogenase (quinone9)	cpd00282[c] + cpd01351[c] <=> cpd00247[c] + cJB00125[c]	L-Dihydroorotate + Ubiquinone-9 <=> Orotate + Ubiquinol-9	PA3050	PA3050		Pyrimidine metabolism	1	-1000	1000	0			*PY 06/11/14 Changed => to <=> *JAB 04/16/14 - ub8>ub9 fix; ASB 03/27/14 - tentative subsystem assignment; JAB 01/28/14 - MetaCyc indicates irreversibility
rxn08336	dihydroorotic acid (menaquinone-8)	cpd00282[c] + cpd15500[c] -> cpd00247[c] + cpd15499[c]	S-Dihydroorotate + Menaquinone_8 -> Orotate + Menaquinol_8	PA3050	PA3050		Pyrimidine metabolism	0	0	0	0		1.3.3.1	*JAB 041714 - ubiquinone pathways have been curated, but no menaquinone synthesis pathways have been implemented so closing this for now, was enabling anaerobic growth without nitrate/NO
rxn02028	glycine betaine transmethylase	cpd00135[c] + cpd00540[c] -> cpd00060[c] + cpd00756[c]	Homocysteine + BET -> L-Methionine + Dimethylglycine	PA3082	PA3082		Glycine, serine and threonine metabolism	0	0	1000	0		2.1.1.5
rxn05957	O-succinylhomoserine lyase (H2S)	cpd00239[c] + cpd00822[c] -> cpd00067[c] + cpd00135[c] + cpd00036[c]	H2S + O-Succinyl-L-homoserine -> H+ + Homocysteine + Succinate	PA3107	PA3107		Cysteine and methionine metabolism	0	0	1000	0		2.5.1.48,4.2.99.9,2.5.1.-
rxn00790	glutamine phosphoribosyldiphosphate amidotransferase	cpd00001[c] + cpd00053[c] + cpd00103[c] -> cpd00023[c] + cpd00012[c] + cpd01982[c]	H2O + L-Glutamine + PRPP -> L-Glutamate + PPi + 5-Phosphoribosylamine	PA3108	PA3108		Glutamate metabolism	0	0	1000	0		2.4.2.14	*JAB 01/31/14 - swapped direction chemical reaction was written, functionality stays same as in SEED
rxn01603	dihydrofolate synthase	cpd00023[c] + cpd00002[c] + cpd00683[c] -> cpd00067[c] + cpd00008[c] + cpd00009[c] + cpd00330[c]	L-Glutamate + ATP + Dihydropteroate -> H+ + ADP + Phosphate + Dihydrofolate	PA3111	PA3111		Folate biosynthesis	0	0	1000	0		6.3.2.12,6.3.2.17
rxn00689	Tetrahydrofolate:L-glutamate gamma-ligase (ADP-forming)	cpd00023[c] + cpd00002[c] + cpd00087[c] <=> cpd00067[c] + cpd00008[c] + cpd00009[c] + cpd06227[c]	L-Glutamate + ATP + Tetrahydrofolate <=> H+ + ADP + Phosphate + THF-L-glutamate	PA3111	PA3111		Folate biosynthesis	1	-1000	1000	0		6.3.2.17	*JAB 05/30/14 - made this reaction reversible
rxn02508	phosphoribosylanthranilate isomerase	cpd02642[c] <=> cpd00956[c]	N-5-phosphoribosyl-anthranilate <=> 1-(2-carboxyphenylamino)-1-deoxyribulose 5-phosphate	PA3113	PA3113		Phenylalanine, tyrosine and tryptophan biosynthesis	1	-1000	1000	0		5.3.1.24
rxn06937	Glutamyl-tRNA synthetase	cpd00067[c] + cpd00023[c] + cpd00002[c] + cpd11912[c] -> cpd00012[c] + cpd00018[c] + cpd12227[c]	H+ + L-Glutamate + ATP + tRNA-Glu -> PPi + AMP + L-Glutamyl-tRNA-Glu	PA3134	PA3134		Glutamate metabolism	0	0	1000	0		6.1.1.17,6.1.1.24	*JAB 02/19/14 - removed PA4724 as PA3134 is annotated and essential, PA4724 is low similarity (2e-26) and may have slightly different function
rxn13915	2-keto-4-methylthiobutyrate transamination	cpd00869[c] + cpd00066[c] <=> cpd00060[c] + cpd17048[c]	4-methylthio 2-oxobutyrate + L-Phenylalanine <=> L-Methionine + 2-oxo-3-p-tolylpropanate	PA3139	PA3139		Cysteine and methionine metabolism	1	-1000	1000	0
rxn13916	2-keto-4-methylthiobutyrate transamination	cpd00869[c] + cpd00069[c] <=> cpd00060[c] + cpd17079[c]	4-methylthio 2-oxobutyrate + L-Tyrosine <=> L-Methionine + 3-(4-hydroxyphenyl)-2-oxopropanoate	PA3139	PA3139		Cysteine and methionine metabolism	1	-1000	1000	0
rxn13917	2-keto-4-methylthiobutyrate transamination	cpd00053[c] + cpd00869[c] <=> cpd00060[c] + cpd17052[c]	L-Glutamine + 4-methylthio 2-oxobutyrate <=> L-Methionine + 4-carbamoyl-2-oxobutanate	PA3139	PA3139		Cysteine and methionine metabolism	1	-1000	1000	0		2.6.1.5, 2.6.1.57	*ASB 03/24/14 - Change L-Glutamine to L-Glutamate?
rxn00295	UDP-N-acetylglucosamine 4-epimerase	cpd00037[c] <=> cpd00175[c]	UDP-N-acetylglucosamine <=> UDP-N-acetyl-D-galactosamine	PA3141	PA3141		Amino sugar and nucleotide sugar metabolism	1	-1000	1000	0		5.1.3.7
rxn13833	Fuc2NAc-PP-undecap synthesis	cpd00286[c] + cpd17092[c] <=> cpd00091[c] + cpd17098[c]	Undecaprenylphosphate + UDP-N-acetyl fucosamine <=> UMP + Fuc2NAc-PP-Undecaprenyl	PA3145	PA3145		Lipopolysaccharide biosynthesis	1	-1000	1000	0
rxn08040	GlcNac-pyrophosphorylundecaprenol synthesis	cpd00286[c] + cpd00037[c] <=> cpd00091[c] + cpd00946[c]	Undecaprenylphosphate + UDP-N-acetylglucosamine <=> UMP + Undecaprenyl diphospho N-acetyl-glucosamine	PA3145	PA3145		Lipopolysaccharide biosynthesis	1	-1000	1000	0		Undetermined
rxn13922	Man(2NAc3NAc)A-(beta1,3)-Fuc2NAc-PP-undecap synthesis	cpd17098[c] + cpd17093[c] <=> cpd00091[c] + cpd17099[c]	Fuc2NAc-PP-Undecaprenyl + UDP-N-acetyl-D-mannosamine (2NAc(CH3C=NH)) acid <=> UMP + Man(2NAc3NAc)A-(beta1,3)-Fuc2NAc-PP-Undecaprenyl	PA3147	PA3147		Lipopolysaccharide biosynthesis	1	-1000	1000	0
rxn00297	UDP-N-acetylglucosamine 2-epimerase	cpd00037[c] <=> cpd00861[c]	UDP-N-acetylglucosamine <=> UDP-N-acetyl-D-mannosamine	PA3148	PA3148		Lipopolysaccharide biosynthesis	1	-1000	1000	0		5.1.3.14
rxn13923	Man(2NAc3N)(3,-CH3C=NH)A-(beta1,4)-Man(2NAc3NAc)A-(beta1,3)-Fuc2NAc-PP-undecap synthesis	cpd17099[c] + cpd17095[c] <=> cpd00091[c] + cpd17100[c]	Man(2NAc3NAc)A-(beta1,3)-Fuc2NAc-PP-Undecaprenyl + UDP-N-acetyl-D-manosamine (2NAc3NAc) acid <=> UMP + Man(2NAc3N)(3,-CH3C=NH)A-(beta1,4)-Man(2NAc3NAc)A-(beta1,3)-Fuc2NAc-PP-Undecaprenyl	PA3149	PA3149		Lipopolysaccharide biosynthesis	1	-1000	1000	0
rxn13912	UDP-N-acetyl-mannosamine aminase	cpd00013[c] + cpd00861[c] <=> cpd00067[c] + cpd17096[c]	NH3 + UDP-N-acetyl-D-mannosamine <=> H+ + UDP-N-acetyl-D-mannosamine-3-N	PA3155	PA3155		Lipopolysaccharide biosynthesis	1	-1000	1000	0			*ASB 03/24/14 - tentative subsystem assignment
rxn13911	UDP-N-acetyl-mannosamine-3-N dehydrogenase	cpd17096[c] <=> cpd00067[c] + cpd17094[c]	UDP-N-acetyl-D-mannosamine-3-N <=> H+ + UDP-N-acetyl-D-mannosamine (2NAc3N) acid	PA3159	PA3159		Lipopolysaccharide biosynthesis	1	-1000	1000	0			*ASB 03/24/14 - tentative subsystem assignment
rxn00364	cytidylate kinase (CMP)	cpd00002[c] + cpd00046[c] <=> cpd00008[c] + cpd00096[c]	ATP + CMP <=> ADP + CDP	PA3163	PA3163		Pyrimidine metabolism	1	-1000	1000	0		2.7.4.14
rxn01219	cytidylate kinase (dCMP)	cpd00002[c] + cpd00206[c] <=> cpd00008[c] + cpd00533[c]	ATP + dCMP <=> ADP + dCDP	PA3163	PA3163		Pyrimidine metabolism	1	-1000	1000	0		2.7.4.14
rxn02476	3-phosphoshikimate 1-carboxyvinyltransferase	cpd00061[c] + cpd02030[c] <=> cpd00067[c] + cpd00009[c] + cpd00932[c]	Phosphoenolpyruvate + 3-phosphoshikimate <=> H+ + Phosphate + 5-O--1-Carboxyvinyl-3-phosphoshikimate	PA3164	PA3164		Phenylalanine, tyrosine and tryptophan biosynthesis	1	-1000	1000	0		2.5.1.19
rxn01256	chorismate mutase	cpd00216[c] -> cpd00219[c]	Chorismate -> Prephenate	PA3166	PA3166		Phenylalanine, tyrosine and tryptophan biosynthesis	0	0	1000	0		5.4.99.5
rxn01000	prephenate dehydratase	cpd00067[c] + cpd00219[c] <=> cpd00001[c] + cpd00011[c] + cpd00143[c]	H+ + Prephenate <=> H2O + CO2 + Phenylpyruvate	PA3166 or PA3475	PA3166 PA3475		Phenylalanine, tyrosine and tryptophan biosynthesis	1	-1000	1000	0		4.2.1.51,4.2.1.91	*JAB 04/14/14 - made reversible according to MetaCyc and added P. aeru specific isozyme (PA3475)
rxn03445	O-Phospho-4-hydroxy-L-threonine:2-oxoglutarate aminotransferase	cpd00024[c] + cpd03607[c] <=> cpd00023[c] + cpd03606[c]	2-Oxoglutarate + 4-(Phosphonooxy)-threonine <=> L-Glutamate + 2-Oxo-3-hydroxy-4-phosphobutanoate	PA3167	PA3167		Vitamin B6 metabolism	1	-1000	1000	0		2.6.1.52
rxn02914	phosphoserine transaminase	cpd00024[c] + cpd00738[c] <=> cpd00023[c] + cpd02069[c]	2-Oxoglutarate + phosphoserine <=> L-Glutamate + 3-Phosphonooxypyruvate	PA3167	PA3167		Glycine, serine and threonine metabolism	1	-1000	1000	0		2.6.1.52	*JCT Gene PA3167 added to the reaction
rxn03057	5-methylthioribose-1-phosphate isomerase	cpd02574[c] <=> cpd02791[c]	methylthioribose-1-phosphate <=> methylthioribulose-1-phosphate	PA3169	PA3169		Cysteine and methionine metabolism	1	-1000	1000	0		5.3.1.23
rxn12892	2-polyprenyl-6-hydroxyphenol methylase	cpd00017[c] + cpd16765[c] <=> cpd00019[c] + cpd16767[c]	S-Adenosyl-L-methionine + 2-nonaprenyl-6-hydroxyphenol <=> S-Adenosyl-homocysteine + 2-nonaprenyl-6-methoxyphenol	PA3171	PA3171		Ubiquinone biosynthesis	1	-1000	1000	0		2.1.1.222	*JAB 041514 - adding ub9 synthesis (main Paeru ub)
rxn05003	3-demethylubiquinone-9 3-methyltransferase	cpd00017[c] + cJB00124[c] <=> cpd00019[c] + cJB00125[c]	S-Adenosyl-L-methionine + 3-Demethylubiquinol-9 <=> S-Adenosyl-homocysteine + Ubiquinol-9	PA3171	PA3171		Ubiquinone biosynthesis	1	-1000	1000	0		2.1.1.64	*JAB 041514 - adding ub9 synthesis (main Paeru ub)
rxn08353	3-Dimethylubiquinonol 3-methyltransferase	cpd00017[c] + cpd15360[c] <=> cpd00067[c] + cpd00019[c] + cpd15561[c]	S-Adenosyl-L-methionine + 2-Octaprenyl-3-methyl-5-hydroxy-6-methoxy-1,4-benzoquinol <=> H+ + S-Adenosyl-homocysteine + Ubiquinol-8	PA3171	PA3171		Ubiquinone biosynthesis	1	-1000	1000	0			*ASB 03/27/14 - tentative subsystem assignment
rxn03395	R04988	cpd00017[c] + cpd03445[c] <=> cpd00067[c] + cpd00019[c] + cpd03446[c]	S-Adenosyl-L-methionine + 2-Octaprenyl-6-hydroxyphenol <=> H+ + S-Adenosyl-homocysteine + 2-Octaprenyl-6-methoxyphenol	PA3171	PA3171		Ubiquinone biosynthesis	1	-1000	1000	0		2.1.1.64
rxn05672	D-glutamate transport in via proton symport	cpd00067[e] + cpd00186[e] <=> cpd00067[c] + cpd00186[c]	H+ + D-Glutamate <=> H+ + D-Glutamate	PA3176	PA3176		Transport	1	-1000	1000	0
rxn05298	Na+/glutamate symport	cpd00971[e] + cpd00023[e] <=> cpd00023[c] + cpd00971[c]	Na+ + L-Glutamate <=> L-Glutamate + Na+	PA3176	PA3176		Transport	1	-1000	1000	0
rxn01476	6-phosphogluconolactonase	cpd00001[c] + cpd00911[c] -> cpd00067[c] + cpd00284[c]	H2O + 6-phospho-D-glucono-1-5-lactone -> H+ + 6-Phospho-D-gluconate	PA3182	PA3182		Pentose phosphate pathway	0	0	1000	0		3.1.1.31
rxn09502	Glucokinase	cpd00002[c] + cpd00027[c] -> cpd00008[c] + cpd00863[c]	ATP + D-Glucose -> ADP + beta-D-Glucose 6-phosphate	PA3193	PA3193		Glycolysis / Gluconeogenesis	0	0	1000	0		2.7.1.1, 2.7.1.2	* JCT 02/17/14 I suggest that this reaction is irreversible
rxn00216	hexokinase (D-glucose:ATP)	cpd00002[c] + cpd00027[c] -> cpd00008[c] + cpd00079[c]	ATP + D-Glucose -> ADP + D-glucose-6-phosphate	PA3193	PA3193		Glycolysis / Gluconeogenesis	0	0	1000	0		2.7.1.1,2.7.1.2	* JCT 02/17/14 I suggest that this reaction is irreversible similar to rxn09502
rxn01477	phosphogluconate dehydratase	cpd00284[c] -> cpd00001[c] + cpd02711[c]	6-Phospho-D-gluconate -> H2O + 2-Keto-3-deoxy-6-phosphogluconate	PA3194	PA3194		Pentose phosphate pathway	0	0	1000	0		4.2.1.12
rxn05595	potassium transport in/out via proton symport	cpd00067[e] + cpd00205[e] <=> cpd00067[c] + cpd00205[c]	H+ + K+ <=> H+ + K+	PA3210	PA3210		Transport	1	-1000	1000	0
rJB00226	Sodium-propionate symporter	cpd00141[e] + cpd00971[e] <=> cpd00141[c] + cpd00971[c]	Propionate + Na+ <=> Propionate + Na+	PA3234 or PA0783	PA3234 PA0783		Transport	1	-1000	1000	0		Undetermined	putP (PA0783) mainly proline transport but propionate transport is also suggested, MctC of C. glutamicum matches acetate permease PA3234 (Jolkver et al), sodium symport reaction already formulated for Burk but not in SEED DB	Jolkver, E., Emer, D., Ballan, S., Krämer, R., Eikmanns, B. J., & Marin, K. (2009). Identification and characterization of a bacterial transport system for the uptake of pyruvate, propionate, and acetate in Corynebacterium glutamicum. Journal of Bacteriology, 191(3), 940–8. doi:10.1128/JB.01155-08
rxn13873	Pseudomonas lipid A reaction 2	2 cpd11468[c] + cpd17068[c] <=> 2 cpd11493[c] + cpd17066[c]	2 Dodecanoyl-ACP + Pseudomonas aeruginosa Lipid A precursor <=> 2 ACP + Pseudomonas aeruginosa Lipid A	PA3242	PA3242		Lipopolysaccharide biosynthesis	1	-1000	1000	0
rxn03167	alkaline phosphatase (Dihydroneopterin)	3 cpd00001[c] + cpd02978[c] -> 3 cpd00067[c] + 3 cpd00009[c] + cpd02961[c]	3 H2O + 7,8-Dihydroneopterin 3'-triphosphate -> 3 H+ + 3 Phosphate + Dihydroneopterin	PA3296	PA3296		Folate biosynthesis	0	0	1000	0		3.1.3.1
rxn01398	Pyridoxine 5-phosphate phosphatase	cpd00001[c] + cpd00478[c] -> cpd00067[c] + cpd00009[c] + cpd00263[c]	H2O + Pyridoxine phosphate -> H+ + Phosphate + Pyridoxol	PA3296	PA3296		Vitamin B6 metabolism	0	0	1000	0		3.1.3.74	*JAB 01/31/14 - switched reaction directionality syntax, function still matches SEED/MetaCyc
rxn08766	b-ketoacyl synthase	cpd00067[c] + cpd00022[c] + cpd11492[c] -> cpd00011[c] + cpd00010[c] + cpd11488[c]	H+ + Acetyl-CoA + Malonyl-acyl-carrierprotein- -> CO2 + CoA + Acetoacetyl-ACP	PA3333	PA3333		Fatty acid biosynthesis	0	0	1000	0		2.3.1.41, 2.3.1.85, 2.3.1.86, 2.3.1.179, 2.3.1.180
rxn03511	ADP-D-glycero-D-manno-heptose epimerase	cpd03830[c] -> cpd03831[c]	ADP-D-glycero-D-manno-heptose -> ADP-L-glycero-D-manno-heptose	PA3337	PA3337		Lipopolysaccharide biosynthesis	0	0	1000	0
rxn00166	D-serine deaminase	cpd00550[c] -> cpd00013[c] + cpd00020[c]	D-Serine -> NH3 + Pyruvate	PA3357	PA3357		Glycine, serine and threonine metabolism	0	0	1000	0		4.3.1.18
rxn00374	formamidase	cpd00001[c] + cpd00378[c] -> cpd00013[c] + cpd00047[c]	H2O + Formamide -> NH3 + Formate	PA3366	PA3366		Glyoxylate and dicarboxylate metabolism	0	0	1000	0		3.5.1.49
rxn13864	nitrous-oxide reductase precursor	cpd15561[c] + cpd00659[c] -> cpd00001[c] + cpd11669[c] + cpd00528[c]	Ubiquinol-8 + Nitrous oxide -> H2O + Ubiquinone + N2	PA3392	PA3392		Ubiquinone biosynthesis	0	0	1000	0			*ASB 03/25/14 - tentative subsystem assignment
rxn13860	N-butyryl-L-homoserine lactone synthase	cpd00017[c] + cpd11464[c] -> cpd11493[c] + cpd00067[c] + cpd00147[c] + cpd08635[c]	S-Adenosyl-L-methionine + Butyryl-ACP -> ACP + H+ + 5-Methylthioadenosine + N-Butyryl-L-homoserine lactone	PA3476	PA3476		Quorum sensing	0	0	1000	0		2.3.1.184
rxn13903	rhamnosyltransferase chain B	cpd00067[c] + cpd17050[c] + cpd00522[c] <=> cpd00297[c] + cpd17081[c]	H+ + 3-hydroxydecanoyl-3-hydroxydecanoate + dTDP-4-oxo-L-rhamnose <=> dTDP + L-rhamnosyl-3-hydroxydecanoyl-3-hydroxydecanoate	PA3478	PA3478		Rhamnolipid synthesis	1	-1000	1000	0
rxn13902	rhamnosyltransferase chain A	cpd00010[c] + cpd11482[c] <=> cpd11493[c] + cpd03118[c]	CoA + (R)-3-Hydroxydecanoyl-[acyl-carrier protein] <=> ACP + (S)-Hydroxydecanoyl-CoA	PA3479	PA3479		Rhamnolipid synthesis	1	-1000	1000	0
rxn01672	dCTP deaminase	cpd00001[c] + cpd00067[c] + cpd00356[c] -> cpd00013[c] + cpd00358[c]	H2O + H+ + dCTP -> NH3 + dUTP	PA3480	PA3480		Pyrimidine metabolism	0	0	1000	0		3.5.4.13
rxn06443	Methionyl-tRNA synthetase	cpd00067[c] + cpd00002[c] + cpd00060[c] + cpd11918[c] -> cpd00012[c] + cpd00018[c] + cpd12105[c]	H+ + ATP + L-Methionine + tRNA(Met) -> PPi + AMP + L-Methionyl-tRNA	PA3482	PA3482		Aminoacyl-tRNA biosynthesis	0	0	1000	0		6.1.1.10	*ASB 03/25/14 - consider changing subsystem to Cysteine and methionine metabolism
rPY00215	phospholipase D	cpd11624[c] + cpd00001[c] -> cpd11422[c] + cpd00098[c]	Lecithin + H2O -> 1,2-diacyl-sn-glycerol 3-phosphate + Choline	PA3487	PA3487		Glycerophospholipid metabolism	0	0	1000	0		3.1.4.4	*PY 04/14/14 - PAO1 can hydrolyze phosphatidylcholine via phospholipase D (pldA). This reaction is essentially rxn05963 from the SEED master list. "PldA has also been shown to contribute to the pathogenesis of P. auerginosa in the rat lung model of infection."	Wilderman P, Vasil A (2002) Pseudomonas aeruginosa synthesizes phosphatidylcholine by use of the phosphatidylcholine synthase pathway. J Bacteriol 184. Available at: http://jb.asm.org/content/184/17/4792.short [Accessed April 14, 2014].
rxn01434	argininosuccinate synthase	cpd00002[c] + cpd00041[c] + cpd00274[c] <=> cpd00012[c] + cpd00018[c] + cpd02152[c]	ATP + L-Aspartate + Citrulline <=> PPi + AMP + L-Argininosuccinate	PA3525	PA3525		Arginine and proline metabolism	1	-1000	1000	0		6.3.4.5
rxn01465	dihydroorotase	cpd00001[c] + cpd00282[c] <=> cpd00067[c] + cpd00343[c]	H2O + S-Dihydroorotate <=> H+ + N-Carbamoyl-L-aspartate	PA3527	PA3527		Pyrimidine metabolism	1	-1000	1000	0		3.5.2.3
rxn13920	Alginate production outer membrane protein	cpd17074[c] <=> cpd17074[e]	Acetylated Alginate <=> Acetylated Alginate	PA3544	PA3544		Transport	1	-1000	1000	0
rxn01492	fructose-1-phosphate kinase	cpd00002[c] + cpd00802[c] <=> cpd00008[c] + cpd00290[c]	ATP + D-fructose-1-phosphate <=> ADP + D-fructose-1,6-bisphosphate	PA3561	PA3561		Fructose and mannose metabolism	1	-1000	1000	0		2.7.1.56
rxn02314	Phosphofructokinase	cpd00002[c] + cpd00805[c] <=> cpd00008[c] + cpd02371[c]	ATP + D-Tagatose 6-phosphate <=> ADP + D-Tagatose 1,6-biphosphate	PA3561	PA3561		Galactose metabolism	1	-1000	1000	0		2.7.1.11,2.7.1.144,2.7.1.145,2.7.1.56
rxn05581	glycerol transport in/out via diffusion reversible	cpd00100[c] <=> cpd00100[e]	Glycerol <=> Glycerol	PA3581	PA3581		Transport	1	-1000	1000	0		Undetermined	*JAB 01/13/14 - added Burk-equivalent gene (initially left with no gene association)
rxn10254	anteisoheptadecanoyl-Diacylglycerol kinase	cpd00002[c] + cpd15702[c] <=> cpd00008[c] + cpd15678[c]	ATP + 1,2-Dianteisoheptadecanoyl-sn-glycerol <=> ADP + 1,2-dianteisoheptadecanoyl-sn-glycerol_3-phosphate	PA3603	PA3603		Glycerolipid metabolism	1	-1000	1000	0			*JAB 12/19/13 from iBsu1103: Bsu2527, Bsu gene mappings are wrong (peg to locus tag is offset somewhere, but gene identifiers and start sequence location seems to match)
rxn10257	anteisopentadecanoyl-Diacylglycerol kinase	cpd00002[c] + cpd15705[c] <=> cpd00008[c] + cpd15681[c]	ATP + 1,2-Dianteisopentadecanoyl-sn-glycerol <=> ADP + 1,2-dianteisopentadecanoyl-sn-glycerol_3-phosphate	PA3603	PA3603		Glycerolipid metabolism	1	-1000	1000	0			*JAB 12/19/13 from iBsu1103: Bsu2527, Bsu gene mappings are wrong (peg to locus tag is offset somewhere, but gene identifiers and start sequence location seems to match)
rxn06139	diacylglycerol kinase	cpd00002[c] + cpd11423[c] <=> cpd11422[c] + cpd00008[c]	ATP + 1,2-Diacyl-sn-glycerol <=> 1,2-diacyl-sn-glycerol 3-phosphate + ADP	PA3603	PA3603		Glycerolipid metabolism	1	-1000	1000	0		2.7.1.107
rxn08294	diacylglycerol kinase (n-C120)	cpd00002[c] + cpd15306[c] <=> cpd00008[c] + cpd15521[c]	ATP + 1,2-Diacyl-sn-glycerol_didodecanoyl <=> ADP + 1,2-didodecanoyl-sn-glycerol_3-phosphate	PA3603	PA3603		Glycerolipid metabolism	1	-1000	1000	0		2.7.1.107	*JAB 12/19/13 - fatty acid and lipid pathways from Burk mods, GPRs double checked by JAB
rxn08295	diacylglycerol kinase (n-C140)	cpd00002[c] + cpd15307[c] <=> cpd00008[c] + cpd15522[c]	ATP + 1,2-Diacyl-sn-glycerol_ditetradecanoyl <=> ADP + 1,2-ditetradecanoyl-sn-glycerol_3-phosphate	PA3603	PA3603		Glycerolipid metabolism	1	-1000	1000	0		2.7.1.107	*JAB 12/19/13 - fatty acid and lipid pathways from Burk mods, GPRs double checked by JAB
rxn08296	diacylglycerol kinase (n-C141)	cpd00002[c] + cpd15308[c] <=> cpd00008[c] + cpd15523[c]	ATP + 1,2-Diacyl-sn-glycerol_ditetradec-7-enoyl <=> ADP + 1,2-ditetradec-7-enoyl-sn-glycerol_3-phosphate	PA3603	PA3603		Glycerolipid metabolism	1	-1000	1000	0		2.7.1.107	*JAB 12/19/13 - fatty acid and lipid pathways from Burk mods, GPRs double checked by JAB
rxn08297	diacylglycerol kinase (n-C160)	cpd00002[c] + cpd15309[c] <=> cpd00008[c] + cpd15524[c]	ATP + 1,2-Diacyl-sn-glycerol_dihexadecanoyl <=> ADP + 1,2-dihexadecanoyl-sn-glycerol_3-phosphate	PA3603	PA3603		Glycerolipid metabolism	1	-1000	1000	0		2.7.1.107	*JAB 12/19/13 - fatty acid and lipid pathways from Burk mods, GPRs double checked by JAB
rxn08298	diacylglycerol kinase (n-C161)	cpd00002[c] + cpd15310[c] <=> cpd00008[c] + cpd15525[c]	ATP + 1,2-Diacyl-sn-glycerol_dihexadec-9-enoyl <=> ADP + 1,2-dihexadec-9-enoyl-sn-glycerol_3-phosphate	PA3603	PA3603		Glycerolipid metabolism	1	-1000	1000	0		2.7.1.107	*JAB 12/19/13 - fatty acid and lipid pathways from Burk mods, GPRs double checked by JAB
rxn08299	diacylglycerol kinase (n-C180)	cpd00002[c] + cpd15311[c] <=> cpd00008[c] + cpd15526[c]	ATP + 1,2-Diacyl-sn-glycerol_dioctadecanoyl <=> ADP + 1,2-dioctadecanoyl-sn-glycerol_3-phosphate	PA3603	PA3603		Glycerolipid metabolism	1	-1000	1000	0		2.7.1.107	*JAB 12/19/13 - fatty acid and lipid pathways from Burk mods, GPRs double checked by JAB
rxn08300	diacylglycerol kinase (n-C181)	cpd00002[c] + cpd15312[c] <=> cpd00008[c] + cpd15527[c]	ATP + 1,2-Diacyl-sn-glycerol_dioctadec-11-enoyl <=> ADP + 1,2-dioctadec-11-enoyl-sn-glycerol_3-phosphate	PA3603	PA3603		Glycerolipid metabolism	1	-1000	1000	0		2.7.1.107	*JAB 12/19/13 - fatty acid and lipid pathways from Burk mods, GPRs double checked by JAB
rxn10253	isoheptadecanoyl-Diacylglycerol kinase	cpd00002[c] + cpd15701[c] <=> cpd00008[c] + cpd15677[c]	ATP + 1,2-Diisoheptadecanoyl-sn-glycerol <=> ADP + 1,2-diisoheptadecanoyl-sn-glycerol_3-phosphate	PA3603	PA3603		Glycerolipid metabolism	1	-1000	1000	0			*JAB 12/19/13 from iBsu1103: Bsu2527, Bsu gene mappings are wrong (peg to locus tag is offset somewhere, but gene identifiers and start sequence location seems to match)
rxn10258	isohexadecanoyl-Diacylglycerol kinase	cpd00002[c] + cpd15706[c] <=> cpd00008[c] + cpd15682[c]	ATP + 1,2-Diisohexadecanoyl-sn-glycerol <=> ADP + 1,2-diisohexadecanoyl-sn-glycerol_3-phosphate	PA3603	PA3603		Glycerolipid metabolism	1	-1000	1000	0			*JAB 12/19/13 from iBsu1103: Bsu2527, Bsu gene mappings are wrong (peg to locus tag is offset somewhere, but gene identifiers and start sequence location seems to match)
rxn10256	isopentadecanoyl-Diacylglycerol kinase	cpd00002[c] + cpd15704[c] <=> cpd00008[c] + cpd15680[c]	ATP + 1,2-Diisopentadecanoyl-sn-glycerol <=> ADP + 1,2-diisopentadecanoyl-sn-glycerol_3-phosphate	PA3603	PA3603		Glycerolipid metabolism	1	-1000	1000	0			*JAB 12/19/13 from iBsu1103: Bsu2527, Bsu gene mappings are wrong (peg to locus tag is offset somewhere, but gene identifiers and start sequence location seems to match)
rxn10255	isotetradecanoyl-Diacylglycerol kinase	cpd00002[c] + cpd15703[c] <=> cpd00008[c] + cpd15679[c]	ATP + 1,2-Diisotetradecanoyl-sn-glycerol <=> ADP + 1,2-diisotetradecanoyl-sn-glycerol_3-phosphate	PA3603	PA3603		Glycerolipid metabolism	1	-1000	1000	0			*JAB 12/19/13 from iBsu1103: Bsu2527, Bsu gene mappings are wrong (peg to locus tag is offset somewhere, but gene identifiers and start sequence location seems to match)
rxn00132	5'-nucleotidase (AMP)	cpd00001[c] + cpd00018[c] -> cpd00067[c] + cpd00009[c] + cpd00182[c]	H2O + AMP -> H+ + Phosphate + Adenosine	PA3625	PA3625		Purine metabolism	0	0	1000	0		3.1.3.5
rxn00363	5'-nucleotidase (CMP)	cpd00001[c] + cpd00046[c] -> cpd00067[c] + cpd00009[c] + cpd00367[c]	H2O + CMP -> H+ + Phosphate + Cytidine	PA3625	PA3625		Pyrimidine metabolism	0	0	1000	0		3.1.3.5
rxn01507	5'-nucleotidase (dAMP)	cpd00001[c] + cpd00294[c] -> cpd00067[c] + cpd00009[c] + cpd00438[c]	H2O + dAMP -> H+ + Phosphate + Deoxyadenosine	PA3625	PA3625		Purine metabolism	0	0	1000	0		3.1.3.5
rxn01218	5'-nucleotidase (dCMP)	cpd00001[c] + cpd00206[c] -> cpd00067[c] + cpd00009[c] + cpd00654[c]	H2O + dCMP -> H+ + Phosphate + Deoxycytidine	PA3625	PA3625		Pyrimidine metabolism	0	0	1000	0		3.1.3.5
rxn01445	5'-nucleotidase (dGMP)	cpd00001[c] + cpd00296[c] -> cpd00067[c] + cpd00009[c] + cpd00277[c]	H2O + dGMP -> H+ + Phosphate + Deoxyguanosine	PA3625	PA3625		Purine metabolism	0	0	1000	0		3.1.3.5
rxn01145	5'-nucleotidase (dTMP)	cpd00001[c] + cpd00298[c] -> cpd00067[c] + cpd00009[c] + cpd00184[c]	H2O + dTMP -> H+ + Phosphate + Thymidine	PA3625	PA3625		Pyrimidine metabolism	0	0	1000	0		3.1.3.5
rxn01521	5'-nucleotidase (dUMP)	cpd00001[c] + cpd00299[c] -> cpd00067[c] + cpd00009[c] + cpd00412[c]	H2O + dUMP -> H+ + Phosphate + Deoxyuridine	PA3625	PA3625		Folate biosynthesis	0	0	1000	0		3.1.3.5,3.1.3.5)
rxn00913	5'-nucleotidase (GMP)	cpd00001[c] + cpd00126[c] -> cpd00067[c] + cpd00009[c] + cpd00311[c]	H2O + GMP -> H+ + Phosphate + Guanosine	PA3625	PA3625		Purine metabolism	0	0	1000	0		3.1.3.5
rxn00831	5'-nucleotidase (IMP)	cpd00001[c] + cpd00114[c] -> cpd00067[c] + cpd00009[c] + cpd00246[c]	H2O + IMP -> H+ + Phosphate + Inosine	PA3625	PA3625		Purine metabolism	0	0	1000	0		3.1.3.5
rxn00708	5'-nucleotidase (UMP)	cpd00001[c] + cpd00091[c] -> cpd00067[c] + cpd00009[c] + cpd00249[c]	H2O + UMP -> H+ + Phosphate + Uridine	PA3625	PA3625		Pyrimidine metabolism	0	0	1000	0		3.1.3.5
rxn01961	5'-nucleotidase (XMP)	cpd00001[c] + cpd00497[c] -> cpd00067[c] + cpd00009[c] + cpd01217[c]	H2O + XMP -> H+ + Phosphate + Xanthosine	PA3625	PA3625		Purine metabolism	0	0	1000	0		3.1.3.5
rxn03910	2-C-methyl-D-erythritol 2,4-cyclodiphosphate synthase	cpd08288[c] <=> cpd00046[c] + cpd08301[c]	2-phospho-4--cytidine5-diphospho-2-C-methyl-D-erythritol <=> CMP + 2-C-methyl-D-erythritol2-4-cyclodiphosphate	PA3627	PA3627		Biosynthesis of steroids	1	-1000	1000	0		4.6.1.12
rxn03907	2-C-methyl-D-erythritol 4-phosphate cytidylyltransferase	cpd00052[c] + cpd08286[c] <=> cpd00012[c] + cpd08287[c]	CTP + 2-C-methyl-D-erythritol4-phosphate <=> PPi + 4--cytidine5-diphospho-2-C-methyl-D-erythritol	PA3633	PA3633		Biosynthesis of steroids	1	-1000	1000	0		2.7.7.60
rxn00459	enolase	cpd00482[c] <=> cpd00001[c] + cpd00061[c]	2-Phospho-D-glycerate <=> H2O + Phosphoenolpyruvate	PA3635	PA3635		Glycolysis / Gluconeogenesis	1	-1000	1000	0		4.2.1.11
rxn02331	2-dehydro-3-deoxy-phosphooctonate aldolase	cpd00001[c] + cpd00817[c] + cpd00061[c] -> cpd00067[c] + cpd00009[c] + cpd02730[c]	H2O + D-Arabinose5-phosphate + Phosphoenolpyruvate -> H+ + Phosphate + 3-Deoxy-D-manno-octulosonate8-phosphate	PA3636	PA3636		Lipopolysaccharide biosynthesis	0	0	1000	0		2.5.1.55,4.1.2.16	*JAB 01/31/14 - switched reaction directionality syntax, function still matches SEED/MetaCyc
rxn00412	CTP synthase (glutamine)	cpd00001[c] + cpd00002[c] + cpd00053[c] + cpd00062[c] -> 2 cpd00067[c] + cpd00023[c] + cpd00008[c] + cpd00009[c] + cpd00052[c]	H2O + ATP + L-Glutamine + UTP -> 2 H+ + L-Glutamate + ADP + Phosphate + CTP	PA3637	PA3637		Pyrimidine metabolism	0	0	1000	0		6.3.4.2
rxn00410	UTPammonia ligase(ADP-forming)	cpd00002[c] + cpd00013[c] + cpd00062[c] <=> 2 cpd00067[c] + cpd00008[c] + cpd00009[c] + cpd00052[c]	ATP + NH3 + UTP <=> 2 H+ + ADP + Phosphate + CTP	PA3637	PA3637		Pyrimidine metabolism	1	-1000	1000	0		6.3.4.2
rxn06673	Acetyl-CoA:carbon-dioxide ligase (ADP-forming)	cpd00022[c] + cpd12543[c] -> cpd00070[c] + cpd12848[c]	Acetyl-CoA + Carboxybiotin-carboxyl-carrier protein -> Malonyl-CoA + Holo-[carboxylase]	PA3639 and PA4847 and PA4848 and PA3112	PA3639 PA4847 PA4848 PA3112		Pyruvate metabolism	0	0	1000	0		6.4.1.2	*JAB 12/19/13 from iBsu1103: Bsu2917+Bsu2916, Bsu gene mappings are wrong (peg to locus tag is offset somewhere, but gene identifiers and start sequence location seems to match)
rxn13874	pseudomonas Lipid A disaccaride synthase	cpd17069[c] + cpd17070[c] <=> cpd00067[c] + cpd00014[c] + cpd17067[c]	Pseudomonas aeruginosa Lipid X + UDP-2-NH-(3OH-C12:0),3-O-(3OH-C10:0)glucosamine <=> H+ + UDP + Pseudomonas Lipid A Disaccharide	PA3643	PA3643		Lipopolysaccharide biosynthesis	1	-1000	1000	0		2.4.1.182
rxn13882	acyl-[acyl-carrier-protein]-UDP-N-acetylglucosamine O-acyltransferase	cpd00037[c] + cpd11482[c] <=> cpd11493[c] + cpd17071[c]	UDP-N-acetylglucosamine + (R)-3-Hydroxydecanoyl-[acyl-carrier protein] <=> ACP + UDP-3-O-(3OH-C10:0)-N-acetylglucosamine	PA3644	PA3644		Lipopolysaccharide biosynthesis	1	-1000	1000	0
rxn13881	Pseudomonas UDP-3-O-(acyl)glucosamine acyltransferase	cpd11480[c] + cpd17072[c] <=> cpd11493[c] + cpd00067[c] + cpd17070[c]	D-3-Hydroxydodecanoyl-[acp] + UDP-3-O-(3OH-C10:0)-D-glucosamine <=> ACP + H+ + UDP-2-NH-(3OH-C12:0),3-O-(3OH-C10:0)glucosamine	PA3646	PA3646		Lipopolysaccharide biosynthesis	1	-1000	1000	0
rxn13889	phosphatidate cytidylyltransferase reversible	0.02 cpd11422[c] + cpd00067[c] + cpd00052[c] <=> cpd00012[c] + 0.02 cpd11427[c]	0.02 1,2-diacyl-sn-glycerol 3-phosphate + H+ + CTP <=> PPi + 0.02 CDP-diacylglycerol	PA3651	PA3651		Glycerophospholipid metabolism	1	-1000	1000	0		2.7.7.41	*JAB 01/31/14 - made reversible, should check stoichiometry
rxn05030	undecaprenyl-diphosphate synthase	cpd00113[c] + cpd02746[c] -> cpd00012[c] + cpd02229[c]	Isopentenyldiphosphate + all trans Decaprenyl diphosphate -> PPi + Bactoprenyl diphosphate	PA3652	PA3652		Terpenoid backbone biosynthesis	0	0	1000	0			*ASB 03/24/14 - could not find exact reaction match in KEGG but found similar ones
rxn00119	UMP kinase	cpd00002[c] + cpd00091[c] <=> cpd00008[c] + cpd00014[c]	ATP + UMP <=> ADP + UDP	PA3654	PA3654		Pyrimidine metabolism	1	-1000	1000	0		2.7.4.4,2.7.4.14,2.7.4.22,2.7.4.-
rxn01517	uridylate kinase (dUMP)	cpd00002[c] + cpd00299[c] <=> cpd00008[c] + cpd00978[c]	ATP + dUMP <=> ADP + dUDP	PA3654	PA3654		Pyrimidine metabolism	1	-1000	1000	0		2.7.4.4,2.7.4.9
rxn03087	succinyldiaminopimelate transaminase	cpd00024[c] + cpd02698[c] <=> cpd00023[c] + cpd02724[c]	2-Oxoglutarate + N-Succinyl-L-2,6-diaminopimelate <=> L-Glutamate + N-Succinyl-L-2-amino-6-oxopimelate	PA3659	PA3659		Lysine biosynthesis	1	-1000	1000	0		2.6.1.17	*JAB 02/18/14 - added PA0895 as part of previous lysine/ornithine biosynthesis parallel pathway evaluations	Ledwidge, R., & Blanchard, J. S. (1999). The dual biosynthetic capability of N-acetylornithine aminotransferase in arginine and lysine biosynthesis. Biochemistry, 38(10), 3019–24. doi:10.1021/bi982574a; Fondi, M., Brilli, M., Emiliani, G., Paffetti, D., & Fani, R. (2007). The primordial metabolism: an ancestral interconnection between leucine, arginine, and lysine biosynthesis. BMC Evolutionary B…
rxn03031	tetrahydropicolinate succinylase	cpd00001[c] + cpd00078[c] + cpd02465[c] -> cpd00010[c] + cpd02724[c]	H2O + Succinyl-CoA + tetrahydrodipicolinate -> CoA + N-Succinyl-L-2-amino-6-oxopimelate	PA3666	PA3666		Lysine biosynthesis	0	0	1000	0		2.3.1.117	*JAB 01/20/14 - reaction direction symbol and bounds conflicted, preventing activity, changed bounds from -1000/0 to 0/1000, likely some conversion syntax error > enabled Lysine biosynthesis in glc-min media
rxn10206	anteisoheptadecanoyl-glycerol-3-phosphate O-acyltransferase	cpd00080[c] + cpd11434[c] -> cpd00010[c] + cpd15672[c]	Glycerol-3-phosphate + fa12coa -> CoA + 1-anteisoheptadecanoyl-sn-glycerol_3-phosphate	PA3673 or PA0581	PA3673 PA0581		Glycerolipid metabolism	0	0	1000	0		2.3.1.15	*JAB 12/19/13 - fatty acid and lipid pathways from Burk mods, GPRs double checked by JAB
rxn10209	anteisopentadecanoyl-glycerol-3-phosphate O-acyltransferase	cpd00080[c] + cpd11439[c] -> cpd00010[c] + cpd15675[c]	Glycerol-3-phosphate + fa4coa -> CoA + 1-anteisopentadecanoyl-sn-glycerol_3-phosphate	PA3673 or PA0581	PA3673 PA0581		Glycerolipid metabolism	0	0	1000	0		2.3.1.15	*JAB 12/19/13 - fatty acid and lipid pathways from Burk mods, GPRs double checked by JAB
rxn08546	glycerol-3-phosphate acyltransferase (C120)	cpd00080[c] + cpd11468[c] -> cpd11493[c] + cpd15325[c]	Glycerol-3-phosphate + Dodecanoyl-ACP -> ACP + 1-dodecanoyl-sn-glycerol_3-phosphate	PA3673 or PA0581	PA3673 PA0581		Glycerolipid metabolism	0	0	1000	0		2.3.1.15	*JAB 12/19/13 - fatty acid and lipid pathways from Burk mods, GPRs double checked by JAB
rxn08547	glycerol-3-phosphate acyltransferase (C140)	cpd00080[c] + cpd11466[c] -> cpd11493[c] + cpd15331[c]	Glycerol-3-phosphate + Myristoyl-ACP -> ACP + 1-tetradecanoyl-sn-glycerol_3-phosphate	PA3673 or PA0581	PA3673 PA0581		Glycerolipid metabolism	0	0	1000	0		2.3.1.15	*JAB 12/19/13 - fatty acid and lipid pathways from Burk mods, GPRs double checked by JAB
rxn08548	glycerol-3-phosphate acyltransferase (C141)	cpd00080[c] + cpd15294[c] -> cpd11493[c] + cpd15330[c]	Glycerol-3-phosphate + Tetradecenoyl-ACP -> ACP + 1-tetradec-7-enoyl-sn-glycerol_3-phosphate	PA3673 or PA0581	PA3673 PA0581		Glycerolipid metabolism	0	0	1000	0		2.3.1.15	*JAB 12/19/13 - fatty acid and lipid pathways from Burk mods, GPRs double checked by JAB
rxn08549	glycerol-3-phosphate acyltransferase (C160)	cpd00080[c] + cpd15277[c] -> cpd11493[c] + cpd15327[c]	Glycerol-3-phosphate + Palmitoyl-ACP -> ACP + 1-hexadecanoyl-sn-glycerol_3-phosphate	PA3673 or PA0581	PA3673 PA0581		Glycerolipid metabolism	0	0	1000	0		2.3.1.15	*JAB 12/19/13 - fatty acid and lipid pathways from Burk mods, GPRs double checked by JAB
rxn08551	glycerol-3-phosphate acyltransferase (C180)	cpd00080[c] + cpd15268[c] -> cpd11493[c] + cpd15329[c]	Glycerol-3-phosphate + Octadecanoyl-ACP -> ACP + 1-octadecanoyl-sn-glycerol_3-phosphate	PA3673 or PA0581	PA3673 PA0581		Glycerolipid metabolism	0	0	1000	0		2.3.1.15	*JAB 12/19/13 - fatty acid and lipid pathways from Burk mods, GPRs double checked by JAB
rxn10205	isoheptadecanoyl-glycerol-3-phosphate O-acyltransferase	cpd00080[c] + cpd11432[c] -> cpd00010[c] + cpd15671[c]	Glycerol-3-phosphate + fa11coa -> CoA + 1-isoheptadecanoyl-sn-glycerol_3-phosphate	PA3673 or PA0581	PA3673 PA0581		Glycerolipid metabolism	0	0	1000	0		2.3.1.15	*JAB 12/19/13 - fatty acid and lipid pathways from Burk mods, GPRs double checked by JAB
rxn10210	isohexadecanoyl-glycerol-3-phosphate O-acyltransferase	cpd00080[c] + cpd11441[c] -> cpd00010[c] + cpd15676[c]	Glycerol-3-phosphate + fa6coa -> CoA + 1-isohexadecanoyl-sn-glycerol_3-phosphate	PA3673 or PA0581	PA3673 PA0581		Glycerolipid metabolism	0	0	1000	0		2.3.1.15	*JAB 12/19/13 - fatty acid and lipid pathways from Burk mods, GPRs double checked by JAB
rxn10208	isopentadecanoyl-glycerol-3-phosphate O-acyltransferase	cpd00080[c] + cpd11437[c] -> cpd00010[c] + cpd15674[c]	Glycerol-3-phosphate + fa3coa -> CoA + 1-isopentadecanoyl-sn-glycerol_3-phosphate	PA3673 or PA0581	PA3673 PA0581		Glycerolipid metabolism	0	0	1000	0		2.3.1.15	*JAB 12/19/13 - fatty acid and lipid pathways from Burk mods, GPRs double checked by JAB
rxn10207	isotetradecanoyl-glycerol-3-phosphate O-acyltransferase	cpd00080[c] + cpd11435[c] -> cpd00010[c] + cpd15673[c]	Glycerol-3-phosphate + fa1coa -> CoA + 1-isotetradecanoyl-sn-glycerol_3-phosphate	PA3673 or PA0581	PA3673 PA0581		Glycerolipid metabolism	0	0	1000	0		2.3.1.15	*JAB 12/19/13 - fatty acid and lipid pathways from Burk mods, GPRs double checked by JAB
rxn10203	myristoyl-glycerol-3-phosphate O-acyltransferase	cpd00080[c] + cpd01695[c] -> cpd00010[c] + cpd15331[c]	Glycerol-3-phosphate + Myristoyl-CoA -> CoA + 1-tetradecanoyl-sn-glycerol_3-phosphate	PA3673 or PA0581	PA3673 PA0581		Glycerolipid metabolism	0	0	1000	0		2.3.1.15	*JAB 12/19/13 - fatty acid and lipid pathways from Burk mods, GPRs double checked by JAB
rxn10202	palmitoyl-glycerol-3-phosphate O-acyltransferase	cpd00080[c] + cpd00134[c] -> cpd00010[c] + cpd15327[c]	Glycerol-3-phosphate + Palmitoyl-CoA -> CoA + 1-hexadecanoyl-sn-glycerol_3-phosphate	PA3673 or PA0581	PA3673 PA0581		Glycerolipid metabolism	0	0	1000	0		2.3.1.15	*JAB 12/19/13 - fatty acid and lipid pathways from Burk mods, GPRs double checked by JAB
rxn10204	stearoyl-glycerol-3-phosphate O-acyltransferase	cpd00080[c] + cpd00327[c] -> cpd00010[c] + cpd15329[c]	Glycerol-3-phosphate + strcoa -> CoA + 1-octadecanoyl-sn-glycerol_3-phosphate	PA3673 or PA0581	PA3673 PA0581		Glycerolipid metabolism	0	0	1000	0		2.3.1.15	*JAB 12/19/13 - fatty acid and lipid pathways from Burk mods, GPRs double checked by JAB
rxn08067	adentylate kinase (ITP)	cpd00018[c] + cpd00068[c] <=> cpd00008[c] + cpd00090[c]	AMP + ITP <=> ADP + IDP	PA3686	PA3686		Purine metabolism	1	-1000	1000	0		2.7.4.3
rxn00097	adenylate kinase	cpd00002[c] + cpd00018[c] <=> 2 cpd00008[c]	ATP + AMP <=> 2 ADP	PA3686	PA3686		Purine metabolism	1	-1000	1000	0		2.7.4.3
rxn01127	deoxyadenylate kinase	cpd00002[c] + cpd00294[c] <=> cpd00008[c] + cpd00177[c]	ATP + dAMP <=> ADP + dADP	PA3686	PA3686		Purine metabolism	1	-1000	1000	0		2.7.4.11,2.7.4.3	*JAB 02/18/14 - Transposon insertion for this gene is at very tail end of sequence, likely not disabling gene (is predicted essential in other species), adding gene to essential gene list
rxn08066	guanylate kinase (aMP:gTP)	cpd00018[c] + cpd00038[c] <=> cpd00008[c] + cpd00031[c]	AMP + GTP <=> ADP + GDP	PA3686	PA3686		Purine metabolism	1	-1000	1000	0			*ASB 03/28/14 - tentative subsystem assignment
rxn00251	phosphoenolpyruvate carboxylase	2 cpd00067[c] + cpd00009[c] + cpd00032[c] <=> cpd00001[c] + cpd00011[c] + cpd00061[c]	2 H+ + Phosphate + Oxaloacetate <=> H2O + CO2 + Phosphoenolpyruvate	PA3687	PA3687		Glyoxylate and dicarboxylate metabolism	1	-1000	1000	0		4.1.1.31
rxn05516	cadmium transport out via ABC system	cpd00001[c] + cpd00002[c] + cpd01012[c] -> cpd00067[c] + cpd00008[c] + cpd00009[c] + cpd01012[e]	H2O + ATP + Cd2+ -> H+ + ADP + Phosphate + Cd2+	PA3690	PA3690		Transport	0	0	1000	0		TC-3.A.3,3.A.3	*JAB 01/13/14 - added from Burk, Toxic metal transported out
rxn03446	4-Hydroxy-L-threonine synthase	cpd00001[c] + cpd03607[c] -> cpd00067[c] + cpd00009[c] + cpd03608[c]	H2O + 4-(Phosphonooxy)-threonine -> H+ + Phosphate + 4-Hydroxy-L-threonine	PA3735	PA3735		Vitamin B6 metabolism	0	0	1000	0		4.2.3.1
rxn01069	threonine synthase	cpd00001[c] + cpd00809[c] -> cpd00067[c] + cpd00009[c] + cpd00161[c]	H2O + O-Phospho-L-homoserine -> H+ + Phosphate + L-Threonine	PA3735	PA3735		Glycine, serine and threonine metabolism	0	0	1000	0		4.2.3.1,4.2.99.2
rxn04783	Phosphoribosylglycinamide formyltransferase 2	cpd00002[c] + cpd00047[c] + cpd02394[c] -> cpd00067[c] + cpd00008[c] + cpd00009[c] + cpd02678[c]	ATP + Formate + GAR -> H+ + ADP + Phosphate + N-Formyl-GAR	PA3751	PA3751		Purine metabolism	0	0	1000	0		2.1.2.-,Undetermined	* JCT gene PA0836 has been deleted from this reaction
rxn01484	N-acetylglucosamine-6-phosphate deacetylase	cpd00001[c] + cpd00293[c] <=> cpd00029[c] + cpd00288[c]	H2O + N-Acetyl-D-glucosamine 6-phosphate <=> Acetate + D-Glucosamine phosphate	PA3758	PA3758		Amino sugar and nucleotide sugar metabolism	1	-1000	1000	0		3.5.1.25
rxn02005	trehalose transport via PEP:Pyr PTS	cpd00061[c] + cpd00794[e] <=> cpd00020[c] + cpd00523[c]	Phosphoenolpyruvate + TRHL <=> Pyruvate + Trehalose 6-phosphate	PA3760	PA3760		Transport	1	-1000	1000	0
rxn03084	phosphoribosylformylglycinamidine synthase	cpd00001[c] + cpd00002[c] + cpd00053[c] + cpd02678[c] -> cpd00067[c] + cpd00023[c] + cpd00008[c] + cpd00009[c] + cpd02826[c]	H2O + ATP + L-Glutamine + N-Formyl-GAR -> H+ + L-Glutamate + ADP + Phosphate + 5'-Phosphoribosylformylglycinamidine	PA3763	PA3763		Purine metabolism	0	0	1000	0		6.3.5.3
rxn05301	L-tyrosine transport in/out via proton symport	cpd00067[e] + cpd00069[e] <=> cpd00067[c] + cpd00069[c]	H+ + L-Tyrosine <=> H+ + L-Tyrosine	PA3766 or PA5434 or PA1916	PA3766 PA5434 PA1916		Transport	1	-1000	1000	0		TC-2.A.3.1,2.A.3.1	*JAB 01/13/14 - originally used gamma-aminobutyric acid transporters (PA0866 or PA3000), switched to lower confidence tyrosine specific permeases
rxn00917	GMP synthase (glutamine-hydrolysing)	cpd00001[c] + cpd00002[c] + cpd00053[c] + cpd00497[c] -> cpd00067[c] + cpd00023[c] + cpd00012[c] + cpd00018[c] + cpd00126[c]	H2O + ATP + L-Glutamine + XMP -> H+ + L-Glutamate + PPi + AMP + GMP	PA3769	PA3769		Purine metabolism	0	0	1000	0		6.3.5.2	*JAB 09/02/14 - switched from glutamine metabolism to purine metabolism; JAB 02/19/14 - PA1742 removed to make PA3769 essential gene (correct IV), PA1742 (pauD) is shortened section only performing one function of PA3769 (guaA)
rxn00409	nucleoside-diphosphate kinase (ATP:CDP)	cpd00002[c] + cpd00096[c] <=> cpd00008[c] + cpd00052[c]	ATP + CDP <=> ADP + CTP	PA3807	PA3807		Pyrimidine metabolism	1	-1000	1000	0		2.7.4.6
rxn00839	nucleoside-diphosphate kinase (ATP:dADP)	cpd00002[c] + cpd00177[c] <=> cpd00008[c] + cpd00115[c]	ATP + dADP <=> ADP + dATP	PA3807	PA3807		Purine metabolism	1	-1000	1000	0		2.7.4.6
rxn01673	nucleoside-diphosphate kinase (ATP:dCDP)	cpd00002[c] + cpd00533[c] <=> cpd00008[c] + cpd00356[c]	ATP + dCDP <=> ADP + dCTP	PA3807	PA3807		Pyrimidine metabolism	1	-1000	1000	0		2.7.4.6
rxn01353	nucleoside-diphosphate kinase (ATP:dGDP)	cpd00002[c] + cpd00295[c] <=> cpd00008[c] + cpd00241[c]	ATP + dGDP <=> ADP + dGTP	PA3807	PA3807		Purine metabolism	1	-1000	1000	0		2.7.4.6
rxn01512	nucleoside-diphosphate kinase (ATP:dTDP)	cpd00002[c] + cpd00297[c] <=> cpd00008[c] + cpd00357[c]	ATP + dTDP <=> ADP + TTP	PA3807	PA3807		Pyrimidine metabolism	1	-1000	1000	0		2.7.4.6
rxn01678	nucleoside-diphosphate kinase (ATP:dUDP)	cpd00002[c] + cpd00978[c] <=> cpd00008[c] + cpd00358[c]	ATP + dUDP <=> ADP + dUTP	PA3807	PA3807		Pyrimidine metabolism	1	-1000	1000	0		2.7.4.6
rxn00237	nucleoside-diphosphate kinase (ATP:GDP)	cpd00002[c] + cpd00031[c] <=> cpd00008[c] + cpd00038[c]	ATP + GDP <=> ADP + GTP	PA3807	PA3807		Purine metabolism	1	-1000	1000	0		2.7.4.6
rxn00117	nucleoside-diphosphate kinase (ATP:UDP)	cpd00002[c] + cpd00014[c] <=> cpd00008[c] + cpd00062[c]	ATP + UDP <=> ADP + UTP	PA3807	PA3807		Pyrimidine metabolism	1	-1000	1000	0		2.7.4.6
rxn00423	serine O-acetyltransferase	cpd00022[c] + cpd00054[c] -> cpd00010[c] + cpd00722[c]	Acetyl-CoA + L-Serine -> CoA + O-Acetyl-L-serine	PA3816	PA3816		Cysteine and methionine metabolism	0	0	1000	0		2.3.1.30
rPY00214	phosphatidylcholine synthase	cpd00098[c] + cpd11427[c] -> cpd11624[c] + cpd00046[c]	Choline + CDP-diacylglycerol -> Lecithin + CMP	PA3857	PA3857		Glycerophospholipid metabolism	0	0	1000	0		2.7.8.24	*PY 04/14/14 - PAO1 can produce phosphatidylcholine (aka PC, lecithin) when grown on rich media and minimal media when choline is provided, but cannot produce PC on minimal media when choline isn't provided. PA3857 is the phosphatidylchoine synthase (Pcs) gene. There also appears to be a PmtA gene (PA0798), which in other bacteria, produces PC from the triple methylation of phosphatidylethanolami…	Wilderman P, Vasil A (2002) Pseudomonas aeruginosa synthesizes phosphatidylcholine by use of the phosphatidylcholine synthase pathway. J Bacteriol 184. Available at: http://jb.asm.org/content/184/17/4792.short [Accessed April 14, 2014].
rxn10144	L-asparagine transport via ABC system	cpd00001[c] + cpd00002[c] + cpd00132[e] -> cpd00067[c] + cpd00008[c] + cpd00009[c] + cpd00132[c]	H2O + ATP + L-Asparagine -> H+ + ADP + Phosphate + L-Asparagine	PA3858	PA3858		Transport	0	0	1000	0
rxn05625	nitrite transport in via proton symport	cpd00067[e] + cpd00075[e] -> cpd00067[c] + cpd00075[c]	H+ + Nitrite -> H+ + Nitrite	PA3876 or (PA3876 and PA3877)	PA3876 PA3876 PA3877		Transport	0	0	1000	0		Undetermined	*JAB 01/13/14 - added from Burk, Changed to irrev... Transport in.
rxn05557	iron (III) dicitrate transport via ABC system	cpd00001[c] + cpd00002[c] + 2 cpd00137[e] + cpd10516[e] -> cpd00067[c] + cpd00008[c] + cpd00009[c] + 2 cpd00137[c] + cpd10516[c]	H2O + ATP + 2 Citrate + fe3 -> H+ + ADP + Phosphate + 2 Citrate + fe3	PA3901	PA3901		Transport	0	0	1000	0
rxn00131	AMP nucleosidase	cpd00001[c] + cpd00018[c] <=> cpd00128[c] + cpd00101[c]	H2O + AMP <=> Adenine + ribose-5-phosphate	PA3970	PA3970		Purine metabolism	1	-1000	1000	0		3.2.2.4
rxn02484	hydroxymethylpyrimidine kinase (ATP)	cpd00002[c] + cpd00939[c] <=> cpd00008[c] + cpd02775[c]	ATP + Toxopyrimidine <=> ADP + 4-Amino-5-phosphomethyl-2-methylpyrimidine	PA3975	PA3975		Thiamine metabolism	1	-1000	1000	0		2.7.1.49
rxn03108	phosphomethylpyrimidine kinase	cpd00002[c] + cpd02775[c] <=> cpd00008[c] + cpd02894[c]	ATP + 4-Amino-5-phosphomethyl-2-methylpyrimidine <=> ADP + 4-Amino-2-methyl-5-diphosphomethylpyrimidine	PA3975	PA3975		Thiamine metabolism	1	-1000	1000	0		2.7.4.7
rxn06441	Leucyl-tRNA synthetase	cpd00067[c] + cpd00002[c] + cpd00107[c] + cpd11916[c] -> cpd00012[c] + cpd00018[c] + cpd12003[c]	H+ + ATP + L-Leucine + tRNA(Leu) -> PPi + AMP + L-Leucyl-tRNA	PA3987	PA3987		Aminoacyl-tRNA biosynthesis	0	0	1000	0		6.1.1.4	*ASB 03/25/14 - consider changing subsystem to Valine, leucine, and isoleucine biosynthesis
rxn10199	Peptidoglycan subunit synthesis	cpd03495[c] <=> cpd02229[c] + cpd15665[c]	Undecaprenyl-diphospho-N-acetylmuramoyl-N-acetylglucosamine-L-ala-D-glu-meso-2-6-diaminopimeloyl-D-ala-D-ala <=> Bactoprenyl_diphosphate + Peptidoglycan polymer (n subunits)	PA4003	PA4003		Peptidoglycan biosynthesis	1	-1000	1000	0		Undetermined	*JAB 02/19/14 - all penicillin-binding proteins, but pbpA (PA4003) is essential in IV and other species, so removing other potential binding proteins from this particular reaction to improve gene essentiality predictions : (PA0378) or (PA0869) or (PA2272) or (PA3047) or (PA3999) or (PA4418) or (PA4700) or (PA5045)
rxn02155	nicotinate-nucleotide adenylyltransferase	cpd00002[c] + cpd00873[c] <=> cpd00012[c] + cpd00638[c]	ATP + Nicotinate ribonucleotide <=> PPi + Deamido-NAD	PA4006	PA4006		Nicotinate and nicotinamide metabolism	1	-1000	1000	0		2.7.7.1,2.7.7.18
rxn13044	nonaprenyl-4-hydroxybenzoate decarboxylase	cpd00067[c] + cpd02419[c] <=> cpd00011[c] + cpd16768[c]	H+ + Nonaprenyl-4-hydroxybenzoate <=> CO2 + 2-nonaprenylphenol	PA4019 or PA5237	PA4019 PA5237		Ubiquinone biosynthesis	1	-1000	1000	0		4.1.1.-	*JAB 041514 - adding ub9 synthesis (main Paeru ub), PA4019 - nonaprenyl, PA5237 - octaprenyl
rxn05551	ethanolamine transport in/out via proton symport	cpd00067[e] + cpd00162[e] -> cpd00067[c] + cpd00162[c]	H+ + Aminoethanol -> H+ + Aminoethanol	PA4023	PA4023		Transport	0	0	1000	0		TC-2.A.3.5,2.A.3.5	*JAB 01/13/14 - added from Burk
rxn00001	inorganic diphosphatase	cpd00001[c] + cpd00012[c] -> cpd00067[c] + 2 cpd00009[c]	H2O + PPi -> H+ + 2 Phosphate	PA4031	PA4031		Oxidative phosphorylation	0	0	1000	0		3.6.1.1	*PY 06/11/14 Changed number of H+ in products from 2 to 1 to fix mass imbalance.
rxn13826	dimethylallyltranstransferase	cpd00113[c] + cpd00202[c] <=> cpd00012[c] + cpd00283[c]	Isopentenyldiphosphate + DMAPP <=> PPi + Geranyldiphosphate	PA4043	PA4043		Terpenoid biosynthesis	1	-1000	1000	0		2.5.1.29	*JAB 04/09/14 - updated reactions to latest SEED db format (DMAPP used to be DMPP), cpd id also updated
rxn01466	geranyltranstransferase	cpd00113[c] + cpd00283[c] -> cpd00012[c] + cpd00350[c]	Isopentenyldiphosphate + Geranyldiphosphate -> PPi + Farnesyldiphosphate	PA4043	PA4043		Terpenoid biosynthesis	0	0	1000	0		2.5.1.1,2.5.1.10,2.5.1.29
rxn03909	1-deoxy-D-xylulose 5-phosphate synthase	cpd00067[c] + cpd00020[c] + cpd00102[c] -> cpd00011[c] + cpd08289[c]	H+ + Pyruvate + Glyceraldehyde3-phosphate -> CO2 + 1-deoxy-D-xylulose5-phosphate	PA4044	PA4044		Biosynthesis of steroids	0	0	1000	0		2.2.1.7
rxn05515	Cobalamin uptake in via ABC transport	cpd00001[c] + cpd00002[c] + cpd00423[e] -> cpd00067[c] + cpd00008[c] + cpd00009[c] + cpd00423[c]	H2O + ATP + Vitamin_B12r -> H+ + ADP + Phosphate + Vitamin_B12r	PA4045	PA4045		Transport	0	0	1000	0		Undetermined	*JAB 01/13/14 - added from Burk ,Removed BCAL2665
rxn10266	anteisoheptadecanoyl-Phosphatidylglycerophosphate phosphohydrolase	cpd00001[c] + cpd15717[c] -> cpd00067[c] + cpd00009[c] + cpd15723[c]	H2O + Dianteisoheptadecanoylphosphatidylglycerophosphate -> H+ + Phosphate + Dianteisoheptadecanoylphosphatidylglycerol	PA4050	PA4050		Glycerolipid metabolism	0	0	1000	0		3.1.3.27	*JAB 12/19/13 - fatty acid and lipid pathways from Burk mods, GPRs double checked by JAB
rxn10269	anteisopentadecanoyl-Phosphatidylglycerophosphate phosphohydrolase	cpd00001[c] + cpd15720[c] -> cpd00067[c] + cpd00009[c] + cpd15726[c]	H2O + Dianteisopentadecanoylphosphatidylglycerophosphate -> H+ + Phosphate + Dianteisopentadecanoylphosphatidylglycerol	PA4050	PA4050		Glycerolipid metabolism	0	0	1000	0		3.1.3.27	*JAB 12/19/13 - fatty acid and lipid pathways from Burk mods, GPRs double checked by JAB
rxn10265	isoheptadecanoyl-Phosphatidylglycerophosphate phosphohydrolase	cpd00001[c] + cpd15716[c] -> cpd00067[c] + cpd00009[c] + cpd15722[c]	H2O + Diisoheptadecanoylphosphatidylglycerophosphate -> H+ + Phosphate + Diisoheptadecanoylphosphatidylglycerol	PA4050	PA4050		Glycerolipid metabolism	0	0	1000	0		3.1.3.27	*JAB 12/19/13 - fatty acid and lipid pathways from Burk mods, GPRs double checked by JAB
rxn10270	isohexadecanoyl-Phosphatidylglycerophosphate phosphohydrolase	cpd00001[c] + cpd15721[c] -> cpd00067[c] + cpd00009[c] + cpd15727[c]	H2O + Diisohexadecanoylphosphatidylglycerophosphate -> H+ + Phosphate + Diisohexadecanoylphosphatidylglycerol	PA4050	PA4050		Glycerolipid metabolism	0	0	1000	0		3.1.3.27	*JAB 12/19/13 - fatty acid and lipid pathways from Burk mods, GPRs double checked by JAB
rxn10268	isopentadecanoyl-Phosphatidylglycerophosphate phosphohydrolase	cpd00001[c] + cpd15719[c] -> cpd00067[c] + cpd00009[c] + cpd15725[c]	H2O + Diisopentadecanoylphosphatidylglycerophosphate -> H+ + Phosphate + Diisopentadecanoylphosphatidylglycerol	PA4050	PA4050		Glycerolipid metabolism	0	0	1000	0		3.1.3.27	*JAB 12/19/13 - fatty acid and lipid pathways from Burk mods, GPRs double checked by JAB
rxn10267	isotetradecanoyl-Phosphatidylglycerophosphate phosphohydrolase	cpd00001[c] + cpd15718[c] -> cpd00067[c] + cpd00009[c] + cpd15724[c]	H2O + Diisotetradecanoylphosphatidylglycerophosphate -> H+ + Phosphate + Diisotetradecanoylphosphatidylglycerol	PA4050	PA4050		Glycerolipid metabolism	0	0	1000	0		3.1.3.27	*JAB 12/19/13 - fatty acid and lipid pathways from Burk mods, GPRs double checked by JAB
rxn09101	phosphatidylglycerol phosphate phosphatase (n-C140)	cpd00001[c] + cpd15542[c] -> cpd00067[c] + cpd00009[c] + cpd15535[c]	H2O + Phosphatidylglycerophosphate_didodecanoyl -> H+ + Phosphate + Phosphatidylglycerol_didodecanoyl	PA4050	PA4050		Glycerophospholipid metabolism	0	0	1000	0		3.1.3.27	*JAB 12/19/13 - fatty acid and lipid pathways from Burk mods, GPRs double checked by JAB
rxn09102	phosphatidylglycerol phosphate phosphatase (n-C140)	cpd00001[c] + cpd15543[c] -> cpd00067[c] + cpd00009[c] + cpd15536[c]	H2O + Phosphatidylglycerophosphate_ditetradecanoyl -> H+ + Phosphate + Phosphatidylglycerol_ditetradecanoyl	PA4050	PA4050		Glycerophospholipid metabolism	0	0	1000	0		3.1.3.27	*JAB 12/19/13 - fatty acid and lipid pathways from Burk mods, GPRs double checked by JAB
rxn09103	phosphatidylglycerol phosphate phosphatase (n-C141)	cpd00001[c] + cpd15544[c] -> cpd00067[c] + cpd00009[c] + cpd15537[c]	H2O + Phosphatidylglycerophosphate_ditetradec-7-enoyl -> H+ + Phosphate + Phosphatidylglycerol_ditetradec-7-enoyl	PA4050	PA4050		Glycerophospholipid metabolism	0	0	1000	0		3.1.3.27	*JAB 12/19/13 - fatty acid and lipid pathways from Burk mods, GPRs double checked by JAB
rPY00173	phosphatidylglycerol phosphate phosphatase (n-C16:0 16:1)	cpd00001[c] + cPY00130[c] -> cpd00009[c] + cPY00131[c]	H2O + pgp160161 -> Phosphate + pg160161	PA4050	PA4050		Glycerolipid synthesis	0	0	1000	0		3.1.3.27	*PY 04/15/14 Added for the biomass production of clpn170cyc. Taken from Burk. Gene is ortholog from Burk.
rxn09104	phosphatidylglycerol phosphate phosphatase (n-C160)	cpd00001[c] + cpd15545[c] -> cpd00067[c] + cpd00009[c] + cpd15538[c]	H2O + Phosphatidylglycerophosphate_dihexadecanoyl -> H+ + Phosphate + Phosphatidylglycerol_dihexadecanoyl	PA4050	PA4050		Glycerophospholipid metabolism	0	0	1000	0		3.1.3.27	*JAB 12/19/13 - fatty acid and lipid pathways from Burk mods, GPRs double checked by JAB
rxn09105	phosphatidylglycerol phosphate phosphatase (n-C161)	cpd00001[c] + cpd15546[c] -> cpd00067[c] + cpd00009[c] + cpd15539[c]	H2O + Phosphatidylglycerophosphate_dihexadec-9-enoyl -> H+ + Phosphate + Phosphatidylglycerol_dihexadec-9-enoyl	PA4050	PA4050		Glycerophospholipid metabolism	0	0	1000	0		3.1.3.27	*JAB 12/19/13 - fatty acid and lipid pathways from Burk mods, GPRs double checked by JAB
rPY00176	phosphatidylglycerol phosphate phosphatase (n-C18:0 18:1)	cpd00001[c] + cPY00133[c] -> cpd00009[c] + cPY00134[c]	H2O + pgp180181 -> Phosphate + pg180181	PA4050	PA4050		Glycerolipid synthesis	0	0	1000	0		3.1.3.27	*PY 04/15/14 Added for the biomass production of clpn190cyc. Taken from Burk. Gene is ortholog from Burk.
rxn09106	phosphatidylglycerol phosphate phosphatase (n-C180)	cpd00001[c] + cpd15547[c] -> cpd00067[c] + cpd00009[c] + cpd15540[c]	H2O + Phosphatidylglycerophosphate_dioctadecanoyl -> H+ + Phosphate + Phosphatidylglycerol_dioctadecanoyl	PA4050	PA4050		Glycerophospholipid metabolism	0	0	1000	0		3.1.3.27	*JAB 12/19/13 - fatty acid and lipid pathways from Burk mods, GPRs double checked by JAB
rxn09107	phosphatidylglycerol phosphate phosphatase (n-C181)	cpd00001[c] + cpd15548[c] -> cpd00067[c] + cpd00009[c] + cpd15541[c]	H2O + Phosphatidylglycerophosphate_dioctadec-11-enoyl -> H+ + Phosphate + Phosphatidylglycerol_dioctadec-11-enoyl	PA4050	PA4050		Glycerophospholipid metabolism	0	0	1000	0		3.1.3.27	*JAB 12/19/13 - fatty acid and lipid pathways from Burk mods, GPRs double checked by JAB
rxn13887	Phosphatidylglycerophosphate phosphohydrolase	cpd00001[c] + 0.02 cpd11454[c] -> cpd00009[c] + 0.02 cpd11652[c]	H2O + 0.02 Phosphatidylglycerophosphate -> Phosphate + 0.02 Phosphatidylglycerol	PA4050	PA4050		Glycerophospholipid metabolism	0	0	1000	0		3.1.3.27
rxn00438	thiamine-phosphate kinase	cpd00002[c] + cpd00793[c] <=> cpd00008[c] + cpd00056[c]	ATP + Thiamine phosphate <=> ADP + TPP	PA4051	PA4051		Thiamine metabolism	1	-1000	1000	0		2.7.4.16
rxn03080	riboflavin synthase	cpd02882[c] + cpd11225[c] <=> 2 cpd00001[c] + cpd00067[c] + cpd00009[c] + cpd02656[c]	4--1-D-Ribitylamino-5-aminouracil + 3-4-dihydroxy-2-butanone4-phosphate <=> 2 H2O + H+ + Phosphate + 6-7-Dimethyl-8--1-D-ribityllumazine	PA4053	PA4053		Riboflavin metabolism	1	-1000	1000	0		2.5.1.9
rxn13905	3,4 Dihydroxy-2-butanone-4-phosphate synthase	cpd00101[c] -> cpd00067[c] + cpd00047[c] + cpd11225[c]	ribose-5-phosphate -> H+ + Formate + 3-4-dihydroxy-2-butanone4-phosphate	PA4054	PA4054		Riboflavin metabolism	0	0	1000	0		4.1.99.12
rxn02475	diaminohydroxyphosphoribosylaminopyrimidine deaminase	cpd00001[c] + cpd00067[c] + cpd00957[c] -> cpd00013[c] + cpd00931[c]	H2O + H+ + 2,5-Diamino-6-(5'-phosphoribosylamino)-4-pyrimidineone -> NH3 + 5-Amino-6--5-phosphoribosylaminouracil	PA4056	PA4056		Riboflavin metabolism	0	0	1000	0		3.5.4.26
rxn07099	beta-lactamase	cpd00001[c] + cpd11668[c] -> cpd00067[c] + cpd12884[c]	H2O + Penam -> H+ + Penicilloic acid	PA4110	PA4110		Penicillin and cephalosporin biosynthesis	0	0	1000	0		3.5.2.6
rxn02366	homoprotocatechuate 2,3-dioxygenase	cpd00007[c] + cpd00854[c] -> cpd00067[c] + cpd02828[c]	O2 + Homoprotocatechuate -> H+ + 5-Carboxymethyl-2-hydroxymuconic semialdehyde	PA4124	PA4124		Tyrosine metabolism	0	0	1000	0		1.13.11.15
rJB00223	D-L-Inositol-ABC transport	cpd00001[c] + cpd00002[c] + cpd00121[e] <=> cpd00067[c] + cpd00008[c] + cpd00009[c] + cpd00121[c]	H2O + ATP + L-Inositol <=> H+ + ADP + Phosphate + L-Inositol	PA4187	PA4187		Transport	1	-1000	1000	0		Undetermined	*JAB 01/13/14 - added from Burk, PA4187 is best hit to BSU iolT (1e-25)
rxn13798	probable phenazine-specific methyltransferase	cpd17083[c] + cpd00017[c] <=> cpd00019[c] + cpd17053[c]	phenazine-1-carboxylic acid + S-Adenosyl-L-methionine <=> S-Adenosyl-homocysteine + 5-methylphenazine-1-carboxylic acid betaine	PA4209	PA4209		Phenazine biosynthesis	1	-1000	1000	0
rxn04454	isochorismate pyruvate lyase	cpd00658[c] -> cpd00020[c] + cpd00599[c]	Isochorismate -> Pyruvate + salicylate	PA4230	PA4230	pchB	Biosynthesis of siderophore group nonribosomal peptides	0	0	1000	0		4.2.99.21	*PY 04/17/14 Added for salycilate synthesis (virulence factor). Taken from SEED master list, but is essentially rJB00210 from Burk. Gene is also called pchB.	Serino L, Reimmann C, Baur H, Beyeler M, Visca P, Haas D (1995). "Structural genes for salicylate biosynthesis from chorismate in Pseudomonas aeruginosa." Mol Gen Genet 249(2);217-28. PMID: 7500944
rxn01258	Isochorismate Synthase	cpd00216[c] <=> cpd00658[c]	Chorismate <=> Isochorismate	PA4231	PA4231		Ubiquinone biosynthesis	1	-1000	1000	0		5.4.4.2
rxn00792	Biotin:CoA ligase (AMP-forming)	cpd00067[c] + cpd00002[c] + cpd00104[c] -> cpd00012[c] + cpd03517[c]	H+ + ATP + BIOT -> PPi + Biotinyl-5-AMP	PA4280	PA4280		Biotin metabolism	0	-1000	0	0		6.2.1.11,6.3.4.9,6.3.4.10,6.3.4.11,6.3.4.15
rxn05526	chromate transport out via proton antiport	cpd00067[e] + cpd11595[c] <=> cpd00067[c] + cpd11595[e]	H+ + chromate_H2O4Cr <=> H+ + chromate_H2O4Cr	PA4289	PA4289		Transport	1	-1000	1000	0		TC-2.A.51,2.A.51	*JAB 01/13/14 - added from Burk, Toxic metal transported out
rxn05618	manganese transport in via proton symport	cpd00067[e] + cpd00030[e] -> cpd00067[c] + cpd00030[c]	H+ + Mn2+ -> H+ + Mn2+	PA4334 or PA0809	PA4334 PA0809		Transport	0	0	1000	0		TC-2.A.55,2.A.55	*JAB 01/13/14 - added from Burk
rxn10963	FeoB iron (II) transporter	cpd00021[e] <=> cpd00021[c]	Fe2+ <=> Fe2+	PA4358	PA4358		Transport	1	-1000	1000	0			*JAB 01/21/13 - found while checking GPRs of other iron transporters
rxn01636	ornithine transacetylase	cpd00023[c] + cpd00342[c] <=> cpd00477[c] + cpd00064[c]	L-Glutamate + N-Acetylornithine <=> N-Acetyl-L-glutamate + Ornithine	PA4402	PA4402		Arginine and proline metabolism	1	-1000	1000	0		2.3.1.35
rxn13883	UDP-3-0-acyl N-acetylglucosamine deacetylase	cpd00001[c] + cpd17071[c] <=> cpd00029[c] + cpd17072[c]	H2O + UDP-3-O-(3OH-C10:0)-N-acetylglucosamine <=> Acetate + UDP-3-O-(3OH-C10:0)-D-glucosamine	PA4406	PA4406		Lipopolysaccharide biosynthesis	1	-1000	1000	0
rxn00851	D-AlanineD-Alanine ligase (ADP-forming)	cpd00002[c] + 2 cpd00117[c] -> cpd00067[c] + cpd00008[c] + cpd00009[c] + cpd15595[c]	ATP + 2 D-Alanine -> H+ + ADP + Phosphate + Ala-Ala	PA4410 or PA4201	PA4410 PA4201		Alanine, aspartate and glutamate metabolism	0	0	1000	0		6.3.2.4	*JAB 07/16/14 - corrected subsystem assignment; JAB 02/03/14 - Metacyc indicates this direction is favored, removing reversible rxn13802 originally used in recon3
rxn02286	UDP-N-acetylmuramoyl-L-alanine synthetase	cpd00035[c] + cpd00002[c] + cpd00773[c] -> cpd00067[c] + cpd00008[c] + cpd00009[c] + cpd00890[c]	L-Alanine + ATP + UDP-MurNAc -> H+ + ADP + Phosphate + UDP-N-acetylmuramoyl-L-alanine	PA4411	PA4411		Alanine, aspartate and glutamate metabolism	0	0	1000	0		6.3.2.8
rxn03408	UDP-N-acetylglucosamine-N-acetylmuramyl-(pentapeptide)pyrophosphoryl-undecaprenol N-acetylglucosamine transferase	cpd00037[c] + cpd03494[c] <=> cpd00014[c] + cpd03495[c]	UDP-N-acetylglucosamine + Undecaprenyl-diphospho-N-acetylmuramoyl-L-alanyl-D-glutamyl-meso-2-6-diaminopimeloyl-D-alanyl-D-alanine <=> UDP + Undecaprenyl-diphospho-N-acetylmuramoyl--N-acetylglucosamine-L-ala-D-glu-meso-2-6-diaminopimeloyl-D-ala-D-ala	PA4412	PA4412		Peptidoglycan biosynthesis	1	-1000	1000	0		2.4.1.227
rxn02008	UDP-N-acetylmuramoyl-L-alanyl-D-glutamate synthetase	cpd00002[c] + cpd00186[c] + cpd00890[c] -> cpd00067[c] + cpd00008[c] + cpd00009[c] + cpd00525[c]	ATP + D-Glutamate + UDP-N-acetylmuramoyl-L-alanine -> H+ + ADP + Phosphate + UDP-N-acetylmuramoyl-L-alanyl-D-glutamate	PA4414	PA4414		Peptidoglycan biosynthesis	0	0	1000	0		6.3.2.9	*JAB 02/18/14 - involved in peptidoglycan synthesis, essentiality is likely due to biomass formulation (and function is important even though gene is not indicated essential?)
rxn03904	phospho-N-acetylmuramoyl-pentapeptide-transferase (meso-2,6-diaminopimelate)	cpd00286[c] + cpd02968[c] <=> cpd00091[c] + cpd03494[c]	Undecaprenylphosphate + UDP-N-acetylmuramoyl-L-alanyl-D-glutamyl-6-carboxy-L-lysyl-D-alanyl- D-alanine <=> UMP + Undecaprenyl-diphospho-N-acetylmuramoyl-L-alanyl-D-glutamyl-meso-2-6-diaminopimeloyl-D-alanyl-D-alanine	PA4415	PA4415		Peptidoglycan biosynthesis	1	-1000	1000	0		2.7.8.13
rxn03164	UDP-N-acetylmuramoyl-L-alanyl-D-glutamyl-meso-2,6-	cpd00002[c] + cpd15595[c] + cpd02964[c] -> cpd00067[c] + cpd00008[c] + cpd00009[c] + cpd02968[c]	ATP + Ala-Ala + UDP-N-acetylmuramoyl-L-alanyl-D-gamma-glutamyl-meso-2-6-diaminopimelate -> H+ + ADP + Phosphate + UDP-N-acetylmuramoyl-L-alanyl-D-glutamyl-6-carboxy-L-lysyl-D-alanyl-_D-alanine	PA4416	PA4416		Lysine biosynthesis	0	0	1000	0		6.3.2.10,6.3.2.15	*JAB 02/03/14 - removing reaction rxn13914 (rev) in favor of this reaction because MetaCyc indicates forward direction prefered and is used in Burk models
rxn02011	UDP-N-acetylmuramoyl-L-alanyl-D-glutamyl-meso-2,6-diaminopimelate synthetase	cpd00002[c] + cpd00516[c] + cpd00525[c] -> cpd00067[c] + cpd00008[c] + cpd00009[c] + cpd02964[c]	ATP + meso-2,6-Diaminopimelate + UDP-N-acetylmuramoyl-L-alanyl-D-glutamate -> H+ + ADP + Phosphate + UDP-N-acetylmuramoyl-L-alanyl-D-gamma-glutamyl-meso-2-6-diaminopimelate	PA4417	PA4417		Peptidoglycan biosynthesis	0	0	1000	0		6.3.2.13
rxn03917	sedoheptulose 7-phosphate isomerase	cpd00238[c] <=> cpd04918[c]	Sedoheptulose7-phosphate <=> D-Glycero-D-manno-heptose7-phosphate	PA4425	PA4425		Lipopolysaccharide biosynthesis	1	-1000	1000	0		5.-.-.-
rxn06448	Tryptophanyl-tRNA synthetase	cpd00067[c] + cpd00002[c] + cpd00065[c] + cpd11923[c] -> cpd00012[c] + cpd00018[c] + cpd12336[c]	H+ + ATP + L-Tryptophan + tRNA(Trp) -> PPi + AMP + L-Tryptophanyl-tRNA(Trp)	PA4439	PA4439		Aminoacyl-tRNA biosynthesis	0	0	1000	0		6.1.1.2	*ASB 03/24/14 - perhaps the subsystem should be Tryptophan metabolism
rxn00789	ATP phosphoribosyltransferase	cpd00002[c] + cpd00103[c] -> cpd00012[c] + cpd01775[c]	ATP + PRPP -> PPi + Phosphoribosyl-ATP	PA4449	PA4449		Histidine metabolism	0	0	1000	0		2.4.2.17	*JAB 04/28/14 - switched written direction of reaction, function is same; *JAB 01/28/14 - MetaCyc indicates reversibility, but functional description indicates direction as written
rxn00461	UDP-N-acetylglucosamine 1-carboxyvinyltransferase	cpd00061[c] + cpd00037[c] <=> cpd00067[c] + cpd00009[c] + cpd02820[c]	Phosphoenolpyruvate + UDP-N-acetylglucosamine <=> H+ + Phosphate + UDP-N-acetylglucosamine enolpyruvate	PA4450	PA4450		Amino sugar and nucleotide sugar metabolism	1	-1000	1000	0		2.5.1.7	*JAB 02/18/14 - involved in peptidoglycan synthesis, essentiality is likely due to biomass formulation (and function is important even though gene is not indicated essential?)
rxn01117	arabinose-5-phosphate isomerase	cpd00817[c] <=> cpd00171[c]	D-Arabinose5-phosphate <=> D-Ribulose5-phosphate	PA4457	PA4457		Lipopolysaccharide biosynthesis	1	-1000	1000	0		5.3.1.13
rxn02404	3-deoxy-manno-octulosonate-8-phosphatase	cpd00001[c] + cpd02730[c] -> cpd00067[c] + cpd00009[c] + cpd00875[c]	H2O + 3-Deoxy-D-manno-octulosonate8-phosphate -> H+ + Phosphate + KDO	PA4458	PA4458		Lipopolysaccharide biosynthesis	0	0	1000	0		3.1.3.45
rJB00241	Pyroglutamate porin	cpd01293[e] <=> cpd01293[c]	5-Oxoproline <=> 5-Oxoproline	PA4501	PA4501		Transport	1	-1000	1000	0		Undetermined	*JAB 01/13/14 - added from Burk
rxn02402	nicotinate-nucleotide diphosphorylase (carboxylating)	2 cpd00067[c] + cpd00103[c] + cpd02333[c] -> cpd00011[c] + cpd00012[c] + cpd00873[c]	2 H+ + PRPP + Quinolinate -> CO2 + PPi + Nicotinate ribonucleotide	PA4524	PA4524		Nicotinate and nicotinamide metabolism	0	0	1000	0		2.4.2.19	*JAB 01/31/14 - switched reaction directionality syntax, function still matches SEED/MetaCyc
rxn00100	dephospho-CoA kinase	cpd00002[c] + cpd00655[c] -> cpd00010[c] + cpd00008[c]	ATP + Dephospho-CoA -> CoA + ADP	PA4529	PA4529		Pantothenate and CoA biosynthesis	0	0	1000	0		2.7.1.24
rxn00392	riboflavin kinase	cpd00002[c] + cpd00220[c] <=> cpd00008[c] + cpd00050[c]	ATP + Riboflavin <=> ADP + FMN	PA4561	PA4561		Riboflavin metabolism	1	-1000	1000	0		2.7.1.26
rxn00179	glutamate 5-kinase	cpd00067[c] + cpd00023[c] + cpd00002[c] <=> cpd00008[c] + cpd02097[c]	H+ + L-Glutamate + ATP <=> ADP + L-Glutamyl 5-phosphate	PA4565	PA4565		Urea cycle and metabolism of amino groups	1	-1000	1000	0		2.7.2.11
rxn09037	Octaprenyl pyrophosphate synthase	5 cpd00113[c] + cpd00350[c] -> 5 cpd00012[c] + cpd02557[c]	5 Isopentenyldiphosphate + Farnesyldiphosphate -> 5 PPi + Farnesylfarnesylgeraniol	PA4569	PA4569		Terpenoid biosynthesis	0	0	1000	0		2.5.1.90
rxn05028	Solanesyl diphosphate synthase	cpd00113[c] + cpd02557[c] -> cpd00012[c] + cpd02172[c]	Isopentenyldiphosphate + Farnesylfarnesylgeraniol -> PPi + Solanesyl diphosphate	PA4569	PA4569		Terpenoid biosynthesis	0	0	1000	0		2.5.1.84	*PY 06/11/14 Changed => to -> *JAB 041514 - adding ub9 synthesis (main Paeru ub)
rxn00014	cytochrome-c peroxidase	cpd00025[c] + 2 cpd00067[c] + 2 cpd00110[c] <=> 2 cpd00001[c] + 2 cpd00109[c]	H2O2 + 2 H+ + 2 Cytochrome c2+ <=> 2 H2O + 2 Cytochrome c3+	PA4587	PA4587		Oxidative phosphorylation	1	-1000	1000	0		1.11.1.5
rxn09674	L-lysine transport in/out via proton symport	cpd00067[e] + cpd00039[e] <=> cpd00067[c] + cpd00039[c]	H+ + L-Lysine <=> H+ + L-Lysine	PA4628	PA4628		Transport	1	-1000	1000	0		Undetermined	*JAB 01/13/14 - replaced GPR with Burk conversion/curation
rxn00915	guanine phosphoribosyltransferase	cpd00103[c] + cpd00207[c] -> cpd00012[c] + cpd00126[c]	PRPP + Guanine -> PPi + GMP	PA4645	PA4645		Purine metabolism	0	0	1000	0		2.4.2.7,2.4.2.8,2.4.2.22	*JAB 01/31/14 - swapped reaction direction syntax, functionality same as in SEED/MetaCy
rxn00836	hypoxanthine phosphoribosyltransferase (Hypoxanthine)	cpd00226[c] + cpd00103[c] -> cpd00012[c] + cpd00114[c]	HYXN + PRPP -> PPi + IMP	PA4645	PA4645		Purine metabolism	0	0	1000	0		2.4.2.8	*JAB 01/31/14 - switched reaction directionality syntax, function still matches SEED/MetaCyc
rxn12218	Heme B synthesis reaction	cpd00021[c] + cpd01476[c] <=> 2 cpd00067[c] + cpd00028[c]	Fe2+ + Protoporphyrin <=> 2 H+ + Heme	PA4655	PA4655		Porphyrin and chlorophyll metabolism	1	-1000	1000	0		4.99.1.1
rxn00193	glutamate racemase	cpd00023[c] <=> cpd00186[c]	L-Glutamate <=> D-Glutamate	PA4662	PA4662		Alanine, aspartate and glutamate metabolism	1	-1000	1000	0		5.1.1.3
rxn09179	protoporphyrinogen oxidase	1.5 cpd00007[c] + cpd00791[c] -> 3 cpd00001[c] + cpd01476[c]	1.5 O2 + ProtoporphyrinogenIX -> 3 H2O + Protoporphyrin	PA4664	PA4664		Porphyrin and chlorophyll metabolism	0	0	1000	0		1.3.3.4	*JAB 04/02/14 - made forward to prevent O2 generation in anaerobic conditions; *ASB 03/25/14 - KEGG reaction has hydrogen peroxide instead of H2O; JAB 03/03/14 - removed PA5257 as isozyme (hypothetical protein) to improve gene essentiality predictions
rxn03908	4-(cytidine 5'-diphospho)-2-C-methyl-D-erythritol kinase	cpd00002[c] + cpd08287[c] <=> cpd00008[c] + cpd08288[c]	ATP + 4--cytidine5-diphospho-2-C-methyl-D-erythritol <=> ADP + 2-phospho-4--cytidine5-diphospho-2-C-methyl-D-erythritol	PA4669	PA4669		Biosynthesis of steroids	1	-1000	1000	0		2.7.1.148
rxn00770	phosphoribosylpyrophosphate synthetase	cpd00002[c] + cpd00101[c] <=> cpd00018[c] + cpd00103[c]	ATP + ribose-5-phosphate <=> AMP + PRPP	PA4670	PA4670		Pentose phosphate pathway	1	-1000	1000	0		2.7.6.1
rxn10227	anteisoheptadecanoyl-CDPdiacylglycerol-serine O-phosphatidyltransferase	cpd00054[c] + cpd15684[c] -> cpd00067[c] + cpd00046[c] + cpd15690[c]	L-Serine + CDP-1,2-dianteisoheptadecanoylglycerol -> H+ + CMP + Dianteisoheptadecanoylphosphatidylserine	PA4693	PA4693		Glycerolipid metabolism	0	0	1000	0		2.7.8.8	*JAB 12/19/13 - fatty acid and lipid pathways from Burk mods, GPRs double checked by JAB
rxn10230	anteisopentadecanoyl-CDPdiacylglycerol-serine O-phosphatidyltransferase	cpd00054[c] + cpd15687[c] -> cpd00067[c] + cpd00046[c] + cpd15693[c]	L-Serine + CDP-1,2-dianteisopentadecanoylglycerol -> H+ + CMP + Dianteisopentadecanoylphosphatidylserine	PA4693	PA4693		Glycerolipid metabolism	0	0	1000	0		2.7.8.8	*JAB 12/19/13 - fatty acid and lipid pathways from Burk mods, GPRs double checked by JAB
rxn13816	CDPdiacylglycerol-serine O-phosphatidyltransferase reversible	0.02 cpd11427[c] + cpd00054[c] -> cpd00067[c] + cpd00046[c] + 0.02 cpd11455[c]	0.02 CDP-diacylglycerol + L-Serine -> H+ + CMP + 0.02 ps_BS	PA4693	PA4693		Glycine, serine and threonine metabolism	0	0	1000	0			*ASB 03/27/14 - tentative subsystem assignment
rxn10226	isoheptadecanoyl-CDPdiacylglycerol-serine O-phosphatidyltransferase	cpd00054[c] + cpd15683[c] -> cpd00067[c] + cpd00046[c] + cpd15689[c]	L-Serine + CDP-1,2-diisoheptadecanoylglycerol -> H+ + CMP + Diisoheptadecanoylphosphatidylserine	PA4693	PA4693		Glycerolipid metabolism	0	0	1000	0		2.7.8.8	*JAB 12/19/13 - fatty acid and lipid pathways from Burk mods, GPRs double checked by JAB
rxn10231	isohexadecanoyl-CDPdiacylglycerol-serine O-phosphatidyltransferase	cpd00054[c] + cpd15688[c] -> cpd00067[c] + cpd00046[c] + cpd15694[c]	L-Serine + CDP-1,2-diisohexadecanoylglycerol -> H+ + CMP + Diisohexadecanoylphosphatidylserine	PA4693	PA4693		Glycerolipid metabolism	0	0	1000	0		2.7.8.8	*JAB 12/19/13 - fatty acid and lipid pathways from Burk mods, GPRs double checked by JAB
rxn10229	isopentadecanoyl-CDPdiacylglycerol-serine O-phosphatidyltransferase	cpd00054[c] + cpd15686[c] -> cpd00067[c] + cpd00046[c] + cpd15692[c]	L-Serine + CDP-1,2-diisopentadecanoylglycerol -> H+ + CMP + Diisopentadecanoylphosphatidylserine	PA4693	PA4693		Glycerolipid metabolism	0	0	1000	0		2.7.8.8	*JAB 12/19/13 - fatty acid and lipid pathways from Burk mods, GPRs double checked by JAB
rxn10228	isotetradecanoyl-CDPdiacylglycerol-serine O-phosphatidyltransferase	cpd00054[c] + cpd15685[c] -> cpd00067[c] + cpd00046[c] + cpd15691[c]	L-Serine + CDP-1,2-diisotetradecanoylglycerol -> H+ + CMP + Diisotetradecanoylphosphatidylserine	PA4693	PA4693		Glycerolipid metabolism	0	0	1000	0		2.7.8.8	*JAB 12/19/13 - fatty acid and lipid pathways from Burk mods, GPRs double checked by JAB
rxn09205	Phosphatidylserine syntase (n-C120)	cpd00054[c] + cpd15417[c] -> cpd00067[c] + cpd00046[c] + cpd15552[c]	L-Serine + CDP-1,2-didodecanoylglycerol -> H+ + CMP + phosphatidylserine_didodecanoyl	PA4693	PA4693		Glycerophospholipid metabolism	0	0	1000	0		2.7.8.8	*JAB 12/19/13 - fatty acid and lipid pathways from Burk mods, GPRs double checked by JAB
rxn09206	Phosphatidylserine syntase (n-C140)	cpd00054[c] + cpd15423[c] -> cpd00067[c] + cpd00046[c] + cpd15553[c]	L-Serine + CDP-1,2-ditetradecanoylglycerol -> H+ + CMP + phosphatidylserine_ditetradecanoyl	PA4693	PA4693		Glycerophospholipid metabolism	0	0	1000	0		2.7.8.8	*JAB 12/19/13 - fatty acid and lipid pathways from Burk mods, GPRs double checked by JAB
rxn09207	Phosphatidylserine syntase (n-C141)	cpd00054[c] + cpd15422[c] -> cpd00067[c] + cpd00046[c] + cpd15554[c]	L-Serine + CDP-1,2-ditetradec-7-enoylglycerol -> H+ + CMP + phosphatidylserine_ditetradec-7-enoyl	PA4693	PA4693		Glycerophospholipid metabolism	0	0	1000	0		2.7.8.8	*JAB 12/19/13 - fatty acid and lipid pathways from Burk mods, GPRs double checked by JAB
rPY00164	Phosphatidylserine syntase (n-C16:0 16:1)	cpd00054[c] + cPY00121[c] -> cpd00067[c] + cPY00122[c] + cpd00046[c]	L-Serine + CDP-pa160161 -> H+ + ps160161 + CMP	PA4693	PA4693		Fatty acid biosynthesis	0	0	1000	0		2.7.8.8	*PY 04/15/14 Added for the biomass production of PE170cyc. Taken from Burk. Gene is ortholog from Burk.
rxn09208	Phosphatidylserine syntase (n-C160)	cpd00054[c] + cpd15419[c] -> cpd00067[c] + cpd00046[c] + cpd15555[c]	L-Serine + CDP-1,2-dihexadecanoylglycerol -> H+ + CMP + phosphatidylserine_dihexadecanoyl	PA4693	PA4693		Glycerophospholipid metabolism	0	0	1000	0		2.7.8.8	*JAB 12/12/13 - req. for cpd15531[c] synthesis, direct translation from Burk for lipid pathway GPRs, needs curation based on literature, originally (BCAL2355 - 3e-58)
rxn09209	Phosphatidylserine syntase (n-C161)	cpd00054[c] + cpd15418[c] -> cpd00067[c] + cpd00046[c] + cpd15556[c]	L-Serine + CDP-1,2-dihexadec-9-enoylglycerol -> H+ + CMP + phosphatidylserine_dihexadec-9-enoyl	PA4693	PA4693		Glycerophospholipid metabolism	0	0	1000	0		2.7.8.8	*JAB 12/12/13 - req. for cpd15532[c] synthesis, direct translation from Burk for lipid pathway GPRs, needs curation based on literature, originally BCAL2355
rPY00169	Phosphatidylserine syntase (n-C18:0 18:1)	cpd00054[c] + cPY00126[c] -> cpd00067[c] + cpd00046[c] + cPY00127[c]	L-Serine + CDP-pa180181 -> H+ + CMP + ps180181	PA4693	PA4693		Fatty acid biosynthesis	0	0	1000	0		2.7.8.8	*PY 04/15/14 Added for the biomass production of PE190cyc. Taken from Burk. Gene is ortholog from Burk.
[truncated: 365 more rows]

## Sheet: metabolites
Abbreviation	Name	Formula (neutral)	Formula (Charged)	Charge	Compartment	KEGG ID	PubChemID	CheBI ID	Inchi String	Smiles
[truncated: 1,284 more rows]
